# Supplementary material for: Comparative physiological and transcriptomic analysis of two salt-tolerant soybean germplasms response to low phosphorus stress: role of phosphorus uptake and antioxidant capacity
Source: BMC Plant Biol. 2023 Dec 20;23:662. doi: 10.1186/s12870-023-04677-y (PMC10731862; doi:10.1186/s12870-023-04677-y)
Supplement: Supplementary file 2 — Supplementary Material 2: Figure S2 PageMan analysis of DEGs related to transcription factors and transporters under different treatments. Transcription factors (A, C), transporters (B, D) [file 12870_2023_4677_MOESM2_ESM.xlsx]

## Sheet: primer sequence
GLYMA_19G137800	F:CCGGAGTTTGCTCGGGATCT
	R:TGCTCCAAGCTTTCCTTCGC
GLYMA_03G135800	F:CAGCGGAGTTTGCTCGTGAT
	R:CTGGCGCACAAAGCTAGAGA
GLYMA_14G026400	F:CAAAGCCAGGAAACGCAAGC
	R:CAAGGCAACTGCCACCTCAA
GLYMA_11G036400	F:AGAGCCCGAGGTTACCGAAA
	R:GGTCTCTGTCGCACTCCTCT
GLYMA_18G071300	F:CGTGGCTTGGAATTGCATTGG
	R:CCATGCCCATGTGGCTCAAT
GLYMA_07G079000	F:GCAAGAGACAACCCGGTGAA
	R:CGTCGCTTACTACGCCCTTC
GLYMA_14G099000	F:CCGACTCCCGGTTCAACAAG
	R:CCCTCTGGGAGAGTGACCAG
GLYMA_04G209600	F:ACCTTCTCGCGTTCTCCTCA
	R:GGCCTAACTGTCCGTCCTCT
Actin	F:ATCTTGACTGAGCGTGGTTATTCC
	R:GCTGGTCCTGGCTGTCTCC
