# Supplementary material for: Comparative physiological and transcriptomic analysis of two salt-tolerant soybean germplasms response to low phosphorus stress: role of phosphorus uptake and antioxidant capacity
Source: BMC Plant Biol. 2023 Dec 20;23:662. doi: 10.1186/s12870-023-04677-y (PMC10731862; doi:10.1186/s12870-023-04677-y)
Supplement: Supplementary file 3 — Supplementary Material 3: Figure S3 The complete view of enriched gene categories using PageMan analysis [file 12870_2023_4677_MOESM3_ESM.xlsx]

## Sheet: Sheet1
GID	Module
GLYMA_18G153800	black
GLYMA_13G352800	black
GLYMA_12G141000	black
GLYMA_10G243800	black
GLYMA_20G078700	black
GLYMA_20G136300	black
GLYMA_07G135900	black
GLYMA_01G101800	black
GLYMA_15G194600	black
GLYMA_18G282600	black
GLYMA_10G127500	black
GLYMA_03G185500	black
GLYMA_17G043400	black
GLYMA_17G234800	black
GLYMA_17G037500	black
GLYMA_11G042200	black
GLYMA_17G058600	black
GLYMA_20G151700	black
GLYMA_10G075600	black
GLYMA_12G140400	black
GLYMA_18G066500	black
GLYMA_10G075400	black
GLYMA_10G165800	black
GLYMA_07G246400	black
GLYMA_12G233400	black
GLYMA_03G146000	black
GLYMA_19G083200	black
GLYMA_10G242400	black
GLYMA_08G326400	black
GLYMA_07G133700	black
GLYMA_05G149700	black
GLYMA_06G275700	black
GLYMA_16G132800	black
GLYMA_12G193600	black
GLYMA_01G137700	black
GLYMA_18G231800	black
GLYMA_16G111900	black
GLYMA_20G133900	black
GLYMA_01G165300	black
GLYMA_02G052700	black
GLYMA_09G261200	black
GLYMA_18G096400	black
GLYMA_13G053600	black
GLYMA_20G206300	black
GLYMA_11G118200	black
GLYMA_08G121100	black
GLYMA_16G128400	black
GLYMA_01G143100	black
GLYMA_15G124900	black
GLYMA_04G032800	black
GLYMA_16G128500	black
GLYMA_09G216000	black
GLYMA_09G192000	black
GLYMA_18G082500	black
GLYMA_13G275100	black
GLYMA_18G017800	black
GLYMA_15G133600	black
GLYMA_20G078800	black
GLYMA_11G062300	black
GLYMA_01G179900	black
GLYMA_10G063100	black
GLYMA_05G198300	black
GLYMA_06G316900	black
GLYMA_15G026400	black
GLYMA_10G168300	black
GLYMA_01G116100	black
GLYMA_16G170000	black
GLYMA_15G068200	black
GLYMA_06G143800	black
GLYMA_12G210800	black
GLYMA_16G159100	black
GLYMA_08G256700	black
GLYMA_04G140900	black
GLYMA_16G200100	black
GLYMA_01G235000	black
GLYMA_18G215200	black
GLYMA_18G231900	black
GLYMA_07G067900	black
GLYMA_13G257600	black
GLYMA_04G020100	black
GLYMA_02G196500	black
GLYMA_10G217300	black
GLYMA_19G067900	black
GLYMA_09G199900	black
GLYMA_14G172200	black
GLYMA_01G180700	black
GLYMA_09G033800	black
GLYMA_05G017100	black
GLYMA_07G234400	black
GLYMA_02G248500	black
GLYMA_16G201500	black
GLYMA_02G201200	black
GLYMA_18G008600	black
GLYMA_16G161400	black
GLYMA_10G051800	black
GLYMA_15G100400	black
GLYMA_17G179300	black
GLYMA_03G153200	black
GLYMA_18G104100	black
GLYMA_17G144700	black
GLYMA_17G051700	black
GLYMA_09G211300	black
GLYMA_17G039900	black
GLYMA_07G123100	black
GLYMA_12G148500	black
GLYMA_01G089800	black
GLYMA_06G245200	black
GLYMA_16G053300	black
GLYMA_12G017100	black
GLYMA_10G246800	black
GLYMA_02G241800	black
GLYMA_07G086900	black
GLYMA_15G074600	black
GLYMA_18G087300	black
GLYMA_20G225900	black
GLYMA_15G027100	black
GLYMA_10G209800	black
GLYMA_10G210000	black
GLYMA_11G077800	black
GLYMA_19G227700	black
GLYMA_18G093800	black
GLYMA_03G214800	black
GLYMA_09G275400	black
GLYMA_17G242400	black
GLYMA_20G130000	black
GLYMA_03G061300	black
GLYMA_07G096100	black
GLYMA_07G169400	black
GLYMA_13G046000	black
GLYMA_13G071200	black
GLYMA_15G169500	black
GLYMA_18G021600	black
GLYMA_12G047400	black
GLYMA_02G001500	black
GLYMA_07G017400	black
GLYMA_18G282500	black
GLYMA_05G204800	black
GLYMA_11G077600	black
GLYMA_17G166100	black
GLYMA_01G110600	black
GLYMA_13G159200	black
GLYMA_13G249800	black
GLYMA_15G067200	black
GLYMA_09G093000	black
GLYMA_16G040900	black
novel.244	black
GLYMA_12G131200	black
GLYMA_14G089800	black
GLYMA_05G120300	black
GLYMA_01G070200	black
GLYMA_12G076700	black
GLYMA_U038200	black
GLYMA_14G067200	black
GLYMA_19G096100	black
GLYMA_04G104900	black
GLYMA_05G190100	black
GLYMA_07G161900	black
GLYMA_20G242000	black
GLYMA_17G071900	black
GLYMA_13G257800	black
GLYMA_09G241100	black
GLYMA_20G007900	black
GLYMA_20G210900	black
GLYMA_10G055000	black
GLYMA_06G236700	black
GLYMA_02G249300	black
GLYMA_20G135300	black
GLYMA_05G174000	black
GLYMA_07G146800	black
GLYMA_11G175900	black
GLYMA_07G178300	black
GLYMA_16G148900	black
GLYMA_18G238600	black
GLYMA_10G179400	black
GLYMA_09G254400	black
GLYMA_02G261600	black
GLYMA_18G277100	black
GLYMA_05G004400	black
GLYMA_13G029900	black
GLYMA_14G134100	black
GLYMA_18G182400	black
GLYMA_10G037700	black
GLYMA_20G205200	black
novel.1672	black
GLYMA_11G100100	black
GLYMA_12G008400	black
GLYMA_17G109800	black
GLYMA_03G175300	black
GLYMA_20G159900	black
GLYMA_02G099200	black
GLYMA_01G083000	black
GLYMA_08G196700	black
GLYMA_04G242700	black
GLYMA_03G056700	black
GLYMA_14G185600	black
GLYMA_06G209600	black
GLYMA_20G092900	black
GLYMA_05G120500	black
GLYMA_17G005900	black
GLYMA_16G080400	black
GLYMA_05G026100	black
GLYMA_04G027000	black
GLYMA_15G143900	black
GLYMA_11G144400	black
GLYMA_05G075100	black
GLYMA_15G057400	black
GLYMA_06G103300	black
GLYMA_01G200400	black
GLYMA_12G027300	black
GLYMA_02G062600	black
GLYMA_20G207100	black
GLYMA_10G233100	black
GLYMA_06G038000	black
GLYMA_16G144900	black
GLYMA_14G086900	black
GLYMA_20G153300	black
GLYMA_03G036500	black
GLYMA_10G196600	black
GLYMA_01G156200	black
GLYMA_04G197400	black
GLYMA_13G328700	black
GLYMA_17G008600	black
GLYMA_20G087700	black
GLYMA_08G161000	black
GLYMA_20G184900	black
GLYMA_07G069700	black
GLYMA_09G234000	black
GLYMA_12G203100	black
GLYMA_09G083400	black
GLYMA_04G021200	black
GLYMA_08G241600	black
GLYMA_12G030300	black
GLYMA_10G148100	black
GLYMA_09G038800	black
GLYMA_07G051700	black
GLYMA_08G129300	black
GLYMA_09G041800	black
GLYMA_19G180400	black
GLYMA_13G205800	black
GLYMA_13G134800	black
GLYMA_05G096800	black
GLYMA_02G232500	black
GLYMA_07G061300	black
GLYMA_06G151000	black
GLYMA_10G205600	black
GLYMA_05G244700	black
GLYMA_13G165300	black
GLYMA_02G264800	black
GLYMA_14G102900	black
GLYMA_20G135700	black
GLYMA_17G176100	black
GLYMA_10G147900	black
GLYMA_13G344800	black
GLYMA_07G037000	black
GLYMA_07G125300	black
GLYMA_13G290100	black
novel.1277	black
GLYMA_08G344000	black
GLYMA_17G169500	black
GLYMA_02G255800	black
GLYMA_13G154400	black
GLYMA_06G271500	black
GLYMA_14G038400	black
GLYMA_18G249100	black
GLYMA_U008800	blue
GLYMA_16G156200	blue
GLYMA_16G177900	blue
GLYMA_08G277100	blue
GLYMA_11G242200	blue
GLYMA_18G039500	blue
GLYMA_01G124500	blue
GLYMA_12G236500	blue
GLYMA_18G289100	blue
GLYMA_01G019500	blue
GLYMA_12G022800	blue
GLYMA_02G243400	blue
GLYMA_09G071800	blue
GLYMA_19G239500	blue
GLYMA_01G230900	blue
GLYMA_16G010000	blue
GLYMA_17G018200	blue
GLYMA_12G240100	blue
GLYMA_11G046400	blue
GLYMA_06G191400	blue
GLYMA_17G244200	blue
GLYMA_07G197100	blue
GLYMA_19G008600	blue
GLYMA_13G181000	blue
GLYMA_09G253900	blue
GLYMA_11G121800	blue
GLYMA_06G260100	blue
GLYMA_01G006200	blue
GLYMA_07G052000	blue
GLYMA_15G078500	blue
GLYMA_12G030100	blue
GLYMA_03G041000	blue
GLYMA_11G090200	blue
GLYMA_19G144700	blue
GLYMA_13G118800	blue
GLYMA_01G203400	blue
GLYMA_18G273100	blue
GLYMA_17G030200	blue
GLYMA_17G112900	blue
GLYMA_17G030100	blue
GLYMA_20G222600	blue
GLYMA_17G161700	blue
GLYMA_18G256800	blue
GLYMA_02G134500	blue
GLYMA_09G060700	blue
GLYMA_12G054300	blue
GLYMA_17G160100	blue
GLYMA_11G055900	blue
GLYMA_13G221700	blue
GLYMA_10G029600	blue
GLYMA_10G231500	blue
GLYMA_04G102600	blue
GLYMA_16G127700	blue
GLYMA_07G081400	blue
GLYMA_14G110900	blue
GLYMA_02G235700	blue
GLYMA_08G363600	blue
GLYMA_04G017400	blue
GLYMA_15G131400	blue
GLYMA_03G202600	blue
GLYMA_09G281900	blue
GLYMA_20G152800	blue
GLYMA_09G250800	blue
GLYMA_10G075800	blue
GLYMA_13G207100	blue
GLYMA_16G145500	blue
GLYMA_17G026300	blue
GLYMA_01G048700	blue
GLYMA_19G146600	blue
GLYMA_03G031000	blue
GLYMA_08G246700	blue
GLYMA_01G063800	blue
GLYMA_05G038300	blue
GLYMA_02G024600	blue
GLYMA_09G057200	blue
GLYMA_15G123700	blue
GLYMA_03G177300	blue
GLYMA_13G090600	blue
GLYMA_20G144600	blue
GLYMA_02G280100	blue
GLYMA_11G010500	blue
GLYMA_11G183900	blue
GLYMA_10G176500	blue
GLYMA_01G033200	blue
GLYMA_19G114700	blue
GLYMA_18G048500	blue
GLYMA_20G030700	blue
GLYMA_06G259800	blue
GLYMA_17G164200	blue
GLYMA_19G110200	blue
GLYMA_03G041100	blue
GLYMA_11G087600	blue
GLYMA_14G208000	blue
GLYMA_U030900	blue
GLYMA_07G135400	blue
GLYMA_19G254600	blue
GLYMA_14G068400	blue
GLYMA_11G045400	blue
GLYMA_13G030200	blue
GLYMA_20G205900	blue
GLYMA_08G059600	blue
GLYMA_07G089300	blue
GLYMA_15G121000	blue
GLYMA_03G242100	blue
GLYMA_13G117700	blue
GLYMA_09G189700	blue
GLYMA_11G070600	blue
GLYMA_01G114900	blue
GLYMA_06G111700	blue
GLYMA_20G047400	blue
GLYMA_08G114400	blue
GLYMA_19G152100	blue
GLYMA_14G133300	blue
GLYMA_18G050600	blue
GLYMA_01G188100	blue
GLYMA_08G258300	blue
GLYMA_12G191500	blue
novel.1191	blue
GLYMA_02G268200	blue
GLYMA_20G194600	blue
GLYMA_02G145400	blue
GLYMA_07G227600	blue
GLYMA_02G269500	blue
GLYMA_18G177000	blue
GLYMA_08G127500	blue
GLYMA_13G170300	blue
GLYMA_06G134900	blue
GLYMA_07G192700	blue
GLYMA_03G192200	blue
GLYMA_14G103100	blue
GLYMA_05G101300	blue
GLYMA_20G112900	blue
GLYMA_18G221800	blue
GLYMA_10G239700	blue
GLYMA_01G022300	blue
GLYMA_08G028300	blue
GLYMA_09G277900	blue
GLYMA_01G219400	blue
GLYMA_15G275600	blue
GLYMA_08G338900	blue
GLYMA_15G264200	blue
GLYMA_18G082300	blue
GLYMA_15G267700	blue
GLYMA_18G007900	blue
GLYMA_20G203200	blue
GLYMA_20G204000	blue
GLYMA_18G084800	blue
GLYMA_14G073300	blue
GLYMA_08G118100	blue
GLYMA_13G184500	blue
GLYMA_04G007300	blue
GLYMA_16G127900	blue
GLYMA_19G233700	blue
GLYMA_20G148100	blue
GLYMA_20G210400	blue
GLYMA_01G211800	blue
GLYMA_13G036200	blue
GLYMA_20G032400	blue
GLYMA_18G006700	blue
GLYMA_03G122000	blue
GLYMA_15G023400	blue
GLYMA_07G243600	blue
GLYMA_02G018700	blue
GLYMA_02G309300	blue
novel.37	blue
GLYMA_08G041300	blue
GLYMA_07G214700	blue
GLYMA_11G252100	blue
GLYMA_14G054500	blue
GLYMA_15G212800	blue
GLYMA_13G095600	blue
GLYMA_17G161800	blue
GLYMA_07G197200	blue
GLYMA_20G221000	blue
GLYMA_03G021200	blue
GLYMA_11G181000	blue
GLYMA_20G138700	blue
GLYMA_03G253700	blue
GLYMA_16G057300	blue
GLYMA_07G006800	blue
novel.370	blue
GLYMA_02G051600	blue
GLYMA_18G119200	blue
GLYMA_03G227400	blue
GLYMA_10G063000	blue
GLYMA_14G058700	blue
GLYMA_08G351800	blue
novel.818	blue
GLYMA_07G142600	blue
GLYMA_01G106000	blue
GLYMA_09G033500	blue
GLYMA_19G083900	blue
GLYMA_20G188400	blue
GLYMA_18G006500	blue
GLYMA_11G254900	blue
GLYMA_15G268300	blue
GLYMA_02G218200	blue
GLYMA_06G208900	blue
GLYMA_14G054900	blue
GLYMA_11G221100	blue
GLYMA_14G162300	blue
GLYMA_02G135800	blue
GLYMA_02G072200	blue
GLYMA_08G011600	blue
GLYMA_15G121100	blue
GLYMA_13G062800	blue
GLYMA_01G221500	blue
GLYMA_01G236400	blue
GLYMA_03G140100	blue
GLYMA_06G193500	blue
GLYMA_09G016200	blue
GLYMA_09G085000	blue
GLYMA_03G160200	blue
GLYMA_20G126500	blue
GLYMA_05G125800	blue
GLYMA_03G131200	blue
GLYMA_09G093400	blue
GLYMA_02G084400	blue
GLYMA_17G064600	blue
novel.1318	blue
GLYMA_08G240400	blue
GLYMA_13G369800	blue
GLYMA_11G082500	blue
GLYMA_02G257700	blue
GLYMA_10G128400	blue
GLYMA_08G108800	blue
GLYMA_06G128100	blue
GLYMA_13G222200	blue
GLYMA_03G177900	blue
GLYMA_02G136000	blue
GLYMA_13G101400	blue
GLYMA_12G059000	blue
GLYMA_02G172300	blue
GLYMA_15G179500	blue
GLYMA_20G180800	blue
GLYMA_08G299900	blue
GLYMA_01G234000	blue
GLYMA_04G055200	blue
GLYMA_07G196900	blue
GLYMA_08G364000	blue
GLYMA_09G214500	blue
GLYMA_08G282800	blue
GLYMA_18G080300	blue
GLYMA_18G208700	blue
GLYMA_05G013700	blue
GLYMA_02G136100	blue
GLYMA_01G126600	blue
GLYMA_17G093500	blue
GLYMA_09G196000	blue
GLYMA_17G157900	blue
GLYMA_14G158600	blue
GLYMA_09G190000	blue
GLYMA_09G284400	blue
GLYMA_16G013600	blue
GLYMA_08G130600	blue
GLYMA_20G159200	blue
GLYMA_13G336600	blue
GLYMA_03G247000	blue
GLYMA_07G025600	blue
GLYMA_07G079600	blue
GLYMA_19G239800	blue
GLYMA_09G038700	blue
GLYMA_13G062700	blue
GLYMA_16G182300	blue
GLYMA_13G153100	blue
GLYMA_18G209600	blue
GLYMA_17G092800	blue
GLYMA_12G191600	blue
GLYMA_03G107800	blue
GLYMA_01G155400	blue
GLYMA_01G028700	blue
GLYMA_18G013600	blue
GLYMA_04G236600	blue
GLYMA_15G034900	blue
GLYMA_13G313500	blue
GLYMA_07G115000	blue
GLYMA_01G206900	blue
GLYMA_03G228800	blue
novel.1376	blue
GLYMA_01G219500	blue
GLYMA_15G078300	blue
GLYMA_16G008600	blue
GLYMA_03G101000	blue
GLYMA_11G078300	blue
GLYMA_01G144700	blue
GLYMA_16G195300	blue
GLYMA_04G069700	blue
GLYMA_05G212500	blue
GLYMA_09G257500	blue
GLYMA_04G188200	blue
GLYMA_02G003100	blue
GLYMA_17G195100	blue
GLYMA_16G173700	blue
GLYMA_20G169000	blue
GLYMA_10G008000	blue
GLYMA_02G135900	blue
GLYMA_20G145500	blue
GLYMA_04G007700	blue
novel.127	blue
GLYMA_15G162900	blue
GLYMA_07G209100	blue
GLYMA_03G258800	blue
GLYMA_19G111000	blue
GLYMA_13G095300	blue
GLYMA_16G088000	blue
GLYMA_16G199700	blue
GLYMA_08G124800	blue
GLYMA_06G043700	blue
GLYMA_12G017400	blue
GLYMA_16G117700	blue
GLYMA_17G012000	blue
GLYMA_18G266900	blue
GLYMA_07G119700	blue
GLYMA_01G153300	blue
GLYMA_08G272000	blue
GLYMA_17G154800	blue
GLYMA_11G216300	blue
GLYMA_02G126800	blue
GLYMA_13G099600	blue
GLYMA_13G148600	blue
GLYMA_06G191500	blue
GLYMA_17G010800	blue
GLYMA_02G055100	blue
GLYMA_11G114800	blue
GLYMA_18G278200	blue
GLYMA_06G212100	blue
GLYMA_18G073400	blue
novel.1403	blue
GLYMA_14G139700	blue
GLYMA_12G172600	blue
GLYMA_19G224000	blue
GLYMA_19G004600	blue
GLYMA_02G171300	blue
GLYMA_13G176200	blue
GLYMA_11G206100	blue
GLYMA_09G255900	blue
GLYMA_08G092000	blue
GLYMA_06G173200	blue
GLYMA_07G210200	blue
GLYMA_13G206300	blue
GLYMA_14G190300	blue
GLYMA_18G074000	blue
GLYMA_20G138400	blue
GLYMA_10G255000	blue
GLYMA_16G175200	blue
GLYMA_09G213900	blue
GLYMA_20G149100	blue
GLYMA_13G312800	blue
GLYMA_08G103100	blue
GLYMA_04G063900	blue
GLYMA_14G200600	blue
GLYMA_07G018200	blue
GLYMA_20G249300	blue
GLYMA_03G131600	blue
GLYMA_13G045500	blue
GLYMA_04G074100	blue
GLYMA_12G079800	blue
GLYMA_07G040000	blue
GLYMA_15G010300	blue
GLYMA_17G238300	blue
GLYMA_17G213700	blue
GLYMA_18G011700	blue
GLYMA_02G296300	blue
GLYMA_08G090000	blue
GLYMA_16G164900	blue
GLYMA_20G099100	blue
GLYMA_05G196500	blue
GLYMA_16G087300	blue
GLYMA_15G001700	blue
GLYMA_20G177300	blue
GLYMA_17G165200	blue
GLYMA_13G372000	blue
GLYMA_13G190000	blue
GLYMA_17G222800	blue
GLYMA_20G226100	blue
GLYMA_15G082700	blue
GLYMA_06G052000	blue
GLYMA_11G254700	blue
GLYMA_05G059800	blue
GLYMA_18G009800	blue
GLYMA_02G069500	blue
GLYMA_15G084200	blue
GLYMA_20G091300	blue
GLYMA_09G197000	blue
GLYMA_15G076900	blue
GLYMA_14G089600	blue
GLYMA_08G159600	blue
GLYMA_05G227400	blue
GLYMA_19G260700	blue
GLYMA_14G074100	blue
GLYMA_09G109600	blue
GLYMA_06G260000	blue
GLYMA_08G159800	blue
GLYMA_08G295000	blue
GLYMA_11G095100	blue
GLYMA_08G161600	blue
GLYMA_19G199100	blue
GLYMA_09G098000	blue
GLYMA_16G154200	blue
GLYMA_17G029800	blue
GLYMA_12G128000	blue
GLYMA_04G220600	blue
GLYMA_18G090900	blue
GLYMA_15G201200	blue
GLYMA_05G195100	blue
GLYMA_20G212500	blue
GLYMA_18G007200	blue
GLYMA_17G007400	blue
GLYMA_U030100	blue
GLYMA_16G101000	blue
GLYMA_20G139000	blue
GLYMA_03G251700	blue
GLYMA_02G297700	blue
GLYMA_04G087800	blue
GLYMA_18G124300	blue
GLYMA_18G244100	blue
GLYMA_16G117200	blue
GLYMA_11G239900	blue
GLYMA_13G184900	blue
GLYMA_19G257500	blue
GLYMA_08G169000	blue
GLYMA_17G188800	blue
novel.1224	blue
GLYMA_08G018900	blue
GLYMA_15G028500	blue
GLYMA_09G087400	blue
GLYMA_12G047300	blue
GLYMA_16G082100	blue
GLYMA_18G283500	blue
GLYMA_06G204400	blue
GLYMA_13G284400	blue
GLYMA_02G046600	blue
GLYMA_17G011800	blue
GLYMA_03G109400	blue
GLYMA_07G199500	blue
GLYMA_07G049200	blue
GLYMA_18G227400	blue
GLYMA_01G184300	blue
GLYMA_15G009700	blue
GLYMA_04G255800	blue
GLYMA_10G262400	blue
GLYMA_07G193900	blue
GLYMA_19G206800	blue
GLYMA_03G190200	blue
GLYMA_13G097400	blue
GLYMA_13G054300	blue
GLYMA_13G296200	blue
GLYMA_02G157900	blue
GLYMA_19G178100	blue
GLYMA_07G041400	blue
GLYMA_19G022000	blue
GLYMA_09G161600	blue
GLYMA_18G023300	blue
GLYMA_14G152300	blue
GLYMA_16G016000	blue
GLYMA_05G224400	blue
GLYMA_16G195700	blue
GLYMA_08G285000	blue
GLYMA_07G196000	blue
GLYMA_11G248400	blue
GLYMA_01G165400	blue
GLYMA_15G146100	blue
GLYMA_13G090700	blue
GLYMA_12G035900	blue
GLYMA_08G220800	blue
GLYMA_20G140200	blue
GLYMA_12G188200	blue
GLYMA_13G172600	blue
GLYMA_19G254500	blue
GLYMA_19G009000	blue
GLYMA_07G049000	blue
GLYMA_17G137200	blue
GLYMA_08G302000	blue
GLYMA_13G183700	blue
GLYMA_09G203400	blue
GLYMA_10G086700	blue
GLYMA_20G167500	blue
GLYMA_01G238500	blue
GLYMA_02G054000	blue
GLYMA_01G151700	blue
GLYMA_09G092600	blue
GLYMA_13G251500	blue
GLYMA_06G289600	blue
GLYMA_14G191900	blue
GLYMA_02G079300	blue
GLYMA_07G017600	blue
GLYMA_12G016900	blue
GLYMA_15G091700	blue
GLYMA_05G146700	blue
GLYMA_11G225400	blue
GLYMA_04G042900	blue
GLYMA_06G154100	blue
GLYMA_02G283700	blue
GLYMA_07G129700	blue
GLYMA_05G034500	blue
GLYMA_10G252800	blue
GLYMA_10G076700	blue
GLYMA_07G053900	blue
GLYMA_03G190300	blue
GLYMA_09G022400	blue
GLYMA_01G034600	blue
GLYMA_10G282300	blue
GLYMA_03G162700	blue
GLYMA_19G250900	blue
GLYMA_08G351100	blue
novel.1026	blue
GLYMA_13G303800	blue
GLYMA_08G182700	blue
novel.350	blue
GLYMA_01G114000	blue
GLYMA_13G300500	blue
GLYMA_13G352000	blue
GLYMA_04G090500	blue
GLYMA_16G112200	blue
GLYMA_17G087700	blue
GLYMA_13G170700	blue
novel.1780	blue
GLYMA_10G100700	blue
GLYMA_12G230800	blue
GLYMA_03G106400	blue
GLYMA_06G298100	blue
GLYMA_13G354500	blue
GLYMA_07G256000	blue
GLYMA_13G371200	blue
GLYMA_10G124800	blue
GLYMA_06G111900	blue
GLYMA_19G158900	blue
GLYMA_04G079600	blue
GLYMA_15G056900	blue
GLYMA_16G157300	blue
GLYMA_15G259400	blue
GLYMA_16G011500	blue
GLYMA_05G157600	blue
GLYMA_10G289900	blue
GLYMA_19G163300	blue
GLYMA_13G116100	blue
GLYMA_16G202500	blue
GLYMA_07G272600	blue
GLYMA_05G014100	blue
GLYMA_05G231800	blue
GLYMA_01G171400	blue
GLYMA_13G123100	blue
GLYMA_17G259000	blue
GLYMA_10G142600	blue
GLYMA_19G128100	blue
GLYMA_07G257300	blue
novel.1696	blue
GLYMA_20G243100	blue
GLYMA_01G044000	blue
GLYMA_19G229400	blue
GLYMA_17G258200	blue
GLYMA_08G234500	blue
GLYMA_02G057400	blue
GLYMA_12G224000	blue
GLYMA_12G012200	blue
GLYMA_03G130600	blue
GLYMA_04G111300	blue
GLYMA_10G235000	blue
GLYMA_16G136200	blue
GLYMA_08G079100	blue
GLYMA_01G018000	blue
GLYMA_06G076900	blue
GLYMA_15G110200	blue
GLYMA_11G042000	blue
GLYMA_20G032500	blue
GLYMA_06G111800	blue
GLYMA_13G259500	blue
GLYMA_08G339000	blue
GLYMA_08G174700	blue
GLYMA_08G247800	blue
GLYMA_15G151600	blue
GLYMA_16G212300	blue
GLYMA_17G192000	blue
GLYMA_06G145300	blue
GLYMA_11G203700	blue
GLYMA_01G200100	blue
GLYMA_13G100400	blue
GLYMA_03G130500	blue
GLYMA_13G186500	blue
GLYMA_12G003600	blue
GLYMA_19G112000	blue
GLYMA_11G044400	blue
GLYMA_15G011900	blue
GLYMA_20G241500	blue
GLYMA_11G127100	blue
GLYMA_03G181700	blue
GLYMA_01G235600	blue
GLYMA_08G175200	blue
GLYMA_19G057500	blue
GLYMA_02G080200	blue
GLYMA_14G176600	blue
GLYMA_01G232400	blue
GLYMA_10G106600	blue
GLYMA_10G201600	blue
GLYMA_17G165300	blue
GLYMA_06G004800	blue
GLYMA_08G174900	blue
GLYMA_02G208400	blue
GLYMA_09G269500	blue
GLYMA_06G154800	blue
GLYMA_06G143000	blue
GLYMA_10G227400	blue
GLYMA_13G337400	blue
GLYMA_13G104500	blue
GLYMA_05G015400	blue
GLYMA_19G062900	blue
GLYMA_14G056100	blue
GLYMA_08G113600	blue
GLYMA_06G315100	blue
GLYMA_07G080700	blue
GLYMA_20G140600	blue
GLYMA_04G227700	blue
GLYMA_08G027000	blue
GLYMA_03G168000	blue
GLYMA_05G024000	blue
GLYMA_02G242600	blue
GLYMA_14G129500	blue
GLYMA_17G256900	blue
GLYMA_03G099600	blue
GLYMA_01G145600	blue
GLYMA_07G054000	blue
GLYMA_04G079200	blue
GLYMA_02G019200	blue
GLYMA_13G232400	blue
GLYMA_13G279100	blue
GLYMA_19G019400	blue
GLYMA_08G237100	blue
GLYMA_07G255900	blue
GLYMA_17G164400	blue
GLYMA_10G071000	blue
GLYMA_16G145200	blue
GLYMA_04G134700	blue
GLYMA_05G030700	blue
GLYMA_09G084100	blue
GLYMA_08G292600	blue
GLYMA_11G017400	blue
GLYMA_06G310100	blue
GLYMA_07G022600	blue
GLYMA_08G314300	blue
GLYMA_08G282300	blue
GLYMA_08G301800	blue
GLYMA_18G241800	blue
GLYMA_02G088700	blue
GLYMA_04G112800	blue
GLYMA_10G211700	blue
GLYMA_09G240900	blue
GLYMA_04G167900	blue
GLYMA_20G054800	blue
GLYMA_06G292700	blue
GLYMA_18G277800	blue
GLYMA_19G046600	blue
GLYMA_06G067400	blue
GLYMA_06G298500	blue
GLYMA_12G215300	blue
GLYMA_06G194900	blue
GLYMA_05G060900	blue
GLYMA_13G138800	blue
GLYMA_15G084900	blue
GLYMA_18G243200	blue
GLYMA_01G211900	blue
GLYMA_02G086300	blue
GLYMA_10G062600	blue
GLYMA_15G006800	blue
GLYMA_10G097800	blue
GLYMA_U039200	blue
GLYMA_08G031500	blue
GLYMA_17G085100	blue
GLYMA_16G044900	blue
GLYMA_13G027600	blue
GLYMA_16G013200	blue
GLYMA_02G259300	blue
GLYMA_19G123800	blue
novel.1291	blue
GLYMA_18G130900	blue
GLYMA_13G229500	blue
GLYMA_06G181000	blue
GLYMA_02G012300	blue
GLYMA_18G117500	blue
GLYMA_07G048100	blue
GLYMA_12G162300	blue
GLYMA_02G154800	blue
GLYMA_07G201300	blue
GLYMA_04G085200	blue
GLYMA_11G250400	blue
GLYMA_04G188700	blue
GLYMA_11G250200	blue
GLYMA_05G014800	blue
GLYMA_17G153300	blue
GLYMA_17G220900	blue
GLYMA_07G081100	blue
GLYMA_03G059200	blue
GLYMA_04G090000	blue
GLYMA_05G242300	blue
GLYMA_05G166600	blue
GLYMA_05G162800	blue
GLYMA_13G209800	blue
GLYMA_05G175600	blue
GLYMA_U032500	blue
GLYMA_18G043600	blue
GLYMA_19G254000	blue
GLYMA_07G081200	blue
GLYMA_18G241600	blue
GLYMA_14G067000	blue
GLYMA_19G106800	blue
GLYMA_12G122900	blue
GLYMA_12G032000	blue
GLYMA_09G063300	blue
GLYMA_15G084400	blue
GLYMA_15G260000	blue
GLYMA_08G186500	blue
GLYMA_11G199300	blue
GLYMA_04G196100	blue
GLYMA_09G218300	blue
GLYMA_01G213000	blue
GLYMA_12G071500	blue
GLYMA_14G087500	blue
GLYMA_17G059100	blue
GLYMA_09G168900	blue
GLYMA_15G228200	blue
GLYMA_18G007300	blue
GLYMA_17G038300	blue
GLYMA_19G233000	blue
GLYMA_13G234500	blue
GLYMA_18G155100	blue
GLYMA_07G050800	blue
GLYMA_01G221200	blue
GLYMA_13G283200	blue
GLYMA_15G019100	blue
GLYMA_10G203200	blue
GLYMA_08G293300	blue
GLYMA_08G279800	blue
GLYMA_15G145400	blue
GLYMA_18G193600	blue
GLYMA_13G278700	blue
GLYMA_03G020400	blue
GLYMA_12G085900	blue
GLYMA_11G125400	blue
GLYMA_02G061000	blue
GLYMA_08G214100	blue
GLYMA_04G250600	blue
GLYMA_04G190900	blue
GLYMA_06G317600	blue
GLYMA_03G248400	blue
GLYMA_16G138300	blue
GLYMA_06G112200	blue
GLYMA_07G142700	blue
GLYMA_02G105900	blue
GLYMA_10G247000	blue
GLYMA_20G155700	blue
GLYMA_01G186600	blue
GLYMA_04G138500	blue
GLYMA_05G051700	blue
GLYMA_20G005200	blue
novel.824	blue
GLYMA_10G017800	blue
GLYMA_08G080900	blue
GLYMA_05G175800	blue
GLYMA_18G039800	blue
GLYMA_10G005800	blue
GLYMA_04G004100	blue
GLYMA_02G155600	blue
GLYMA_12G212500	blue
GLYMA_18G046300	blue
GLYMA_19G081200	blue
GLYMA_16G166600	blue
GLYMA_14G112700	blue
GLYMA_17G067200	blue
GLYMA_12G087400	blue
GLYMA_01G175800	blue
GLYMA_17G257200	blue
GLYMA_20G099500	blue
GLYMA_03G192000	blue
GLYMA_06G063000	blue
GLYMA_18G114900	blue
GLYMA_07G255600	blue
GLYMA_06G067700	blue
GLYMA_10G253200	blue
GLYMA_12G072400	blue
GLYMA_03G065400	blue
GLYMA_19G167400	blue
novel.1410	blue
GLYMA_17G252900	blue
GLYMA_03G205400	blue
GLYMA_20G153600	blue
GLYMA_19G095300	blue
GLYMA_02G267900	blue
GLYMA_07G254700	blue
GLYMA_15G230700	blue
GLYMA_13G043900	blue
GLYMA_07G039900	blue
GLYMA_06G229400	blue
GLYMA_13G267800	blue
GLYMA_07G121900	blue
GLYMA_03G261300	blue
GLYMA_17G202100	blue
GLYMA_02G020400	blue
GLYMA_10G237800	blue
GLYMA_05G141800	blue
GLYMA_18G042300	blue
GLYMA_05G147900	blue
GLYMA_04G191700	blue
GLYMA_05G164500	blue
GLYMA_13G091100	blue
GLYMA_17G113500	blue
GLYMA_01G156500	blue
GLYMA_09G074200	blue
GLYMA_03G264100	blue
GLYMA_13G372900	blue
GLYMA_18G278100	blue
GLYMA_06G009000	blue
GLYMA_14G057400	blue
GLYMA_13G071900	blue
GLYMA_13G265000	blue
GLYMA_12G233900	blue
GLYMA_08G328500	blue
GLYMA_18G209900	blue
GLYMA_18G124900	blue
GLYMA_02G004800	blue
GLYMA_01G042100	blue
GLYMA_04G176000	blue
GLYMA_15G104600	blue
GLYMA_16G158900	blue
GLYMA_03G065300	blue
GLYMA_02G039400	blue
GLYMA_15G266500	blue
novel.435	blue
GLYMA_16G118600	blue
GLYMA_06G042600	blue
GLYMA_17G236800	blue
GLYMA_19G022900	blue
GLYMA_07G069600	blue
GLYMA_13G267900	blue
GLYMA_08G261500	blue
GLYMA_14G158300	blue
GLYMA_07G273000	blue
GLYMA_18G041800	blue
GLYMA_19G014700	blue
GLYMA_05G137500	blue
GLYMA_20G202400	blue
GLYMA_13G304400	blue
GLYMA_12G167400	blue
GLYMA_19G228200	blue
GLYMA_10G273300	blue
GLYMA_06G193000	blue
GLYMA_02G264600	blue
GLYMA_14G150600	blue
GLYMA_10G043900	blue
GLYMA_08G302800	blue
GLYMA_20G014300	blue
GLYMA_01G101100	blue
GLYMA_06G191700	blue
GLYMA_08G281700	blue
GLYMA_18G294500	blue
GLYMA_11G100200	blue
GLYMA_08G132200	blue
GLYMA_01G002900	blue
GLYMA_01G240700	blue
GLYMA_06G246000	blue
GLYMA_15G050800	blue
GLYMA_17G123500	blue
GLYMA_18G236200	blue
GLYMA_08G196600	blue
GLYMA_14G156700	blue
GLYMA_15G024000	blue
GLYMA_15G037200	blue
GLYMA_12G024200	blue
GLYMA_13G310200	blue
GLYMA_07G220200	blue
GLYMA_18G103700	blue
GLYMA_17G164300	blue
GLYMA_13G206000	blue
GLYMA_13G098900	blue
GLYMA_01G212100	blue
GLYMA_12G121100	blue
GLYMA_13G142100	blue
GLYMA_07G094200	blue
GLYMA_15G248300	blue
GLYMA_08G230000	blue
GLYMA_04G158500	blue
GLYMA_18G284700	blue
GLYMA_17G143700	blue
GLYMA_01G176200	blue
GLYMA_12G148300	blue
GLYMA_15G202500	blue
GLYMA_19G229900	blue
GLYMA_17G239300	blue
GLYMA_07G217800	blue
GLYMA_01G225500	blue
GLYMA_20G116700	blue
GLYMA_03G002100	blue
GLYMA_04G206800	blue
GLYMA_08G293600	blue
GLYMA_09G033300	blue
GLYMA_03G168500	blue
GLYMA_01G049400	blue
GLYMA_03G254600	blue
GLYMA_08G157300	blue
GLYMA_04G199900	blue
GLYMA_01G221800	blue
GLYMA_18G258500	blue
GLYMA_02G184900	blue
GLYMA_09G036600	blue
GLYMA_03G253400	blue
GLYMA_05G092200	blue
GLYMA_09G239400	blue
GLYMA_14G122800	blue
GLYMA_06G149800	blue
GLYMA_09G184200	blue
GLYMA_08G079200	blue
GLYMA_10G181200	blue
GLYMA_03G231600	blue
GLYMA_07G065300	blue
GLYMA_12G155300	blue
GLYMA_09G005600	blue
GLYMA_07G100900	blue
GLYMA_14G091200	blue
GLYMA_15G076600	blue
GLYMA_20G138600	blue
GLYMA_01G241700	blue
GLYMA_04G206700	blue
GLYMA_14G171700	blue
GLYMA_15G079200	blue
GLYMA_19G116900	blue
GLYMA_14G128500	blue
GLYMA_04G242400	blue
GLYMA_06G283700	blue
GLYMA_16G060600	blue
GLYMA_05G175700	blue
GLYMA_20G183000	blue
GLYMA_06G199000	blue
novel.366	blue
GLYMA_04G223100	blue
GLYMA_10G293300	blue
GLYMA_01G192800	blue
GLYMA_12G072800	blue
GLYMA_15G051200	blue
GLYMA_09G169100	blue
GLYMA_U004200	blue
GLYMA_07G136000	blue
GLYMA_19G144300	blue
GLYMA_07G041600	blue
GLYMA_19G016400	blue
GLYMA_11G152000	blue
GLYMA_18G082200	blue
GLYMA_10G192900	blue
GLYMA_20G151400	blue
GLYMA_03G065500	blue
GLYMA_07G068700	blue
GLYMA_12G057200	blue
ENSRNA050003325	blue
GLYMA_02G285900	blue
GLYMA_20G108700	blue
GLYMA_03G015500	blue
GLYMA_08G259500	blue
GLYMA_15G037000	blue
GLYMA_02G247900	blue
GLYMA_19G228300	blue
GLYMA_20G025800	blue
GLYMA_07G227200	blue
GLYMA_09G178100	blue
GLYMA_15G238500	blue
GLYMA_13G078400	blue
GLYMA_06G115800	blue
GLYMA_14G175400	blue
GLYMA_18G294300	blue
GLYMA_09G018900	blue
GLYMA_02G095300	blue
GLYMA_16G097100	blue
GLYMA_20G150300	blue
GLYMA_12G082200	blue
GLYMA_01G217700	blue
GLYMA_02G258900	blue
GLYMA_09G122600	blue
GLYMA_05G125200	blue
GLYMA_11G221600	blue
GLYMA_19G054500	blue
novel.460	blue
novel.449	blue
GLYMA_07G140000	blue
GLYMA_14G023100	blue
GLYMA_03G222400	blue
GLYMA_07G200200	blue
GLYMA_17G036900	blue
GLYMA_11G061800	blue
GLYMA_06G034700	blue
GLYMA_17G103800	blue
GLYMA_05G010200	blue
GLYMA_19G260300	blue
GLYMA_15G080200	blue
GLYMA_04G224700	blue
GLYMA_13G246400	blue
GLYMA_10G112700	blue
GLYMA_02G024800	blue
GLYMA_03G135000	blue
GLYMA_01G047600	blue
GLYMA_18G118300	blue
GLYMA_14G189100	blue
GLYMA_13G212800	blue
GLYMA_17G231000	blue
GLYMA_19G089800	blue
GLYMA_18G011600	blue
GLYMA_20G122200	blue
GLYMA_04G228000	blue
GLYMA_18G029000	blue
GLYMA_10G178400	blue
GLYMA_18G097100	blue
GLYMA_16G142800	blue
GLYMA_05G058200	blue
GLYMA_10G235100	blue
GLYMA_10G139400	blue
GLYMA_10G010100	blue
GLYMA_09G263500	blue
GLYMA_06G158800	blue
GLYMA_08G218100	blue
GLYMA_03G239900	blue
GLYMA_15G098500	blue
GLYMA_16G219400	blue
GLYMA_14G160100	blue
GLYMA_08G119200	blue
GLYMA_10G186500	blue
GLYMA_03G251800	blue
GLYMA_03G078600	blue
GLYMA_02G093200	blue
GLYMA_09G072400	blue
GLYMA_10G018700	blue
GLYMA_08G222700	blue
GLYMA_03G122200	blue
GLYMA_18G248900	blue
GLYMA_02G054200	blue
GLYMA_03G224700	blue
GLYMA_02G103500	blue
GLYMA_19G112700	blue
GLYMA_17G081200	blue
GLYMA_11G122700	blue
novel.1127	blue
GLYMA_14G075900	blue
GLYMA_16G067000	blue
GLYMA_06G210200	blue
GLYMA_17G100800	blue
GLYMA_03G127100	blue
GLYMA_05G196400	blue
GLYMA_06G020400	blue
GLYMA_15G113700	blue
GLYMA_16G026200	blue
GLYMA_07G072200	blue
GLYMA_09G235500	blue
GLYMA_05G188800	blue
GLYMA_12G032800	blue
GLYMA_20G224700	blue
GLYMA_06G175200	blue
GLYMA_01G177200	blue
GLYMA_18G190700	blue
GLYMA_09G274200	blue
GLYMA_15G170100	blue
GLYMA_17G105800	blue
GLYMA_06G167600	blue
GLYMA_15G272600	blue
GLYMA_12G134800	blue
GLYMA_16G205500	blue
GLYMA_20G002800	blue
GLYMA_16G219500	blue
GLYMA_09G072200	blue
GLYMA_11G056100	blue
GLYMA_06G270000	blue
GLYMA_13G233900	blue
GLYMA_14G164700	blue
GLYMA_02G212400	blue
GLYMA_07G068400	blue
GLYMA_03G016700	blue
GLYMA_18G239900	blue
GLYMA_13G328600	blue
GLYMA_17G009800	blue
GLYMA_19G126000	blue
GLYMA_19G123900	blue
GLYMA_05G112200	blue
GLYMA_17G153000	blue
GLYMA_02G234600	blue
GLYMA_17G242500	blue
GLYMA_08G167300	blue
novel.233	blue
GLYMA_03G063600	blue
GLYMA_03G212400	blue
GLYMA_20G014400	blue
GLYMA_09G265000	blue
GLYMA_10G074100	blue
GLYMA_13G207000	blue
GLYMA_11G024000	blue
GLYMA_12G225800	blue
GLYMA_04G241100	blue
GLYMA_10G205000	blue
GLYMA_02G306200	blue
GLYMA_18G017500	blue
GLYMA_06G310000	blue
GLYMA_09G085200	blue
GLYMA_11G213600	blue
GLYMA_19G159600	blue
GLYMA_09G277100	blue
GLYMA_07G080300	blue
GLYMA_15G270400	blue
GLYMA_07G140800	blue
GLYMA_10G213100	blue
GLYMA_17G216800	blue
GLYMA_13G134700	blue
GLYMA_13G221100	blue
GLYMA_01G157400	blue
GLYMA_19G075800	blue
GLYMA_02G141000	blue
GLYMA_14G103600	blue
GLYMA_04G036100	blue
GLYMA_06G163500	blue
GLYMA_17G117000	blue
GLYMA_17G061500	blue
GLYMA_20G184300	blue
GLYMA_06G121100	blue
GLYMA_U043200	blue
GLYMA_07G004700	blue
GLYMA_12G207800	blue
GLYMA_17G047100	blue
GLYMA_06G106100	blue
GLYMA_02G036400	blue
GLYMA_10G034700	blue
GLYMA_16G154100	blue
GLYMA_01G244500	blue
GLYMA_14G094700	blue
GLYMA_02G116900	blue
GLYMA_17G133000	blue
GLYMA_01G217400	blue
GLYMA_18G101100	blue
GLYMA_09G067300	blue
GLYMA_16G168200	blue
GLYMA_10G297900	blue
GLYMA_18G006000	blue
GLYMA_02G036500	blue
GLYMA_11G222100	blue
GLYMA_12G180800	blue
GLYMA_07G260300	blue
GLYMA_18G091900	blue
GLYMA_19G126400	blue
novel.952	blue
GLYMA_08G148400	blue
GLYMA_07G236100	blue
GLYMA_19G223800	blue
GLYMA_18G024000	blue
GLYMA_05G092300	blue
GLYMA_12G086000	blue
GLYMA_10G023100	blue
GLYMA_11G095200	blue
GLYMA_02G064700	blue
GLYMA_20G013900	blue
GLYMA_14G060700	blue
GLYMA_U035000	blue
GLYMA_04G190300	blue
GLYMA_19G221700	blue
GLYMA_13G270100	blue
GLYMA_20G018200	blue
GLYMA_01G190600	blue
GLYMA_17G063000	blue
GLYMA_05G206200	blue
GLYMA_20G013400	blue
GLYMA_10G276600	blue
GLYMA_16G145600	blue
GLYMA_07G066800	blue
GLYMA_17G123800	blue
GLYMA_08G207700	blue
GLYMA_07G064600	blue
GLYMA_03G004300	blue
GLYMA_07G089800	blue
GLYMA_16G210500	blue
GLYMA_17G245100	blue
GLYMA_19G065800	blue
GLYMA_08G254400	blue
GLYMA_10G141400	blue
GLYMA_03G046400	blue
GLYMA_16G176100	blue
GLYMA_20G119100	blue
GLYMA_11G243900	blue
GLYMA_10G220400	blue
GLYMA_13G046100	blue
GLYMA_02G195300	blue
GLYMA_15G268000	blue
GLYMA_06G296800	blue
GLYMA_01G142900	blue
GLYMA_18G273700	blue
GLYMA_08G133100	blue
GLYMA_13G042400	blue
GLYMA_16G016200	blue
GLYMA_17G010500	blue
GLYMA_07G268700	blue
GLYMA_16G176000	blue
GLYMA_17G191900	blue
GLYMA_13G292100	blue
GLYMA_12G241800	blue
GLYMA_18G236800	blue
GLYMA_16G214800	blue
GLYMA_11G040500	blue
GLYMA_05G162400	blue
GLYMA_09G079900	blue
GLYMA_15G267900	blue
GLYMA_03G078300	blue
GLYMA_14G080800	blue
GLYMA_18G038500	blue
GLYMA_13G270300	blue
GLYMA_05G016800	blue
GLYMA_13G219400	blue
GLYMA_08G311700	blue
GLYMA_01G073100	blue
GLYMA_09G184100	blue
GLYMA_06G203700	blue
GLYMA_03G259400	blue
GLYMA_U007600	blue
GLYMA_05G128000	blue
GLYMA_18G241200	blue
GLYMA_19G090800	blue
GLYMA_04G104200	blue
GLYMA_03G117300	blue
GLYMA_20G144700	blue
GLYMA_18G108300	blue
GLYMA_10G184900	blue
GLYMA_07G139700	blue
GLYMA_11G151300	blue
GLYMA_07G066600	blue
GLYMA_18G274100	blue
GLYMA_18G023100	blue
novel.2016	blue
GLYMA_16G125100	blue
GLYMA_13G267000	blue
GLYMA_03G180300	blue
GLYMA_13G218700	blue
GLYMA_18G274700	blue
GLYMA_18G244900	blue
GLYMA_04G036400	blue
GLYMA_01G044500	blue
GLYMA_12G067900	blue
GLYMA_10G289000	blue
GLYMA_18G176300	blue
GLYMA_13G269000	blue
GLYMA_13G209600	blue
GLYMA_19G124900	blue
GLYMA_08G214000	blue
GLYMA_17G019000	blue
GLYMA_03G002300	blue
GLYMA_08G075100	blue
GLYMA_06G135000	blue
GLYMA_16G033500	blue
GLYMA_07G137200	blue
GLYMA_13G357200	blue
GLYMA_08G082900	blue
GLYMA_16G151900	blue
GLYMA_09G264400	blue
GLYMA_04G233300	blue
GLYMA_04G050100	blue
GLYMA_18G275100	blue
GLYMA_06G197400	blue
GLYMA_20G213200	blue
GLYMA_08G045200	brown
GLYMA_06G290000	brown
GLYMA_15G171000	brown
GLYMA_13G285400	brown
GLYMA_06G045400	brown
GLYMA_11G132800	brown
GLYMA_14G212200	brown
GLYMA_07G023300	brown
GLYMA_07G190100	brown
GLYMA_10G079700	brown
GLYMA_03G173300	brown
GLYMA_12G130200	brown
GLYMA_04G228800	brown
GLYMA_02G148200	brown
GLYMA_06G089800	brown
GLYMA_08G177200	brown
GLYMA_03G042700	brown
GLYMA_07G076600	brown
GLYMA_06G295400	brown
GLYMA_02G242900	brown
GLYMA_U040600	brown
GLYMA_01G193600	brown
GLYMA_12G054100	brown
GLYMA_01G179600	brown
GLYMA_01G185800	brown
GLYMA_11G214500	brown
GLYMA_02G054900	brown
GLYMA_09G071600	brown
GLYMA_12G206700	brown
GLYMA_18G045200	brown
GLYMA_12G186800	brown
GLYMA_11G048300	brown
GLYMA_14G088300	brown
GLYMA_08G158100	brown
GLYMA_10G156500	brown
GLYMA_17G047500	brown
GLYMA_07G199800	brown
GLYMA_17G053600	brown
GLYMA_12G110100	brown
GLYMA_10G265100	brown
GLYMA_13G305900	brown
GLYMA_20G133200	brown
GLYMA_18G042100	brown
GLYMA_13G133100	brown
GLYMA_15G251500	brown
GLYMA_19G254800	brown
GLYMA_19G086200	brown
GLYMA_08G109500	brown
GLYMA_10G277800	brown
GLYMA_07G151300	brown
GLYMA_09G004800	brown
GLYMA_13G236500	brown
GLYMA_17G173000	brown
GLYMA_01G030300	brown
GLYMA_04G044900	brown
GLYMA_02G208000	brown
GLYMA_02G245700	brown
GLYMA_05G160500	brown
GLYMA_08G021800	brown
GLYMA_02G024200	brown
GLYMA_11G129900	brown
GLYMA_05G139500	brown
GLYMA_04G208300	brown
GLYMA_17G034900	brown
GLYMA_17G236900	brown
GLYMA_15G268200	brown
GLYMA_16G060700	brown
GLYMA_12G084900	brown
GLYMA_11G208700	brown
GLYMA_02G100300	brown
GLYMA_06G047600	brown
GLYMA_02G156100	brown
GLYMA_06G037000	brown
GLYMA_13G032700	brown
GLYMA_06G007500	brown
GLYMA_10G064500	brown
GLYMA_04G098000	brown
GLYMA_13G033900	brown
GLYMA_02G195400	brown
GLYMA_17G180100	brown
GLYMA_06G136200	brown
GLYMA_02G284800	brown
GLYMA_17G145400	brown
GLYMA_14G222400	brown
GLYMA_03G201300	brown
GLYMA_19G086000	brown
GLYMA_17G118200	brown
GLYMA_13G354800	brown
GLYMA_04G045200	brown
GLYMA_05G079700	brown
GLYMA_01G128100	brown
GLYMA_05G195000	brown
GLYMA_15G179600	brown
GLYMA_02G023800	brown
GLYMA_05G063600	brown
GLYMA_15G021800	brown
GLYMA_06G136000	brown
GLYMA_04G008900	brown
GLYMA_01G205900	brown
GLYMA_11G228100	brown
GLYMA_03G038700	brown
GLYMA_18G026700	brown
GLYMA_19G059700	brown
GLYMA_10G257900	brown
GLYMA_12G181800	brown
GLYMA_15G098100	brown
GLYMA_02G021400	brown
GLYMA_06G125600	brown
GLYMA_11G229100	brown
GLYMA_14G220400	brown
GLYMA_04G194800	brown
GLYMA_13G225900	brown
GLYMA_11G056200	brown
GLYMA_12G183800	brown
GLYMA_05G245600	brown
GLYMA_04G063200	brown
GLYMA_07G091600	brown
GLYMA_11G029700	brown
GLYMA_05G215700	brown
GLYMA_13G072800	brown
GLYMA_13G088100	brown
GLYMA_13G034200	brown
GLYMA_05G082500	brown
GLYMA_08G064700	brown
GLYMA_06G184300	brown
GLYMA_19G100000	brown
GLYMA_03G221700	brown
GLYMA_08G109400	brown
GLYMA_08G116700	brown
GLYMA_10G176700	brown
GLYMA_02G013700	brown
GLYMA_08G151100	brown
GLYMA_09G130400	brown
GLYMA_13G315300	brown
GLYMA_19G201000	brown
GLYMA_17G145300	brown
GLYMA_13G215000	brown
GLYMA_06G169700	brown
GLYMA_11G242100	brown
GLYMA_09G179700	brown
GLYMA_08G018000	brown
GLYMA_08G141900	brown
GLYMA_06G186200	brown
GLYMA_07G195300	brown
GLYMA_05G155600	brown
GLYMA_05G063500	brown
GLYMA_17G138500	brown
GLYMA_13G087300	brown
GLYMA_01G014700	brown
GLYMA_15G071300	brown
GLYMA_11G039400	brown
GLYMA_11G236500	brown
GLYMA_19G162100	brown
GLYMA_09G172100	brown
GLYMA_02G055000	brown
GLYMA_05G070600	brown
GLYMA_06G176200	brown
GLYMA_06G063900	brown
GLYMA_09G138100	brown
GLYMA_02G217900	brown
GLYMA_11G170000	brown
GLYMA_08G072200	brown
GLYMA_08G321500	brown
GLYMA_11G036500	brown
GLYMA_11G247500	brown
GLYMA_03G067800	brown
GLYMA_14G020100	brown
GLYMA_15G253500	brown
GLYMA_07G236000	brown
GLYMA_15G007900	brown
GLYMA_01G183400	brown
GLYMA_06G132700	brown
GLYMA_03G029600	brown
GLYMA_18G025700	brown
GLYMA_19G258800	brown
GLYMA_15G045600	brown
GLYMA_01G044100	brown
GLYMA_10G145300	brown
GLYMA_03G111700	brown
GLYMA_13G360600	brown
GLYMA_15G251600	brown
GLYMA_05G010500	brown
GLYMA_19G218800	brown
GLYMA_01G199800	brown
GLYMA_14G088900	brown
GLYMA_12G142100	brown
GLYMA_02G156000	brown
GLYMA_15G021900	brown
GLYMA_15G109600	brown
GLYMA_06G171100	brown
GLYMA_09G270900	brown
GLYMA_20G070000	brown
GLYMA_10G148700	brown
GLYMA_10G067900	brown
GLYMA_17G076600	brown
GLYMA_08G192300	brown
GLYMA_18G116300	brown
GLYMA_06G017800	brown
GLYMA_12G112000	brown
GLYMA_17G126400	brown
GLYMA_09G112700	brown
GLYMA_15G234200	brown
novel.476	brown
GLYMA_02G228300	brown
GLYMA_02G158300	brown
GLYMA_07G136600	brown
GLYMA_03G201000	brown
GLYMA_18G083200	brown
GLYMA_13G302500	brown
GLYMA_19G038600	brown
GLYMA_16G060800	brown
GLYMA_06G157400	brown
GLYMA_19G215600	brown
GLYMA_08G118000	brown
GLYMA_01G080500	brown
GLYMA_16G116300	brown
GLYMA_11G081000	brown
GLYMA_15G202100	brown
GLYMA_07G106000	brown
GLYMA_15G256500	brown
GLYMA_04G046800	brown
GLYMA_12G137700	brown
GLYMA_17G011400	brown
GLYMA_10G010400	brown
GLYMA_17G030000	brown
GLYMA_17G049900	brown
GLYMA_05G030000	brown
GLYMA_09G232900	brown
GLYMA_07G055200	brown
GLYMA_14G215800	brown
novel.843	brown
GLYMA_06G018700	brown
GLYMA_02G089500	brown
GLYMA_19G088200	brown
GLYMA_13G195900	brown
GLYMA_13G133000	brown
GLYMA_19G187600	brown
GLYMA_11G119500	brown
GLYMA_19G059000	brown
GLYMA_19G174200	brown
GLYMA_17G258500	brown
GLYMA_18G070000	brown
GLYMA_13G245600	brown
GLYMA_19G057700	brown
GLYMA_18G210500	brown
GLYMA_14G062600	brown
GLYMA_13G030900	brown
GLYMA_08G062700	brown
GLYMA_19G059100	brown
GLYMA_09G163900	brown
GLYMA_13G159700	brown
GLYMA_09G039900	brown
GLYMA_02G034200	brown
GLYMA_04G086300	brown
GLYMA_17G124000	brown
GLYMA_11G230600	brown
GLYMA_08G212600	brown
GLYMA_17G090900	brown
GLYMA_04G104800	brown
GLYMA_10G022300	brown
GLYMA_04G248700	brown
GLYMA_06G261800	brown
GLYMA_14G200200	brown
GLYMA_10G045400	brown
GLYMA_07G168900	brown
GLYMA_20G102600	brown
GLYMA_10G014400	brown
GLYMA_08G307600	brown
GLYMA_13G095700	brown
GLYMA_19G184500	brown
GLYMA_04G134200	brown
GLYMA_17G251200	brown
GLYMA_05G015700	brown
GLYMA_07G235900	brown
GLYMA_15G129100	brown
GLYMA_14G083200	brown
GLYMA_14G016400	brown
GLYMA_03G200500	brown
GLYMA_19G187200	brown
GLYMA_07G123000	brown
GLYMA_01G222000	brown
GLYMA_03G263000	brown
GLYMA_05G033600	brown
GLYMA_07G098700	brown
GLYMA_10G025600	brown
GLYMA_12G212200	brown
GLYMA_06G169400	brown
GLYMA_18G141500	brown
GLYMA_15G256000	brown
GLYMA_16G217900	brown
GLYMA_05G064200	brown
GLYMA_19G069400	brown
GLYMA_16G055900	brown
GLYMA_06G114300	brown
GLYMA_19G043000	brown
GLYMA_02G238100	brown
GLYMA_05G162100	brown
GLYMA_08G146600	brown
GLYMA_11G219800	brown
GLYMA_01G081100	brown
GLYMA_15G063600	brown
GLYMA_12G238300	brown
GLYMA_16G020900	brown
GLYMA_13G272100	brown
GLYMA_13G250900	brown
GLYMA_20G061300	brown
GLYMA_18G287800	brown
GLYMA_16G220500	brown
GLYMA_16G061800	brown
GLYMA_U029900	brown
GLYMA_14G028900	brown
GLYMA_06G061900	brown
GLYMA_15G221800	brown
GLYMA_14G010500	brown
GLYMA_19G263100	brown
GLYMA_13G309300	brown
GLYMA_07G066300	brown
GLYMA_14G067700	brown
GLYMA_10G274300	brown
GLYMA_13G357600	brown
GLYMA_17G117100	brown
GLYMA_04G033300	brown
GLYMA_17G071300	brown
GLYMA_15G028400	brown
GLYMA_03G203000	brown
GLYMA_07G051900	brown
GLYMA_02G292100	brown
GLYMA_09G225400	brown
GLYMA_10G170900	brown
GLYMA_18G110200	brown
GLYMA_13G078900	brown
GLYMA_12G049300	brown
GLYMA_08G321200	brown
GLYMA_19G086500	brown
GLYMA_20G094500	brown
GLYMA_11G116600	brown
GLYMA_03G044400	brown
GLYMA_04G034400	brown
GLYMA_05G005100	brown
GLYMA_12G096500	brown
GLYMA_20G098500	brown
GLYMA_18G184000	brown
GLYMA_15G072600	brown
GLYMA_05G237700	brown
GLYMA_19G065000	brown
novel.553	brown
GLYMA_01G208800	brown
GLYMA_05G186700	brown
GLYMA_04G078000	brown
GLYMA_09G120000	brown
GLYMA_11G145200	brown
GLYMA_14G063400	brown
GLYMA_10G007000	brown
GLYMA_08G324300	brown
GLYMA_13G077800	brown
GLYMA_03G215000	brown
GLYMA_09G284700	brown
GLYMA_06G065600	brown
GLYMA_03G225300	brown
GLYMA_10G153100	brown
GLYMA_20G050500	brown
GLYMA_12G085400	brown
GLYMA_01G137500	brown
GLYMA_19G215900	brown
GLYMA_11G039300	brown
GLYMA_20G050600	brown
GLYMA_18G001300	brown
GLYMA_06G254900	brown
GLYMA_08G150800	brown
GLYMA_09G008800	brown
GLYMA_15G199700	brown
GLYMA_18G193400	brown
GLYMA_07G019000	brown
GLYMA_03G189100	brown
GLYMA_16G109300	brown
GLYMA_14G005700	brown
novel.78	brown
GLYMA_15G156200	brown
GLYMA_11G245800	brown
GLYMA_05G162600	brown
GLYMA_09G038600	brown
GLYMA_20G010000	brown
GLYMA_13G096900	brown
GLYMA_08G178600	brown
GLYMA_06G050900	brown
GLYMA_03G038600	brown
GLYMA_06G201200	brown
GLYMA_16G060900	brown
GLYMA_12G042400	brown
GLYMA_02G198300	brown
GLYMA_03G171600	brown
GLYMA_09G179800	brown
GLYMA_08G169700	brown
GLYMA_19G145200	brown
GLYMA_10G146600	brown
GLYMA_12G200500	brown
GLYMA_12G178000	brown
GLYMA_11G202800	brown
GLYMA_06G072300	brown
novel.94	brown
novel.1802	brown
novel.2020	brown
GLYMA_19G233900	brown
GLYMA_02G172200	brown
GLYMA_08G204300	brown
GLYMA_07G188800	brown
GLYMA_09G116300	brown
GLYMA_13G244900	brown
GLYMA_12G005200	brown
GLYMA_17G226600	brown
GLYMA_13G266300	brown
GLYMA_06G153600	brown
GLYMA_04G076400	brown
GLYMA_11G004800	brown
GLYMA_01G098300	brown
GLYMA_18G158400	brown
GLYMA_13G361900	brown
GLYMA_19G086700	brown
GLYMA_19G020700	brown
GLYMA_05G211500	brown
GLYMA_09G151400	brown
GLYMA_13G246600	brown
GLYMA_02G130400	brown
GLYMA_13G031100	brown
GLYMA_14G184100	brown
GLYMA_02G215300	brown
GLYMA_19G030500	brown
GLYMA_14G017000	brown
GLYMA_07G191300	brown
GLYMA_04G054200	brown
GLYMA_14G155500	brown
GLYMA_08G127400	brown
GLYMA_03G035300	brown
GLYMA_18G002100	brown
GLYMA_18G050800	brown
GLYMA_07G049400	brown
GLYMA_04G178500	brown
GLYMA_18G214000	brown
GLYMA_14G068700	brown
GLYMA_17G057600	brown
GLYMA_13G115900	brown
GLYMA_13G352200	brown
GLYMA_13G297700	brown
GLYMA_15G036900	brown
GLYMA_16G009000	brown
GLYMA_09G275100	brown
GLYMA_17G121400	brown
GLYMA_16G069500	brown
GLYMA_18G274400	brown
novel.394	brown
GLYMA_10G257200	brown
novel.223	brown
GLYMA_01G157300	brown
GLYMA_08G168700	brown
GLYMA_17G037400	brown
GLYMA_17G075600	brown
GLYMA_02G298400	brown
GLYMA_07G129300	brown
GLYMA_02G211700	brown
GLYMA_20G134000	brown
GLYMA_10G044500	brown
GLYMA_06G303500	brown
GLYMA_11G000500	brown
GLYMA_15G218400	brown
GLYMA_08G012400	brown
GLYMA_18G034600	brown
GLYMA_08G063700	brown
GLYMA_18G103900	brown
GLYMA_17G172900	brown
novel.325	brown
GLYMA_09G006600	brown
GLYMA_14G031400	brown
GLYMA_13G154900	brown
GLYMA_17G135100	brown
GLYMA_11G200200	brown
GLYMA_11G173700	brown
GLYMA_15G055700	brown
GLYMA_06G028500	brown
GLYMA_02G098800	brown
GLYMA_03G253900	brown
GLYMA_06G121400	brown
[truncated: 3,996 more rows]
