# Supplementary material for: Comparative physiological and transcriptomic analysis of two salt-tolerant soybean germplasms response to low phosphorus stress: role of phosphorus uptake and antioxidant capacity
Source: BMC Plant Biol. 2023 Dec 20;23:662. doi: 10.1186/s12870-023-04677-y (PMC10731862; doi:10.1186/s12870-023-04677-y)
Supplement: Supplementary file 6 — Supplementary Material 6: Table S2 The physiological index used for WGCNA analysis and hub genes involved in turquoise and yellow modules [file 12870_2023_4677_MOESM6_ESM.xlsx]

## Sheet: A6 24h-mitochondrial electron
BinCode	BinName	id	type	description	A6 LPvsCK 24h.txt		BinCode	BinName	id	type	description	A6 LPSvsS 24h.txt
9.1.1	mitochondrial electron transport / ATP synthesis.NADH-DH.complex I	glyma_13g196600	Transcript	(at3g27890 : 257.0) Encodes NAD(P)H:quinone reductase which is an FMN binding protein that catalyzes the reduction of quinone substrates to hydroquinones.The enzyme activity was confirmed by in vitro assay.; NADPH:quinone oxidoreductase (NQR); FUNCTIONS IN: FMN reductase activity; INVOLVED IN: response to salt stress, defense response to bacterium; LOCATED IN: chloroplast stroma, chloroplast, pla…	-1.20207		9.1.2	mitochondrial electron transport / ATP synthesis.NADH-DH.localisation not clear	glyma_17g185800	Transcript	(atmg00665 : 204.0) Mitochondrial NADH dehydrogenase subunit 5. The gene is trans-spliced from three different pre-cursors, NAD5a, NAD5b and NAD5c.; NADH dehydrogenase 5B (NAD5B); CONTAINS InterPro DOMAIN/s: NADH-plastoquinone oxidoreductase, chain 5 (InterPro:IPR003945), NADH:ubiquinone oxidoreductase, chain 5/L, N-terminal (InterPro:IPR001516), NADH:ubiquinone/plastoquinone oxidoreductase (Inte…	-1.21929
9.1.1	mitochondrial electron transport / ATP synthesis.NADH-DH.complex I	glyma_17g186100	Transcript	(atmg00650 : 100.0) Encodes NADH dehydrogenase subunit 4L.; NADH dehydrogenase subunit 4L (NAD4L); CONTAINS InterPro DOMAIN/s: NADH:ubiquinone/quinone oxidoreductase, chain 4L (InterPro:IPR001133). & (reliability: 200.0) & (original description: no original description)	2.62998		9.7	mitochondrial electron transport / ATP synthesis.cytochrome c oxidase	glyma_11g040300	Transcript	(at1g32710 : 99.0) Cytochrome c oxidase, subunit Vib family protein; FUNCTIONS IN: cytochrome-c oxidase activity; LOCATED IN: mitochondrion; CONTAINS InterPro DOMAIN/s: Cytochrome c oxidase, subunit VIb (InterPro:IPR003213); BEST Arabidopsis thaliana protein match is: cytochrome C oxidase 6B (TAIR:AT1G22450.1); Has 415 Blast hits to 415 proteins in 150 species: Archae - 0; Bacteria - 0; Metazoa -…	2.74365
9.1.1.5	mitochondrial electron transport / ATP synthesis.NADH-DH.complex I.carbonic anhydrase	glyma_04g030700	Transcript	(at1g19580 : 318.0) Encodes mitochondrial gamma carbonic anhydrase. Component of the NADH dehydrogenase complex.; gamma carbonic anhydrase 1 (GAMMA CA1); CONTAINS InterPro DOMAIN/s: Trimeric LpxA-like (InterPro:IPR011004); BEST Arabidopsis thaliana protein match is: gamma carbonic anhydrase 3 (TAIR:AT5G66510.1). & (reliability: 636.0) & (original description: no original description)	-3
9.1.2	mitochondrial electron transport / ATP synthesis.NADH-DH.localisation not clear	glyma_01g136900	Transcript	(atmg01320 : 182.0) encodes subunit of mitochondrial NAD(P)H dehydrogenase that is trans-spliced from two precursors, NAD2A and NAD2B.; NADH dehydrogenase 2B (NAD2B); CONTAINS InterPro DOMAIN/s: NADH-quinone oxidoreductase, chain N (InterPro:IPR010096), NADH:ubiquinone/plastoquinone oxidoreductase (InterPro:IPR001750); BEST Arabidopsis thaliana protein match is: NADH dehydrogenase 2A (TAIR:ATMG00…	-3
9.1.2	mitochondrial electron transport / ATP synthesis.NADH-DH.localisation not clear	glyma_02g198800	Transcript	(at5g47890 : 101.0) NADH-ubiquinone oxidoreductase B8 subunit, putative; CONTAINS InterPro DOMAIN/s: Ribosomal protein/NADH dehydrogenase domain (InterPro:IPR007741), NADH dehydrogenase [ubiquinone] (complex I), alpha subcomplex, subunit 2 (InterPro:IPR016464); Has 1807 Blast hits to 1807 proteins in 277 species: Archae - 0; Bacteria - 0; Metazoa - 736; Fungi - 347; Plants - 385; Viruses - 0; Oth…	-3
9.1.2	mitochondrial electron transport / ATP synthesis.NADH-DH.localisation not clear	glyma_11g235100	Transcript	(atmg00990 : 140.0) NADH dehydrogenase subunit 3; NADH dehydrogenase 3 (NAD3); CONTAINS InterPro DOMAIN/s: NADH:ubiquinone/plastoquinone oxidoreductase, chain 3 (InterPro:IPR000440); BEST Arabidopsis thaliana protein match is: NADH:ubiquinone/plastoquinone oxidoreductase, chain 3 protein (TAIR:AT2G07751.1). & (reliability: 280.0) & (original description: no original description)	-3
9.1.2	mitochondrial electron transport / ATP synthesis.NADH-DH.localisation not clear	glyma_01g136800	Transcript	(atmg01320 : 84.7) encodes subunit of mitochondrial NAD(P)H dehydrogenase that is trans-spliced from two precursors, NAD2A and NAD2B.; NADH dehydrogenase 2B (NAD2B); CONTAINS InterPro DOMAIN/s: NADH-quinone oxidoreductase, chain N (InterPro:IPR010096), NADH:ubiquinone/plastoquinone oxidoreductase (InterPro:IPR001750); BEST Arabidopsis thaliana protein match is: NADH dehydrogenase 2A (TAIR:ATMG002…	-3
9.1.2	mitochondrial electron transport / ATP synthesis.NADH-DH.localisation not clear	glyma_u040900	Transcript	(atmg00510 : 171.0) NADH dehydrogenase subunit 7; NADH dehydrogenase subunit 7 (NAD7); FUNCTIONS IN: NADH dehydrogenase activity; INVOLVED IN: oxidation reduction, cellular respiration; LOCATED IN: mitochondrion, mitochondrial respiratory chain complex I, respiratory chain complex I, membrane; EXPRESSED IN: leaf whorl, guard cell, cultured cell, seed, leaf; EXPRESSED DURING: E expanded cotyledon …	-1.1259
9.1.2	mitochondrial electron transport / ATP synthesis.NADH-DH.localisation not clear	glyma_14g093400	Transcript	(at5g11770 : 189.0) NADH-ubiquinone oxidoreductase 20 kDa subunit, mitochondrial; FUNCTIONS IN: NADH dehydrogenase (ubiquinone) activity, zinc ion binding; INVOLVED IN: oxidation reduction, mitochondrial electron transport, NADH to ubiquinone; LOCATED IN: mitochondrion, respiratory chain complex I; EXPRESSED IN: 25 plant structures; EXPRESSED DURING: 15 growth stages; CONTAINS InterPro DOMAIN/s: …	-3
9.1.2	mitochondrial electron transport / ATP synthesis.NADH-DH.localisation not clear	glyma_15g187600	Transcript	(atmg00665 : 383.0) Mitochondrial NADH dehydrogenase subunit 5. The gene is trans-spliced from three different pre-cursors, NAD5a, NAD5b and NAD5c.; NADH dehydrogenase 5B (NAD5B); CONTAINS InterPro DOMAIN/s: NADH-plastoquinone oxidoreductase, chain 5 (InterPro:IPR003945), NADH:ubiquinone oxidoreductase, chain 5/L, N-terminal (InterPro:IPR001516), NADH:ubiquinone/plastoquinone oxidoreductase (Inte…	2.07339
9.1.2	mitochondrial electron transport / ATP synthesis.NADH-DH.localisation not clear	glyma_u008600	Transcript	(atmg00580 : 298.0) NADH dehydrogenase subunit 4; NADH dehydrogenase subunit 4 (NAD4); CONTAINS InterPro DOMAIN/s: NADH-quinone oxidoreductase, chain M (InterPro:IPR010227), NADH:ubiquinone oxidoreductase, chain 4 (InterPro:IPR003918), NADH:ubiquinone/plastoquinone oxidoreductase (InterPro:IPR001750); BEST Arabidopsis thaliana protein match is: NADH-Ubiquinone/plastoquinone (complex I) protein (T…	-3
9.1.2	mitochondrial electron transport / ATP synthesis.NADH-DH.localisation not clear	glyma_u041400	Transcript	(atmg00510 : 169.0) NADH dehydrogenase subunit 7; NADH dehydrogenase subunit 7 (NAD7); FUNCTIONS IN: NADH dehydrogenase activity; INVOLVED IN: oxidation reduction, cellular respiration; LOCATED IN: mitochondrion, mitochondrial respiratory chain complex I, respiratory chain complex I, membrane; EXPRESSED IN: leaf whorl, guard cell, cultured cell, seed, leaf; EXPRESSED DURING: E expanded cotyledon …	-3
9.1.2	mitochondrial electron transport / ATP synthesis.NADH-DH.localisation not clear	glyma_14g103300	Transcript	(atmg00510 : 297.0) NADH dehydrogenase subunit 7; NADH dehydrogenase subunit 7 (NAD7); FUNCTIONS IN: NADH dehydrogenase activity; INVOLVED IN: oxidation reduction, cellular respiration; LOCATED IN: mitochondrion, mitochondrial respiratory chain complex I, respiratory chain complex I, membrane; EXPRESSED IN: leaf whorl, guard cell, cultured cell, seed, leaf; EXPRESSED DURING: E expanded cotyledon …	-3
9.2.1.2	mitochondrial electron transport / ATP synthesis.NADH-DH.type II.external	glyma_13g246600	Transcript	(at4g21490 : 844.0) NAD(P)H dehydrogenase B3 (NDB3); FUNCTIONS IN: NADH dehydrogenase activity; INVOLVED IN: oxidation reduction; EXPRESSED IN: 10 plant structures; EXPRESSED DURING: 4 anthesis, petal differentiation and expansion stage; CONTAINS InterPro DOMAIN/s: FAD-dependent pyridine nucleotide-disulphide oxidoreductase (InterPro:IPR013027), EF-HAND 2 (InterPro:IPR018249), Pyridine nucleotide…	-1.18246
9.2.1.2	mitochondrial electron transport / ATP synthesis.NADH-DH.type II.external	glyma_04g132100	Transcript	(at4g21490 : 188.0) NAD(P)H dehydrogenase B3 (NDB3); FUNCTIONS IN: NADH dehydrogenase activity; INVOLVED IN: oxidation reduction; EXPRESSED IN: 10 plant structures; EXPRESSED DURING: 4 anthesis, petal differentiation and expansion stage; CONTAINS InterPro DOMAIN/s: FAD-dependent pyridine nucleotide-disulphide oxidoreductase (InterPro:IPR013027), EF-HAND 2 (InterPro:IPR018249), Pyridine nucleotide…	-3
9.2.1.2	mitochondrial electron transport / ATP synthesis.NADH-DH.type II.external	glyma_13g300900	Transcript	(at4g21490 : 95.1) NAD(P)H dehydrogenase B3 (NDB3); FUNCTIONS IN: NADH dehydrogenase activity; INVOLVED IN: oxidation reduction; EXPRESSED IN: 10 plant structures; EXPRESSED DURING: 4 anthesis, petal differentiation and expansion stage; CONTAINS InterPro DOMAIN/s: FAD-dependent pyridine nucleotide-disulphide oxidoreductase (InterPro:IPR013027), EF-HAND 2 (InterPro:IPR018249), Pyridine nucleotide-…	-3
9.2.1.2	mitochondrial electron transport / ATP synthesis.NADH-DH.type II.external	glyma_12g201300	Transcript	(at4g05020 : 201.0) NAD(P)H dehydrogenase B2 (NDB2); FUNCTIONS IN: disulfide oxidoreductase activity, oxidoreductase activity, FAD binding, calcium ion binding; INVOLVED IN: oxidation reduction; LOCATED IN: mitochondrion, extrinsic to mitochondrial inner membrane; EXPRESSED IN: 25 plant structures; EXPRESSED DURING: 15 growth stages; CONTAINS InterPro DOMAIN/s: FAD-dependent pyridine nucleotide-d…	-3
9.2.1.2	mitochondrial electron transport / ATP synthesis.NADH-DH.type II.external	glyma_06g298200	Transcript	(at4g28220 : 313.0) NAD(P)H dehydrogenase B1 (NDB1); FUNCTIONS IN: NADH dehydrogenase activity, disulfide oxidoreductase activity; INVOLVED IN: oxidation reduction; LOCATED IN: extrinsic to mitochondrial inner membrane; EXPRESSED IN: 24 plant structures; EXPRESSED DURING: 13 growth stages; CONTAINS InterPro DOMAIN/s: Pyridine nucleotide-disulphide oxidoreductase, class-II (InterPro:IPR000103), FA…	-3
9.2.1.2	mitochondrial electron transport / ATP synthesis.NADH-DH.type II.external	glyma_15g067300	Transcript	(at4g05020 : 852.0) NAD(P)H dehydrogenase B2 (NDB2); FUNCTIONS IN: disulfide oxidoreductase activity, oxidoreductase activity, FAD binding, calcium ion binding; INVOLVED IN: oxidation reduction; LOCATED IN: mitochondrion, extrinsic to mitochondrial inner membrane; EXPRESSED IN: 25 plant structures; EXPRESSED DURING: 15 growth stages; CONTAINS InterPro DOMAIN/s: FAD-dependent pyridine nucleotide-d…	-1.08595
9.2.1.4	mitochondrial electron transport / ATP synthesis.NADH-DH.type II.internal matrix	glyma_18g061700	Transcript	(at1g07180 : 756.0) Internal NAD(P)H dehydrogenase in mitochondria. The predicted protein sequence has high homology with other designated NAD(P)H DHs from microorganisms; the capacity for matrix NAD(P)H oxidation via the rotenone-insensitive pathway is significantly reduced in the Atndi1 mutant plant line; the in vitro translation product of AtNDI1 is imported into isolated mitochondria and loca…	-3
9.2.1.4	mitochondrial electron transport / ATP synthesis.NADH-DH.type II.internal matrix	glyma_08g058000	Transcript	(at1g07180 : 694.0) Internal NAD(P)H dehydrogenase in mitochondria. The predicted protein sequence has high homology with other designated NAD(P)H DHs from microorganisms; the capacity for matrix NAD(P)H oxidation via the rotenone-insensitive pathway is significantly reduced in the Atndi1 mutant plant line; the in vitro translation product of AtNDI1 is imported into isolated mitochondria and loca…	2.05153
9.2.1.4	mitochondrial electron transport / ATP synthesis.NADH-DH.type II.internal matrix	glyma_13g030800	Transcript	(at2g29990 : 171.0) alternative NAD(P)H dehydrogenase 2 (NDA2); FUNCTIONS IN: NADH dehydrogenase activity, oxidoreductase activity, FAD binding; INVOLVED IN: oxidation reduction; LOCATED IN: intrinsic to mitochondrial inner membrane; EXPRESSED IN: 24 plant structures; EXPRESSED DURING: 13 growth stages; CONTAINS InterPro DOMAIN/s: FAD-dependent pyridine nucleotide-disulphide oxidoreductase (Inter…	-3
9.3	mitochondrial electron transport / ATP synthesis.electron transfer flavoprotein	glyma_10g187200	Transcript	(at5g43430 : 181.0) Encodes the electron transfer flavoprotein ETF beta, a putative subunit of the mitochondrial electron transfer flavoprotein complex (ETF alpha is At1g50940) in Arabidopsis. Mutations of the ETF beta gene result in accelerated senescence and early death compared to wild-type during extended darkness. Also involved in the catabolism of leucine and chlorophyll degradation pathway…	-3
9.4	mitochondrial electron transport / ATP synthesis.alternative oxidase	glyma_05g117200	Transcript	(at5g64210 : 382.0) encodes an isoform of alternative oxidase, which is expressed in rosettes, stems, and roots. Transcript accumulates in dry seeds and decreased upon germination and is not affected by actinomycin A. Protein is localized to mitochondria.; alternative oxidase 2 (AOX2); CONTAINS InterPro DOMAIN/s: Alternative oxidase (InterPro:IPR002680); BEST Arabidopsis thaliana protein match is…	-1.69022
9.4	mitochondrial electron transport / ATP synthesis.alternative oxidase	glyma_04g123800	Transcript	(at3g22370 : 505.0) Encodes AOX1a, an isoform of alternative oxidase that is expressed in rosettes, flowers, and root. The alternative oxidase of plant mitochondria transfers electrons from the ubiquinone pool to oxygen without energy conservations. It is regulated through transcriptional control and by pyruvate. Plays a role in shoot acclimation to low temperature. Also is capable of amelioratin…	-1.19566
9.5	mitochondrial electron transport / ATP synthesis.cytochrome c reductase	glyma_07g122200	Transcript	(atmg00220 : 308.0) Mitochondrial apocytochrome b (cob) gene encodes a subunit of the ubiquinol-cytochrome c oxidoreductase and is part of a 5 kb transcript. The transcript also contains a pseudogene for ribosomal protein S14 called RPS15 and a tRNA(Ser) gene. Both the Cob and RPS15 genes are edited in the transcript.; apocytochrome b (COB); FUNCTIONS IN: ubiquinol-cytochrome-c reductase activity…	3.64802
9.6	mitochondrial electron transport / ATP synthesis.cytochrome c	glyma_11g014100	Transcript	(at4g10040 : 219.0) Encodes cytochrome c. Promoter directs preferential expression in vascular tissues of cotyledons, leaves, roots, and hypocotyls, and in anthers.; cytochrome c-2 (CYTC-2); CONTAINS InterPro DOMAIN/s: Cytochrome c, class IA/ IB (InterPro:IPR002327), Cytochrome c, class I (InterPro:IPR003088), Cytochrome c domain (InterPro:IPR009056); BEST Arabidopsis thaliana protein match is: C…	-1.04685
9.6	mitochondrial electron transport / ATP synthesis.cytochrome c	glyma_11g120800	Transcript	(at1g49380 : 758.0) cytochrome c biogenesis protein family; FUNCTIONS IN: molecular_function unknown; INVOLVED IN: cytochrome complex assembly; LOCATED IN: chloroplast; EXPRESSED IN: 22 plant structures; EXPRESSED DURING: 13 growth stages; CONTAINS InterPro DOMAIN/s: ResB-like (InterPro:IPR007816); Has 1416 Blast hits to 1414 proteins in 516 species: Archae - 0; Bacteria - 1016; Metazoa - 2; Fung…	-1.25016
9.6	mitochondrial electron transport / ATP synthesis.cytochrome c	glyma_19g075000	Transcript	(atmg00900 : 150.0) cytochrome c biogenesis orf256; cytochrome C biogenesis 256 (CCB256); FUNCTIONS IN: heme transporter activity; INVOLVED IN: cytochrome complex assembly, respiratory chain complex IV assembly, protein complex assembly, heme transport; LOCATED IN: membrane; CONTAINS InterPro DOMAIN/s: Cytochrome c-type biogenesis protein CcmC (InterPro:IPR003557), Cytochrome c assembly protein (…	-3
9.7	mitochondrial electron transport / ATP synthesis.cytochrome c oxidase	glyma_04g162500	Transcript	(atmg00160 : 210.0) cytochrome c oxidase subunit 2; cytochrome oxidase 2 (COX2); FUNCTIONS IN: cytochrome-c oxidase activity; INVOLVED IN: respiratory electron transport chain; LOCATED IN: mitochondrion, chloroplast, mitochondrial respiratory chain complex IV; EXPRESSED IN: 22 plant structures; EXPRESSED DURING: 12 growth stages; CONTAINS InterPro DOMAIN/s: Cytochrome C oxidase subunit II-like, t…	-3
9.7	mitochondrial electron transport / ATP synthesis.cytochrome c oxidase	glyma_03g219600	Transcript	(at2g47380 : 110.0) Cytochrome c oxidase subunit Vc family protein; FUNCTIONS IN: cytochrome-c oxidase activity; INVOLVED IN: oxidation reduction; LOCATED IN: mitochondrion; EXPRESSED IN: 24 plant structures; EXPRESSED DURING: 15 growth stages; CONTAINS InterPro DOMAIN/s: Cytochrome c oxidase subunit Vc (InterPro:IPR008432); BEST Arabidopsis thaliana protein match is: Cytochrome c oxidase subunit…	-1.77777
9.7	mitochondrial electron transport / ATP synthesis.cytochrome c oxidase	glyma_15g145300	Transcript	(atmg00160 : 168.0) cytochrome c oxidase subunit 2; cytochrome oxidase 2 (COX2); FUNCTIONS IN: cytochrome-c oxidase activity; INVOLVED IN: respiratory electron transport chain; LOCATED IN: mitochondrion, chloroplast, mitochondrial respiratory chain complex IV; EXPRESSED IN: 22 plant structures; EXPRESSED DURING: 12 growth stages; CONTAINS InterPro DOMAIN/s: Cytochrome C oxidase subunit II-like, t…	-2.29054
9.8	mitochondrial electron transport / ATP synthesis.uncoupling protein	glyma_07g144200	Transcript	(at3g54110 : 495.0) Member of Uncoupling protein PUMP2 family. Encodes a mitochondrial uncoupling protein AtUCP1 involved in maintain the redox poise of the mitochondrial electron transport chain to facilitate photosynthetic metabolism. Disruption of UCP1 results in a photosynthetic phenotype. Specifically there is a restriction in photorespiration with a decrease in the rate of oxidation of phot…	-1.57456
9.8	mitochondrial electron transport / ATP synthesis.uncoupling protein	glyma_06g093900	Transcript	(at4g24570 : 203.0) Encodes one of the mitochondrial dicarboxylate carriers (DIC): DIC1 (AT2G22500), DIC2 (AT4G24570), DIC3 (AT5G09470).; dicarboxylate carrier 2 (DIC2); FUNCTIONS IN: binding, dicarboxylic acid transmembrane transporter activity; INVOLVED IN: transport, mitochondrial transport; LOCATED IN: mitochondrial inner membrane, membrane; EXPRESSED IN: 24 plant structures; EXPRESSED DURING…	-2.62601
9.8	mitochondrial electron transport / ATP synthesis.uncoupling protein	glyma_04g092100	Transcript	(at4g24570 : 387.0) Encodes one of the mitochondrial dicarboxylate carriers (DIC): DIC1 (AT2G22500), DIC2 (AT4G24570), DIC3 (AT5G09470).; dicarboxylate carrier 2 (DIC2); FUNCTIONS IN: binding, dicarboxylic acid transmembrane transporter activity; INVOLVED IN: transport, mitochondrial transport; LOCATED IN: mitochondrial inner membrane, membrane; EXPRESSED IN: 24 plant structures; EXPRESSED DURING…	-1.41598
9.9	mitochondrial electron transport / ATP synthesis.F1-ATPase	glyma_09g198100	Transcript	(atmg00640 : 116.0) encodes a plant b subunit of mitochondrial ATP synthase based on structural similarity and the presence in the F(0) complex.; hydrogen ion transporting ATP synthases, rotational mechanism;zinc ion binding; FUNCTIONS IN: hydrogen ion transporting ATP synthase activity, rotational mechanism, zinc ion binding; INVOLVED IN: ATP synthesis coupled proton transport; LOCATED IN: mitoc…	-3
9.9	mitochondrial electron transport / ATP synthesis.F1-ATPase	glyma_08g236100	Transcript	(atmg01190 : 81.3) ATPase subunit 1; ATP synthase subunit 1 (ATP1); FUNCTIONS IN: copper ion binding, cobalt ion binding, zinc ion binding; INVOLVED IN: response to oxidative stress; LOCATED IN: mitochondrion, cell wall; EXPRESSED IN: cotyledon, guard cell, seed, leaf; CONTAINS InterPro DOMAIN/s: ATPase, alpha/beta subunit, nucleotide-binding domain, active site (InterPro:IPR020003), ATPase, F1 c…	2.09197
9.9	mitochondrial electron transport / ATP synthesis.F1-ATPase	glyma_12g114900	Transcript	(at3g49190 : 153.0) O-acyltransferase (WSD1-like) family protein; CONTAINS InterPro DOMAIN/s: O-acyltransferase, WSD1, C-terminal (InterPro:IPR009721), O-acyltransferase, WSD1, N-terminal (InterPro:IPR004255); BEST Arabidopsis thaliana protein match is: O-acyltransferase (WSD1-like) family protein (TAIR:AT3G49210.1); Has 1419 Blast hits to 1410 proteins in 214 species: Archae - 2; Bacteria - 1155…	2.03936
9.9	mitochondrial electron transport / ATP synthesis.F1-ATPase	glyma_16g133700	Transcript	(atmg00410 : 166.0) ATPase subunit 6; ATPase subunit 6-1 (ATP6-1); CONTAINS InterPro DOMAIN/s: ATPase, F0 complex, subunit A (InterPro:IPR000568); BEST Arabidopsis thaliana protein match is: ATPase, F0 complex, subunit A protein (TAIR:AT2G07741.1). & (reliability: 332.0) & (original description: no original description)	-3
9.9	mitochondrial electron transport / ATP synthesis.F1-ATPase	glyma_04g145900	Transcript	(atmg00480 : 152.0) Encodes subunit 8 of the mitochondrial F(O) ATP synthase complex.; Plant mitochondrial ATPase, F0 complex, subunit 8 protein; FUNCTIONS IN: hydrogen ion transporting ATP synthase activity, rotational mechanism; INVOLVED IN: ATP synthesis coupled proton transport; LOCATED IN: mitochondrion, chloroplast, mitochondrial proton-transporting ATP synthase complex, coupling factor F(o…	-3
9.9	mitochondrial electron transport / ATP synthesis.F1-ATPase	glyma_13g351900	Transcript	(at4g29480 : 176.0) Mitochondrial ATP synthase subunit G protein; FUNCTIONS IN: hydrogen ion transmembrane transporter activity; INVOLVED IN: proton transport, ATP synthesis coupled proton transport; LOCATED IN: mitochondrion; EXPRESSED IN: 25 plant structures; EXPRESSED DURING: 13 growth stages; CONTAINS InterPro DOMAIN/s: ATPase, F0 complex, subunit G, mitochondrial (InterPro:IPR006808); BEST A…	-3
9.9	mitochondrial electron transport / ATP synthesis.F1-ATPase	glyma_13g078600	Transcript	(at5g08690 : 183.0) Encodes the mitochondrial ATP synthase beta-subunit. This subunit is encoded by a multigene family of three members (At5g08670, At5g08680, At5g08690) that shared 98% sequence identity at the amino acid level.; ATP synthase alpha/beta family protein; FUNCTIONS IN: hydrogen ion transporting ATP synthase activity, rotational mechanism, poly(U) RNA binding, copper ion binding; INV…	-3
9.9	mitochondrial electron transport / ATP synthesis.F1-ATPase	glyma_12g114400	Transcript	(at5g12420 : 136.0) O-acyltransferase (WSD1-like) family protein; CONTAINS InterPro DOMAIN/s: O-acyltransferase, WSD1, C-terminal (InterPro:IPR009721), O-acyltransferase, WSD1, N-terminal (InterPro:IPR004255); BEST Arabidopsis thaliana protein match is: O-acyltransferase (WSD1-like) family protein (TAIR:AT5G16350.1); Has 30201 Blast hits to 17322 proteins in 780 species: Archae - 12; Bacteria - 1…	-3
9.9	mitochondrial electron transport / ATP synthesis.F1-ATPase	glyma_07g108800	Transcript	(at5g08690 : 310.0) Encodes the mitochondrial ATP synthase beta-subunit. This subunit is encoded by a multigene family of three members (At5g08670, At5g08680, At5g08690) that shared 98% sequence identity at the amino acid level.; ATP synthase alpha/beta family protein; FUNCTIONS IN: hydrogen ion transporting ATP synthase activity, rotational mechanism, poly(U) RNA binding, copper ion binding; INV…	-3
9.9	mitochondrial electron transport / ATP synthesis.F1-ATPase	glyma_17g182100	Transcript	(atmg01190 : 152.0) ATPase subunit 1; ATP synthase subunit 1 (ATP1); FUNCTIONS IN: copper ion binding, cobalt ion binding, zinc ion binding; INVOLVED IN: response to oxidative stress; LOCATED IN: mitochondrion, cell wall; EXPRESSED IN: cotyledon, guard cell, seed, leaf; CONTAINS InterPro DOMAIN/s: ATPase, alpha/beta subunit, nucleotide-binding domain, active site (InterPro:IPR020003), ATPase, F1 …	-3
9.9	mitochondrial electron transport / ATP synthesis.F1-ATPase	glyma_06g291700	Transcript	(at3g49190 : 189.0) O-acyltransferase (WSD1-like) family protein; CONTAINS InterPro DOMAIN/s: O-acyltransferase, WSD1, C-terminal (InterPro:IPR009721), O-acyltransferase, WSD1, N-terminal (InterPro:IPR004255); BEST Arabidopsis thaliana protein match is: O-acyltransferase (WSD1-like) family protein (TAIR:AT3G49210.1); Has 1419 Blast hits to 1410 proteins in 214 species: Archae - 2; Bacteria - 1155…	-3
9.9	mitochondrial electron transport / ATP synthesis.F1-ATPase	glyma_03g054700	Transcript	(at4g29480 : 89.4) Mitochondrial ATP synthase subunit G protein; FUNCTIONS IN: hydrogen ion transmembrane transporter activity; INVOLVED IN: proton transport, ATP synthesis coupled proton transport; LOCATED IN: mitochondrion; EXPRESSED IN: 25 plant structures; EXPRESSED DURING: 13 growth stages; CONTAINS InterPro DOMAIN/s: ATPase, F0 complex, subunit G, mitochondrial (InterPro:IPR006808); BEST Ar…	-3

## Sheet: A74 24h-mitochondrial electron
BinCode	BinName	id	type	description	A74 LPvsCK 24h.txt		BinCode	BinName	id	type	description	A74 LPSvsS 24h.txt
9.1.1	mitochondrial electron transport / ATP synthesis.NADH-DH.complex I	glyma_17g186100	Transcript	(atmg00650 : 100.0) Encodes NADH dehydrogenase subunit 4L.; NADH dehydrogenase subunit 4L (NAD4L); CONTAINS InterPro DOMAIN/s: NADH:ubiquinone/quinone oxidoreductase, chain 4L (InterPro:IPR001133). & (reliability: 200.0) & (original description: no original description)	-1.08349		9.1.1.5	mitochondrial electron transport / ATP synthesis.NADH-DH.complex I.carbonic anhydrase	glyma_08g011600	Transcript	(at3g48680 : 394.0) Encodes a mitochondrial gamma carbonic anhydrase-like protein. Component of the NADH dehydrogenase complex.; gamma carbonic anhydrase-like 2 (GAMMA CAL2); FUNCTIONS IN: transferase activity; INVOLVED IN: photorespiration; LOCATED IN: in 6 components; EXPRESSED IN: 25 plant structures; EXPRESSED DURING: 15 growth stages; CONTAINS InterPro DOMAIN/s: Trimeric LpxA-like (InterPro:…	-1.06061
9.1.1.5	mitochondrial electron transport / ATP synthesis.NADH-DH.complex I.carbonic anhydrase	glyma_04g030700	Transcript	(at1g19580 : 318.0) Encodes mitochondrial gamma carbonic anhydrase. Component of the NADH dehydrogenase complex.; gamma carbonic anhydrase 1 (GAMMA CA1); CONTAINS InterPro DOMAIN/s: Trimeric LpxA-like (InterPro:IPR011004); BEST Arabidopsis thaliana protein match is: gamma carbonic anhydrase 3 (TAIR:AT5G66510.1). & (reliability: 636.0) & (original description: no original description)	-1.83886		9.1.2	mitochondrial electron transport / ATP synthesis.NADH-DH.localisation not clear	glyma_17g185800	Transcript	(atmg00665 : 204.0) Mitochondrial NADH dehydrogenase subunit 5. The gene is trans-spliced from three different pre-cursors, NAD5a, NAD5b and NAD5c.; NADH dehydrogenase 5B (NAD5B); CONTAINS InterPro DOMAIN/s: NADH-plastoquinone oxidoreductase, chain 5 (InterPro:IPR003945), NADH:ubiquinone oxidoreductase, chain 5/L, N-terminal (InterPro:IPR001516), NADH:ubiquinone/plastoquinone oxidoreductase (Inte…	-1.1532
9.1.2	mitochondrial electron transport / ATP synthesis.NADH-DH.localisation not clear	glyma_01g136900	Transcript	(atmg01320 : 182.0) encodes subunit of mitochondrial NAD(P)H dehydrogenase that is trans-spliced from two precursors, NAD2A and NAD2B.; NADH dehydrogenase 2B (NAD2B); CONTAINS InterPro DOMAIN/s: NADH-quinone oxidoreductase, chain N (InterPro:IPR010096), NADH:ubiquinone/plastoquinone oxidoreductase (InterPro:IPR001750); BEST Arabidopsis thaliana protein match is: NADH dehydrogenase 2A (TAIR:ATMG00…	-3		9.1.2	mitochondrial electron transport / ATP synthesis.NADH-DH.localisation not clear	glyma_04g179100	Transcript	(at5g47890 : 151.0) NADH-ubiquinone oxidoreductase B8 subunit, putative; CONTAINS InterPro DOMAIN/s: Ribosomal protein/NADH dehydrogenase domain (InterPro:IPR007741), NADH dehydrogenase [ubiquinone] (complex I), alpha subcomplex, subunit 2 (InterPro:IPR016464); Has 1807 Blast hits to 1807 proteins in 277 species: Archae - 0; Bacteria - 0; Metazoa - 736; Fungi - 347; Plants - 385; Viruses - 0; Oth…	-1.06107
9.1.2	mitochondrial electron transport / ATP synthesis.NADH-DH.localisation not clear	glyma_15g187800	Transcript	(atmg00665 : 384.0) Mitochondrial NADH dehydrogenase subunit 5. The gene is trans-spliced from three different pre-cursors, NAD5a, NAD5b and NAD5c.; NADH dehydrogenase 5B (NAD5B); CONTAINS InterPro DOMAIN/s: NADH-plastoquinone oxidoreductase, chain 5 (InterPro:IPR003945), NADH:ubiquinone oxidoreductase, chain 5/L, N-terminal (InterPro:IPR001516), NADH:ubiquinone/plastoquinone oxidoreductase (Inte…	-2.13848		9.1.2	mitochondrial electron transport / ATP synthesis.NADH-DH.localisation not clear	glyma_07g091500	Transcript	(at3g18410 : 186.0) Complex I subunit NDUFS6; FUNCTIONS IN: molecular_function unknown; INVOLVED IN: photorespiration; LOCATED IN: mitochondrion, mitochondrial membrane, mitochondrial respiratory chain complex I, respiratory chain complex I; CONTAINS InterPro DOMAIN/s: NADH-ubiquinone oxidoreductase, subunit 10 (InterPro:IPR019377), Complex I subunit NDUFS6 (InterPro:IPR020163); BEST Arabidopsis …	-1.15536
9.1.2	mitochondrial electron transport / ATP synthesis.NADH-DH.localisation not clear	glyma_02g198800	Transcript	(at5g47890 : 101.0) NADH-ubiquinone oxidoreductase B8 subunit, putative; CONTAINS InterPro DOMAIN/s: Ribosomal protein/NADH dehydrogenase domain (InterPro:IPR007741), NADH dehydrogenase [ubiquinone] (complex I), alpha subcomplex, subunit 2 (InterPro:IPR016464); Has 1807 Blast hits to 1807 proteins in 277 species: Archae - 0; Bacteria - 0; Metazoa - 736; Fungi - 347; Plants - 385; Viruses - 0; Oth…	-3		9.8	mitochondrial electron transport / ATP synthesis.uncoupling protein	glyma_18g195400	Transcript	(at3g54110 : 503.0) Member of Uncoupling protein PUMP2 family. Encodes a mitochondrial uncoupling protein AtUCP1 involved in maintain the redox poise of the mitochondrial electron transport chain to facilitate photosynthetic metabolism. Disruption of UCP1 results in a photosynthetic phenotype. Specifically there is a restriction in photorespiration with a decrease in the rate of oxidation of phot…	-8.26247
9.1.2	mitochondrial electron transport / ATP synthesis.NADH-DH.localisation not clear	glyma_11g235100	Transcript	(atmg00990 : 140.0) NADH dehydrogenase subunit 3; NADH dehydrogenase 3 (NAD3); CONTAINS InterPro DOMAIN/s: NADH:ubiquinone/plastoquinone oxidoreductase, chain 3 (InterPro:IPR000440); BEST Arabidopsis thaliana protein match is: NADH:ubiquinone/plastoquinone oxidoreductase, chain 3 protein (TAIR:AT2G07751.1). & (reliability: 280.0) & (original description: no original description)	-3		9.8	mitochondrial electron transport / ATP synthesis.uncoupling protein	glyma_01g024000	Transcript	(at2g22500 : 405.0) Encodes one of the mitochondrial dicarboxylate carriers (DIC): DIC1 (AT2G22500), DIC2 (AT4G24570), DIC3 (AT5G09470).; uncoupling protein 5 (UCP5); FUNCTIONS IN: binding, dicarboxylic acid transmembrane transporter activity; INVOLVED IN: transport, mitochondrial transport; LOCATED IN: mitochondrion, mitochondrial inner membrane, membrane; EXPRESSED IN: 23 plant structures; EXPR…	-1.34118
9.1.2	mitochondrial electron transport / ATP synthesis.NADH-DH.localisation not clear	glyma_01g136800	Transcript	(atmg01320 : 84.7) encodes subunit of mitochondrial NAD(P)H dehydrogenase that is trans-spliced from two precursors, NAD2A and NAD2B.; NADH dehydrogenase 2B (NAD2B); CONTAINS InterPro DOMAIN/s: NADH-quinone oxidoreductase, chain N (InterPro:IPR010096), NADH:ubiquinone/plastoquinone oxidoreductase (InterPro:IPR001750); BEST Arabidopsis thaliana protein match is: NADH dehydrogenase 2A (TAIR:ATMG002…	-3		9.8	mitochondrial electron transport / ATP synthesis.uncoupling protein	glyma_08g280300	Transcript	(at2g22500 : 445.0) Encodes one of the mitochondrial dicarboxylate carriers (DIC): DIC1 (AT2G22500), DIC2 (AT4G24570), DIC3 (AT5G09470).; uncoupling protein 5 (UCP5); FUNCTIONS IN: binding, dicarboxylic acid transmembrane transporter activity; INVOLVED IN: transport, mitochondrial transport; LOCATED IN: mitochondrion, mitochondrial inner membrane, membrane; EXPRESSED IN: 23 plant structures; EXPR…	-1.12623
9.1.2	mitochondrial electron transport / ATP synthesis.NADH-DH.localisation not clear	glyma_14g093400	Transcript	(at5g11770 : 189.0) NADH-ubiquinone oxidoreductase 20 kDa subunit, mitochondrial; FUNCTIONS IN: NADH dehydrogenase (ubiquinone) activity, zinc ion binding; INVOLVED IN: oxidation reduction, mitochondrial electron transport, NADH to ubiquinone; LOCATED IN: mitochondrion, respiratory chain complex I; EXPRESSED IN: 25 plant structures; EXPRESSED DURING: 15 growth stages; CONTAINS InterPro DOMAIN/s: …	-3		9.8	mitochondrial electron transport / ATP synthesis.uncoupling protein	glyma_04g092100	Transcript	(at4g24570 : 387.0) Encodes one of the mitochondrial dicarboxylate carriers (DIC): DIC1 (AT2G22500), DIC2 (AT4G24570), DIC3 (AT5G09470).; dicarboxylate carrier 2 (DIC2); FUNCTIONS IN: binding, dicarboxylic acid transmembrane transporter activity; INVOLVED IN: transport, mitochondrial transport; LOCATED IN: mitochondrial inner membrane, membrane; EXPRESSED IN: 24 plant structures; EXPRESSED DURING…	-1.4875
9.1.2	mitochondrial electron transport / ATP synthesis.NADH-DH.localisation not clear	glyma_10g098500	Transcript	(atmg00580 : 260.0) NADH dehydrogenase subunit 4; NADH dehydrogenase subunit 4 (NAD4); CONTAINS InterPro DOMAIN/s: NADH-quinone oxidoreductase, chain M (InterPro:IPR010227), NADH:ubiquinone oxidoreductase, chain 4 (InterPro:IPR003918), NADH:ubiquinone/plastoquinone oxidoreductase (InterPro:IPR001750); BEST Arabidopsis thaliana protein match is: NADH-Ubiquinone/plastoquinone (complex I) protein (T…	-1.24403
9.1.2	mitochondrial electron transport / ATP synthesis.NADH-DH.localisation not clear	glyma_08g301000	Transcript	(atmg00270 : 364.0) NADH dehydrogenase subunit 6; NADH dehydrogenase 6 (NAD6); CONTAINS InterPro DOMAIN/s: NADH:ubiquinone/plastoquinone oxidoreductase, chain 6 (InterPro:IPR001457); BEST Arabidopsis thaliana protein match is: Cytochrome b/b6 protein (TAIR:ATMG00590.1). & (reliability: 728.0) & (original description: no original description)	-1.1538
9.1.2	mitochondrial electron transport / ATP synthesis.NADH-DH.localisation not clear	glyma_15g187600	Transcript	(atmg00665 : 383.0) Mitochondrial NADH dehydrogenase subunit 5. The gene is trans-spliced from three different pre-cursors, NAD5a, NAD5b and NAD5c.; NADH dehydrogenase 5B (NAD5B); CONTAINS InterPro DOMAIN/s: NADH-plastoquinone oxidoreductase, chain 5 (InterPro:IPR003945), NADH:ubiquinone oxidoreductase, chain 5/L, N-terminal (InterPro:IPR001516), NADH:ubiquinone/plastoquinone oxidoreductase (Inte…	-3
9.1.2	mitochondrial electron transport / ATP synthesis.NADH-DH.localisation not clear	glyma_u008600	Transcript	(atmg00580 : 298.0) NADH dehydrogenase subunit 4; NADH dehydrogenase subunit 4 (NAD4); CONTAINS InterPro DOMAIN/s: NADH-quinone oxidoreductase, chain M (InterPro:IPR010227), NADH:ubiquinone oxidoreductase, chain 4 (InterPro:IPR003918), NADH:ubiquinone/plastoquinone oxidoreductase (InterPro:IPR001750); BEST Arabidopsis thaliana protein match is: NADH-Ubiquinone/plastoquinone (complex I) protein (T…	-3
9.1.2	mitochondrial electron transport / ATP synthesis.NADH-DH.localisation not clear	glyma_u041400	Transcript	(atmg00510 : 169.0) NADH dehydrogenase subunit 7; NADH dehydrogenase subunit 7 (NAD7); FUNCTIONS IN: NADH dehydrogenase activity; INVOLVED IN: oxidation reduction, cellular respiration; LOCATED IN: mitochondrion, mitochondrial respiratory chain complex I, respiratory chain complex I, membrane; EXPRESSED IN: leaf whorl, guard cell, cultured cell, seed, leaf; EXPRESSED DURING: E expanded cotyledon …	-3
9.1.2	mitochondrial electron transport / ATP synthesis.NADH-DH.localisation not clear	glyma_14g103300	Transcript	(atmg00510 : 297.0) NADH dehydrogenase subunit 7; NADH dehydrogenase subunit 7 (NAD7); FUNCTIONS IN: NADH dehydrogenase activity; INVOLVED IN: oxidation reduction, cellular respiration; LOCATED IN: mitochondrion, mitochondrial respiratory chain complex I, respiratory chain complex I, membrane; EXPRESSED IN: leaf whorl, guard cell, cultured cell, seed, leaf; EXPRESSED DURING: E expanded cotyledon …	-3
9.1.2	mitochondrial electron transport / ATP synthesis.NADH-DH.localisation not clear	glyma_06g272300	Transcript	(at5g47890 : 130.0) NADH-ubiquinone oxidoreductase B8 subunit, putative; CONTAINS InterPro DOMAIN/s: Ribosomal protein/NADH dehydrogenase domain (InterPro:IPR007741), NADH dehydrogenase [ubiquinone] (complex I), alpha subcomplex, subunit 2 (InterPro:IPR016464); Has 1807 Blast hits to 1807 proteins in 277 species: Archae - 0; Bacteria - 0; Metazoa - 736; Fungi - 347; Plants - 385; Viruses - 0; Oth…	-3
9.2.1.2	mitochondrial electron transport / ATP synthesis.NADH-DH.type II.external	glyma_04g132100	Transcript	(at4g21490 : 188.0) NAD(P)H dehydrogenase B3 (NDB3); FUNCTIONS IN: NADH dehydrogenase activity; INVOLVED IN: oxidation reduction; EXPRESSED IN: 10 plant structures; EXPRESSED DURING: 4 anthesis, petal differentiation and expansion stage; CONTAINS InterPro DOMAIN/s: FAD-dependent pyridine nucleotide-disulphide oxidoreductase (InterPro:IPR013027), EF-HAND 2 (InterPro:IPR018249), Pyridine nucleotide…	-3
9.2.1.2	mitochondrial electron transport / ATP synthesis.NADH-DH.type II.external	glyma_06g298300	Transcript	(at4g05020 : 730.0) NAD(P)H dehydrogenase B2 (NDB2); FUNCTIONS IN: disulfide oxidoreductase activity, oxidoreductase activity, FAD binding, calcium ion binding; INVOLVED IN: oxidation reduction; LOCATED IN: mitochondrion, extrinsic to mitochondrial inner membrane; EXPRESSED IN: 25 plant structures; EXPRESSED DURING: 15 growth stages; CONTAINS InterPro DOMAIN/s: FAD-dependent pyridine nucleotide-d…	-3
9.2.1.2	mitochondrial electron transport / ATP synthesis.NADH-DH.type II.external	glyma_13g300900	Transcript	(at4g21490 : 95.1) NAD(P)H dehydrogenase B3 (NDB3); FUNCTIONS IN: NADH dehydrogenase activity; INVOLVED IN: oxidation reduction; EXPRESSED IN: 10 plant structures; EXPRESSED DURING: 4 anthesis, petal differentiation and expansion stage; CONTAINS InterPro DOMAIN/s: FAD-dependent pyridine nucleotide-disulphide oxidoreductase (InterPro:IPR013027), EF-HAND 2 (InterPro:IPR018249), Pyridine nucleotide-…	-3
9.2.1.2	mitochondrial electron transport / ATP synthesis.NADH-DH.type II.external	glyma_12g201300	Transcript	(at4g05020 : 201.0) NAD(P)H dehydrogenase B2 (NDB2); FUNCTIONS IN: disulfide oxidoreductase activity, oxidoreductase activity, FAD binding, calcium ion binding; INVOLVED IN: oxidation reduction; LOCATED IN: mitochondrion, extrinsic to mitochondrial inner membrane; EXPRESSED IN: 25 plant structures; EXPRESSED DURING: 15 growth stages; CONTAINS InterPro DOMAIN/s: FAD-dependent pyridine nucleotide-d…	-3
9.2.1.2	mitochondrial electron transport / ATP synthesis.NADH-DH.type II.external	glyma_06g298200	Transcript	(at4g28220 : 313.0) NAD(P)H dehydrogenase B1 (NDB1); FUNCTIONS IN: NADH dehydrogenase activity, disulfide oxidoreductase activity; INVOLVED IN: oxidation reduction; LOCATED IN: extrinsic to mitochondrial inner membrane; EXPRESSED IN: 24 plant structures; EXPRESSED DURING: 13 growth stages; CONTAINS InterPro DOMAIN/s: Pyridine nucleotide-disulphide oxidoreductase, class-II (InterPro:IPR000103), FA…	-3
9.2.1.2	mitochondrial electron transport / ATP synthesis.NADH-DH.type II.external	glyma_15g067300	Transcript	(at4g05020 : 852.0) NAD(P)H dehydrogenase B2 (NDB2); FUNCTIONS IN: disulfide oxidoreductase activity, oxidoreductase activity, FAD binding, calcium ion binding; INVOLVED IN: oxidation reduction; LOCATED IN: mitochondrion, extrinsic to mitochondrial inner membrane; EXPRESSED IN: 25 plant structures; EXPRESSED DURING: 15 growth stages; CONTAINS InterPro DOMAIN/s: FAD-dependent pyridine nucleotide-d…	-2.05144
9.2.1.4	mitochondrial electron transport / ATP synthesis.NADH-DH.type II.internal matrix	glyma_18g061700	Transcript	(at1g07180 : 756.0) Internal NAD(P)H dehydrogenase in mitochondria. The predicted protein sequence has high homology with other designated NAD(P)H DHs from microorganisms; the capacity for matrix NAD(P)H oxidation via the rotenone-insensitive pathway is significantly reduced in the Atndi1 mutant plant line; the in vitro translation product of AtNDI1 is imported into isolated mitochondria and loca…	-3
9.2.1.4	mitochondrial electron transport / ATP synthesis.NADH-DH.type II.internal matrix	glyma_08g058000	Transcript	(at1g07180 : 694.0) Internal NAD(P)H dehydrogenase in mitochondria. The predicted protein sequence has high homology with other designated NAD(P)H DHs from microorganisms; the capacity for matrix NAD(P)H oxidation via the rotenone-insensitive pathway is significantly reduced in the Atndi1 mutant plant line; the in vitro translation product of AtNDI1 is imported into isolated mitochondria and loca…	1.56123
9.2.1.4	mitochondrial electron transport / ATP synthesis.NADH-DH.type II.internal matrix	glyma_13g030800	Transcript	(at2g29990 : 171.0) alternative NAD(P)H dehydrogenase 2 (NDA2); FUNCTIONS IN: NADH dehydrogenase activity, oxidoreductase activity, FAD binding; INVOLVED IN: oxidation reduction; LOCATED IN: intrinsic to mitochondrial inner membrane; EXPRESSED IN: 24 plant structures; EXPRESSED DURING: 13 growth stages; CONTAINS InterPro DOMAIN/s: FAD-dependent pyridine nucleotide-disulphide oxidoreductase (Inter…	-3
9.2.1.4	mitochondrial electron transport / ATP synthesis.NADH-DH.type II.internal matrix	glyma_02g227700	Transcript	(at1g07180 : 740.0) Internal NAD(P)H dehydrogenase in mitochondria. The predicted protein sequence has high homology with other designated NAD(P)H DHs from microorganisms; the capacity for matrix NAD(P)H oxidation via the rotenone-insensitive pathway is significantly reduced in the Atndi1 mutant plant line; the in vitro translation product of AtNDI1 is imported into isolated mitochondria and loca…	1.0696
9.3	mitochondrial electron transport / ATP synthesis.electron transfer flavoprotein	glyma_10g187200	Transcript	(at5g43430 : 181.0) Encodes the electron transfer flavoprotein ETF beta, a putative subunit of the mitochondrial electron transfer flavoprotein complex (ETF alpha is At1g50940) in Arabidopsis. Mutations of the ETF beta gene result in accelerated senescence and early death compared to wild-type during extended darkness. Also involved in the catabolism of leucine and chlorophyll degradation pathway…	-3
9.4	mitochondrial electron transport / ATP synthesis.alternative oxidase	glyma_05g117200	Transcript	(at5g64210 : 382.0) encodes an isoform of alternative oxidase, which is expressed in rosettes, stems, and roots. Transcript accumulates in dry seeds and decreased upon germination and is not affected by actinomycin A. Protein is localized to mitochondria.; alternative oxidase 2 (AOX2); CONTAINS InterPro DOMAIN/s: Alternative oxidase (InterPro:IPR002680); BEST Arabidopsis thaliana protein match is…	1.52387
9.5	mitochondrial electron transport / ATP synthesis.cytochrome c reductase	glyma_05g092000	Transcript	(atmg00220 : 595.0) Mitochondrial apocytochrome b (cob) gene encodes a subunit of the ubiquinol-cytochrome c oxidoreductase and is part of a 5 kb transcript. The transcript also contains a pseudogene for ribosomal protein S14 called RPS15 and a tRNA(Ser) gene. Both the Cob and RPS15 genes are edited in the transcript.; apocytochrome b (COB); FUNCTIONS IN: ubiquinol-cytochrome-c reductase activity…	-2.402
9.6	mitochondrial electron transport / ATP synthesis.cytochrome c	glyma_19g075000	Transcript	(atmg00900 : 150.0) cytochrome c biogenesis orf256; cytochrome C biogenesis 256 (CCB256); FUNCTIONS IN: heme transporter activity; INVOLVED IN: cytochrome complex assembly, respiratory chain complex IV assembly, protein complex assembly, heme transport; LOCATED IN: membrane; CONTAINS InterPro DOMAIN/s: Cytochrome c-type biogenesis protein CcmC (InterPro:IPR003557), Cytochrome c assembly protein (…	-3
9.7	mitochondrial electron transport / ATP synthesis.cytochrome c oxidase	glyma_04g162500	Transcript	(atmg00160 : 210.0) cytochrome c oxidase subunit 2; cytochrome oxidase 2 (COX2); FUNCTIONS IN: cytochrome-c oxidase activity; INVOLVED IN: respiratory electron transport chain; LOCATED IN: mitochondrion, chloroplast, mitochondrial respiratory chain complex IV; EXPRESSED IN: 22 plant structures; EXPRESSED DURING: 12 growth stages; CONTAINS InterPro DOMAIN/s: Cytochrome C oxidase subunit II-like, t…	-3
9.7	mitochondrial electron transport / ATP synthesis.cytochrome c oxidase	glyma_11g040300	Transcript	(at1g32710 : 99.0) Cytochrome c oxidase, subunit Vib family protein; FUNCTIONS IN: cytochrome-c oxidase activity; LOCATED IN: mitochondrion; CONTAINS InterPro DOMAIN/s: Cytochrome c oxidase, subunit VIb (InterPro:IPR003213); BEST Arabidopsis thaliana protein match is: cytochrome C oxidase 6B (TAIR:AT1G22450.1); Has 415 Blast hits to 415 proteins in 150 species: Archae - 0; Bacteria - 0; Metazoa -…	-3
9.7	mitochondrial electron transport / ATP synthesis.cytochrome c oxidase	glyma_03g094400	Transcript	(atmg01360 : 153.0) cytochrome c oxidase subunit 1; cytochrome oxidase (COX1); CONTAINS InterPro DOMAIN/s: Cytochrome c oxidase, subunit I bacterial type (InterPro:IPR014241), Cytochrome c oxidase, subunit I (InterPro:IPR000883). & (reliability: 306.0) & (original description: no original description)	1.62446
9.7	mitochondrial electron transport / ATP synthesis.cytochrome c oxidase	glyma_15g145300	Transcript	(atmg00160 : 168.0) cytochrome c oxidase subunit 2; cytochrome oxidase 2 (COX2); FUNCTIONS IN: cytochrome-c oxidase activity; INVOLVED IN: respiratory electron transport chain; LOCATED IN: mitochondrion, chloroplast, mitochondrial respiratory chain complex IV; EXPRESSED IN: 22 plant structures; EXPRESSED DURING: 12 growth stages; CONTAINS InterPro DOMAIN/s: Cytochrome C oxidase subunit II-like, t…	-3
9.8	mitochondrial electron transport / ATP synthesis.uncoupling protein	glyma_01g024000	Transcript	(at2g22500 : 405.0) Encodes one of the mitochondrial dicarboxylate carriers (DIC): DIC1 (AT2G22500), DIC2 (AT4G24570), DIC3 (AT5G09470).; uncoupling protein 5 (UCP5); FUNCTIONS IN: binding, dicarboxylic acid transmembrane transporter activity; INVOLVED IN: transport, mitochondrial transport; LOCATED IN: mitochondrion, mitochondrial inner membrane, membrane; EXPRESSED IN: 23 plant structures; EXPR…	-1.12576
9.8	mitochondrial electron transport / ATP synthesis.uncoupling protein	glyma_08g280300	Transcript	(at2g22500 : 445.0) Encodes one of the mitochondrial dicarboxylate carriers (DIC): DIC1 (AT2G22500), DIC2 (AT4G24570), DIC3 (AT5G09470).; uncoupling protein 5 (UCP5); FUNCTIONS IN: binding, dicarboxylic acid transmembrane transporter activity; INVOLVED IN: transport, mitochondrial transport; LOCATED IN: mitochondrion, mitochondrial inner membrane, membrane; EXPRESSED IN: 23 plant structures; EXPR…	1.04433
9.9	mitochondrial electron transport / ATP synthesis.F1-ATPase	glyma_09g198100	Transcript	(atmg00640 : 116.0) encodes a plant b subunit of mitochondrial ATP synthase based on structural similarity and the presence in the F(0) complex.; hydrogen ion transporting ATP synthases, rotational mechanism;zinc ion binding; FUNCTIONS IN: hydrogen ion transporting ATP synthase activity, rotational mechanism, zinc ion binding; INVOLVED IN: ATP synthesis coupled proton transport; LOCATED IN: mitoc…	-3
9.9	mitochondrial electron transport / ATP synthesis.F1-ATPase	glyma_08g236100	Transcript	(atmg01190 : 81.3) ATPase subunit 1; ATP synthase subunit 1 (ATP1); FUNCTIONS IN: copper ion binding, cobalt ion binding, zinc ion binding; INVOLVED IN: response to oxidative stress; LOCATED IN: mitochondrion, cell wall; EXPRESSED IN: cotyledon, guard cell, seed, leaf; CONTAINS InterPro DOMAIN/s: ATPase, alpha/beta subunit, nucleotide-binding domain, active site (InterPro:IPR020003), ATPase, F1 c…	-3
9.9	mitochondrial electron transport / ATP synthesis.F1-ATPase	glyma_12g114900	Transcript	(at3g49190 : 153.0) O-acyltransferase (WSD1-like) family protein; CONTAINS InterPro DOMAIN/s: O-acyltransferase, WSD1, C-terminal (InterPro:IPR009721), O-acyltransferase, WSD1, N-terminal (InterPro:IPR004255); BEST Arabidopsis thaliana protein match is: O-acyltransferase (WSD1-like) family protein (TAIR:AT3G49210.1); Has 1419 Blast hits to 1410 proteins in 214 species: Archae - 2; Bacteria - 1155…	-3
9.9	mitochondrial electron transport / ATP synthesis.F1-ATPase	glyma_16g133700	Transcript	(atmg00410 : 166.0) ATPase subunit 6; ATPase subunit 6-1 (ATP6-1); CONTAINS InterPro DOMAIN/s: ATPase, F0 complex, subunit A (InterPro:IPR000568); BEST Arabidopsis thaliana protein match is: ATPase, F0 complex, subunit A protein (TAIR:AT2G07741.1). & (reliability: 332.0) & (original description: no original description)	-3
9.9	mitochondrial electron transport / ATP synthesis.F1-ATPase	glyma_04g145900	Transcript	(atmg00480 : 152.0) Encodes subunit 8 of the mitochondrial F(O) ATP synthase complex.; Plant mitochondrial ATPase, F0 complex, subunit 8 protein; FUNCTIONS IN: hydrogen ion transporting ATP synthase activity, rotational mechanism; INVOLVED IN: ATP synthesis coupled proton transport; LOCATED IN: mitochondrion, chloroplast, mitochondrial proton-transporting ATP synthase complex, coupling factor F(o…	-3
9.9	mitochondrial electron transport / ATP synthesis.F1-ATPase	glyma_13g078600	Transcript	(at5g08690 : 183.0) Encodes the mitochondrial ATP synthase beta-subunit. This subunit is encoded by a multigene family of three members (At5g08670, At5g08680, At5g08690) that shared 98% sequence identity at the amino acid level.; ATP synthase alpha/beta family protein; FUNCTIONS IN: hydrogen ion transporting ATP synthase activity, rotational mechanism, poly(U) RNA binding, copper ion binding; INV…	-3
9.9	mitochondrial electron transport / ATP synthesis.F1-ATPase	glyma_12g114400	Transcript	(at5g12420 : 136.0) O-acyltransferase (WSD1-like) family protein; CONTAINS InterPro DOMAIN/s: O-acyltransferase, WSD1, C-terminal (InterPro:IPR009721), O-acyltransferase, WSD1, N-terminal (InterPro:IPR004255); BEST Arabidopsis thaliana protein match is: O-acyltransferase (WSD1-like) family protein (TAIR:AT5G16350.1); Has 30201 Blast hits to 17322 proteins in 780 species: Archae - 12; Bacteria - 1…	-3
9.9	mitochondrial electron transport / ATP synthesis.F1-ATPase	glyma_07g108800	Transcript	(at5g08690 : 310.0) Encodes the mitochondrial ATP synthase beta-subunit. This subunit is encoded by a multigene family of three members (At5g08670, At5g08680, At5g08690) that shared 98% sequence identity at the amino acid level.; ATP synthase alpha/beta family protein; FUNCTIONS IN: hydrogen ion transporting ATP synthase activity, rotational mechanism, poly(U) RNA binding, copper ion binding; INV…	-3
9.9	mitochondrial electron transport / ATP synthesis.F1-ATPase	glyma_17g182100	Transcript	(atmg01190 : 152.0) ATPase subunit 1; ATP synthase subunit 1 (ATP1); FUNCTIONS IN: copper ion binding, cobalt ion binding, zinc ion binding; INVOLVED IN: response to oxidative stress; LOCATED IN: mitochondrion, cell wall; EXPRESSED IN: cotyledon, guard cell, seed, leaf; CONTAINS InterPro DOMAIN/s: ATPase, alpha/beta subunit, nucleotide-binding domain, active site (InterPro:IPR020003), ATPase, F1 …	-3
9.9	mitochondrial electron transport / ATP synthesis.F1-ATPase	glyma_06g291700	Transcript	(at3g49190 : 189.0) O-acyltransferase (WSD1-like) family protein; CONTAINS InterPro DOMAIN/s: O-acyltransferase, WSD1, C-terminal (InterPro:IPR009721), O-acyltransferase, WSD1, N-terminal (InterPro:IPR004255); BEST Arabidopsis thaliana protein match is: O-acyltransferase (WSD1-like) family protein (TAIR:AT3G49210.1); Has 1419 Blast hits to 1410 proteins in 214 species: Archae - 2; Bacteria - 1155…	-3
9.9	mitochondrial electron transport / ATP synthesis.F1-ATPase	glyma_03g054700	Transcript	(at4g29480 : 89.4) Mitochondrial ATP synthase subunit G protein; FUNCTIONS IN: hydrogen ion transmembrane transporter activity; INVOLVED IN: proton transport, ATP synthesis coupled proton transport; LOCATED IN: mitochondrion; EXPRESSED IN: 25 plant structures; EXPRESSED DURING: 13 growth stages; CONTAINS InterPro DOMAIN/s: ATPase, F0 complex, subunit G, mitochondrial (InterPro:IPR006808); BEST Ar…	-3

## Sheet: A6 24h-secondary metabolism
BinCode	BinName	id	type	description	A6 LPvsCK 24h.txt		BinCode	BinName	id	type	description	A6 LPSvsS 24h.txt
16.1	secondary metabolism.isoprenoids	glyma_08g225800	Transcript	(at1g78955 : 1239.0) camelliol C synthase 1 (CAMS1); CONTAINS InterPro DOMAIN/s: Terpenoid cylases/protein prenyltransferase alpha-alpha toroid (InterPro:IPR008930), Squalene cyclase (InterPro:IPR018333), Prenyltransferase/squalene oxidase (InterPro:IPR001330); BEST Arabidopsis thaliana protein match is: Terpenoid cyclases family protein (TAIR:AT1G78950.1); Has 2110 Blast hits to 1948 proteins in…	-2.09946		16.1	secondary metabolism.isoprenoids	glyma_08g225800	Transcript	(at1g78955 : 1239.0) camelliol C synthase 1 (CAMS1); CONTAINS InterPro DOMAIN/s: Terpenoid cylases/protein prenyltransferase alpha-alpha toroid (InterPro:IPR008930), Squalene cyclase (InterPro:IPR018333), Prenyltransferase/squalene oxidase (InterPro:IPR001330); BEST Arabidopsis thaliana protein match is: Terpenoid cyclases family protein (TAIR:AT1G78950.1); Has 2110 Blast hits to 1948 proteins in…	7.40445
16.1	secondary metabolism.isoprenoids	glyma_09g109500	Transcript	(at1g66960 : 87.4) Terpenoid cyclases family protein; CONTAINS InterPro DOMAIN/s: Terpene synthase, conserved site (InterPro:IPR002365), Terpenoid cylases/protein prenyltransferase alpha-alpha toroid (InterPro:IPR008930), Squalene cyclase (InterPro:IPR018333), Prenyltransferase/squalene oxidase (InterPro:IPR001330); BEST Arabidopsis thaliana protein match is: lupeol synthase 2 (TAIR:AT1G78960.1);…	-3		16.1	secondary metabolism.isoprenoids	glyma_06g058500	Transcript	(at2g26250 : 852.0) epidermis-specific, encodes KCS10, a putative 3-ketoacyl-CoA synthase. probably involved in the synthesis of long-chain lipids found in the cuticle.; 3-ketoacyl-CoA synthase 10 (KCS10); FUNCTIONS IN: transferase activity, transferring acyl groups other than amino-acyl groups, catalytic activity, acyltransferase activity; INVOLVED IN: in 8 processes; LOCATED IN: endoplasmic ret…	5.29954
16.1	secondary metabolism.isoprenoids	glyma_04g057800	Transcript	(at2g26250 : 857.0) epidermis-specific, encodes KCS10, a putative 3-ketoacyl-CoA synthase. probably involved in the synthesis of long-chain lipids found in the cuticle.; 3-ketoacyl-CoA synthase 10 (KCS10); FUNCTIONS IN: transferase activity, transferring acyl groups other than amino-acyl groups, catalytic activity, acyltransferase activity; INVOLVED IN: in 8 processes; LOCATED IN: endoplasmic ret…	-4.03768		16.1.1	secondary metabolism.isoprenoids.non-mevalonate pathway	glyma_17g100700	Transcript	(at1g74470 : 749.0) Encodes for a multifunctional protein with geranylgeranyl reductase activity shown to catalyze the reduction of prenylated geranylgeranyl-chlorophyll a to phytyl-chlorophyll a (chlorophyll a) and free geranylgeranyl pyrophosphate to phytyl pyrophosphate.; Pyridine nucleotide-disulphide oxidoreductase family protein; FUNCTIONS IN: geranylgeranyl reductase activity; INVOLVED IN:…	-1.50297
16.1	secondary metabolism.isoprenoids	glyma_15g074700	Transcript	(at2g26250 : 565.0) epidermis-specific, encodes KCS10, a putative 3-ketoacyl-CoA synthase. probably involved in the synthesis of long-chain lipids found in the cuticle.; 3-ketoacyl-CoA synthase 10 (KCS10); FUNCTIONS IN: transferase activity, transferring acyl groups other than amino-acyl groups, catalytic activity, acyltransferase activity; INVOLVED IN: in 8 processes; LOCATED IN: endoplasmic ret…	-3		16.1.2.8	secondary metabolism.isoprenoids.mevalonate pathway.geranyl diphosphate synthase	glyma_13g262200	Transcript	(at1g78510 : 532.0) Encodes a protein with solanesyl diphosphate synthase activity.; solanesyl diphosphate synthase 1 (SPS1); CONTAINS InterPro DOMAIN/s: Solanesyl diphosphate synthase (InterPro:IPR014120), Terpenoid synthase (InterPro:IPR008949), Polyprenyl synthetase-related (InterPro:IPR017446), Polyprenyl synthetase (InterPro:IPR000092); BEST Arabidopsis thaliana protein match is: solanesyl d…	-1.18527
16.1	secondary metabolism.isoprenoids	glyma_15g101800	Transcript	(at1g78955 : 998.0) camelliol C synthase 1 (CAMS1); CONTAINS InterPro DOMAIN/s: Terpenoid cylases/protein prenyltransferase alpha-alpha toroid (InterPro:IPR008930), Squalene cyclase (InterPro:IPR018333), Prenyltransferase/squalene oxidase (InterPro:IPR001330); BEST Arabidopsis thaliana protein match is: Terpenoid cyclases family protein (TAIR:AT1G78950.1); Has 2110 Blast hits to 1948 proteins in …	-3		16.1.2.8	secondary metabolism.isoprenoids.mevalonate pathway.geranyl diphosphate synthase	glyma_15g243100	Transcript	(at1g17050 : 531.0) Encodes a protein with solanesyl diphosphate synthase activity.; solanesyl diphosphate synthase 2 (SPS2); FUNCTIONS IN: trans-octaprenyltranstransferase activity; INVOLVED IN: ubiquinone biosynthetic process; LOCATED IN: chloroplast, plastid; EXPRESSED IN: 22 plant structures; EXPRESSED DURING: 13 growth stages; CONTAINS InterPro DOMAIN/s: Solanesyl diphosphate synthase (Inter…	-1.43324
16.1	secondary metabolism.isoprenoids	glyma_03g206500	Transcript	(at3g11950 : 470.0) publications Tian et al (2007) and Sadre et al (2006) refer to At3g11950. The prenyltransferase gene studied is actually At3g11945 which arises from a split of the previous At3g11950 gene model.; TRAF-like superfamily protein; FUNCTIONS IN: prenyltransferase activity, zinc ion binding; CONTAINS InterPro DOMAIN/s: Zinc finger, TRAF-type (InterPro:IPR001293), TRAF-like (InterPro…	-1.13721		16.1.4	secondary metabolism.isoprenoids.carotenoids	glyma_07g273600	Transcript	(at1g57770 : 858.0) FAD/NAD(P)-binding oxidoreductase family protein; FUNCTIONS IN: oxidoreductase activity; LOCATED IN: chloroplast; EXPRESSED IN: 21 plant structures; EXPRESSED DURING: 13 growth stages; CONTAINS InterPro DOMAIN/s: Amine oxidase (InterPro:IPR002937); BEST Arabidopsis thaliana protein match is: carotenoid isomerase (TAIR:AT1G06820.1); Has 6263 Blast hits to 6155 proteins in 967 s…	-1.11764
16.1	secondary metabolism.isoprenoids	glyma_13g238600	Transcript	(at2g26250 : 561.0) epidermis-specific, encodes KCS10, a putative 3-ketoacyl-CoA synthase. probably involved in the synthesis of long-chain lipids found in the cuticle.; 3-ketoacyl-CoA synthase 10 (KCS10); FUNCTIONS IN: transferase activity, transferring acyl groups other than amino-acyl groups, catalytic activity, acyltransferase activity; INVOLVED IN: in 8 processes; LOCATED IN: endoplasmic ret…	-1.3025		16.1.4.1	secondary metabolism.isoprenoids.carotenoids.phytoene synthase	glyma_08g306200	Transcript	(at5g17230 : 541.0) Encodes phytoene synthase.; PHYTOENE SYNTHASE (PSY); CONTAINS InterPro DOMAIN/s: Squalene/phytoene synthase, conserved site (InterPro:IPR019845), Terpenoid synthase (InterPro:IPR008949), Squalene/phytoene synthase (InterPro:IPR002060); Has 5365 Blast hits to 5364 proteins in 1001 species: Archae - 81; Bacteria - 2469; Metazoa - 28; Fungi - 64; Plants - 1002; Viruses - 0; Other…	3.20585
16.1	secondary metabolism.isoprenoids	glyma_15g065600	Transcript	(at1g78955 : 690.0) camelliol C synthase 1 (CAMS1); CONTAINS InterPro DOMAIN/s: Terpenoid cylases/protein prenyltransferase alpha-alpha toroid (InterPro:IPR008930), Squalene cyclase (InterPro:IPR018333), Prenyltransferase/squalene oxidase (InterPro:IPR001330); BEST Arabidopsis thaliana protein match is: Terpenoid cyclases family protein (TAIR:AT1G78950.1); Has 2110 Blast hits to 1948 proteins in …	-1.73661		16.1.4.1	secondary metabolism.isoprenoids.carotenoids.phytoene synthase	glyma_02g283400	Transcript	(at5g17230 : 530.0) Encodes phytoene synthase.; PHYTOENE SYNTHASE (PSY); CONTAINS InterPro DOMAIN/s: Squalene/phytoene synthase, conserved site (InterPro:IPR019845), Terpenoid synthase (InterPro:IPR008949), Squalene/phytoene synthase (InterPro:IPR002060); Has 5365 Blast hits to 5364 proteins in 1001 species: Archae - 81; Bacteria - 2469; Metazoa - 28; Fungi - 64; Plants - 1002; Viruses - 0; Other…	-1.18236
16.1	secondary metabolism.isoprenoids	glyma_03g121600	Transcript	(at1g78960 : 181.0) Encodes a multifunctional 2-3-oxidosqualene (OS)-triterpene cyclase that can cyclize OS into lupeol, alpha- and beta-amyrin.; lupeol synthase 2 (LUP2); CONTAINS InterPro DOMAIN/s: Terpene synthase, conserved site (InterPro:IPR002365), Terpenoid cylases/protein prenyltransferase alpha-alpha toroid (InterPro:IPR008930), Squalene cyclase (InterPro:IPR018333), Prenyltransferase/sq…	-3		16.1.4.6	secondary metabolism.isoprenoids.carotenoids.carotenoid beta ring hydroxylase	glyma_09g132200	Transcript	(at4g25700 : 347.0) Converts beta-carotene to zeaxanthin via cryptoxanthin.; beta-hydroxylase 1 (BETA-OHASE 1); FUNCTIONS IN: carotene beta-ring hydroxylase activity; INVOLVED IN: xanthophyll biosynthetic process, carotene metabolic process; LOCATED IN: endoplasmic reticulum, chloroplast; EXPRESSED IN: 21 plant structures; EXPRESSED DURING: 13 growth stages; CONTAINS InterPro DOMAIN/s: Fatty acid…	1.2658
16.1	secondary metabolism.isoprenoids	glyma_06g058500	Transcript	(at2g26250 : 852.0) epidermis-specific, encodes KCS10, a putative 3-ketoacyl-CoA synthase. probably involved in the synthesis of long-chain lipids found in the cuticle.; 3-ketoacyl-CoA synthase 10 (KCS10); FUNCTIONS IN: transferase activity, transferring acyl groups other than amino-acyl groups, catalytic activity, acyltransferase activity; INVOLVED IN: in 8 processes; LOCATED IN: endoplasmic ret…	-1.95243		16.1.4.6	secondary metabolism.isoprenoids.carotenoids.carotenoid beta ring hydroxylase	glyma_10g231200	Transcript	(at4g25700 : 337.0) Converts beta-carotene to zeaxanthin via cryptoxanthin.; beta-hydroxylase 1 (BETA-OHASE 1); FUNCTIONS IN: carotene beta-ring hydroxylase activity; INVOLVED IN: xanthophyll biosynthetic process, carotene metabolic process; LOCATED IN: endoplasmic reticulum, chloroplast; EXPRESSED IN: 21 plant structures; EXPRESSED DURING: 13 growth stages; CONTAINS InterPro DOMAIN/s: Fatty acid…	2.36787
16.1	secondary metabolism.isoprenoids	glyma_03g121500	Transcript	(at1g78955 : 935.0) camelliol C synthase 1 (CAMS1); CONTAINS InterPro DOMAIN/s: Terpenoid cylases/protein prenyltransferase alpha-alpha toroid (InterPro:IPR008930), Squalene cyclase (InterPro:IPR018333), Prenyltransferase/squalene oxidase (InterPro:IPR001330); BEST Arabidopsis thaliana protein match is: Terpenoid cyclases family protein (TAIR:AT1G78950.1); Has 2110 Blast hits to 1948 proteins in …	-1.35957		16.1.4.21	secondary metabolism.isoprenoids.carotenoids.violaxanthin de-epoxidase	glyma_03g253500	Transcript	(at1g08550 : 573.0) Violaxanthin deepoxidase involved in xanthophyll cycle.Two major consequences of the npq1 mutation are the absence of zeaxanthin formation in strong light and the partial inhibition of the quenching of singlet excited chlorophylls in the photosystem II light-harvesting complex; non-photochemical quenching 1 (NPQ1); FUNCTIONS IN: violaxanthin de-epoxidase activity; INVOLVED IN:…	-1.34474
16.1	secondary metabolism.isoprenoids	novel.663	Transcript	(at1g78950 : 154.0) Terpenoid cyclases family protein; CONTAINS InterPro DOMAIN/s: Terpene synthase, conserved site (InterPro:IPR002365), Squalene cyclase (InterPro:IPR018333), Terpenoid cylases/protein prenyltransferase alpha-alpha toroid (InterPro:IPR008930), Prenyltransferase/squalene oxidase (InterPro:IPR001330); BEST Arabidopsis thaliana protein match is: camelliol C synthase 1 (TAIR:AT1G789…	-3		16.1.5	secondary metabolism.isoprenoids.terpenoids	glyma_08g225800	Transcript	(at1g78955 : 1239.0) camelliol C synthase 1 (CAMS1); CONTAINS InterPro DOMAIN/s: Terpenoid cylases/protein prenyltransferase alpha-alpha toroid (InterPro:IPR008930), Squalene cyclase (InterPro:IPR018333), Prenyltransferase/squalene oxidase (InterPro:IPR001330); BEST Arabidopsis thaliana protein match is: Terpenoid cyclases family protein (TAIR:AT1G78950.1); Has 2110 Blast hits to 1948 proteins in…	7.40445
16.1.1	secondary metabolism.isoprenoids.non-mevalonate pathway	glyma_17g100700	Transcript	(at1g74470 : 749.0) Encodes for a multifunctional protein with geranylgeranyl reductase activity shown to catalyze the reduction of prenylated geranylgeranyl-chlorophyll a to phytyl-chlorophyll a (chlorophyll a) and free geranylgeranyl pyrophosphate to phytyl pyrophosphate.; Pyridine nucleotide-disulphide oxidoreductase family protein; FUNCTIONS IN: geranylgeranyl reductase activity; INVOLVED IN:…	-1.43693		16.1.5	secondary metabolism.isoprenoids.terpenoids	glyma_13g262200	Transcript	(at1g78510 : 532.0) Encodes a protein with solanesyl diphosphate synthase activity.; solanesyl diphosphate synthase 1 (SPS1); CONTAINS InterPro DOMAIN/s: Solanesyl diphosphate synthase (InterPro:IPR014120), Terpenoid synthase (InterPro:IPR008949), Polyprenyl synthetase-related (InterPro:IPR017446), Polyprenyl synthetase (InterPro:IPR000092); BEST Arabidopsis thaliana protein match is: solanesyl d…	-1.18527
16.1.1.1	secondary metabolism.isoprenoids.non-mevalonate pathway.DXS	glyma_15g099300	Transcript	(at4g15560 : 688.0) Encodes a protein with 1-deoxyxylulose 5-phosphate synthase activity involved in the MEP pathway. It is essential for chloroplast development in Arabidopsis; CLOROPLASTOS ALTERADOS 1 (CLA1); FUNCTIONS IN: 1-deoxy-D-xylulose-5-phosphate synthase activity; INVOLVED IN: chlorophyll biosynthetic process, response to light stimulus, isopentenyl diphosphate biosynthetic process, mev…	-3		16.1.5	secondary metabolism.isoprenoids.terpenoids	glyma_15g243100	Transcript	(at1g17050 : 531.0) Encodes a protein with solanesyl diphosphate synthase activity.; solanesyl diphosphate synthase 2 (SPS2); FUNCTIONS IN: trans-octaprenyltranstransferase activity; INVOLVED IN: ubiquinone biosynthetic process; LOCATED IN: chloroplast, plastid; EXPRESSED IN: 22 plant structures; EXPRESSED DURING: 13 growth stages; CONTAINS InterPro DOMAIN/s: Solanesyl diphosphate synthase (Inter…	-1.43324
16.1.1.1	secondary metabolism.isoprenoids.non-mevalonate pathway.DXS	glyma_13g093900	Transcript	(at4g15560 : 457.0) Encodes a protein with 1-deoxyxylulose 5-phosphate synthase activity involved in the MEP pathway. It is essential for chloroplast development in Arabidopsis; CLOROPLASTOS ALTERADOS 1 (CLA1); FUNCTIONS IN: 1-deoxy-D-xylulose-5-phosphate synthase activity; INVOLVED IN: chlorophyll biosynthetic process, response to light stimulus, isopentenyl diphosphate biosynthetic process, mev…	-1.69022		16.2	secondary metabolism.phenylpropanoids	glyma_08g312000	Transcript	(at2g19070 : 340.0) encodes a protein whose sequence is similar to anthranilate N-hydroxycinnamoyl/benzoyltransferase from Dianthus caryophyllus (gi:2239091); spermidine hydroxycinnamoyl transferase (SHT); CONTAINS InterPro DOMAIN/s: Transferase (InterPro:IPR003480); BEST Arabidopsis thaliana protein match is: hydroxycinnamoyl-CoA shikimate/quinate hydroxycinnamoyl transferase (TAIR:AT5G48930.1);…	-1.34454
16.1.1.4	secondary metabolism.isoprenoids.non-mevalonate pathway.CMK	glyma_17g179800	Transcript	(at2g26930 : 208.0) Encodes a 4-(cytidine 5'-phospho)-2-C-methyl-D-erithritol kinase.; 4-(cytidine 5'-phospho)-2-C-methyl-D-erithritol kinase (CDPMEK); FUNCTIONS IN: 4-(cytidine 5'-diphospho)-2-C-methyl-D-erythritol kinase activity; INVOLVED IN: response to light stimulus; LOCATED IN: chloroplast; EXPRESSED IN: 23 plant structures; EXPRESSED DURING: 13 growth stages; CONTAINS InterPro DOMAIN/s: 4…	-3		16.2	secondary metabolism.phenylpropanoids	glyma_09g094400	Transcript	(at4g35160 : 189.0) O-methyltransferase family protein; FUNCTIONS IN: methyltransferase activity, O-methyltransferase activity, protein dimerization activity; LOCATED IN: cytosol; CONTAINS InterPro DOMAIN/s: Winged helix-turn-helix transcription repressor DNA-binding (InterPro:IPR011991), Plant methyltransferase dimerisation (InterPro:IPR012967), O-methyltransferase, family 2 (InterPro:IPR001077)…	4.7835
16.1.1.5	secondary metabolism.isoprenoids.non-mevalonate pathway.MCS	glyma_12g139900	Transcript	(at1g63970 : 174.0) Encodes a protein with 2C-methyl-D-erythritol 2,4-cyclodiphosphate synthase activity. The protein's activity was confirmed by heterologous expression of phenotypic complementation of the E. coli ispF mutant. Plants defective in this gene display an albino lethal phenotype.; isoprenoid F (ISPF); FUNCTIONS IN: 2-C-methyl-D-erythritol 2,4-cyclodiphosphate synthase activity; INVOL…	-3		16.2	secondary metabolism.phenylpropanoids	glyma_08g306500	Transcript	(at1g78990 : 407.0) HXXXD-type acyl-transferase family protein; FUNCTIONS IN: transferase activity, transferring acyl groups other than amino-acyl groups, transferase activity; INVOLVED IN: biological_process unknown; LOCATED IN: cellular_component unknown; EXPRESSED IN: root; CONTAINS InterPro DOMAIN/s: Transferase (InterPro:IPR003480); BEST Arabidopsis thaliana protein match is: HXXXD-type acyl…	3.81011
16.1.1.10	secondary metabolism.isoprenoids.non-mevalonate pathway.geranylgeranyl pyrophosphate synthase	glyma_01g178300	Transcript	(at2g18620 : 173.0) Terpenoid synthases superfamily protein; INVOLVED IN: isoprenoid biosynthetic process; EXPRESSED IN: root; CONTAINS InterPro DOMAIN/s: Polyprenyl synthetase-related (InterPro:IPR017446), Terpenoid synthase (InterPro:IPR008949), Polyprenyl synthetase (InterPro:IPR000092); BEST Arabidopsis thaliana protein match is: geranylgeranyl pyrophosphate synthase 1 (TAIR:AT4G36810.1); Has…	-3		16.2.1.1	secondary metabolism.phenylpropanoids.lignin biosynthesis.PAL	glyma_02g309300	Transcript	(at2g37040 : 1023.0) Encodes PAL1, a phenylalanine ammonia-lyase. Arabidopsis has four PALs: AT2G37040 (PAL1), AT3G53260 (PAL2), AT5G04230 (PAL3) and AT3G10340 (PAL4).; PHE ammonia lyase 1 (PAL1); FUNCTIONS IN: phenylalanine ammonia-lyase activity; INVOLVED IN: in 10 processes; LOCATED IN: cytoplasm; EXPRESSED IN: 22 plant structures; EXPRESSED DURING: 13 growth stages; CONTAINS InterPro DOMAIN/s…	2.19801
16.1.1.10	secondary metabolism.isoprenoids.non-mevalonate pathway.geranylgeranyl pyrophosphate synthase	glyma_14g023000	Transcript	(at4g38460 : 86.3) geranylgeranyl reductase (GGR); INVOLVED IN: isoprenoid biosynthetic process; LOCATED IN: chloroplast; EXPRESSED IN: 24 plant structures; EXPRESSED DURING: 13 growth stages; CONTAINS InterPro DOMAIN/s: Polyprenyl synthetase-related (InterPro:IPR017446), Terpenoid synthase (InterPro:IPR008949), Polyprenyl synthetase (InterPro:IPR000092); BEST Arabidopsis thaliana protein match i…	-3		16.2.1.1	secondary metabolism.phenylpropanoids.lignin biosynthesis.PAL	glyma_10g209800	Transcript	(at3g53260 : 1165.0) Encodes phenylalanine lyase. Arabidopsis has four PALs: AT2G37040 (PAL1), AT3G53260 (PAL2), AT5G04230 (PAL3) and AT3G10340 (PAL4).; phenylalanine ammonia-lyase 2 (PAL2); FUNCTIONS IN: phenylalanine ammonia-lyase activity; INVOLVED IN: response to oxidative stress, response to karrikin, phenylpropanoid biosynthetic process, response to wounding, defense response; LOCATED IN: c…	1.14902
16.1.2.2	secondary metabolism.isoprenoids.mevalonate pathway.HMG-CoA synthase	glyma_05g050300	Transcript	(at4g11820 : 270.0) Encodes a protein with hydroxymethylglutaryl-CoA synthase activity which was characterized by phenotypical complementation of the S. cerevisiae mutant.; MVA1; CONTAINS InterPro DOMAIN/s: Thiolase-like (InterPro:IPR016039), Hydroxymethylglutaryl-coenzyme A synthase C-terminal (InterPro:IPR013746), Hydroxymethylglutaryl-coenzyme A synthase, N-terminal (InterPro:IPR013528), Hydro…	-3		16.2.1.2	secondary metabolism.phenylpropanoids.lignin biosynthesis.C4H	glyma_20g114200	Transcript	(at2g30490 : 576.0) Encodes a cinnamate-4-hydroxylase. Mutations in this gene impact phenylpropanoid metabolism, growth and development.; cinnamate-4-hydroxylase (C4H); FUNCTIONS IN: trans-cinnamate 4-monooxygenase activity; INVOLVED IN: in 9 processes; LOCATED IN: endoplasmic reticulum, plasma membrane, membrane, plant-type cell wall; EXPRESSED IN: 25 plant structures; EXPRESSED DURING: 14 growt…	-1.22388
16.1.2.3	secondary metabolism.isoprenoids.mevalonate pathway.HMG-CoA reductase	glyma_11g088000	Transcript	(at1g76490 : 724.0) Encodes a 3-hydroxy-3-methylglutaryl coenzyme A reductase, which is involved in melavonate biosynthesis and performs the first committed step in isoprenoid biosynthesis. Expression is activated in dark in leaf tissue but not controlled by light in the root (confine; hydroxy methylglutaryl CoA reductase 1 (HMG1); CONTAINS InterPro DOMAIN/s: Hydroxymethylglutaryl-CoA reductase, …	-1.91616		16.2.1.3	secondary metabolism.phenylpropanoids.lignin biosynthesis.4CL	glyma_13g372000	Transcript	(at1g51680 : 732.0) encodes an isoform of 4-coumarate:CoA ligase (4CL), which is involved in the last step of the general phenylpropanoid pathway. In addition to 4-coumarate, it also converts ferulate. The catalytic efficiency was in the following (descending) order: p-coumaric acid, ferulic acid, caffeic acid and 5-OH-ferulic acid. At4CL1 was unable to use sinapic acid as substrate.; 4-coumarate…	1.69834
16.1.2.3	secondary metabolism.isoprenoids.mevalonate pathway.HMG-CoA reductase	glyma_20g058000	Transcript	(at1g76490 : 709.0) Encodes a 3-hydroxy-3-methylglutaryl coenzyme A reductase, which is involved in melavonate biosynthesis and performs the first committed step in isoprenoid biosynthesis. Expression is activated in dark in leaf tissue but not controlled by light in the root (confine; hydroxy methylglutaryl CoA reductase 1 (HMG1); CONTAINS InterPro DOMAIN/s: Hydroxymethylglutaryl-CoA reductase, …	-1.59741		16.2.1.4	secondary metabolism.phenylpropanoids.lignin biosynthesis.HCT	glyma_07g021600	Transcript	(at5g48930 : 685.0) At5g48930 has been shown to encode for the hydroxycinnamoyl-Coenzyme A shikimate/quinate hydroxycinnamoyltransferase (HCT) both synthesizing and catabolizing the hydroxycinnamoylesters (coumaroyl/caffeoyl shikimate and quinate) involved in the phenylpropanoid pathway. Influence on the accumulation of flavonoids which in turn inhibit auxin transport and reduce plant growth.; hy…	1.81078
16.1.2.3	secondary metabolism.isoprenoids.mevalonate pathway.HMG-CoA reductase	glyma_01g156700	Transcript	(at1g76490 : 733.0) Encodes a 3-hydroxy-3-methylglutaryl coenzyme A reductase, which is involved in melavonate biosynthesis and performs the first committed step in isoprenoid biosynthesis. Expression is activated in dark in leaf tissue but not controlled by light in the root (confine; hydroxy methylglutaryl CoA reductase 1 (HMG1); CONTAINS InterPro DOMAIN/s: Hydroxymethylglutaryl-CoA reductase, …	-1.97403		16.2.1.6	secondary metabolism.phenylpropanoids.lignin biosynthesis.CCoAOMT	glyma_11g054500	Transcript	(at4g34050 : 357.0) caffeoyl coenzyme A O-methyltransferase 1 (CCoAOMT1); FUNCTIONS IN: caffeoyl-CoA O-methyltransferase activity; INVOLVED IN: coumarin biosynthetic process, response to cadmium ion; LOCATED IN: cytosol; EXPRESSED IN: 24 plant structures; EXPRESSED DURING: 14 growth stages; CONTAINS InterPro DOMAIN/s: O-methyltransferase, family 3 (InterPro:IPR002935); BEST Arabidopsis thaliana p…	2.12457
16.1.2.3	secondary metabolism.isoprenoids.mevalonate pathway.HMG-CoA reductase	glyma_04g167700	Transcript	(at1g76490 : 250.0) Encodes a 3-hydroxy-3-methylglutaryl coenzyme A reductase, which is involved in melavonate biosynthesis and performs the first committed step in isoprenoid biosynthesis. Expression is activated in dark in leaf tissue but not controlled by light in the root (confine; hydroxy methylglutaryl CoA reductase 1 (HMG1); CONTAINS InterPro DOMAIN/s: Hydroxymethylglutaryl-CoA reductase, …	-1.74052		16.2.1.6	secondary metabolism.phenylpropanoids.lignin biosynthesis.CCoAOMT	glyma_01g187700	Transcript	(at4g34050 : 406.0) caffeoyl coenzyme A O-methyltransferase 1 (CCoAOMT1); FUNCTIONS IN: caffeoyl-CoA O-methyltransferase activity; INVOLVED IN: coumarin biosynthetic process, response to cadmium ion; LOCATED IN: cytosol; EXPRESSED IN: 24 plant structures; EXPRESSED DURING: 14 growth stages; CONTAINS InterPro DOMAIN/s: O-methyltransferase, family 3 (InterPro:IPR002935); BEST Arabidopsis thaliana p…	1.40384
16.1.2.8	secondary metabolism.isoprenoids.mevalonate pathway.geranyl diphosphate synthase	glyma_11g151600	Transcript	(at2g34630 : 94.0) Encodes a geranyl diphosphate synthase. RNAi lines are dwarf. T-DNA knock-out lines are embryo lethal.; geranyl diphosphate synthase 1 (GPS1); CONTAINS InterPro DOMAIN/s: Polyprenyl synthetase-related (InterPro:IPR017446), Terpenoid synthase (InterPro:IPR008949), Polyprenyl synthetase (InterPro:IPR000092); BEST Arabidopsis thaliana protein match is: solanesyl diphosphate syntha…	-2.55766		16.2.1.6	secondary metabolism.phenylpropanoids.lignin biosynthesis.CCoAOMT	glyma_02g103500	Transcript	(at4g34050 : 453.0) caffeoyl coenzyme A O-methyltransferase 1 (CCoAOMT1); FUNCTIONS IN: caffeoyl-CoA O-methyltransferase activity; INVOLVED IN: coumarin biosynthetic process, response to cadmium ion; LOCATED IN: cytosol; EXPRESSED IN: 24 plant structures; EXPRESSED DURING: 14 growth stages; CONTAINS InterPro DOMAIN/s: O-methyltransferase, family 3 (InterPro:IPR002935); BEST Arabidopsis thaliana p…	1.15881
16.1.2.8	secondary metabolism.isoprenoids.mevalonate pathway.geranyl diphosphate synthase	glyma_02g171800	Transcript	(at2g34630 : 157.0) Encodes a geranyl diphosphate synthase. RNAi lines are dwarf. T-DNA knock-out lines are embryo lethal.; geranyl diphosphate synthase 1 (GPS1); CONTAINS InterPro DOMAIN/s: Polyprenyl synthetase-related (InterPro:IPR017446), Terpenoid synthase (InterPro:IPR008949), Polyprenyl synthetase (InterPro:IPR000092); BEST Arabidopsis thaliana protein match is: solanesyl diphosphate synth…	-3		16.2.1.7	secondary metabolism.phenylpropanoids.lignin biosynthesis.CCR1	glyma_08g218100	Transcript	(at1g15950 : 483.0) Encodes a cinnamoyl CoA reductase. Involved in lignin biosynthesis.; cinnamoyl coa reductase 1 (CCR1); CONTAINS InterPro DOMAIN/s: NAD-dependent epimerase/dehydratase (InterPro:IPR001509), NAD(P)-binding domain (InterPro:IPR016040); BEST Arabidopsis thaliana protein match is: cinnamoyl coa reductase (TAIR:AT1G80820.1); Has 11995 Blast hits to 11983 proteins in 1896 species: Ar…	2.14594
16.1.2.9	secondary metabolism.isoprenoids.mevalonate pathway.farnesyl pyrophosphate synthetase	glyma_04g177500	Transcript	(at5g47770 : 160.0) Encodes a protein with farnesyl diphosphate synthase activity.; farnesyl diphosphate synthase 1 (FPS1); FUNCTIONS IN: dimethylallyltranstransferase activity, geranyltranstransferase activity; INVOLVED IN: farnesyl diphosphate biosynthetic process, isoprenoid biosynthetic process; EXPRESSED IN: 24 plant structures; EXPRESSED DURING: 14 growth stages; CONTAINS InterPro DOMAIN/s:…	-3		16.2.1.7	secondary metabolism.phenylpropanoids.lignin biosynthesis.CCR1	glyma_07g023700	Transcript	(at1g15950 : 486.0) Encodes a cinnamoyl CoA reductase. Involved in lignin biosynthesis.; cinnamoyl coa reductase 1 (CCR1); CONTAINS InterPro DOMAIN/s: NAD-dependent epimerase/dehydratase (InterPro:IPR001509), NAD(P)-binding domain (InterPro:IPR016040); BEST Arabidopsis thaliana protein match is: cinnamoyl coa reductase (TAIR:AT1G80820.1); Has 11995 Blast hits to 11983 proteins in 1896 species: Ar…	1.42606
16.1.2.9	secondary metabolism.isoprenoids.mevalonate pathway.farnesyl pyrophosphate synthetase	glyma_20g047100	Transcript	(at5g47770 : 236.0) Encodes a protein with farnesyl diphosphate synthase activity.; farnesyl diphosphate synthase 1 (FPS1); FUNCTIONS IN: dimethylallyltranstransferase activity, geranyltranstransferase activity; INVOLVED IN: farnesyl diphosphate biosynthetic process, isoprenoid biosynthetic process; EXPRESSED IN: 24 plant structures; EXPRESSED DURING: 14 growth stages; CONTAINS InterPro DOMAIN/s:…	2.47545		16.2.1.8	secondary metabolism.phenylpropanoids.lignin biosynthesis.F5H	glyma_18g080600	Transcript	(at3g26330 : 315.0) putative cytochrome P450; "cytochrome P450, family 71, subfamily B, polypeptide 37" (CYP71B37); FUNCTIONS IN: electron carrier activity, monooxygenase activity, iron ion binding, oxygen binding, heme binding; INVOLVED IN: oxidation reduction; EXPRESSED IN: 11 plant structures; EXPRESSED DURING: 4 anthesis, F mature embryo stage, petal differentiation and expansion stage, E exp…	4.876
16.1.2.9	secondary metabolism.isoprenoids.mevalonate pathway.farnesyl pyrophosphate synthetase	glyma_11g197200	Transcript	(at5g47770 : 112.0) Encodes a protein with farnesyl diphosphate synthase activity.; farnesyl diphosphate synthase 1 (FPS1); FUNCTIONS IN: dimethylallyltranstransferase activity, geranyltranstransferase activity; INVOLVED IN: farnesyl diphosphate biosynthetic process, isoprenoid biosynthetic process; EXPRESSED IN: 24 plant structures; EXPRESSED DURING: 14 growth stages; CONTAINS InterPro DOMAIN/s:…	-3		16.2.1.9	secondary metabolism.phenylpropanoids.lignin biosynthesis.COMT	glyma_04g227700	Transcript	(at5g54160 : 583.0) A caffeic acid/5-hydroxyferulic acid O-methyltransferase. Interacts with 14-4-3 proteins in yeast 2 hybrid assay. AtOMT1 (At5g54160) encodes a flavonol 3铆-O-methyltransferase that is highly active towards quercetin and myricetin. The substrate specificity identifies the enzyme as flavonol 3铆-methyltransferase which replaces the former annotation of the gene to encode a caffeic…	1.49317
16.1.3	secondary metabolism.isoprenoids.tocopherol biosynthesis	glyma_13g294900	Transcript	(at5g36160 : 356.0) Tyrosine transaminase family protein; FUNCTIONS IN: 1-aminocyclopropane-1-carboxylate synthase activity, pyridoxal phosphate binding, transferase activity, transferring nitrogenous groups, transaminase activity, catalytic activity; INVOLVED IN: tyrosine catabolic process to phosphoenolpyruvate, cellular amino acid and derivative metabolic process, biosynthetic process; LOCATED…	-3		16.2.1.10	secondary metabolism.phenylpropanoids.lignin biosynthesis.CAD	glyma_14g221200	Transcript	(at4g39330 : 410.0) cinnamyl alcohol dehydrogenase 9 (CAD9); FUNCTIONS IN: oxidoreductase activity, zinc ion binding; INVOLVED IN: oxidation reduction; LOCATED IN: apoplast; EXPRESSED IN: 25 plant structures; EXPRESSED DURING: 15 growth stages; CONTAINS InterPro DOMAIN/s: GroES-like (InterPro:IPR011032), Alcohol dehydrogenase GroES-like (InterPro:IPR013154), Alcohol dehydrogenase, zinc-containing…	-1.35155
16.1.3.1	secondary metabolism.isoprenoids.tocopherol biosynthesis.hydroxyphenylpyruvate dioxygenase	glyma_14g180200	Transcript	(at1g06570 : 283.0) Mutation of the PDS1 locus disrupts the activity of p-hydroxyphenylpyruvate dioxygenase (HPPDase), the first committed step in the synthesis of both plastoquinone and tocopherols in plants.; phytoene desaturation 1 (PDS1); CONTAINS InterPro DOMAIN/s: 4-hydroxyphenylpyruvate dioxygenase (InterPro:IPR005956), Glyoxalase/bleomycin resistance protein/dioxygenase (InterPro:IPR00436…	-3		16.2.1.10	secondary metabolism.phenylpropanoids.lignin biosynthesis.CAD	glyma_09g201200	Transcript	(at4g37990 : 395.0) Encodes an aromatic alcohol:NADP+ oxidoreductase whose mRNA levels are increased in response to treatment with a variety of phytopathogenic bacteria. Though similar to mannitol dehydrogenases, this enzyme does not have mannitol dehydrogenase activity.; elicitor-activated gene 3-2 (ELI3-2); CONTAINS InterPro DOMAIN/s: GroES-like (InterPro:IPR011032), Alcohol dehydrogenase GroES…	5.37523
16.1.3.2	secondary metabolism.isoprenoids.tocopherol biosynthesis.homogentisate phytyltransferase	glyma_08g274800	Transcript	(at2g18950 : 214.0) Encodes homogentisate phytyltransferase involved in tocopherol biosynthesis. Has impact on seed longevity and plays a role in the adaptation to low temperature stress, notably phloem loading.; homogentisate phytyltransferase 1 (HPT1); CONTAINS InterPro DOMAIN/s: UbiA prenyltransferase (InterPro:IPR000537); BEST Arabidopsis thaliana protein match is: homogentisate prenyltransfe…	3.62688		16.5.1.1.1.1	secondary metabolism.sulfur-containing.glucosinolates.synthesis.aliphatic.branched-chain amino acid aminotransferase (BCAT/MAAT)	glyma_07g186000	Transcript	(at1g50110 : 358.0) D-aminoacid aminotransferase-like PLP-dependent enzymes superfamily protein; FUNCTIONS IN: branched-chain-amino-acid transaminase activity, catalytic activity; INVOLVED IN: branched chain family amino acid metabolic process, metabolic process; LOCATED IN: cellular_component unknown; EXPRESSED IN: 18 plant structures; EXPRESSED DURING: 9 growth stages; CONTAINS InterPro DOMAIN/…	1.19514
16.1.3.2	secondary metabolism.isoprenoids.tocopherol biosynthesis.homogentisate phytyltransferase	glyma_03g033100	Transcript	(at2g18950 : 355.0) Encodes homogentisate phytyltransferase involved in tocopherol biosynthesis. Has impact on seed longevity and plays a role in the adaptation to low temperature stress, notably phloem loading.; homogentisate phytyltransferase 1 (HPT1); CONTAINS InterPro DOMAIN/s: UbiA prenyltransferase (InterPro:IPR000537); BEST Arabidopsis thaliana protein match is: homogentisate prenyltransfe…	-3		16.5.1.1.3.4	secondary metabolism.sulfur-containing.glucosinolates.synthesis.indole.cytochrome P450 monooxygenase	glyma_15g156100	Transcript	(at4g37340 : 469.0) member of CYP81D; "cytochrome P450, family 81, subfamily D, polypeptide 3" (CYP81D3); FUNCTIONS IN: electron carrier activity, monooxygenase activity, iron ion binding, oxygen binding, heme binding; INVOLVED IN: oxidation reduction; CONTAINS InterPro DOMAIN/s: Cytochrome P450 (InterPro:IPR001128), Cytochrome P450, conserved site (InterPro:IPR017972), Cytochrome P450, E-class, …	1.04564
16.1.3.2	secondary metabolism.isoprenoids.tocopherol biosynthesis.homogentisate phytyltransferase	glyma_10g070100	Transcript	(at2g18950 : 320.0) Encodes homogentisate phytyltransferase involved in tocopherol biosynthesis. Has impact on seed longevity and plays a role in the adaptation to low temperature stress, notably phloem loading.; homogentisate phytyltransferase 1 (HPT1); CONTAINS InterPro DOMAIN/s: UbiA prenyltransferase (InterPro:IPR000537); BEST Arabidopsis thaliana protein match is: homogentisate prenyltransfe…	2.19924		16.5.1.2.3	secondary metabolism.sulfur-containing.glucosinolates.regulation.indole	glyma_06g300100	Transcript	(at2g31180 : 180.0) Member of the R2R3 factor gene family.; myb domain protein 14 (MYB14); CONTAINS InterPro DOMAIN/s: SANT, DNA-binding (InterPro:IPR001005), Homeodomain-like (InterPro:IPR009057), Myb, DNA-binding (InterPro:IPR014778), HTH transcriptional regulator, Myb-type, DNA-binding (InterPro:IPR017930), Homeodomain-related (InterPro:IPR012287), Myb transcription factor (InterPro:IPR015495)…	1.57599
16.1.3.2	secondary metabolism.isoprenoids.tocopherol biosynthesis.homogentisate phytyltransferase	glyma_10g070200	Transcript	(at2g18950 : 224.0) Encodes homogentisate phytyltransferase involved in tocopherol biosynthesis. Has impact on seed longevity and plays a role in the adaptation to low temperature stress, notably phloem loading.; homogentisate phytyltransferase 1 (HPT1); CONTAINS InterPro DOMAIN/s: UbiA prenyltransferase (InterPro:IPR000537); BEST Arabidopsis thaliana protein match is: homogentisate prenyltransfe…	1.02987		16.5.1.2.3	secondary metabolism.sulfur-containing.glucosinolates.regulation.indole	glyma_13g182700	Transcript	(at1g28310 : 113.0) Dof-type zinc finger DNA-binding family protein; CONTAINS InterPro DOMAIN/s: Zinc finger, Dof-type (InterPro:IPR003851); BEST Arabidopsis thaliana protein match is: OBF-binding protein 3 (TAIR:AT3G55370.3); Has 35333 Blast hits to 34131 proteins in 2444 species: Archae - 798; Bacteria - 22429; Metazoa - 974; Fungi - 991; Plants - 531; Viruses - 0; Other Eukaryotes - 9610 (sour…	1.14041
16.1.3.2	secondary metabolism.isoprenoids.tocopherol biosynthesis.homogentisate phytyltransferase	glyma_01g134600	Transcript	(at2g18950 : 300.0) Encodes homogentisate phytyltransferase involved in tocopherol biosynthesis. Has impact on seed longevity and plays a role in the adaptation to low temperature stress, notably phloem loading.; homogentisate phytyltransferase 1 (HPT1); CONTAINS InterPro DOMAIN/s: UbiA prenyltransferase (InterPro:IPR000537); BEST Arabidopsis thaliana protein match is: homogentisate prenyltransfe…	1.17509		16.7	secondary metabolism.wax	glyma_11g245600	Transcript	(at1g67730 : 427.0) Encodes one of the two Arabidopsis homologues to YBR159w encoding a S. cerevisiae beta-ketoacyl reductase (KCR), which catalyzes the first reduction during VLCFA (very long chain fatty acids, >18 carbon) elongation: KCR1 (At1g67730), KCR2 (At1g24470). Complementation of the yeast ybr159Delta mutant demonstrated that the two KCR proteins are divergent and that only AtKCR1 can r…	1.31673
16.1.3.4	secondary metabolism.isoprenoids.tocopherol biosynthesis.tocopherol cyclase	glyma_04g082300	Transcript	(at4g32770 : 214.0) Tocopherol cyclase involved in tocopherol (vitamin E)synthesis. VTE1 over-expressing plants have increased tocopherol indicating VTE1 is a major limiting factor in tocopherol synthesis. Mutants defective in this gene accumulate high amounts of zeaxanthin in conditions of high light or low temperature. Plays a role in the adaptation to low temperature stress, notably phloem loa…	-3.3225		16.7	secondary metabolism.wax	glyma_03g101200	Transcript	(at1g02205 : 757.0) Expression of the CER1 gene associated with production of stem epicuticular wax and pollen fertility. Biochemical studies showed that cer1 mutants are blocked in the conversion of stem wax C30 aldehydes to C29 alkanes, and they also lack the secondary alcohols and ketones. These suggested the CER1 protein is an aldehyde decarbonylase, but the exact molecular function of this p…	3.24627
16.1.3.5	secondary metabolism.isoprenoids.tocopherol biosynthesis.tocopherol methyltransferase	glyma_12g014200	Transcript	(at1g64970 : 418.0) gamma-tocopherol methyltransferase (g-TMT) mRNA, nuclear; mutant has Deficient in alpha and beta tocopherol; Accumulates gamma tocopherol in leaves; gamma-tocopherol methyltransferase (G-TMT); CONTAINS InterPro DOMAIN/s: Methyltransferase type 11 (InterPro:IPR013216); BEST Arabidopsis thaliana protein match is: S-adenosyl-L-methionine-dependent methyltransferases superfamily p…	-1.56702		16.8.2.1	secondary metabolism.flavonoids.chalcones.naringenin-chalcone synthase	glyma_02g130400	Transcript	(at5g13930 : 627.0) Encodes chalcone synthase (CHS), a key enzyme involved in the biosynthesis of flavonoids. Required for the accumulation of purple anthocyanins in leaves and stems. Also involved in the regulation of auxin transport and the modulation of root gravitropism.; TRANSPARENT TESTA 4 (TT4); FUNCTIONS IN: naringenin-chalcone synthase activity; INVOLVED IN: in 11 processes; LOCATED IN: …	-1.13188
16.1.4	secondary metabolism.isoprenoids.carotenoids	glyma_07g273600	Transcript	(at1g57770 : 858.0) FAD/NAD(P)-binding oxidoreductase family protein; FUNCTIONS IN: oxidoreductase activity; LOCATED IN: chloroplast; EXPRESSED IN: 21 plant structures; EXPRESSED DURING: 13 growth stages; CONTAINS InterPro DOMAIN/s: Amine oxidase (InterPro:IPR002937); BEST Arabidopsis thaliana protein match is: carotenoid isomerase (TAIR:AT1G06820.1); Has 6263 Blast hits to 6155 proteins in 967 s…	-1.58313		16.8.2.2	secondary metabolism.flavonoids.chalcones.chalcone isomerase	glyma_20g241700	Transcript	(at3g55120 : 276.0) Catalyzes the conversion of chalcones into flavanones. Required for the accumulation of purple anthocyanins in leaves and stems.; TRANSPARENT TESTA 5 (TT5); FUNCTIONS IN: chalcone isomerase activity; INVOLVED IN: response to UV, response to UV-B, response to karrikin, response to sucrose stimulus, flavonoid biosynthetic process; LOCATED IN: plant-type vacuole membrane, endopla…	3.32478
16.1.4.1	secondary metabolism.isoprenoids.carotenoids.phytoene synthase	glyma_08g306200	Transcript	(at5g17230 : 541.0) Encodes phytoene synthase.; PHYTOENE SYNTHASE (PSY); CONTAINS InterPro DOMAIN/s: Squalene/phytoene synthase, conserved site (InterPro:IPR019845), Terpenoid synthase (InterPro:IPR008949), Squalene/phytoene synthase (InterPro:IPR002060); Has 5365 Blast hits to 5364 proteins in 1001 species: Archae - 81; Bacteria - 2469; Metazoa - 28; Fungi - 64; Plants - 1002; Viruses - 0; Other…	-1.20278		16.8.3	secondary metabolism.flavonoids.dihydroflavonols	glyma_12g235300	Transcript	(at1g17020 : 437.0) Encodes a novel member of the Fe(II)/ascorbate oxidase gene family; senescence-related gene.; senescence-related gene 1 (SRG1); CONTAINS InterPro DOMAIN/s: Oxoglutarate/iron-dependent oxygenase (InterPro:IPR005123); BEST Arabidopsis thaliana protein match is: 2-oxoglutarate (2OG) and Fe(II)-dependent oxygenase superfamily protein (TAIR:AT1G17010.1); Has 8560 Blast hits to 8517…	3.18613
16.1.4.1	secondary metabolism.isoprenoids.carotenoids.phytoene synthase	glyma_14g031200	Transcript	(at5g17230 : 531.0) Encodes phytoene synthase.; PHYTOENE SYNTHASE (PSY); CONTAINS InterPro DOMAIN/s: Squalene/phytoene synthase, conserved site (InterPro:IPR019845), Terpenoid synthase (InterPro:IPR008949), Squalene/phytoene synthase (InterPro:IPR002060); Has 5365 Blast hits to 5364 proteins in 1001 species: Archae - 81; Bacteria - 2469; Metazoa - 28; Fungi - 64; Plants - 1002; Viruses - 0; Other…	-4.10007		16.8.3	secondary metabolism.flavonoids.dihydroflavonols	glyma_18g184700	Transcript	(at4g25300 : 115.0) 2-oxoglutarate (2OG) and Fe(II)-dependent oxygenase superfamily protein; FUNCTIONS IN: oxidoreductase activity, acting on paired donors, with incorporation or reduction of molecular oxygen, 2-oxoglutarate as one donor, and incorporation of one atom each of oxygen into both donors, oxidoreductase activity; INVOLVED IN: flavonoid biosynthetic process; LOCATED IN: cellular_compon…	1.23749
16.1.4.1	secondary metabolism.isoprenoids.carotenoids.phytoene synthase	glyma_18g121500	Transcript	(at5g17230 : 92.8) Encodes phytoene synthase.; PHYTOENE SYNTHASE (PSY); CONTAINS InterPro DOMAIN/s: Squalene/phytoene synthase, conserved site (InterPro:IPR019845), Terpenoid synthase (InterPro:IPR008949), Squalene/phytoene synthase (InterPro:IPR002060); Has 5365 Blast hits to 5364 proteins in 1001 species: Archae - 81; Bacteria - 2469; Metazoa - 28; Fungi - 64; Plants - 1002; Viruses - 0; Other …	-3		16.8.3	secondary metabolism.flavonoids.dihydroflavonols	glyma_08g338900	Transcript	(at4g01070 : 429.0) the glycosyltransferase (UGT72B1) is involved in metabolizing xenobiotica (chloroaniline and chlorophenole). Comparison between wild type and knock-out mutant demonstrates the central role of this gene for metabolizing chloroaniline but significantly less for chlorophenole. The glucosyltransferase preferred UDP-xylose over UDP-glucose indicating its (additional) functioning as…	1.48667
16.1.4.1	secondary metabolism.isoprenoids.carotenoids.phytoene synthase	glyma_02g283400	Transcript	(at5g17230 : 530.0) Encodes phytoene synthase.; PHYTOENE SYNTHASE (PSY); CONTAINS InterPro DOMAIN/s: Squalene/phytoene synthase, conserved site (InterPro:IPR019845), Terpenoid synthase (InterPro:IPR008949), Squalene/phytoene synthase (InterPro:IPR002060); Has 5365 Blast hits to 5364 proteins in 1001 species: Archae - 81; Bacteria - 2469; Metazoa - 28; Fungi - 64; Plants - 1002; Viruses - 0; Other…	-1.19077		16.8.4	secondary metabolism.flavonoids.flavonols	glyma_13g036200	Transcript	(at2g44800 : 148.0) 2-oxoglutarate (2OG) and Fe(II)-dependent oxygenase superfamily protein; FUNCTIONS IN: oxidoreductase activity, acting on paired donors, with incorporation or reduction of molecular oxygen, 2-oxoglutarate as one donor, and incorporation of one atom each of oxygen into both donors, oxidoreductase activity; INVOLVED IN: biological_process unknown; LOCATED IN: cellular_component …	1.58781
16.1.4.1	secondary metabolism.isoprenoids.carotenoids.phytoene synthase	glyma_18g000600	Transcript	(at5g17230 : 428.0) Encodes phytoene synthase.; PHYTOENE SYNTHASE (PSY); CONTAINS InterPro DOMAIN/s: Squalene/phytoene synthase, conserved site (InterPro:IPR019845), Terpenoid synthase (InterPro:IPR008949), Squalene/phytoene synthase (InterPro:IPR002060); Has 5365 Blast hits to 5364 proteins in 1001 species: Archae - 81; Bacteria - 2469; Metazoa - 28; Fungi - 64; Plants - 1002; Viruses - 0; Other…	-3		16.8.4	secondary metabolism.flavonoids.flavonols	glyma_12g235300	Transcript	(at1g17020 : 437.0) Encodes a novel member of the Fe(II)/ascorbate oxidase gene family; senescence-related gene.; senescence-related gene 1 (SRG1); CONTAINS InterPro DOMAIN/s: Oxoglutarate/iron-dependent oxygenase (InterPro:IPR005123); BEST Arabidopsis thaliana protein match is: 2-oxoglutarate (2OG) and Fe(II)-dependent oxygenase superfamily protein (TAIR:AT1G17010.1); Has 8560 Blast hits to 8517…	3.18613
16.1.4.1	secondary metabolism.isoprenoids.carotenoids.phytoene synthase	glyma_18g111900	Transcript	(at5g17230 : 544.0) Encodes phytoene synthase.; PHYTOENE SYNTHASE (PSY); CONTAINS InterPro DOMAIN/s: Squalene/phytoene synthase, conserved site (InterPro:IPR019845), Terpenoid synthase (InterPro:IPR008949), Squalene/phytoene synthase (InterPro:IPR002060); Has 5365 Blast hits to 5364 proteins in 1001 species: Archae - 81; Bacteria - 2469; Metazoa - 28; Fungi - 64; Plants - 1002; Viruses - 0; Other…	-1.49184		16.8.4	secondary metabolism.flavonoids.flavonols	glyma_18g184700	Transcript	(at4g25300 : 115.0) 2-oxoglutarate (2OG) and Fe(II)-dependent oxygenase superfamily protein; FUNCTIONS IN: oxidoreductase activity, acting on paired donors, with incorporation or reduction of molecular oxygen, 2-oxoglutarate as one donor, and incorporation of one atom each of oxygen into both donors, oxidoreductase activity; INVOLVED IN: flavonoid biosynthetic process; LOCATED IN: cellular_compon…	1.23749
16.1.4.1	secondary metabolism.isoprenoids.carotenoids.phytoene synthase	glyma_11g256400	Transcript	(at5g17230 : 370.0) Encodes phytoene synthase.; PHYTOENE SYNTHASE (PSY); CONTAINS InterPro DOMAIN/s: Squalene/phytoene synthase, conserved site (InterPro:IPR019845), Terpenoid synthase (InterPro:IPR008949), Squalene/phytoene synthase (InterPro:IPR002060); Has 5365 Blast hits to 5364 proteins in 1001 species: Archae - 81; Bacteria - 2469; Metazoa - 28; Fungi - 64; Plants - 1002; Viruses - 0; Other…	-3		16.10	secondary metabolism.simple phenols	glyma_02g231600	Transcript	(at2g30210 : 782.0) putative laccase, a member of laccase family of genes (17 members in Arabidopsis).; laccase 3 (LAC3); FUNCTIONS IN: laccase activity; INVOLVED IN: oxidation reduction, lignin catabolic process; LOCATED IN: endomembrane system, apoplast; EXPRESSED IN: hypocotyl, fruit, root, seed; EXPRESSED DURING: E expanded cotyledon stage; CONTAINS InterPro DOMAIN/s: Multicopper oxidase, typ…	-1.3879
16.1.4.4	secondary metabolism.isoprenoids.carotenoids.lycopene epsilon cyclase	glyma_09g066200	Transcript	(at5g57030 : 735.0) Lutein-deficient 2 (LUT2) required for lutein biosynthesis, member of the xanthophyll class of carotenoids. Encodes lycopene epsilon cyclase; LUTEIN DEFICIENT 2 (LUT2); CONTAINS InterPro DOMAIN/s: Lycopene beta/epsilon cyclase (InterPro:IPR008671), Lycopene cyclase, beta/epsilon (InterPro:IPR010108); BEST Arabidopsis thaliana protein match is: lycopene cyclase (TAIR:AT3G10230.…	-1.07579		16.10	secondary metabolism.simple phenols	glyma_02g261600	Transcript	(at2g40370 : 944.0) putative laccase, a member of laccase family of genes (17 members in Arabidopsis).; laccase 5 (LAC5); FUNCTIONS IN: laccase activity; INVOLVED IN: response to copper ion; LOCATED IN: endomembrane system, apoplast; EXPRESSED IN: 8 plant structures; EXPRESSED DURING: 4 anthesis, petal differentiation and expansion stage; CONTAINS InterPro DOMAIN/s: Multicopper oxidase, type 3 (I…	2.32507
16.1.4.10	secondary metabolism.isoprenoids.carotenoids.carotenoid cleavage dioxygenase	glyma_04g083500	Transcript	(at3g63520 : 202.0) Encodes a protein with 9-<i>cis</i>-epoxycarotenoid dioxygenase activity. The enzyme was shown to act on a variety of carotenoid including &#946;-carotene, lutein, zeaxanthin, and all-<i>trans</i>-violaxanthin. When those compounds are used as substrates, the major reaction product detected is a C14 dialdehyde: 4,9-dimethyldodeca-2,4,6,8,10-pentaene-1,12-dial. The enzyme did n…	-1.25735		16.10	secondary metabolism.simple phenols	glyma_18g023600	Transcript	(at2g40370 : 899.0) putative laccase, a member of laccase family of genes (17 members in Arabidopsis).; laccase 5 (LAC5); FUNCTIONS IN: laccase activity; INVOLVED IN: response to copper ion; LOCATED IN: endomembrane system, apoplast; EXPRESSED IN: 8 plant structures; EXPRESSED DURING: 4 anthesis, petal differentiation and expansion stage; CONTAINS InterPro DOMAIN/s: Multicopper oxidase, type 3 (I…	1.16469
16.1.4.10	secondary metabolism.isoprenoids.carotenoids.carotenoid cleavage dioxygenase	glyma_06g085100	Transcript	(at3g63520 : 189.0) Encodes a protein with 9-<i>cis</i>-epoxycarotenoid dioxygenase activity. The enzyme was shown to act on a variety of carotenoid including &#946;-carotene, lutein, zeaxanthin, and all-<i>trans</i>-violaxanthin. When those compounds are used as substrates, the major reaction product detected is a C14 dialdehyde: 4,9-dimethyldodeca-2,4,6,8,10-pentaene-1,12-dial. The enzyme did n…	-1.55919		16.10	secondary metabolism.simple phenols	glyma_14g056100	Transcript	(at2g40370 : 933.0) putative laccase, a member of laccase family of genes (17 members in Arabidopsis).; laccase 5 (LAC5); FUNCTIONS IN: laccase activity; INVOLVED IN: response to copper ion; LOCATED IN: endomembrane system, apoplast; EXPRESSED IN: 8 plant structures; EXPRESSED DURING: 4 anthesis, petal differentiation and expansion stage; CONTAINS InterPro DOMAIN/s: Multicopper oxidase, type 3 (I…	2.9806
16.1.4.10	secondary metabolism.isoprenoids.carotenoids.carotenoid cleavage dioxygenase	glyma_06g085000	Transcript	(at3g63520 : 211.0) Encodes a protein with 9-<i>cis</i>-epoxycarotenoid dioxygenase activity. The enzyme was shown to act on a variety of carotenoid including &#946;-carotene, lutein, zeaxanthin, and all-<i>trans</i>-violaxanthin. When those compounds are used as substrates, the major reaction product detected is a C14 dialdehyde: 4,9-dimethyldodeca-2,4,6,8,10-pentaene-1,12-dial. The enzyme did n…	-3.49218
16.1.5	secondary metabolism.isoprenoids.terpenoids	glyma_08g225800	Transcript	(at1g78955 : 1239.0) camelliol C synthase 1 (CAMS1); CONTAINS InterPro DOMAIN/s: Terpenoid cylases/protein prenyltransferase alpha-alpha toroid (InterPro:IPR008930), Squalene cyclase (InterPro:IPR018333), Prenyltransferase/squalene oxidase (InterPro:IPR001330); BEST Arabidopsis thaliana protein match is: Terpenoid cyclases family protein (TAIR:AT1G78950.1); Has 2110 Blast hits to 1948 proteins in…	-2.09946
16.1.5	secondary metabolism.isoprenoids.terpenoids	glyma_12g138800	Transcript	(at5g23960 : 163.0) Encodes a sesquiterpene synthase involved in generating all of the group A sesquiterpenes found in the Arabidopsis floral volatile blend. Strongly expressed in the stigma.; terpene synthase 21 (TPS21); CONTAINS InterPro DOMAIN/s: Terpene synthase, metal-binding domain (InterPro:IPR005630), Terpenoid synthase (InterPro:IPR008949), Terpenoid cylases/protein prenyltransferase alp…	-3
16.1.5	secondary metabolism.isoprenoids.terpenoids	glyma_10g297200	Transcript	(at4g16730 : 152.0) In the Col ecotype, no functional protein is encoded at this locus due to the presence of a two-base (AT) insertion 184 nucleotides downstream of the start codon leading to a frame shift and premature translational termination. However, in the Ws ecotype, a functional terpene synthase that localizes to the chloroplast is encoded at this locus. It can catalyze the synthesis of …	-3
16.1.5	secondary metabolism.isoprenoids.terpenoids	glyma_13g183600	Transcript	(at1g61120 : 641.0) Encodes a geranyllinalool synthase that produces a precursor to TMTT, a volatile plant defense C16-homoterpene. GES transcript levels rise in response to alamethicin, a fungal peptide mixture that damages membranes. This transcriptional response is blocked in JA biosynthetic and JA signaling mutants, but GES transcript levels still rise in response to alamethicin in mutants wi…	-3
16.1.5	secondary metabolism.isoprenoids.terpenoids	glyma_12g197500	Transcript	(at4g16730 : 355.0) In the Col ecotype, no functional protein is encoded at this locus due to the presence of a two-base (AT) insertion 184 nucleotides downstream of the start codon leading to a frame shift and premature translational termination. However, in the Ws ecotype, a functional terpene synthase that localizes to the chloroplast is encoded at this locus. It can catalyze the synthesis of …	-3
16.1.5	secondary metabolism.isoprenoids.terpenoids	glyma_13g304700	Transcript	(at4g16730 : 171.0) In the Col ecotype, no functional protein is encoded at this locus due to the presence of a two-base (AT) insertion 184 nucleotides downstream of the start codon leading to a frame shift and premature translational termination. However, in the Ws ecotype, a functional terpene synthase that localizes to the chloroplast is encoded at this locus. It can catalyze the synthesis of …	-3
16.1.5	secondary metabolism.isoprenoids.terpenoids	glyma_09g109500	Transcript	(at1g66960 : 87.4) Terpenoid cyclases family protein; CONTAINS InterPro DOMAIN/s: Terpene synthase, conserved site (InterPro:IPR002365), Terpenoid cylases/protein prenyltransferase alpha-alpha toroid (InterPro:IPR008930), Squalene cyclase (InterPro:IPR018333), Prenyltransferase/squalene oxidase (InterPro:IPR001330); BEST Arabidopsis thaliana protein match is: lupeol synthase 2 (TAIR:AT1G78960.1);…	-3
16.1.5	secondary metabolism.isoprenoids.terpenoids	glyma_07g192800	Transcript	(at1g61120 : 209.0) Encodes a geranyllinalool synthase that produces a precursor to TMTT, a volatile plant defense C16-homoterpene. GES transcript levels rise in response to alamethicin, a fungal peptide mixture that damages membranes. This transcriptional response is blocked in JA biosynthetic and JA signaling mutants, but GES transcript levels still rise in response to alamethicin in mutants wi…	-3
16.1.5	secondary metabolism.isoprenoids.terpenoids	glyma_13g285200	Transcript	(at5g23960 : 379.0) Encodes a sesquiterpene synthase involved in generating all of the group A sesquiterpenes found in the Arabidopsis floral volatile blend. Strongly expressed in the stigma.; terpene synthase 21 (TPS21); CONTAINS InterPro DOMAIN/s: Terpene synthase, metal-binding domain (InterPro:IPR005630), Terpenoid synthase (InterPro:IPR008949), Terpenoid cylases/protein prenyltransferase alp…	1.32556
16.1.5	secondary metabolism.isoprenoids.terpenoids	glyma_15g223600	Transcript	(at2g07050 : 823.0) Involved in the biosynthesis of brassinosteroids. Catalyzes the reaction from epoxysqualene to cycloartenol.; cycloartenol synthase 1 (CAS1); FUNCTIONS IN: cycloartenol synthase activity; INVOLVED IN: pentacyclic triterpenoid biosynthetic process, thylakoid membrane organization, pollen development; LOCATED IN: vacuole; EXPRESSED IN: 24 plant structures; EXPRESSED DURING: 13 g…	-3
16.1.5	secondary metabolism.isoprenoids.terpenoids	glyma_12g197400	Transcript	(at4g16730 : 369.0) In the Col ecotype, no functional protein is encoded at this locus due to the presence of a two-base (AT) insertion 184 nucleotides downstream of the start codon leading to a frame shift and premature translational termination. However, in the Ws ecotype, a functional terpene synthase that localizes to the chloroplast is encoded at this locus. It can catalyze the synthesis of …	2.26702
16.1.5	secondary metabolism.isoprenoids.terpenoids	glyma_07g187600	Transcript	(at1g61680 : 484.0) terpene synthase 14 (TPS14); CONTAINS InterPro DOMAIN/s: Terpene synthase, metal-binding domain (InterPro:IPR005630), Terpenoid synthase (InterPro:IPR008949), Terpenoid cylases/protein prenyltransferase alpha-alpha toroid (InterPro:IPR008930), Terpene synthase-like (InterPro:IPR001906); BEST Arabidopsis thaliana protein match is: terpene synthase 02 (TAIR:AT4G16730.1). & (reli…	-3
16.1.5	secondary metabolism.isoprenoids.terpenoids	glyma_13g321100	Transcript	(at4g16740 : 371.0) Encodes an (E,E)-alpha-farnesene synthase in the Col ecotype of Arabidopsis. This enzyme can also catalyze the formation of (E)-beta-ocimene as well as trace amounts of myrcene and other related compounds in vitro. The cytosolic localization of the protein may make it favor (E,E)-alpha-farnesene biosynthesis because the precursor of this product, FPP, is primarily cytosolic. T…	-3
16.1.5	secondary metabolism.isoprenoids.terpenoids	glyma_15g101800	Transcript	(at1g78955 : 998.0) camelliol C synthase 1 (CAMS1); CONTAINS InterPro DOMAIN/s: Terpenoid cylases/protein prenyltransferase alpha-alpha toroid (InterPro:IPR008930), Squalene cyclase (InterPro:IPR018333), Prenyltransferase/squalene oxidase (InterPro:IPR001330); BEST Arabidopsis thaliana protein match is: Terpenoid cyclases family protein (TAIR:AT1G78950.1); Has 2110 Blast hits to 1948 proteins in …	-3
16.1.5	secondary metabolism.isoprenoids.terpenoids	glyma_u032900	Transcript	(at5g23960 : 85.1) Encodes a sesquiterpene synthase involved in generating all of the group A sesquiterpenes found in the Arabidopsis floral volatile blend. Strongly expressed in the stigma.; terpene synthase 21 (TPS21); CONTAINS InterPro DOMAIN/s: Terpene synthase, metal-binding domain (InterPro:IPR005630), Terpenoid synthase (InterPro:IPR008949), Terpenoid cylases/protein prenyltransferase alph…	-3
16.1.5	secondary metabolism.isoprenoids.terpenoids	glyma_07g187700	Transcript	(at1g61680 : 413.0) terpene synthase 14 (TPS14); CONTAINS InterPro DOMAIN/s: Terpene synthase, metal-binding domain (InterPro:IPR005630), Terpenoid synthase (InterPro:IPR008949), Terpenoid cylases/protein prenyltransferase alpha-alpha toroid (InterPro:IPR008930), Terpene synthase-like (InterPro:IPR001906); BEST Arabidopsis thaliana protein match is: terpene synthase 02 (TAIR:AT4G16730.1). & (reli…	-3
16.1.5	secondary metabolism.isoprenoids.terpenoids	glyma_06g291800	Transcript	(at4g16730 : 164.0) In the Col ecotype, no functional protein is encoded at this locus due to the presence of a two-base (AT) insertion 184 nucleotides downstream of the start codon leading to a frame shift and premature translational termination. However, in the Ws ecotype, a functional terpene synthase that localizes to the chloroplast is encoded at this locus. It can catalyze the synthesis of …	-3
16.1.5	secondary metabolism.isoprenoids.terpenoids	glyma_13g285100	Transcript	(at5g23960 : 84.7) Encodes a sesquiterpene synthase involved in generating all of the group A sesquiterpenes found in the Arabidopsis floral volatile blend. Strongly expressed in the stigma.; terpene synthase 21 (TPS21); CONTAINS InterPro DOMAIN/s: Terpene synthase, metal-binding domain (InterPro:IPR005630), Terpenoid synthase (InterPro:IPR008949), Terpenoid cylases/protein prenyltransferase alph…	-3
16.1.5	secondary metabolism.isoprenoids.terpenoids	glyma_12g140600	Transcript	(at5g23960 : 341.0) Encodes a sesquiterpene synthase involved in generating all of the group A sesquiterpenes found in the Arabidopsis floral volatile blend. Strongly expressed in the stigma.; terpene synthase 21 (TPS21); CONTAINS InterPro DOMAIN/s: Terpene synthase, metal-binding domain (InterPro:IPR005630), Terpenoid synthase (InterPro:IPR008949), Terpenoid cylases/protein prenyltransferase alp…	-3
16.1.5	secondary metabolism.isoprenoids.terpenoids	glyma_08g061600	Transcript	(at1g61680 : 190.0) terpene synthase 14 (TPS14); CONTAINS InterPro DOMAIN/s: Terpene synthase, metal-binding domain (InterPro:IPR005630), Terpenoid synthase (InterPro:IPR008949), Terpenoid cylases/protein prenyltransferase alpha-alpha toroid (InterPro:IPR008930), Terpene synthase-like (InterPro:IPR001906); BEST Arabidopsis thaliana protein match is: terpene synthase 02 (TAIR:AT4G16730.1). & (reli…	-3
16.1.5	secondary metabolism.isoprenoids.terpenoids	glyma_15g065600	Transcript	(at1g78955 : 690.0) camelliol C synthase 1 (CAMS1); CONTAINS InterPro DOMAIN/s: Terpenoid cylases/protein prenyltransferase alpha-alpha toroid (InterPro:IPR008930), Squalene cyclase (InterPro:IPR018333), Prenyltransferase/squalene oxidase (InterPro:IPR001330); BEST Arabidopsis thaliana protein match is: Terpenoid cyclases family protein (TAIR:AT1G78950.1); Has 2110 Blast hits to 1948 proteins in …	-1.73661
16.1.5	secondary metabolism.isoprenoids.terpenoids	glyma_12g138100	Transcript	(at5g23960 : 377.0) Encodes a sesquiterpene synthase involved in generating all of the group A sesquiterpenes found in the Arabidopsis floral volatile blend. Strongly expressed in the stigma.; terpene synthase 21 (TPS21); CONTAINS InterPro DOMAIN/s: Terpene synthase, metal-binding domain (InterPro:IPR005630), Terpenoid synthase (InterPro:IPR008949), Terpenoid cylases/protein prenyltransferase alp…	-3
16.1.5	secondary metabolism.isoprenoids.terpenoids	glyma_12g138600	Transcript	(at5g23960 : 380.0) Encodes a sesquiterpene synthase involved in generating all of the group A sesquiterpenes found in the Arabidopsis floral volatile blend. Strongly expressed in the stigma.; terpene synthase 21 (TPS21); CONTAINS InterPro DOMAIN/s: Terpene synthase, metal-binding domain (InterPro:IPR005630), Terpenoid synthase (InterPro:IPR008949), Terpenoid cylases/protein prenyltransferase alp…	-3
16.1.5	secondary metabolism.isoprenoids.terpenoids	glyma_12g101700	Transcript	(at4g16730 : 218.0) In the Col ecotype, no functional protein is encoded at this locus due to the presence of a two-base (AT) insertion 184 nucleotides downstream of the start codon leading to a frame shift and premature translational termination. However, in the Ws ecotype, a functional terpene synthase that localizes to the chloroplast is encoded at this locus. It can catalyze the synthesis of …	-3
16.1.5	secondary metabolism.isoprenoids.terpenoids	glyma_20g248300	Transcript	(at4g16740 : 143.0) Encodes an (E,E)-alpha-farnesene synthase in the Col ecotype of Arabidopsis. This enzyme can also catalyze the formation of (E)-beta-ocimene as well as trace amounts of myrcene and other related compounds in vitro. The cytosolic localization of the protein may make it favor (E,E)-alpha-farnesene biosynthesis because the precursor of this product, FPP, is primarily cytosolic. T…	-3
16.1.5	secondary metabolism.isoprenoids.terpenoids	glyma_13g304500	Transcript	(at4g16730 : 340.0) In the Col ecotype, no functional protein is encoded at this locus due to the presence of a two-base (AT) insertion 184 nucleotides downstream of the start codon leading to a frame shift and premature translational termination. However, in the Ws ecotype, a functional terpene synthase that localizes to the chloroplast is encoded at this locus. It can catalyze the synthesis of …	-5.78289
16.1.5	secondary metabolism.isoprenoids.terpenoids	glyma_12g179500	Transcript	(at4g16740 : 215.0) Encodes an (E,E)-alpha-farnesene synthase in the Col ecotype of Arabidopsis. This enzyme can also catalyze the formation of (E)-beta-ocimene as well as trace amounts of myrcene and other related compounds in vitro. The cytosolic localization of the protein may make it favor (E,E)-alpha-farnesene biosynthesis because the precursor of this product, FPP, is primarily cytosolic. T…	-3
16.1.5	secondary metabolism.isoprenoids.terpenoids	glyma_12g102000	Transcript	(at3g25830 : 449.0) Encodes the monoterpene 1,8-cineole synthase, atTPS-Cin. This polypeptide was also shown to synthesize other monoterpenes albeit in minor quantities. The same polypeptide is encoded at two different loci, the result of gene duplication: at3g25820 and at3g25830.; "terpene synthase-like sequence-1,8-cineole" (TPS-CIN); CONTAINS InterPro DOMAIN/s: Terpene synthase, metal-binding …	-3
16.1.5	secondary metabolism.isoprenoids.terpenoids	glyma_12g216200	Transcript	(at5g23960 : 366.0) Encodes a sesquiterpene synthase involved in generating all of the group A sesquiterpenes found in the Arabidopsis floral volatile blend. Strongly expressed in the stigma.; terpene synthase 21 (TPS21); CONTAINS InterPro DOMAIN/s: Terpene synthase, metal-binding domain (InterPro:IPR005630), Terpenoid synthase (InterPro:IPR008949), Terpenoid cylases/protein prenyltransferase alp…	-3
16.1.5	secondary metabolism.isoprenoids.terpenoids	glyma_03g121600	Transcript	(at1g78960 : 181.0) Encodes a multifunctional 2-3-oxidosqualene (OS)-triterpene cyclase that can cyclize OS into lupeol, alpha- and beta-amyrin.; lupeol synthase 2 (LUP2); CONTAINS InterPro DOMAIN/s: Terpene synthase, conserved site (InterPro:IPR002365), Terpenoid cylases/protein prenyltransferase alpha-alpha toroid (InterPro:IPR008930), Squalene cyclase (InterPro:IPR018333), Prenyltransferase/sq…	-3
16.1.5	secondary metabolism.isoprenoids.terpenoids	glyma_13g250400	Transcript	(at1g61680 : 399.0) terpene synthase 14 (TPS14); CONTAINS InterPro DOMAIN/s: Terpene synthase, metal-binding domain (InterPro:IPR005630), Terpenoid synthase (InterPro:IPR008949), Terpenoid cylases/protein prenyltransferase alpha-alpha toroid (InterPro:IPR008930), Terpene synthase-like (InterPro:IPR001906); BEST Arabidopsis thaliana protein match is: terpene synthase 02 (TAIR:AT4G16730.1). & (reli…	-3
16.1.5	secondary metabolism.isoprenoids.terpenoids	glyma_03g121500	Transcript	(at1g78955 : 935.0) camelliol C synthase 1 (CAMS1); CONTAINS InterPro DOMAIN/s: Terpenoid cylases/protein prenyltransferase alpha-alpha toroid (InterPro:IPR008930), Squalene cyclase (InterPro:IPR018333), Prenyltransferase/squalene oxidase (InterPro:IPR001330); BEST Arabidopsis thaliana protein match is: Terpenoid cyclases family protein (TAIR:AT1G78950.1); Has 2110 Blast hits to 1948 proteins in …	-1.35957
16.1.5	secondary metabolism.isoprenoids.terpenoids	novel.1889	Transcript	(at1g61680 : 108.0) terpene synthase 14 (TPS14); CONTAINS InterPro DOMAIN/s: Terpene synthase, metal-binding domain (InterPro:IPR005630), Terpenoid synthase (InterPro:IPR008949), Terpenoid cylases/protein prenyltransferase alpha-alpha toroid (InterPro:IPR008930), Terpene synthase-like (InterPro:IPR001906); BEST Arabidopsis thaliana protein match is: terpene synthase 02 (TAIR:AT4G16730.1). & (reli…	-3
16.1.5	secondary metabolism.isoprenoids.terpenoids	novel.663	Transcript	(at1g78950 : 154.0) Terpenoid cyclases family protein; CONTAINS InterPro DOMAIN/s: Terpene synthase, conserved site (InterPro:IPR002365), Squalene cyclase (InterPro:IPR018333), Terpenoid cylases/protein prenyltransferase alpha-alpha toroid (InterPro:IPR008930), Prenyltransferase/squalene oxidase (InterPro:IPR001330); BEST Arabidopsis thaliana protein match is: camelliol C synthase 1 (TAIR:AT1G789…	-3
16.2	secondary metabolism.phenylpropanoids	glyma_07g142400	Transcript	(at3g09220 : 643.0) putative laccase, a member of laccase family of genes (17 members in Arabidopsis).; laccase 7 (LAC7); FUNCTIONS IN: laccase activity; INVOLVED IN: oxidation reduction, lignin catabolic process; LOCATED IN: endomembrane system, apoplast; EXPRESSED IN: 18 plant structures; EXPRESSED DURING: 7 growth stages; CONTAINS InterPro DOMAIN/s: Multicopper oxidase, type 3 (InterPro:IPR011…	-3.86479
16.2	secondary metabolism.phenylpropanoids	glyma_07g142500	Transcript	(at3g09220 : 565.0) putative laccase, a member of laccase family of genes (17 members in Arabidopsis).; laccase 7 (LAC7); FUNCTIONS IN: laccase activity; INVOLVED IN: oxidation reduction, lignin catabolic process; LOCATED IN: endomembrane system, apoplast; EXPRESSED IN: 18 plant structures; EXPRESSED DURING: 7 growth stages; CONTAINS InterPro DOMAIN/s: Multicopper oxidase, type 3 (InterPro:IPR011…	-3
16.2	secondary metabolism.phenylpropanoids	glyma_10g015400	Transcript	(at1g77670 : 213.0) Pyridoxal phosphate (PLP)-dependent transferases superfamily protein; FUNCTIONS IN: 1-aminocyclopropane-1-carboxylate synthase activity, transferase activity, transferring nitrogenous groups, pyridoxal phosphate binding, transaminase activity, catalytic activity; INVOLVED IN: asparagine catabolic process, biosynthetic process, glutamate catabolic process to oxaloacetate, aspar…	-3
16.2	secondary metabolism.phenylpropanoids	glyma_18g267800	Transcript	(at4g35160 : 176.0) O-methyltransferase family protein; FUNCTIONS IN: methyltransferase activity, O-methyltransferase activity, protein dimerization activity; LOCATED IN: cytosol; CONTAINS InterPro DOMAIN/s: Winged helix-turn-helix transcription repressor DNA-binding (InterPro:IPR011991), Plant methyltransferase dimerisation (InterPro:IPR012967), O-methyltransferase, family 2 (InterPro:IPR001077)…	-1.71355
16.2	secondary metabolism.phenylpropanoids	glyma_14g201000	Transcript	(at4g35160 : 120.0) O-methyltransferase family protein; FUNCTIONS IN: methyltransferase activity, O-methyltransferase activity, protein dimerization activity; LOCATED IN: cytosol; CONTAINS InterPro DOMAIN/s: Winged helix-turn-helix transcription repressor DNA-binding (InterPro:IPR011991), Plant methyltransferase dimerisation (InterPro:IPR012967), O-methyltransferase, family 2 (InterPro:IPR001077)…	-3
16.2	secondary metabolism.phenylpropanoids	glyma_04g039900	Transcript	(at5g42830 : 544.0) HXXXD-type acyl-transferase family protein; FUNCTIONS IN: transferase activity, transferring acyl groups other than amino-acyl groups, transferase activity; INVOLVED IN: biological_process unknown; LOCATED IN: cellular_component unknown; EXPRESSED IN: 17 plant structures; EXPRESSED DURING: 12 growth stages; CONTAINS InterPro DOMAIN/s: Transferase (InterPro:IPR003480); BEST Ara…	-3
16.2	secondary metabolism.phenylpropanoids	glyma_10g197900	Transcript	(at1g20510 : 455.0) OPC-8:0 CoA ligase1 (OPCL1); FUNCTIONS IN: 4-coumarate-CoA ligase activity; INVOLVED IN: phenylpropanoid metabolic process, jasmonic acid biosynthetic process, response to wounding; LOCATED IN: peroxisome; EXPRESSED IN: 22 plant structures; EXPRESSED DURING: 13 growth stages; CONTAINS InterPro DOMAIN/s: AMP-binding, conserved site (InterPro:IPR020845), AMP-dependent synthetase…	-3
16.2	secondary metabolism.phenylpropanoids	glyma_04g040000	Transcript	(at5g42830 : 444.0) HXXXD-type acyl-transferase family protein; FUNCTIONS IN: transferase activity, transferring acyl groups other than amino-acyl groups, transferase activity; INVOLVED IN: biological_process unknown; LOCATED IN: cellular_component unknown; EXPRESSED IN: 17 plant structures; EXPRESSED DURING: 12 growth stages; CONTAINS InterPro DOMAIN/s: Transferase (InterPro:IPR003480); BEST Ara…	-1.09562
16.2	secondary metabolism.phenylpropanoids	glyma_06g286700	Transcript	(at4g35160 : 211.0) O-methyltransferase family protein; FUNCTIONS IN: methyltransferase activity, O-methyltransferase activity, protein dimerization activity; LOCATED IN: cytosol; CONTAINS InterPro DOMAIN/s: Winged helix-turn-helix transcription repressor DNA-binding (InterPro:IPR011991), Plant methyltransferase dimerisation (InterPro:IPR012967), O-methyltransferase, family 2 (InterPro:IPR001077)…	-1.3858
16.2	secondary metabolism.phenylpropanoids	glyma_06g110900	Transcript	(at1g77670 : 525.0) Pyridoxal phosphate (PLP)-dependent transferases superfamily protein; FUNCTIONS IN: 1-aminocyclopropane-1-carboxylate synthase activity, transferase activity, transferring nitrogenous groups, pyridoxal phosphate binding, transaminase activity, catalytic activity; INVOLVED IN: asparagine catabolic process, biosynthetic process, glutamate catabolic process to oxaloacetate, aspar…	-1.73856
16.2	secondary metabolism.phenylpropanoids	glyma_18g193300	Transcript	(at3g09220 : 551.0) putative laccase, a member of laccase family of genes (17 members in Arabidopsis).; laccase 7 (LAC7); FUNCTIONS IN: laccase activity; INVOLVED IN: oxidation reduction, lignin catabolic process; LOCATED IN: endomembrane system, apoplast; EXPRESSED IN: 18 plant structures; EXPRESSED DURING: 7 growth stages; CONTAINS InterPro DOMAIN/s: Multicopper oxidase, type 3 (InterPro:IPR011…	-3
16.2	secondary metabolism.phenylpropanoids	glyma_05g092400	Transcript	(at5g67150 : 300.0) HXXXD-type acyl-transferase family protein; FUNCTIONS IN: transferase activity, transferring acyl groups other than amino-acyl groups, transferase activity; INVOLVED IN: biological_process unknown; LOCATED IN: cellular_component unknown; EXPRESSED IN: 22 plant structures; EXPRESSED DURING: 13 growth stages; CONTAINS InterPro DOMAIN/s: Transferase (InterPro:IPR003480); BEST Ara…	-3
16.2	secondary metabolism.phenylpropanoids	glyma_18g056200	Transcript	(at2g25150 : 365.0) HXXXD-type acyl-transferase family protein; FUNCTIONS IN: transferase activity, transferring acyl groups other than amino-acyl groups, transferase activity; INVOLVED IN: biological_process unknown; LOCATED IN: cellular_component unknown; EXPRESSED IN: 9 plant structures; EXPRESSED DURING: petal differentiation and expansion stage, E expanded cotyledon stage, D bilateral stage;…	-3
16.2	secondary metabolism.phenylpropanoids	glyma_08g247000	Transcript	(at4g35150 : 131.0) O-methyltransferase family protein; FUNCTIONS IN: methyltransferase activity, O-methyltransferase activity, protein dimerization activity; LOCATED IN: cytosol; CONTAINS InterPro DOMAIN/s: Plant methyltransferase dimerisation (InterPro:IPR012967), O-methyltransferase, family 2 (InterPro:IPR001077), O-methyltransferase, COMT, eukaryota (InterPro:IPR016461); BEST Arabidopsis thal…	-3
16.2	secondary metabolism.phenylpropanoids	glyma_08g306300	Transcript	(at1g78990 : 371.0) HXXXD-type acyl-transferase family protein; FUNCTIONS IN: transferase activity, transferring acyl groups other than amino-acyl groups, transferase activity; INVOLVED IN: biological_process unknown; LOCATED IN: cellular_component unknown; EXPRESSED IN: root; CONTAINS InterPro DOMAIN/s: Transferase (InterPro:IPR003480); BEST Arabidopsis thaliana protein match is: HXXXD-type acyl…	-3
16.2	secondary metabolism.phenylpropanoids	glyma_08g270600	Transcript	(at2g23910 : 251.0) NAD(P)-binding Rossmann-fold superfamily protein; FUNCTIONS IN: coenzyme binding, binding, cinnamoyl-CoA reductase activity, catalytic activity; INVOLVED IN: lignin biosynthetic process, response to karrikin; LOCATED IN: cellular_component unknown; EXPRESSED IN: 19 plant structures; EXPRESSED DURING: 13 growth stages; CONTAINS InterPro DOMAIN/s: NAD-dependent epimerase/dehydra…	1.52587
16.2	secondary metabolism.phenylpropanoids	glyma_14g200900	Transcript	(at4g35160 : 233.0) O-methyltransferase family protein; FUNCTIONS IN: methyltransferase activity, O-methyltransferase activity, protein dimerization activity; LOCATED IN: cytosol; CONTAINS InterPro DOMAIN/s: Winged helix-turn-helix transcription repressor DNA-binding (InterPro:IPR011991), Plant methyltransferase dimerisation (InterPro:IPR012967), O-methyltransferase, family 2 (InterPro:IPR001077)…	-1.08122
16.2	secondary metabolism.phenylpropanoids	glyma_18g103600	Transcript	(at2g19070 : 234.0) encodes a protein whose sequence is similar to anthranilate N-hydroxycinnamoyl/benzoyltransferase from Dianthus caryophyllus (gi:2239091); spermidine hydroxycinnamoyl transferase (SHT); CONTAINS InterPro DOMAIN/s: Transferase (InterPro:IPR003480); BEST Arabidopsis thaliana protein match is: hydroxycinnamoyl-CoA shikimate/quinate hydroxycinnamoyl transferase (TAIR:AT5G48930.1);…	-3
16.2	secondary metabolism.phenylpropanoids	glyma_06g118800	Transcript	(at2g19070 : 123.0) encodes a protein whose sequence is similar to anthranilate N-hydroxycinnamoyl/benzoyltransferase from Dianthus caryophyllus (gi:2239091); spermidine hydroxycinnamoyl transferase (SHT); CONTAINS InterPro DOMAIN/s: Transferase (InterPro:IPR003480); BEST Arabidopsis thaliana protein match is: hydroxycinnamoyl-CoA shikimate/quinate hydroxycinnamoyl transferase (TAIR:AT5G48930.1);…	-3
16.2	secondary metabolism.phenylpropanoids	glyma_04g040100	Transcript	(at5g42830 : 533.0) HXXXD-type acyl-transferase family protein; FUNCTIONS IN: transferase activity, transferring acyl groups other than amino-acyl groups, transferase activity; INVOLVED IN: biological_process unknown; LOCATED IN: cellular_component unknown; EXPRESSED IN: 17 plant structures; EXPRESSED DURING: 12 growth stages; CONTAINS InterPro DOMAIN/s: Transferase (InterPro:IPR003480); BEST Ara…	-3
16.2	secondary metabolism.phenylpropanoids	glyma_10g102500	Transcript	(at1g31490 : 312.0) HXXXD-type acyl-transferase family protein; FUNCTIONS IN: transferase activity, transferring acyl groups other than amino-acyl groups, quinone binding, primary amine oxidase activity, copper ion binding, transferase activity; INVOLVED IN: oxidation reduction, amine metabolic process; LOCATED IN: chloroplast; EXPRESSED IN: 8 plant structures; EXPRESSED DURING: 4 anthesis, C glo…	-3
16.2	secondary metabolism.phenylpropanoids	glyma_18g076900	Transcript	(at1g62940 : 758.0) encodes an acyl-CoA synthetase, has in vitro activity towards medium- to long-chain fatty acids and their hydroxylated derivatives. Expressed in the tapetum. Involved in pollen wall exine formation. Null mutants were devoid of pollen grains at anther maturity and were completely male sterile.; acyl-CoA synthetase 5 (ACOS5); CONTAINS InterPro DOMAIN/s: AMP-dependent synthetase/…	-3
16.2	secondary metabolism.phenylpropanoids	glyma_08g312000	Transcript	(at2g19070 : 340.0) encodes a protein whose sequence is similar to anthranilate N-hydroxycinnamoyl/benzoyltransferase from Dianthus caryophyllus (gi:2239091); spermidine hydroxycinnamoyl transferase (SHT); CONTAINS InterPro DOMAIN/s: Transferase (InterPro:IPR003480); BEST Arabidopsis thaliana protein match is: hydroxycinnamoyl-CoA shikimate/quinate hydroxycinnamoyl transferase (TAIR:AT5G48930.1);…	-1.78466
16.2	secondary metabolism.phenylpropanoids	glyma_13g044100	Transcript	(at2g25150 : 316.0) HXXXD-type acyl-transferase family protein; FUNCTIONS IN: transferase activity, transferring acyl groups other than amino-acyl groups, transferase activity; INVOLVED IN: biological_process unknown; LOCATED IN: cellular_component unknown; EXPRESSED IN: 9 plant structures; EXPRESSED DURING: petal differentiation and expansion stage, E expanded cotyledon stage, D bilateral stage;…	-3
16.2	secondary metabolism.phenylpropanoids	glyma_09g094400	Transcript	(at4g35160 : 189.0) O-methyltransferase family protein; FUNCTIONS IN: methyltransferase activity, O-methyltransferase activity, protein dimerization activity; LOCATED IN: cytosol; CONTAINS InterPro DOMAIN/s: Winged helix-turn-helix transcription repressor DNA-binding (InterPro:IPR011991), Plant methyltransferase dimerisation (InterPro:IPR012967), O-methyltransferase, family 2 (InterPro:IPR001077)…	-3
16.2	secondary metabolism.phenylpropanoids	glyma_13g232400	Transcript	(at1g28680 : 554.0) HXXXD-type acyl-transferase family protein; FUNCTIONS IN: transferase activity, transferring acyl groups other than amino-acyl groups, transferase activity; INVOLVED IN: biological_process unknown; LOCATED IN: cellular_component unknown; EXPRESSED IN: 22 plant structures; EXPRESSED DURING: 13 growth stages; CONTAINS InterPro DOMAIN/s: Transferase (InterPro:IPR003480); BEST Ara…	-2.16911
16.2	secondary metabolism.phenylpropanoids	glyma_02g283500	Transcript	(at1g32910 : 473.0) HXXXD-type acyl-transferase family protein; FUNCTIONS IN: transferase activity, transferring acyl groups other than amino-acyl groups, transferase activity; INVOLVED IN: biological_process unknown; LOCATED IN: cellular_component unknown; CONTAINS InterPro DOMAIN/s: Transferase (InterPro:IPR003480); BEST Arabidopsis thaliana protein match is: HXXXD-type acyl-transferase family …	-3.36561
16.2	secondary metabolism.phenylpropanoids	glyma_13g072000	Transcript	(at2g19070 : 182.0) encodes a protein whose sequence is similar to anthranilate N-hydroxycinnamoyl/benzoyltransferase from Dianthus caryophyllus (gi:2239091); spermidine hydroxycinnamoyl transferase (SHT); CONTAINS InterPro DOMAIN/s: Transferase (InterPro:IPR003480); BEST Arabidopsis thaliana protein match is: hydroxycinnamoyl-CoA shikimate/quinate hydroxycinnamoyl transferase (TAIR:AT5G48930.1);…	-3.54494
16.2	secondary metabolism.phenylpropanoids	glyma_04g156600	Transcript	(at1g20510 : 249.0) OPC-8:0 CoA ligase1 (OPCL1); FUNCTIONS IN: 4-coumarate-CoA ligase activity; INVOLVED IN: phenylpropanoid metabolic process, jasmonic acid biosynthetic process, response to wounding; LOCATED IN: peroxisome; EXPRESSED IN: 22 plant structures; EXPRESSED DURING: 13 growth stages; CONTAINS InterPro DOMAIN/s: AMP-binding, conserved site (InterPro:IPR020845), AMP-dependent synthetase…	-3
16.2	secondary metabolism.phenylpropanoids	glyma_11g166600	Transcript	(at2g19070 : 259.0) encodes a protein whose sequence is similar to anthranilate N-hydroxycinnamoyl/benzoyltransferase from Dianthus caryophyllus (gi:2239091); spermidine hydroxycinnamoyl transferase (SHT); CONTAINS InterPro DOMAIN/s: Transferase (InterPro:IPR003480); BEST Arabidopsis thaliana protein match is: hydroxycinnamoyl-CoA shikimate/quinate hydroxycinnamoyl transferase (TAIR:AT5G48930.1);…	-3
16.2	secondary metabolism.phenylpropanoids	glyma_04g040200	Transcript	(at5g42830 : 507.0) HXXXD-type acyl-transferase family protein; FUNCTIONS IN: transferase activity, transferring acyl groups other than amino-acyl groups, transferase activity; INVOLVED IN: biological_process unknown; LOCATED IN: cellular_component unknown; EXPRESSED IN: 17 plant structures; EXPRESSED DURING: 12 growth stages; CONTAINS InterPro DOMAIN/s: Transferase (InterPro:IPR003480); BEST Ara…	-3
16.2	secondary metabolism.phenylpropanoids	glyma_18g111800	Transcript	(at1g32910 : 430.0) HXXXD-type acyl-transferase family protein; FUNCTIONS IN: transferase activity, transferring acyl groups other than amino-acyl groups, transferase activity; INVOLVED IN: biological_process unknown; LOCATED IN: cellular_component unknown; CONTAINS InterPro DOMAIN/s: Transferase (InterPro:IPR003480); BEST Arabidopsis thaliana protein match is: HXXXD-type acyl-transferase family …	-1.47305
16.2	secondary metabolism.phenylpropanoids	glyma_20g192000	Transcript	(at1g20510 : 157.0) OPC-8:0 CoA ligase1 (OPCL1); FUNCTIONS IN: 4-coumarate-CoA ligase activity; INVOLVED IN: phenylpropanoid metabolic process, jasmonic acid biosynthetic process, response to wounding; LOCATED IN: peroxisome; EXPRESSED IN: 22 plant structures; EXPRESSED DURING: 13 growth stages; CONTAINS InterPro DOMAIN/s: AMP-binding, conserved site (InterPro:IPR020845), AMP-dependent synthetase…	-3
16.2	secondary metabolism.phenylpropanoids	glyma_04g040500	Transcript	(at5g42830 : 266.0) HXXXD-type acyl-transferase family protein; FUNCTIONS IN: transferase activity, transferring acyl groups other than amino-acyl groups, transferase activity; INVOLVED IN: biological_process unknown; LOCATED IN: cellular_component unknown; EXPRESSED IN: 17 plant structures; EXPRESSED DURING: 12 growth stages; CONTAINS InterPro DOMAIN/s: Transferase (InterPro:IPR003480); BEST Ara…	-2.32306
16.2	secondary metabolism.phenylpropanoids	glyma_20g003600	Transcript	(at1g77530 : 174.0) O-methyltransferase family protein; CONTAINS InterPro DOMAIN/s: Winged helix-turn-helix transcription repressor DNA-binding (InterPro:IPR011991), Plant methyltransferase dimerisation (InterPro:IPR012967), O-methyltransferase, family 2 (InterPro:IPR001077), O-methyltransferase, COMT, eukaryota (InterPro:IPR016461); BEST Arabidopsis thaliana protein match is: O-methyltransferase…	-3
16.2	secondary metabolism.phenylpropanoids	glyma_13g173300	Transcript	(at4g35160 : 162.0) O-methyltransferase family protein; FUNCTIONS IN: methyltransferase activity, O-methyltransferase activity, protein dimerization activity; LOCATED IN: cytosol; CONTAINS InterPro DOMAIN/s: Winged helix-turn-helix transcription repressor DNA-binding (InterPro:IPR011991), Plant methyltransferase dimerisation (InterPro:IPR012967), O-methyltransferase, family 2 (InterPro:IPR001077)…	-1.81428
16.2	secondary metabolism.phenylpropanoids	glyma_11g227600	Transcript	(at2g39980 : 497.0) HXXXD-type acyl-transferase family protein; FUNCTIONS IN: transferase activity, transferring acyl groups other than amino-acyl groups, transferase activity; INVOLVED IN: response to karrikin; LOCATED IN: cellular_component unknown; EXPRESSED IN: 17 plant structures; EXPRESSED DURING: 10 growth stages; CONTAINS InterPro DOMAIN/s: Transferase (InterPro:IPR003480); BEST Arabidops…	-3
16.2	secondary metabolism.phenylpropanoids	glyma_08g306500	Transcript	(at1g78990 : 407.0) HXXXD-type acyl-transferase family protein; FUNCTIONS IN: transferase activity, transferring acyl groups other than amino-acyl groups, transferase activity; INVOLVED IN: biological_process unknown; LOCATED IN: cellular_component unknown; EXPRESSED IN: root; CONTAINS InterPro DOMAIN/s: Transferase (InterPro:IPR003480); BEST Arabidopsis thaliana protein match is: HXXXD-type acyl…	2.6262
16.2	secondary metabolism.phenylpropanoids	glyma_20g213500	Transcript	(at4g35160 : 198.0) O-methyltransferase family protein; FUNCTIONS IN: methyltransferase activity, O-methyltransferase activity, protein dimerization activity; LOCATED IN: cytosol; CONTAINS InterPro DOMAIN/s: Winged helix-turn-helix transcription repressor DNA-binding (InterPro:IPR011991), Plant methyltransferase dimerisation (InterPro:IPR012967), O-methyltransferase, family 2 (InterPro:IPR001077)…	-2.70259
16.2	secondary metabolism.phenylpropanoids	glyma_02g067200	Transcript	(at2g19070 : 182.0) encodes a protein whose sequence is similar to anthranilate N-hydroxycinnamoyl/benzoyltransferase from Dianthus caryophyllus (gi:2239091); spermidine hydroxycinnamoyl transferase (SHT); CONTAINS InterPro DOMAIN/s: Transferase (InterPro:IPR003480); BEST Arabidopsis thaliana protein match is: hydroxycinnamoyl-CoA shikimate/quinate hydroxycinnamoyl transferase (TAIR:AT5G48930.1);…	-3
16.2	secondary metabolism.phenylpropanoids	glyma_18g113100	Transcript	(at2g19070 : 357.0) encodes a protein whose sequence is similar to anthranilate N-hydroxycinnamoyl/benzoyltransferase from Dianthus caryophyllus (gi:2239091); spermidine hydroxycinnamoyl transferase (SHT); CONTAINS InterPro DOMAIN/s: Transferase (InterPro:IPR003480); BEST Arabidopsis thaliana protein match is: hydroxycinnamoyl-CoA shikimate/quinate hydroxycinnamoyl transferase (TAIR:AT5G48930.1);…	-2.21717
16.2	secondary metabolism.phenylpropanoids	glyma_10g060700	Transcript	(at2g19070 : 290.0) encodes a protein whose sequence is similar to anthranilate N-hydroxycinnamoyl/benzoyltransferase from Dianthus caryophyllus (gi:2239091); spermidine hydroxycinnamoyl transferase (SHT); CONTAINS InterPro DOMAIN/s: Transferase (InterPro:IPR003480); BEST Arabidopsis thaliana protein match is: hydroxycinnamoyl-CoA shikimate/quinate hydroxycinnamoyl transferase (TAIR:AT5G48930.1);…	-2.1579
16.2	secondary metabolism.phenylpropanoids	glyma_06g286200	Transcript	(at4g35160 : 204.0) O-methyltransferase family protein; FUNCTIONS IN: methyltransferase activity, O-methyltransferase activity, protein dimerization activity; LOCATED IN: cytosol; CONTAINS InterPro DOMAIN/s: Winged helix-turn-helix transcription repressor DNA-binding (InterPro:IPR011991), Plant methyltransferase dimerisation (InterPro:IPR012967), O-methyltransferase, family 2 (InterPro:IPR001077)…	1.30826
16.2	secondary metabolism.phenylpropanoids	glyma_11g166800	Transcript	(at2g19070 : 259.0) encodes a protein whose sequence is similar to anthranilate N-hydroxycinnamoyl/benzoyltransferase from Dianthus caryophyllus (gi:2239091); spermidine hydroxycinnamoyl transferase (SHT); CONTAINS InterPro DOMAIN/s: Transferase (InterPro:IPR003480); BEST Arabidopsis thaliana protein match is: hydroxycinnamoyl-CoA shikimate/quinate hydroxycinnamoyl transferase (TAIR:AT5G48930.1);…	-3
16.2	secondary metabolism.phenylpropanoids	glyma_17g061100	Transcript	(at2g19070 : 533.0) encodes a protein whose sequence is similar to anthranilate N-hydroxycinnamoyl/benzoyltransferase from Dianthus caryophyllus (gi:2239091); spermidine hydroxycinnamoyl transferase (SHT); CONTAINS InterPro DOMAIN/s: Transferase (InterPro:IPR003480); BEST Arabidopsis thaliana protein match is: hydroxycinnamoyl-CoA shikimate/quinate hydroxycinnamoyl transferase (TAIR:AT5G48930.1);…	-3
16.2	secondary metabolism.phenylpropanoids	glyma_02g233100	Transcript	(at4g35160 : 139.0) O-methyltransferase family protein; FUNCTIONS IN: methyltransferase activity, O-methyltransferase activity, protein dimerization activity; LOCATED IN: cytosol; CONTAINS InterPro DOMAIN/s: Winged helix-turn-helix transcription repressor DNA-binding (InterPro:IPR011991), Plant methyltransferase dimerisation (InterPro:IPR012967), O-methyltransferase, family 2 (InterPro:IPR001077)…	-3
16.2	secondary metabolism.phenylpropanoids	glyma_08g248000	Transcript	(at4g35160 : 187.0) O-methyltransferase family protein; FUNCTIONS IN: methyltransferase activity, O-methyltransferase activity, protein dimerization activity; LOCATED IN: cytosol; CONTAINS InterPro DOMAIN/s: Winged helix-turn-helix transcription repressor DNA-binding (InterPro:IPR011991), Plant methyltransferase dimerisation (InterPro:IPR012967), O-methyltransferase, family 2 (InterPro:IPR001077)…	-3
16.2	secondary metabolism.phenylpropanoids	glyma_20g045800	Transcript	(at2g19070 : 353.0) encodes a protein whose sequence is similar to anthranilate N-hydroxycinnamoyl/benzoyltransferase from Dianthus caryophyllus (gi:2239091); spermidine hydroxycinnamoyl transferase (SHT); CONTAINS InterPro DOMAIN/s: Transferase (InterPro:IPR003480); BEST Arabidopsis thaliana protein match is: hydroxycinnamoyl-CoA shikimate/quinate hydroxycinnamoyl transferase (TAIR:AT5G48930.1);…	-3
16.2	secondary metabolism.phenylpropanoids	glyma_17g061000	Transcript	(at2g19070 : 540.0) encodes a protein whose sequence is similar to anthranilate N-hydroxycinnamoyl/benzoyltransferase from Dianthus caryophyllus (gi:2239091); spermidine hydroxycinnamoyl transferase (SHT); CONTAINS InterPro DOMAIN/s: Transferase (InterPro:IPR003480); BEST Arabidopsis thaliana protein match is: hydroxycinnamoyl-CoA shikimate/quinate hydroxycinnamoyl transferase (TAIR:AT5G48930.1);…	-3
16.2	secondary metabolism.phenylpropanoids	glyma_10g197800	Transcript	(at1g20510 : 443.0) OPC-8:0 CoA ligase1 (OPCL1); FUNCTIONS IN: 4-coumarate-CoA ligase activity; INVOLVED IN: phenylpropanoid metabolic process, jasmonic acid biosynthetic process, response to wounding; LOCATED IN: peroxisome; EXPRESSED IN: 22 plant structures; EXPRESSED DURING: 13 growth stages; CONTAINS InterPro DOMAIN/s: AMP-binding, conserved site (InterPro:IPR020845), AMP-dependent synthetase…	-1.22156
16.2	secondary metabolism.phenylpropanoids	glyma_04g040300	Transcript	(at5g42830 : 533.0) HXXXD-type acyl-transferase family protein; FUNCTIONS IN: transferase activity, transferring acyl groups other than amino-acyl groups, transferase activity; INVOLVED IN: biological_process unknown; LOCATED IN: cellular_component unknown; EXPRESSED IN: 17 plant structures; EXPRESSED DURING: 12 growth stages; CONTAINS InterPro DOMAIN/s: Transferase (InterPro:IPR003480); BEST Ara…	1.98506
16.2	secondary metabolism.phenylpropanoids	glyma_12g119600	Transcript	(at4g35160 : 173.0) O-methyltransferase family protein; FUNCTIONS IN: methyltransferase activity, O-methyltransferase activity, protein dimerization activity; LOCATED IN: cytosol; CONTAINS InterPro DOMAIN/s: Winged helix-turn-helix transcription repressor DNA-binding (InterPro:IPR011991), Plant methyltransferase dimerisation (InterPro:IPR012967), O-methyltransferase, family 2 (InterPro:IPR001077)…	-3
16.2	secondary metabolism.phenylpropanoids	glyma_08g071400	Transcript	(at2g25150 : 293.0) HXXXD-type acyl-transferase family protein; FUNCTIONS IN: transferase activity, transferring acyl groups other than amino-acyl groups, transferase activity; INVOLVED IN: biological_process unknown; LOCATED IN: cellular_component unknown; EXPRESSED IN: 9 plant structures; EXPRESSED DURING: petal differentiation and expansion stage, E expanded cotyledon stage, D bilateral stage;…	-3
16.2	secondary metabolism.phenylpropanoids	glyma_06g286600	Transcript	(at4g35160 : 231.0) O-methyltransferase family protein; FUNCTIONS IN: methyltransferase activity, O-methyltransferase activity, protein dimerization activity; LOCATED IN: cytosol; CONTAINS InterPro DOMAIN/s: Winged helix-turn-helix transcription repressor DNA-binding (InterPro:IPR011991), Plant methyltransferase dimerisation (InterPro:IPR012967), O-methyltransferase, family 2 (InterPro:IPR001077)…	1.01395
16.2	secondary metabolism.phenylpropanoids	glyma_09g087100	Transcript	(at1g20510 : 84.0) OPC-8:0 CoA ligase1 (OPCL1); FUNCTIONS IN: 4-coumarate-CoA ligase activity; INVOLVED IN: phenylpropanoid metabolic process, jasmonic acid biosynthetic process, response to wounding; LOCATED IN: peroxisome; EXPRESSED IN: 22 plant structures; EXPRESSED DURING: 13 growth stages; CONTAINS InterPro DOMAIN/s: AMP-binding, conserved site (InterPro:IPR020845), AMP-dependent synthetase/…	-3
16.2	secondary metabolism.phenylpropanoids	glyma_18g193200	Transcript	(at3g09220 : 632.0) putative laccase, a member of laccase family of genes (17 members in Arabidopsis).; laccase 7 (LAC7); FUNCTIONS IN: laccase activity; INVOLVED IN: oxidation reduction, lignin catabolic process; LOCATED IN: endomembrane system, apoplast; EXPRESSED IN: 18 plant structures; EXPRESSED DURING: 7 growth stages; CONTAINS InterPro DOMAIN/s: Multicopper oxidase, type 3 (InterPro:IPR011…	-1.33657
16.2	secondary metabolism.phenylpropanoids	glyma_16g148300	Transcript	(at2g19070 : 350.0) encodes a protein whose sequence is similar to anthranilate N-hydroxycinnamoyl/benzoyltransferase from Dianthus caryophyllus (gi:2239091); spermidine hydroxycinnamoyl transferase (SHT); CONTAINS InterPro DOMAIN/s: Transferase (InterPro:IPR003480); BEST Arabidopsis thaliana protein match is: hydroxycinnamoyl-CoA shikimate/quinate hydroxycinnamoyl transferase (TAIR:AT5G48930.1);…	-3
16.2	secondary metabolism.phenylpropanoids	glyma_20g213600	Transcript	(at4g35160 : 198.0) O-methyltransferase family protein; FUNCTIONS IN: methyltransferase activity, O-methyltransferase activity, protein dimerization activity; LOCATED IN: cytosol; CONTAINS InterPro DOMAIN/s: Winged helix-turn-helix transcription repressor DNA-binding (InterPro:IPR011991), Plant methyltransferase dimerisation (InterPro:IPR012967), O-methyltransferase, family 2 (InterPro:IPR001077)…	-3
16.2	secondary metabolism.phenylpropanoids	glyma_06g041200	Transcript	(at5g42830 : 128.0) HXXXD-type acyl-transferase family protein; FUNCTIONS IN: transferase activity, transferring acyl groups other than amino-acyl groups, transferase activity; INVOLVED IN: biological_process unknown; LOCATED IN: cellular_component unknown; EXPRESSED IN: 17 plant structures; EXPRESSED DURING: 12 growth stages; CONTAINS InterPro DOMAIN/s: Transferase (InterPro:IPR003480); BEST Ara…	-3
16.2	secondary metabolism.phenylpropanoids	glyma_14g031100	Transcript	(at1g78990 : 502.0) HXXXD-type acyl-transferase family protein; FUNCTIONS IN: transferase activity, transferring acyl groups other than amino-acyl groups, transferase activity; INVOLVED IN: biological_process unknown; LOCATED IN: cellular_component unknown; EXPRESSED IN: root; CONTAINS InterPro DOMAIN/s: Transferase (InterPro:IPR003480); BEST Arabidopsis thaliana protein match is: HXXXD-type acyl…	-3
16.2	secondary metabolism.phenylpropanoids	glyma_04g131200	Transcript	(at1g75280 : 145.0) isoflavone reductase, putative, identical to SP:P52577 Isoflavone reductase homolog P3 (EC 1.3.1.-) {Arabidopsis thaliana}; contains Pfam profile PF02716: isoflavone reductase. Involved in response to oxidative stress.; NmrA-like negative transcriptional regulator family protein; FUNCTIONS IN: binding, catalytic activity; INVOLVED IN: response to oxidative stress, response to …	-3
16.2	secondary metabolism.phenylpropanoids	glyma_10g176600	Transcript	(at4g35160 : 203.0) O-methyltransferase family protein; FUNCTIONS IN: methyltransferase activity, O-methyltransferase activity, protein dimerization activity; LOCATED IN: cytosol; CONTAINS InterPro DOMAIN/s: Winged helix-turn-helix transcription repressor DNA-binding (InterPro:IPR011991), Plant methyltransferase dimerisation (InterPro:IPR012967), O-methyltransferase, family 2 (InterPro:IPR001077)…	3.68214
16.2	secondary metabolism.phenylpropanoids	glyma_14g200700	Transcript	(at4g35160 : 194.0) O-methyltransferase family protein; FUNCTIONS IN: methyltransferase activity, O-methyltransferase activity, protein dimerization activity; LOCATED IN: cytosol; CONTAINS InterPro DOMAIN/s: Winged helix-turn-helix transcription repressor DNA-binding (InterPro:IPR011991), Plant methyltransferase dimerisation (InterPro:IPR012967), O-methyltransferase, family 2 (InterPro:IPR001077)…	-3
16.2	secondary metabolism.phenylpropanoids	glyma_15g182100	Transcript	(at5g01210 : 82.4) HXXXD-type acyl-transferase family protein; FUNCTIONS IN: transferase activity, transferring acyl groups other than amino-acyl groups, transferase activity; INVOLVED IN: biological_process unknown; LOCATED IN: cellular_component unknown; EXPRESSED IN: 22 plant structures; EXPRESSED DURING: 13 growth stages; CONTAINS InterPro DOMAIN/s: Transferase (InterPro:IPR003480); BEST Arab…	-3
16.2	secondary metabolism.phenylpropanoids	glyma_08g329700	Transcript	(at1g62940 : 567.0) encodes an acyl-CoA synthetase, has in vitro activity towards medium- to long-chain fatty acids and their hydroxylated derivatives. Expressed in the tapetum. Involved in pollen wall exine formation. Null mutants were devoid of pollen grains at anther maturity and were completely male sterile.; acyl-CoA synthetase 5 (ACOS5); CONTAINS InterPro DOMAIN/s: AMP-dependent synthetase/…	-3
16.2	secondary metabolism.phenylpropanoids	glyma_09g211600	Transcript	(at1g32100 : 416.0) Encodes a pinoresinol reductase involved in lignan biosynthesis. Expressed strongly in roots and less strongly in stems. Shows specificity for pinoresinol and not lariciresinol.; pinoresinol reductase 1 (PRR1); CONTAINS InterPro DOMAIN/s: NAD(P)-binding domain (InterPro:IPR016040), NmrA-like (InterPro:IPR008030); BEST Arabidopsis thaliana protein match is: pinoresinol reductas…	-2.42527
16.2.1	secondary metabolism.phenylpropanoids.lignin biosynthesis	glyma_12g163400	Transcript	(at2g18570 : 433.0) UDP-Glycosyltransferase superfamily protein; FUNCTIONS IN: transferase activity, transferring glycosyl groups; INVOLVED IN: metabolic process; LOCATED IN: cellular_component unknown; CONTAINS InterPro DOMAIN/s: UDP-glucuronosyl/UDP-glucosyltransferase (InterPro:IPR002213); BEST Arabidopsis thaliana protein match is: UDP-Glycosyltransferase superfamily protein (TAIR:AT2G18560.1…	-2.30889
16.2.1	secondary metabolism.phenylpropanoids.lignin biosynthesis	glyma_02g186000	Transcript	(at2g36780 : 187.0) UDP-Glycosyltransferase superfamily protein; FUNCTIONS IN: UDP-glycosyltransferase activity, transferase activity, transferring glycosyl groups; INVOLVED IN: metabolic process; LOCATED IN: cellular_component unknown; CONTAINS InterPro DOMAIN/s: UDP-glucuronosyl/UDP-glucosyltransferase (InterPro:IPR002213); BEST Arabidopsis thaliana protein match is: UDP-Glycosyltransferase sup…	-3
16.2.1	secondary metabolism.phenylpropanoids.lignin biosynthesis	glyma_06g239600	Transcript	(at2g18570 : 421.0) UDP-Glycosyltransferase superfamily protein; FUNCTIONS IN: transferase activity, transferring glycosyl groups; INVOLVED IN: metabolic process; LOCATED IN: cellular_component unknown; CONTAINS InterPro DOMAIN/s: UDP-glucuronosyl/UDP-glucosyltransferase (InterPro:IPR002213); BEST Arabidopsis thaliana protein match is: UDP-Glycosyltransferase superfamily protein (TAIR:AT2G18560.1…	-1.69022
16.2.1	secondary metabolism.phenylpropanoids.lignin biosynthesis	glyma_10g108400	Transcript	(at2g36780 : 177.0) UDP-Glycosyltransferase superfamily protein; FUNCTIONS IN: UDP-glycosyltransferase activity, transferase activity, transferring glycosyl groups; INVOLVED IN: metabolic process; LOCATED IN: cellular_component unknown; CONTAINS InterPro DOMAIN/s: UDP-glucuronosyl/UDP-glucosyltransferase (InterPro:IPR002213); BEST Arabidopsis thaliana protein match is: UDP-Glycosyltransferase sup…	1.29318
16.2.1	secondary metabolism.phenylpropanoids.lignin biosynthesis	glyma_05g181100	Transcript	(at4g01070 : 314.0) the glycosyltransferase (UGT72B1) is involved in metabolizing xenobiotica (chloroaniline and chlorophenole). Comparison between wild type and knock-out mutant demonstrates the central role of this gene for metabolizing chloroaniline but significantly less for chlorophenole. The glucosyltransferase preferred UDP-xylose over UDP-glucose indicating its (additional) functioning as…	-1.09657
16.2.1	secondary metabolism.phenylpropanoids.lignin biosynthesis	glyma_11g064400	Transcript	(at5g66690 : 418.0) UGT72E2 is an UDPG:coniferyl alcohol glucosyltransferase which glucosylates sinapyl- and coniferyl aldehydes as well as sinapyl- and coniferyl alcohol. The enzyme is thought to be involved in lignin metabolism. A knockdown mutant line (72E2KD) was obtained using RNAi silencing. A twofold reduction in coniferyl alcohol 4-<i>O</i>-glucoside and sinapyl alcohol 4-<i>O</i>-glucosi…	1.68359
16.2.1.1	secondary metabolism.phenylpropanoids.lignin biosynthesis.PAL	glyma_03g181700	Transcript	(at2g37040 : 1179.0) Encodes PAL1, a phenylalanine ammonia-lyase. Arabidopsis has four PALs: AT2G37040 (PAL1), AT3G53260 (PAL2), AT5G04230 (PAL3) and AT3G10340 (PAL4).; PHE ammonia lyase 1 (PAL1); FUNCTIONS IN: phenylalanine ammonia-lyase activity; INVOLVED IN: in 10 processes; LOCATED IN: cytoplasm; EXPRESSED IN: 22 plant structures; EXPRESSED DURING: 13 growth stages; CONTAINS InterPro DOMAIN/s…	-1.78214
16.2.1.1	secondary metabolism.phenylpropanoids.lignin biosynthesis.PAL	glyma_20g180800	Transcript	(at3g53260 : 1171.0) Encodes phenylalanine lyase. Arabidopsis has four PALs: AT2G37040 (PAL1), AT3G53260 (PAL2), AT5G04230 (PAL3) and AT3G10340 (PAL4).; phenylalanine ammonia-lyase 2 (PAL2); FUNCTIONS IN: phenylalanine ammonia-lyase activity; INVOLVED IN: response to oxidative stress, response to karrikin, phenylpropanoid biosynthetic process, response to wounding, defense response; LOCATED IN: c…	-1.68207
16.2.1.2	secondary metabolism.phenylpropanoids.lignin biosynthesis.C4H	glyma_10g275600	Transcript	(at2g30490 : 547.0) Encodes a cinnamate-4-hydroxylase. Mutations in this gene impact phenylpropanoid metabolism, growth and development.; cinnamate-4-hydroxylase (C4H); FUNCTIONS IN: trans-cinnamate 4-monooxygenase activity; INVOLVED IN: in 9 processes; LOCATED IN: endoplasmic reticulum, plasma membrane, membrane, plant-type cell wall; EXPRESSED IN: 25 plant structures; EXPRESSED DURING: 14 growt…	-3
16.2.1.2	secondary metabolism.phenylpropanoids.lignin biosynthesis.C4H	glyma_20g114200	Transcript	(at2g30490 : 576.0) Encodes a cinnamate-4-hydroxylase. Mutations in this gene impact phenylpropanoid metabolism, growth and development.; cinnamate-4-hydroxylase (C4H); FUNCTIONS IN: trans-cinnamate 4-monooxygenase activity; INVOLVED IN: in 9 processes; LOCATED IN: endoplasmic reticulum, plasma membrane, membrane, plant-type cell wall; EXPRESSED IN: 25 plant structures; EXPRESSED DURING: 14 growt…	-2.77033
16.2.1.3	secondary metabolism.phenylpropanoids.lignin biosynthesis.4CL	glyma_10g197900	Transcript	(at1g20510 : 455.0) OPC-8:0 CoA ligase1 (OPCL1); FUNCTIONS IN: 4-coumarate-CoA ligase activity; INVOLVED IN: phenylpropanoid metabolic process, jasmonic acid biosynthetic process, response to wounding; LOCATED IN: peroxisome; EXPRESSED IN: 22 plant structures; EXPRESSED DURING: 13 growth stages; CONTAINS InterPro DOMAIN/s: AMP-binding, conserved site (InterPro:IPR020845), AMP-dependent synthetase…	-3
16.2.1.3	secondary metabolism.phenylpropanoids.lignin biosynthesis.4CL	glyma_17g064400	Transcript	(at1g51680 : 777.0) encodes an isoform of 4-coumarate:CoA ligase (4CL), which is involved in the last step of the general phenylpropanoid pathway. In addition to 4-coumarate, it also converts ferulate. The catalytic efficiency was in the following (descending) order: p-coumaric acid, ferulic acid, caffeic acid and 5-OH-ferulic acid. At4CL1 was unable to use sinapic acid as substrate.; 4-coumarate…	-3.57754
16.2.1.3	secondary metabolism.phenylpropanoids.lignin biosynthesis.4CL	glyma_01g010000	Transcript	(at4g19010 : 626.0) AMP-dependent synthetase and ligase family protein; FUNCTIONS IN: 4-coumarate-CoA ligase activity; INVOLVED IN: metabolic process; EXPRESSED IN: 21 plant structures; EXPRESSED DURING: 11 growth stages; CONTAINS InterPro DOMAIN/s: AMP-binding, conserved site (InterPro:IPR020845), AMP-dependent synthetase/ligase (InterPro:IPR000873); BEST Arabidopsis thaliana protein match is: O…	-1.10909
16.2.1.3	secondary metabolism.phenylpropanoids.lignin biosynthesis.4CL	glyma_05g075200	Transcript	(at5g63380 : 99.8) Encodes a peroxisomal protein involved in the activation of fatty acids through esterification with CoA. At5g63380 preferentially activates fatty acids with increased chain length (C9:0 to C8:0) and thus shares characteristics with long-chain fatty acyl-CoA synthases. Also able to catalyze the conversion of OPDA to its CoA ester and is therefore thought to be involved in the pe…	1.08007
16.2.1.3	secondary metabolism.phenylpropanoids.lignin biosynthesis.4CL	glyma_04g156600	Transcript	(at1g20510 : 249.0) OPC-8:0 CoA ligase1 (OPCL1); FUNCTIONS IN: 4-coumarate-CoA ligase activity; INVOLVED IN: phenylpropanoid metabolic process, jasmonic acid biosynthetic process, response to wounding; LOCATED IN: peroxisome; EXPRESSED IN: 22 plant structures; EXPRESSED DURING: 13 growth stages; CONTAINS InterPro DOMAIN/s: AMP-binding, conserved site (InterPro:IPR020845), AMP-dependent synthetase…	-3
16.2.1.3	secondary metabolism.phenylpropanoids.lignin biosynthesis.4CL	glyma_17g064500	Transcript	(at1g51680 : 768.0) encodes an isoform of 4-coumarate:CoA ligase (4CL), which is involved in the last step of the general phenylpropanoid pathway. In addition to 4-coumarate, it also converts ferulate. The catalytic efficiency was in the following (descending) order: p-coumaric acid, ferulic acid, caffeic acid and 5-OH-ferulic acid. At4CL1 was unable to use sinapic acid as substrate.; 4-coumarate…	-3
16.2.1.3	secondary metabolism.phenylpropanoids.lignin biosynthesis.4CL	glyma_20g192000	Transcript	(at1g20510 : 157.0) OPC-8:0 CoA ligase1 (OPCL1); FUNCTIONS IN: 4-coumarate-CoA ligase activity; INVOLVED IN: phenylpropanoid metabolic process, jasmonic acid biosynthetic process, response to wounding; LOCATED IN: peroxisome; EXPRESSED IN: 22 plant structures; EXPRESSED DURING: 13 growth stages; CONTAINS InterPro DOMAIN/s: AMP-binding, conserved site (InterPro:IPR020845), AMP-dependent synthetase…	-3
16.2.1.3	secondary metabolism.phenylpropanoids.lignin biosynthesis.4CL	glyma_12g079600	Transcript	(at4g05160 : 420.0) Encodes a peroxisomal protein involved in the activation of fatty acids through esterification with CoA. At4g05160 preferentially activates fatty acids with medium chain length (C6:0 and C7:0) as well as even-numbered long-chain fatty acids (C14:0, C16:0 and C18:0). At4g05160 was also able to catalyze the conversion of OPC-6:0 to its CoA ester and is therefore thought to be in…	-3
16.2.1.3	secondary metabolism.phenylpropanoids.lignin biosynthesis.4CL	glyma_19g076100	Transcript	(at5g63380 : 139.0) Encodes a peroxisomal protein involved in the activation of fatty acids through esterification with CoA. At5g63380 preferentially activates fatty acids with increased chain length (C9:0 to C8:0) and thus shares characteristics with long-chain fatty acyl-CoA synthases. Also able to catalyze the conversion of OPDA to its CoA ester and is therefore thought to be involved in the p…	-3
16.2.1.3	secondary metabolism.phenylpropanoids.lignin biosynthesis.4CL	glyma_11g091600	Transcript	(at1g65060 : 638.0) encodes an isoform of 4-coumarate:CoA ligase (4CL), which is involved in the last step of the general phenylpropanoid pathway. mRNA levels are not induced in response to wounding or to fungal infection by P. parasitica. mRNA is expressed in flowers, to a lesser degree in mature leaves and siliques and marginally in seedling roots and bolting stems of mature plants. The catalyt…	-3
16.2.1.3	secondary metabolism.phenylpropanoids.lignin biosynthesis.4CL	glyma_13g372000	Transcript	(at1g51680 : 732.0) encodes an isoform of 4-coumarate:CoA ligase (4CL), which is involved in the last step of the general phenylpropanoid pathway. In addition to 4-coumarate, it also converts ferulate. The catalytic efficiency was in the following (descending) order: p-coumaric acid, ferulic acid, caffeic acid and 5-OH-ferulic acid. At4CL1 was unable to use sinapic acid as substrate.; 4-coumarate…	-1.38124
16.2.1.3	secondary metabolism.phenylpropanoids.lignin biosynthesis.4CL	glyma_18g136100	Transcript	(at4g05160 : 107.0) Encodes a peroxisomal protein involved in the activation of fatty acids through esterification with CoA. At4g05160 preferentially activates fatty acids with medium chain length (C6:0 and C7:0) as well as even-numbered long-chain fatty acids (C14:0, C16:0 and C18:0). At4g05160 was also able to catalyze the conversion of OPC-6:0 to its CoA ester and is therefore thought to be in…	-3
16.2.1.3	secondary metabolism.phenylpropanoids.lignin biosynthesis.4CL	glyma_10g197800	Transcript	(at1g20510 : 443.0) OPC-8:0 CoA ligase1 (OPCL1); FUNCTIONS IN: 4-coumarate-CoA ligase activity; INVOLVED IN: phenylpropanoid metabolic process, jasmonic acid biosynthetic process, response to wounding; LOCATED IN: peroxisome; EXPRESSED IN: 22 plant structures; EXPRESSED DURING: 13 growth stages; CONTAINS InterPro DOMAIN/s: AMP-binding, conserved site (InterPro:IPR020845), AMP-dependent synthetase…	-1.22156
16.2.1.3	secondary metabolism.phenylpropanoids.lignin biosynthesis.4CL	glyma_04g194200	Transcript	(at5g63380 : 545.0) Encodes a peroxisomal protein involved in the activation of fatty acids through esterification with CoA. At5g63380 preferentially activates fatty acids with increased chain length (C9:0 to C8:0) and thus shares characteristics with long-chain fatty acyl-CoA synthases. Also able to catalyze the conversion of OPDA to its CoA ester and is therefore thought to be involved in the p…	-1.17867
16.2.1.3	secondary metabolism.phenylpropanoids.lignin biosynthesis.4CL	novel.350	Transcript	(at4g05160 : 118.0) Encodes a peroxisomal protein involved in the activation of fatty acids through esterification with CoA. At4g05160 preferentially activates fatty acids with medium chain length (C6:0 and C7:0) as well as even-numbered long-chain fatty acids (C14:0, C16:0 and C18:0). At4g05160 was also able to catalyze the conversion of OPC-6:0 to its CoA ester and is therefore thought to be in…	1.20285
16.2.1.4	secondary metabolism.phenylpropanoids.lignin biosynthesis.HCT	glyma_06g118800	Transcript	(at2g19070 : 123.0) encodes a protein whose sequence is similar to anthranilate N-hydroxycinnamoyl/benzoyltransferase from Dianthus caryophyllus (gi:2239091); spermidine hydroxycinnamoyl transferase (SHT); CONTAINS InterPro DOMAIN/s: Transferase (InterPro:IPR003480); BEST Arabidopsis thaliana protein match is: hydroxycinnamoyl-CoA shikimate/quinate hydroxycinnamoyl transferase (TAIR:AT5G48930.1);…	-3
16.2.1.4	secondary metabolism.phenylpropanoids.lignin biosynthesis.HCT	glyma_07g021600	Transcript	(at5g48930 : 685.0) At5g48930 has been shown to encode for the hydroxycinnamoyl-Coenzyme A shikimate/quinate hydroxycinnamoyltransferase (HCT) both synthesizing and catabolizing the hydroxycinnamoylesters (coumaroyl/caffeoyl shikimate and quinate) involved in the phenylpropanoid pathway. Influence on the accumulation of flavonoids which in turn inhibit auxin transport and reduce plant growth.; hy…	-1.41333
16.2.1.4	secondary metabolism.phenylpropanoids.lignin biosynthesis.HCT	glyma_15g002600	Transcript	(at5g48930 : 502.0) At5g48930 has been shown to encode for the hydroxycinnamoyl-Coenzyme A shikimate/quinate hydroxycinnamoyltransferase (HCT) both synthesizing and catabolizing the hydroxycinnamoylesters (coumaroyl/caffeoyl shikimate and quinate) involved in the phenylpropanoid pathway. Influence on the accumulation of flavonoids which in turn inhibit auxin transport and reduce plant growth.; hy…	1.65936
16.2.1.4	secondary metabolism.phenylpropanoids.lignin biosynthesis.HCT	glyma_08g220200	Transcript	(at5g48930 : 690.0) At5g48930 has been shown to encode for the hydroxycinnamoyl-Coenzyme A shikimate/quinate hydroxycinnamoyltransferase (HCT) both synthesizing and catabolizing the hydroxycinnamoylesters (coumaroyl/caffeoyl shikimate and quinate) involved in the phenylpropanoid pathway. Influence on the accumulation of flavonoids which in turn inhibit auxin transport and reduce plant growth.; hy…	-1.13586
16.2.1.5	secondary metabolism.phenylpropanoids.lignin biosynthesis.C3H	glyma_09g142800	Transcript	(at2g45560 : 118.0) cytochrome P450 monooxygenase; "cytochrome P450, family 76, subfamily C, polypeptide 1" (CYP76C1); FUNCTIONS IN: electron carrier activity, monooxygenase activity, iron ion binding, heme binding; INVOLVED IN: oxidation reduction; LOCATED IN: endomembrane system; EXPRESSED IN: 17 plant structures; EXPRESSED DURING: 10 growth stages; CONTAINS InterPro DOMAIN/s: Cytochrome P450 (…	-3
16.2.1.5	secondary metabolism.phenylpropanoids.lignin biosynthesis.C3H	glyma_16g089100	Transcript	(at4g36220 : 139.0) encodes ferulate 5-hydroxylase (F5H). Involved in lignin biosynthesis.; ferulic acid 5-hydroxylase 1 (FAH1); FUNCTIONS IN: ferulate 5-hydroxylase activity, monooxygenase activity; INVOLVED IN: lignin biosynthetic process, response to UV-B, phenylpropanoid biosynthetic process; LOCATED IN: endoplasmic reticulum; EXPRESSED IN: 20 plant structures; EXPRESSED DURING: 12 growth sta…	-3
16.2.1.5	secondary metabolism.phenylpropanoids.lignin biosynthesis.C3H	glyma_19g126000	Transcript	(at2g40890 : 861.0) encodes coumarate 3-hydroxylase (C3H), a P450-dependent monooxygenase. Involved in lignin biosynthesis and flavonoid biosynthesis. Also affects the biosynthesis of coumarins such as scopoletin and scopolin as a branching-out-pathway from the phenylpropanoid acid level.; cytochrome P450, family 98, subfamily A, polypeptide 3 (CYP98A3); FUNCTIONS IN: monooxygenase activity, p-co…	-1.09671
16.2.1.5	secondary metabolism.phenylpropanoids.lignin biosynthesis.C3H	glyma_03g122000	Transcript	(at2g40890 : 619.0) encodes coumarate 3-hydroxylase (C3H), a P450-dependent monooxygenase. Involved in lignin biosynthesis and flavonoid biosynthesis. Also affects the biosynthesis of coumarins such as scopoletin and scopolin as a branching-out-pathway from the phenylpropanoid acid level.; cytochrome P450, family 98, subfamily A, polypeptide 3 (CYP98A3); FUNCTIONS IN: monooxygenase activity, p-co…	-1.25894
16.2.1.6	secondary metabolism.phenylpropanoids.lignin biosynthesis.CCoAOMT	glyma_07g127700	Transcript	(at4g26220 : 92.0) S-adenosyl-L-methionine-dependent methyltransferases superfamily protein; FUNCTIONS IN: O-methyltransferase activity; LOCATED IN: cytosol; EXPRESSED IN: shoot, inflorescence meristem, root, flower; EXPRESSED DURING: petal differentiation and expansion stage, seed development stages; CONTAINS InterPro DOMAIN/s: O-methyltransferase, family 3 (InterPro:IPR002935); BEST Arabidopsis…	-3
16.2.1.6	secondary metabolism.phenylpropanoids.lignin biosynthesis.CCoAOMT	glyma_15g250900	Transcript	(at3g62000 : 150.0) S-adenosyl-L-methionine-dependent methyltransferases superfamily protein; FUNCTIONS IN: O-methyltransferase activity; LOCATED IN: cytosol; EXPRESSED IN: 15 plant structures; EXPRESSED DURING: 10 growth stages; CONTAINS InterPro DOMAIN/s: O-methyltransferase, family 3 (InterPro:IPR002935); BEST Arabidopsis thaliana protein match is: S-adenosyl-L-methionine-dependent methyltrans…	-3
16.2.1.6	secondary metabolism.phenylpropanoids.lignin biosynthesis.CCoAOMT	glyma_11g054500	Transcript	(at4g34050 : 357.0) caffeoyl coenzyme A O-methyltransferase 1 (CCoAOMT1); FUNCTIONS IN: caffeoyl-CoA O-methyltransferase activity; INVOLVED IN: coumarin biosynthetic process, response to cadmium ion; LOCATED IN: cytosol; EXPRESSED IN: 24 plant structures; EXPRESSED DURING: 14 growth stages; CONTAINS InterPro DOMAIN/s: O-methyltransferase, family 3 (InterPro:IPR002935); BEST Arabidopsis thaliana p…	-1.2149
16.2.1.6	secondary metabolism.phenylpropanoids.lignin biosynthesis.CCoAOMT	glyma_05g223300	Transcript	(at4g26220 : 144.0) S-adenosyl-L-methionine-dependent methyltransferases superfamily protein; FUNCTIONS IN: O-methyltransferase activity; LOCATED IN: cytosol; EXPRESSED IN: shoot, inflorescence meristem, root, flower; EXPRESSED DURING: petal differentiation and expansion stage, seed development stages; CONTAINS InterPro DOMAIN/s: O-methyltransferase, family 3 (InterPro:IPR002935); BEST Arabidopsi…	-3
16.2.1.6	secondary metabolism.phenylpropanoids.lignin biosynthesis.CCoAOMT	glyma_07g214700	Transcript	(at4g34050 : 453.0) caffeoyl coenzyme A O-methyltransferase 1 (CCoAOMT1); FUNCTIONS IN: caffeoyl-CoA O-methyltransferase activity; INVOLVED IN: coumarin biosynthetic process, response to cadmium ion; LOCATED IN: cytosol; EXPRESSED IN: 24 plant structures; EXPRESSED DURING: 14 growth stages; CONTAINS InterPro DOMAIN/s: O-methyltransferase, family 3 (InterPro:IPR002935); BEST Arabidopsis thaliana p…	-1.11811
16.2.1.6	secondary metabolism.phenylpropanoids.lignin biosynthesis.CCoAOMT	glyma_08g030500	Transcript	(at4g26220 : 269.0) S-adenosyl-L-methionine-dependent methyltransferases superfamily protein; FUNCTIONS IN: O-methyltransferase activity; LOCATED IN: cytosol; EXPRESSED IN: shoot, inflorescence meristem, root, flower; EXPRESSED DURING: petal differentiation and expansion stage, seed development stages; CONTAINS InterPro DOMAIN/s: O-methyltransferase, family 3 (InterPro:IPR002935); BEST Arabidopsi…	-3
16.2.1.6	secondary metabolism.phenylpropanoids.lignin biosynthesis.CCoAOMT	glyma_08g104000	Transcript	(at1g67980 : 192.0) Encodes S-adenosyl-L-methionine: transcaffeoyl Coenzyme A 3-O-methyltransferase.; caffeoyl-CoA 3-O-methyltransferase (CCOAMT); CONTAINS InterPro DOMAIN/s: O-methyltransferase, family 3 (InterPro:IPR002935); BEST Arabidopsis thaliana protein match is: S-adenosyl-L-methionine-dependent methyltransferases superfamily protein (TAIR:AT1G24735.2); Has 35333 Blast hits to 34131 prote…	-3
16.2.1.6	secondary metabolism.phenylpropanoids.lignin biosynthesis.CCoAOMT	glyma_02g103500	Transcript	(at4g34050 : 453.0) caffeoyl coenzyme A O-methyltransferase 1 (CCoAOMT1); FUNCTIONS IN: caffeoyl-CoA O-methyltransferase activity; INVOLVED IN: coumarin biosynthetic process, response to cadmium ion; LOCATED IN: cytosol; EXPRESSED IN: 24 plant structures; EXPRESSED DURING: 14 growth stages; CONTAINS InterPro DOMAIN/s: O-methyltransferase, family 3 (InterPro:IPR002935); BEST Arabidopsis thaliana p…	-1.41317
16.2.1.6	secondary metabolism.phenylpropanoids.lignin biosynthesis.CCoAOMT	glyma_08g030400	Transcript	(at4g26220 : 280.0) S-adenosyl-L-methionine-dependent methyltransferases superfamily protein; FUNCTIONS IN: O-methyltransferase activity; LOCATED IN: cytosol; EXPRESSED IN: shoot, inflorescence meristem, root, flower; EXPRESSED DURING: petal differentiation and expansion stage, seed development stages; CONTAINS InterPro DOMAIN/s: O-methyltransferase, family 3 (InterPro:IPR002935); BEST Arabidopsi…	2.60734
16.2.1.6	secondary metabolism.phenylpropanoids.lignin biosynthesis.CCoAOMT	glyma_05g147000	Transcript	(at1g67980 : 272.0) Encodes S-adenosyl-L-methionine: transcaffeoyl Coenzyme A 3-O-methyltransferase.; caffeoyl-CoA 3-O-methyltransferase (CCOAMT); CONTAINS InterPro DOMAIN/s: O-methyltransferase, family 3 (InterPro:IPR002935); BEST Arabidopsis thaliana protein match is: S-adenosyl-L-methionine-dependent methyltransferases superfamily protein (TAIR:AT1G24735.2); Has 35333 Blast hits to 34131 prote…	-1.34505
16.2.1.7	secondary metabolism.phenylpropanoids.lignin biosynthesis.CCR1	glyma_18g057900	Transcript	(at5g58490 : 443.0) NAD(P)-binding Rossmann-fold superfamily protein; FUNCTIONS IN: coenzyme binding, binding, cinnamoyl-CoA reductase activity, catalytic activity; INVOLVED IN: lignin biosynthetic process, cellular metabolic process, metabolic process; LOCATED IN: cellular_component unknown; EXPRESSED IN: 24 plant structures; EXPRESSED DURING: 15 growth stages; CONTAINS InterPro DOMAIN/s: NAD-de…	-4.73802
16.2.1.7	secondary metabolism.phenylpropanoids.lignin biosynthesis.CCR1	glyma_08g270600	Transcript	(at2g23910 : 251.0) NAD(P)-binding Rossmann-fold superfamily protein; FUNCTIONS IN: coenzyme binding, binding, cinnamoyl-CoA reductase activity, catalytic activity; INVOLVED IN: lignin biosynthetic process, response to karrikin; LOCATED IN: cellular_component unknown; EXPRESSED IN: 19 plant structures; EXPRESSED DURING: 13 growth stages; CONTAINS InterPro DOMAIN/s: NAD-dependent epimerase/dehydra…	1.52587
16.2.1.7	secondary metabolism.phenylpropanoids.lignin biosynthesis.CCR1	glyma_11g164700	Transcript	(at5g58490 : 259.0) NAD(P)-binding Rossmann-fold superfamily protein; FUNCTIONS IN: coenzyme binding, binding, cinnamoyl-CoA reductase activity, catalytic activity; INVOLVED IN: lignin biosynthetic process, cellular metabolic process, metabolic process; LOCATED IN: cellular_component unknown; EXPRESSED IN: 24 plant structures; EXPRESSED DURING: 15 growth stages; CONTAINS InterPro DOMAIN/s: NAD-de…	-2.35855
16.2.1.8	secondary metabolism.phenylpropanoids.lignin biosynthesis.F5H	glyma_20g006700	Transcript	(at3g26300 : 219.0) putative cytochrome P450; "cytochrome P450, family 71, subfamily B, polypeptide 34" (CYP71B34); FUNCTIONS IN: electron carrier activity, monooxygenase activity, iron ion binding, oxygen binding, heme binding; INVOLVED IN: oxidation reduction; LOCATED IN: endomembrane system; EXPRESSED IN: 22 plant structures; EXPRESSED DURING: 13 growth stages; CONTAINS InterPro DOMAIN/s: Cyto…	1.10746
16.2.1.8	secondary metabolism.phenylpropanoids.lignin biosynthesis.F5H	glyma_09g186500	Transcript	(at4g36220 : 391.0) encodes ferulate 5-hydroxylase (F5H). Involved in lignin biosynthesis.; ferulic acid 5-hydroxylase 1 (FAH1); FUNCTIONS IN: ferulate 5-hydroxylase activity, monooxygenase activity; INVOLVED IN: lignin biosynthetic process, response to UV-B, phenylpropanoid biosynthetic process; LOCATED IN: endoplasmic reticulum; EXPRESSED IN: 20 plant structures; EXPRESSED DURING: 12 growth sta…	-2.77546
16.2.1.8	secondary metabolism.phenylpropanoids.lignin biosynthesis.F5H	glyma_20g007300	Transcript	(at3g48310 : 124.0) putative cytochrome P450; "cytochrome P450, family 71, subfamily A, polypeptide 22" (CYP71A22); FUNCTIONS IN: electron carrier activity, monooxygenase activity, iron ion binding, oxygen binding, heme binding; INVOLVED IN: oxidation reduction; LOCATED IN: cellular_component unknown; CONTAINS InterPro DOMAIN/s: Cytochrome P450 (InterPro:IPR001128), Cytochrome P450, conserved sit…	-3
16.2.1.8	secondary metabolism.phenylpropanoids.lignin biosynthesis.F5H	glyma_05g182800	Transcript	(at3g48310 : 340.0) putative cytochrome P450; "cytochrome P450, family 71, subfamily A, polypeptide 22" (CYP71A22); FUNCTIONS IN: electron carrier activity, monooxygenase activity, iron ion binding, oxygen binding, heme binding; INVOLVED IN: oxidation reduction; LOCATED IN: cellular_component unknown; CONTAINS InterPro DOMAIN/s: Cytochrome P450 (InterPro:IPR001128), Cytochrome P450, conserved sit…	-3
16.2.1.8	secondary metabolism.phenylpropanoids.lignin biosynthesis.F5H	glyma_18g080600	Transcript	(at3g26330 : 315.0) putative cytochrome P450; "cytochrome P450, family 71, subfamily B, polypeptide 37" (CYP71B37); FUNCTIONS IN: electron carrier activity, monooxygenase activity, iron ion binding, oxygen binding, heme binding; INVOLVED IN: oxidation reduction; EXPRESSED IN: 11 plant structures; EXPRESSED DURING: 4 anthesis, F mature embryo stage, petal differentiation and expansion stage, E exp…	-3
16.2.1.8	secondary metabolism.phenylpropanoids.lignin biosynthesis.F5H	glyma_14g117200	Transcript	(at3g26210 : 404.0) putative cytochrome P450; "cytochrome P450, family 71, subfamily B, polypeptide 23" (CYP71B23); FUNCTIONS IN: electron carrier activity, monooxygenase activity, iron ion binding, oxygen binding, heme binding; INVOLVED IN: oxidation reduction; LOCATED IN: endomembrane system; EXPRESSED IN: 20 plant structures; EXPRESSED DURING: 11 growth stages; CONTAINS InterPro DOMAIN/s: Cyto…	-3.21869
16.2.1.8	secondary metabolism.phenylpropanoids.lignin biosynthesis.F5H	glyma_16g089100	Transcript	(at4g36220 : 139.0) encodes ferulate 5-hydroxylase (F5H). Involved in lignin biosynthesis.; ferulic acid 5-hydroxylase 1 (FAH1); FUNCTIONS IN: ferulate 5-hydroxylase activity, monooxygenase activity; INVOLVED IN: lignin biosynthetic process, response to UV-B, phenylpropanoid biosynthetic process; LOCATED IN: endoplasmic reticulum; EXPRESSED IN: 20 plant structures; EXPRESSED DURING: 12 growth sta…	-3
16.2.1.8	secondary metabolism.phenylpropanoids.lignin biosynthesis.F5H	glyma_01g217000	Transcript	(at1g13080 : 376.0) cytochrome P450 monooxygenase; "cytochrome P450, family 71, subfamily B, polypeptide 2" (CYP71B2); FUNCTIONS IN: electron carrier activity, monooxygenase activity, iron ion binding, oxygen binding, heme binding; INVOLVED IN: response to cyclopentenone, heat acclimation; EXPRESSED IN: 24 plant structures; EXPRESSED DURING: 13 growth stages; CONTAINS InterPro DOMAIN/s: Cytochrom…	-3
16.2.1.8	secondary metabolism.phenylpropanoids.lignin biosynthesis.F5H	glyma_05g152600	Transcript	(at2g02580 : 109.0) member of CYP71B; "cytochrome P450, family 71, subfamily B, polypeptide 9" (CYP71B9); FUNCTIONS IN: electron carrier activity, monooxygenase activity, iron ion binding, oxygen binding, heme binding; INVOLVED IN: oxidation reduction; EXPRESSED IN: carpel; EXPRESSED DURING: 4 anthesis; CONTAINS InterPro DOMAIN/s: Cytochrome P450 (InterPro:IPR001128), Cytochrome P450, E-class, gr…	-3
16.2.1.8	secondary metabolism.phenylpropanoids.lignin biosynthesis.F5H	glyma_07g160700	Transcript	(at3g26210 : 399.0) putative cytochrome P450; "cytochrome P450, family 71, subfamily B, polypeptide 23" (CYP71B23); FUNCTIONS IN: electron carrier activity, monooxygenase activity, iron ion binding, oxygen binding, heme binding; INVOLVED IN: oxidation reduction; LOCATED IN: endomembrane system; EXPRESSED IN: 20 plant structures; EXPRESSED DURING: 11 growth stages; CONTAINS InterPro DOMAIN/s: Cyto…	-3
16.2.1.8	secondary metabolism.phenylpropanoids.lignin biosynthesis.F5H	glyma_02g298600	Transcript	(at1g13080 : 380.0) cytochrome P450 monooxygenase; "cytochrome P450, family 71, subfamily B, polypeptide 2" (CYP71B2); FUNCTIONS IN: electron carrier activity, monooxygenase activity, iron ion binding, oxygen binding, heme binding; INVOLVED IN: response to cyclopentenone, heat acclimation; EXPRESSED IN: 24 plant structures; EXPRESSED DURING: 13 growth stages; CONTAINS InterPro DOMAIN/s: Cytochrom…	-3
16.2.1.8	secondary metabolism.phenylpropanoids.lignin biosynthesis.F5H	glyma_08g327100	Transcript	(at3g26210 : 350.0) putative cytochrome P450; "cytochrome P450, family 71, subfamily B, polypeptide 23" (CYP71B23); FUNCTIONS IN: electron carrier activity, monooxygenase activity, iron ion binding, oxygen binding, heme binding; INVOLVED IN: oxidation reduction; LOCATED IN: endomembrane system; EXPRESSED IN: 20 plant structures; EXPRESSED DURING: 11 growth stages; CONTAINS InterPro DOMAIN/s: Cyto…	-3
16.2.1.8	secondary metabolism.phenylpropanoids.lignin biosynthesis.F5H	glyma_19g018300	Transcript	(at4g36220 : 328.0) encodes ferulate 5-hydroxylase (F5H). Involved in lignin biosynthesis.; ferulic acid 5-hydroxylase 1 (FAH1); FUNCTIONS IN: ferulate 5-hydroxylase activity, monooxygenase activity; INVOLVED IN: lignin biosynthetic process, response to UV-B, phenylpropanoid biosynthetic process; LOCATED IN: endoplasmic reticulum; EXPRESSED IN: 20 plant structures; EXPRESSED DURING: 12 growth sta…	-1.50056
16.2.1.8	secondary metabolism.phenylpropanoids.lignin biosynthesis.F5H	glyma_14g015100	Transcript	(at5g25120 : 380.0) putative cytochrome P450; "ytochrome p450, family 71, subfamily B, polypeptide 11" (CYP71B11); FUNCTIONS IN: electron carrier activity, monooxygenase activity, iron ion binding, oxygen binding, heme binding; INVOLVED IN: oxidation reduction; LOCATED IN: plasma membrane; EXPRESSED IN: 7 plant structures; EXPRESSED DURING: 6 growth stages; CONTAINS InterPro DOMAIN/s: Cytochrome …	1.55253
16.2.1.8	secondary metabolism.phenylpropanoids.lignin biosynthesis.F5H	glyma_09g186100	Transcript	(at4g36220 : 234.0) encodes ferulate 5-hydroxylase (F5H). Involved in lignin biosynthesis.; ferulic acid 5-hydroxylase 1 (FAH1); FUNCTIONS IN: ferulate 5-hydroxylase activity, monooxygenase activity; INVOLVED IN: lignin biosynthetic process, response to UV-B, phenylpropanoid biosynthetic process; LOCATED IN: endoplasmic reticulum; EXPRESSED IN: 20 plant structures; EXPRESSED DURING: 12 growth sta…	2.38395
16.2.1.8	secondary metabolism.phenylpropanoids.lignin biosynthesis.F5H	glyma_10g114700	Transcript	(at3g26300 : 250.0) putative cytochrome P450; "cytochrome P450, family 71, subfamily B, polypeptide 34" (CYP71B34); FUNCTIONS IN: electron carrier activity, monooxygenase activity, iron ion binding, oxygen binding, heme binding; INVOLVED IN: oxidation reduction; LOCATED IN: endomembrane system; EXPRESSED IN: 22 plant structures; EXPRESSED DURING: 13 growth stages; CONTAINS InterPro DOMAIN/s: Cyto…	-3
16.2.1.8	secondary metabolism.phenylpropanoids.lignin biosynthesis.F5H	glyma_20g007200	Transcript	(at3g26210 : 264.0) putative cytochrome P450; "cytochrome P450, family 71, subfamily B, polypeptide 23" (CYP71B23); FUNCTIONS IN: electron carrier activity, monooxygenase activity, iron ion binding, oxygen binding, heme binding; INVOLVED IN: oxidation reduction; LOCATED IN: endomembrane system; EXPRESSED IN: 20 plant structures; EXPRESSED DURING: 11 growth stages; CONTAINS InterPro DOMAIN/s: Cyto…	2.69815
16.2.1.9	secondary metabolism.phenylpropanoids.lignin biosynthesis.COMT	glyma_07g048800	Transcript	(at5g54160 : 343.0) A caffeic acid/5-hydroxyferulic acid O-methyltransferase. Interacts with 14-4-3 proteins in yeast 2 hybrid assay. AtOMT1 (At5g54160) encodes a flavonol 3铆-O-methyltransferase that is highly active towards quercetin and myricetin. The substrate specificity identifies the enzyme as flavonol 3铆-methyltransferase which replaces the former annotation of the gene to encode a caffeic…	-2.87993
16.2.1.9	secondary metabolism.phenylpropanoids.lignin biosynthesis.COMT	glyma_06g286700	Transcript	(at4g35160 : 211.0) O-methyltransferase family protein; FUNCTIONS IN: methyltransferase activity, O-methyltransferase activity, protein dimerization activity; LOCATED IN: cytosol; CONTAINS InterPro DOMAIN/s: Winged helix-turn-helix transcription repressor DNA-binding (InterPro:IPR011991), Plant methyltransferase dimerisation (InterPro:IPR012967), O-methyltransferase, family 2 (InterPro:IPR001077)…	-1.3858
16.2.1.9	secondary metabolism.phenylpropanoids.lignin biosynthesis.COMT	glyma_11g150800	Transcript	(at5g54160 : 306.0) A caffeic acid/5-hydroxyferulic acid O-methyltransferase. Interacts with 14-4-3 proteins in yeast 2 hybrid assay. AtOMT1 (At5g54160) encodes a flavonol 3铆-O-methyltransferase that is highly active towards quercetin and myricetin. The substrate specificity identifies the enzyme as flavonol 3铆-methyltransferase which replaces the former annotation of the gene to encode a caffeic…	-3
16.2.1.9	secondary metabolism.phenylpropanoids.lignin biosynthesis.COMT	glyma_10g215700	Transcript	(at5g54160 : 319.0) A caffeic acid/5-hydroxyferulic acid O-methyltransferase. Interacts with 14-4-3 proteins in yeast 2 hybrid assay. AtOMT1 (At5g54160) encodes a flavonol 3铆-O-methyltransferase that is highly active towards quercetin and myricetin. The substrate specificity identifies the enzyme as flavonol 3铆-methyltransferase which replaces the former annotation of the gene to encode a caffeic…	-1.36664
16.2.1.9	secondary metabolism.phenylpropanoids.lignin biosynthesis.COMT	glyma_20g003600	Transcript	(at1g77530 : 174.0) O-methyltransferase family protein; CONTAINS InterPro DOMAIN/s: Winged helix-turn-helix transcription repressor DNA-binding (InterPro:IPR011991), Plant methyltransferase dimerisation (InterPro:IPR012967), O-methyltransferase, family 2 (InterPro:IPR001077), O-methyltransferase, COMT, eukaryota (InterPro:IPR016461); BEST Arabidopsis thaliana protein match is: O-methyltransferase…	-3
16.2.1.9	secondary metabolism.phenylpropanoids.lignin biosynthesis.COMT	glyma_17g156500	Transcript	(at5g54160 : 105.0) A caffeic acid/5-hydroxyferulic acid O-methyltransferase. Interacts with 14-4-3 proteins in yeast 2 hybrid assay. AtOMT1 (At5g54160) encodes a flavonol 3铆-O-methyltransferase that is highly active towards quercetin and myricetin. The substrate specificity identifies the enzyme as flavonol 3铆-methyltransferase which replaces the former annotation of the gene to encode a caffeic…	-3
16.2.1.9	secondary metabolism.phenylpropanoids.lignin biosynthesis.COMT	glyma_18g263700	Transcript	(at5g54160 : 270.0) A caffeic acid/5-hydroxyferulic acid O-methyltransferase. Interacts with 14-4-3 proteins in yeast 2 hybrid assay. AtOMT1 (At5g54160) encodes a flavonol 3铆-O-methyltransferase that is highly active towards quercetin and myricetin. The substrate specificity identifies the enzyme as flavonol 3铆-methyltransferase which replaces the former annotation of the gene to encode a caffeic…	2.52365
16.2.1.9	secondary metabolism.phenylpropanoids.lignin biosynthesis.COMT	glyma_06g137200	Transcript	(at5g54160 : 575.0) A caffeic acid/5-hydroxyferulic acid O-methyltransferase. Interacts with 14-4-3 proteins in yeast 2 hybrid assay. AtOMT1 (At5g54160) encodes a flavonol 3铆-O-methyltransferase that is highly active towards quercetin and myricetin. The substrate specificity identifies the enzyme as flavonol 3铆-methyltransferase which replaces the former annotation of the gene to encode a caffeic…	-2.26866
16.2.1.10	secondary metabolism.phenylpropanoids.lignin biosynthesis.CAD	glyma_01g020900	Transcript	(at4g37980 : 471.0) elicitor-activated gene 3-1 (ELI3-1); FUNCTIONS IN: oxidoreductase activity, zinc ion binding; INVOLVED IN: response to bacterium, plant-type hypersensitive response; EXPRESSED IN: 20 plant structures; EXPRESSED DURING: 13 growth stages; CONTAINS InterPro DOMAIN/s: GroES-like (InterPro:IPR011032), Alcohol dehydrogenase GroES-like (InterPro:IPR013154), Alcohol dehydrogenase, zi…	1.37325
16.2.1.10	secondary metabolism.phenylpropanoids.lignin biosynthesis.CAD	glyma_08g280500	Transcript	(at4g37990 : 275.0) Encodes an aromatic alcohol:NADP+ oxidoreductase whose mRNA levels are increased in response to treatment with a variety of phytopathogenic bacteria. Though similar to mannitol dehydrogenases, this enzyme does not have mannitol dehydrogenase activity.; elicitor-activated gene 3-2 (ELI3-2); CONTAINS InterPro DOMAIN/s: GroES-like (InterPro:IPR011032), Alcohol dehydrogenase GroES…	-3
16.2.1.10	secondary metabolism.phenylpropanoids.lignin biosynthesis.CAD	glyma_08g275700	Transcript	(at4g37990 : 331.0) Encodes an aromatic alcohol:NADP+ oxidoreductase whose mRNA levels are increased in response to treatment with a variety of phytopathogenic bacteria. Though similar to mannitol dehydrogenases, this enzyme does not have mannitol dehydrogenase activity.; elicitor-activated gene 3-2 (ELI3-2); CONTAINS InterPro DOMAIN/s: GroES-like (InterPro:IPR011032), Alcohol dehydrogenase GroES…	-1.71553
16.2.1.10	secondary metabolism.phenylpropanoids.lignin biosynthesis.CAD	glyma_05g187700	Transcript	(at4g39330 : 466.0) cinnamyl alcohol dehydrogenase 9 (CAD9); FUNCTIONS IN: oxidoreductase activity, zinc ion binding; INVOLVED IN: oxidation reduction; LOCATED IN: apoplast; EXPRESSED IN: 25 plant structures; EXPRESSED DURING: 15 growth stages; CONTAINS InterPro DOMAIN/s: GroES-like (InterPro:IPR011032), Alcohol dehydrogenase GroES-like (InterPro:IPR013154), Alcohol dehydrogenase, zinc-containing…	-1.5951
16.2.1.10	secondary metabolism.phenylpropanoids.lignin biosynthesis.CAD	glyma_18g177000	Transcript	(at4g37990 : 427.0) Encodes an aromatic alcohol:NADP+ oxidoreductase whose mRNA levels are increased in response to treatment with a variety of phytopathogenic bacteria. Though similar to mannitol dehydrogenases, this enzyme does not have mannitol dehydrogenase activity.; elicitor-activated gene 3-2 (ELI3-2); CONTAINS InterPro DOMAIN/s: GroES-like (InterPro:IPR011032), Alcohol dehydrogenase GroES…	1.00083
16.2.1.10	secondary metabolism.phenylpropanoids.lignin biosynthesis.CAD	glyma_14g221200	Transcript	(at4g39330 : 410.0) cinnamyl alcohol dehydrogenase 9 (CAD9); FUNCTIONS IN: oxidoreductase activity, zinc ion binding; INVOLVED IN: oxidation reduction; LOCATED IN: apoplast; EXPRESSED IN: 25 plant structures; EXPRESSED DURING: 15 growth stages; CONTAINS InterPro DOMAIN/s: GroES-like (InterPro:IPR011032), Alcohol dehydrogenase GroES-like (InterPro:IPR013154), Alcohol dehydrogenase, zinc-containing…	-1.1127
16.2.1.10	secondary metabolism.phenylpropanoids.lignin biosynthesis.CAD	glyma_07g175200	Transcript	(at4g37980 : 191.0) elicitor-activated gene 3-1 (ELI3-1); FUNCTIONS IN: oxidoreductase activity, zinc ion binding; INVOLVED IN: response to bacterium, plant-type hypersensitive response; EXPRESSED IN: 20 plant structures; EXPRESSED DURING: 13 growth stages; CONTAINS InterPro DOMAIN/s: GroES-like (InterPro:IPR011032), Alcohol dehydrogenase GroES-like (InterPro:IPR013154), Alcohol dehydrogenase, zi…	-3
16.2.1.10	secondary metabolism.phenylpropanoids.lignin biosynthesis.CAD	glyma_09g201100	Transcript	(at4g37990 : 299.0) Encodes an aromatic alcohol:NADP+ oxidoreductase whose mRNA levels are increased in response to treatment with a variety of phytopathogenic bacteria. Though similar to mannitol dehydrogenases, this enzyme does not have mannitol dehydrogenase activity.; elicitor-activated gene 3-2 (ELI3-2); CONTAINS InterPro DOMAIN/s: GroES-like (InterPro:IPR011032), Alcohol dehydrogenase GroES…	-3
16.2.1.10	secondary metabolism.phenylpropanoids.lignin biosynthesis.CAD	glyma_16g096300	Transcript	(at4g37990 : 351.0) Encodes an aromatic alcohol:NADP+ oxidoreductase whose mRNA levels are increased in response to treatment with a variety of phytopathogenic bacteria. Though similar to mannitol dehydrogenases, this enzyme does not have mannitol dehydrogenase activity.; elicitor-activated gene 3-2 (ELI3-2); CONTAINS InterPro DOMAIN/s: GroES-like (InterPro:IPR011032), Alcohol dehydrogenase GroES…	-3
16.2.1.10	secondary metabolism.phenylpropanoids.lignin biosynthesis.CAD	glyma_09g201200	Transcript	(at4g37990 : 395.0) Encodes an aromatic alcohol:NADP+ oxidoreductase whose mRNA levels are increased in response to treatment with a variety of phytopathogenic bacteria. Though similar to mannitol dehydrogenases, this enzyme does not have mannitol dehydrogenase activity.; elicitor-activated gene 3-2 (ELI3-2); CONTAINS InterPro DOMAIN/s: GroES-like (InterPro:IPR011032), Alcohol dehydrogenase GroES…	-2.56385
16.2.1.10	secondary metabolism.phenylpropanoids.lignin biosynthesis.CAD	glyma_08g276100	Transcript	(at4g37980 : 168.0) elicitor-activated gene 3-1 (ELI3-1); FUNCTIONS IN: oxidoreductase activity, zinc ion binding; INVOLVED IN: response to bacterium, plant-type hypersensitive response; EXPRESSED IN: 20 plant structures; EXPRESSED DURING: 13 growth stages; CONTAINS InterPro DOMAIN/s: GroES-like (InterPro:IPR011032), Alcohol dehydrogenase GroES-like (InterPro:IPR013154), Alcohol dehydrogenase, zi…	-3
16.4.1	secondary metabolism.N misc.alkaloid-like	glyma_09g021700	Transcript	(at2g20340 : 555.0) Pyridoxal phosphate (PLP)-dependent transferases superfamily protein; FUNCTIONS IN: pyridoxal phosphate binding, carboxy-lyase activity, catalytic activity, tyrosine decarboxylase activity; INVOLVED IN: response to wounding, cellular amino acid metabolic process; LOCATED IN: cellular_component unknown; EXPRESSED IN: 22 plant structures; EXPRESSED DURING: 13 growth stages; CONT…	-3
16.4.1	secondary metabolism.N misc.alkaloid-like	glyma_16g091100	Transcript	(at3g57030 : 277.0) Calcium-dependent phosphotriesterase superfamily protein; FUNCTIONS IN: strictosidine synthase activity; INVOLVED IN: alkaloid biosynthetic process, biosynthetic process; LOCATED IN: endoplasmic reticulum, plasma membrane, plant-type cell wall; EXPRESSED IN: 24 plant structures; EXPRESSED DURING: 13 growth stages; CONTAINS InterPro DOMAIN/s: Strictosidine synthase, conserved r…	-3
16.4.1	secondary metabolism.N misc.alkaloid-like	glyma_11g135600	Transcript	(at1g07440 : 112.0) NAD(P)-binding Rossmann-fold superfamily protein; FUNCTIONS IN: oxidoreductase activity, binding, catalytic activity; INVOLVED IN: response to cadmium ion, response to karrikin; LOCATED IN: cellular_component unknown; EXPRESSED IN: 22 plant structures; EXPRESSED DURING: 13 growth stages; CONTAINS InterPro DOMAIN/s: Short-chain dehydrogenase/reductase, conserved site (InterPro:…	-3
16.4.1	secondary metabolism.N misc.alkaloid-like	glyma_07g136000	Transcript	(at5g06060 : 285.0) NAD(P)-binding Rossmann-fold superfamily protein; FUNCTIONS IN: oxidoreductase activity, binding, catalytic activity; INVOLVED IN: oxidation reduction, metabolic process; EXPRESSED IN: 23 plant structures; EXPRESSED DURING: 14 growth stages; CONTAINS InterPro DOMAIN/s: Short-chain dehydrogenase/reductase, conserved site (InterPro:IPR020904), NAD(P)-binding domain (InterPro:IPR…	1.28682
16.4.1	secondary metabolism.N misc.alkaloid-like	glyma_09g027100	Transcript	(at4g20840 : 357.0) FAD-binding Berberine family protein; FUNCTIONS IN: electron carrier activity, oxidoreductase activity, FAD binding, catalytic activity; LOCATED IN: apoplast, plasma membrane; EXPRESSED IN: 21 plant structures; EXPRESSED DURING: 10 growth stages; CONTAINS InterPro DOMAIN/s: FAD-binding, type 2 (InterPro:IPR016166), Berberine/berberine-like (InterPro:IPR012951), FAD linked oxid…	-3
16.4.1	secondary metabolism.N misc.alkaloid-like	glyma_17g083600	Transcript	(at1g74020 : 221.0) Encodes AtSS-2 strictosidine synthase.; strictosidine synthase 2 (SS2); INVOLVED IN: response to jasmonic acid stimulus, response to wounding; LOCATED IN: plasma membrane, vacuole; EXPRESSED IN: 24 plant structures; EXPRESSED DURING: 13 growth stages; CONTAINS InterPro DOMAIN/s: Strictosidine synthase, conserved region (InterPro:IPR018119), Strictosidine synthase (InterPro:IPR…	-3
16.4.1	secondary metabolism.N misc.alkaloid-like	glyma_05g016500	Transcript	(at1g74010 : 228.0) Calcium-dependent phosphotriesterase superfamily protein; FUNCTIONS IN: strictosidine synthase activity; INVOLVED IN: biosynthetic process; LOCATED IN: plant-type cell wall; EXPRESSED IN: 11 plant structures; EXPRESSED DURING: L mature pollen stage, M germinated pollen stage, 4 anthesis, C globular stage, petal differentiation and expansion stage; CONTAINS InterPro DOMAIN/s: S…	-3
16.4.1	secondary metabolism.N misc.alkaloid-like	glyma_09g070500	Transcript	(at3g51420 : 171.0) Although this enzyme is predicted to encode a strictosidine synthase (SS), it lacks a conserved catalytic glutamate residue found in active SS enzymes and it is not expected to have SS activity.; strictosidine synthase-like 4 (SSL4); FUNCTIONS IN: strictosidine synthase activity; INVOLVED IN: alkaloid biosynthetic process, biosynthetic process; LOCATED IN: endomembrane system;…	-3.21327
16.4.1	secondary metabolism.N misc.alkaloid-like	glyma_07g136400	Transcript	(at5g06060 : 191.0) NAD(P)-binding Rossmann-fold superfamily protein; FUNCTIONS IN: oxidoreductase activity, binding, catalytic activity; INVOLVED IN: oxidation reduction, metabolic process; EXPRESSED IN: 23 plant structures; EXPRESSED DURING: 14 growth stages; CONTAINS InterPro DOMAIN/s: Short-chain dehydrogenase/reductase, conserved site (InterPro:IPR020904), NAD(P)-binding domain (InterPro:IPR…	-3
16.4.1	secondary metabolism.N misc.alkaloid-like	glyma_08g269600	Transcript	(at3g57030 : 296.0) Calcium-dependent phosphotriesterase superfamily protein; FUNCTIONS IN: strictosidine synthase activity; INVOLVED IN: alkaloid biosynthetic process, biosynthetic process; LOCATED IN: endoplasmic reticulum, plasma membrane, plant-type cell wall; EXPRESSED IN: 24 plant structures; EXPRESSED DURING: 13 growth stages; CONTAINS InterPro DOMAIN/s: Strictosidine synthase, conserved r…	-4.73789
16.4.1	secondary metabolism.N misc.alkaloid-like	glyma_08g080000	Transcript	(at1g30700 : 491.0) FAD-binding Berberine family protein; FUNCTIONS IN: electron carrier activity, oxidoreductase activity, FAD binding, catalytic activity; LOCATED IN: endomembrane system; EXPRESSED IN: stem, hypocotyl, root, stamen; EXPRESSED DURING: 4 anthesis; CONTAINS InterPro DOMAIN/s: FAD-binding, type 2 (InterPro:IPR016166), Berberine/berberine-like (InterPro:IPR012951), FAD linked oxidas…	-3
16.4.1	secondary metabolism.N misc.alkaloid-like	glyma_09g027200	Transcript	(at4g20840 : 630.0) FAD-binding Berberine family protein; FUNCTIONS IN: electron carrier activity, oxidoreductase activity, FAD binding, catalytic activity; LOCATED IN: apoplast, plasma membrane; EXPRESSED IN: 21 plant structures; EXPRESSED DURING: 10 growth stages; CONTAINS InterPro DOMAIN/s: FAD-binding, type 2 (InterPro:IPR016166), Berberine/berberine-like (InterPro:IPR012951), FAD linked oxid…	-3
16.4.1	secondary metabolism.N misc.alkaloid-like	glyma_06g208000	Transcript	(at1g74000 : 199.0) encodes a protein similar to strictosidine synthase, which is involved in the production of monoterpene indole alkaloids. This gene belongs to a family of 13 members in Arabidopsis.; strictosidine synthase 3 (SS3); FUNCTIONS IN: strictosidine synthase activity; INVOLVED IN: biosynthetic process; LOCATED IN: cell wall, plant-type cell wall; EXPRESSED IN: 7 plant structures; EXP…	-3
16.4.1	secondary metabolism.N misc.alkaloid-like	glyma_12g190600	Transcript	(at1g08470 : 467.0) Although this enzyme is predicted to encode a strictosidine synthase (SS), it lacks a conserved catalytic glutamate residue found in active SS enzymes and it is not expected to have SS activity.; strictosidine synthase-like 3 (SSL3); FUNCTIONS IN: strictosidine synthase activity; INVOLVED IN: alkaloid biosynthetic process, biosynthetic process; LOCATED IN: endoplasmic reticulu…	-3
16.4.1	secondary metabolism.N misc.alkaloid-like	glyma_18g186700	Transcript	(at1g07440 : 111.0) NAD(P)-binding Rossmann-fold superfamily protein; FUNCTIONS IN: oxidoreductase activity, binding, catalytic activity; INVOLVED IN: response to cadmium ion, response to karrikin; LOCATED IN: cellular_component unknown; EXPRESSED IN: 22 plant structures; EXPRESSED DURING: 13 growth stages; CONTAINS InterPro DOMAIN/s: Short-chain dehydrogenase/reductase, conserved site (InterPro:…	-3
16.4.1	secondary metabolism.N misc.alkaloid-like	glyma_07g136200	Transcript	(at5g06060 : 284.0) NAD(P)-binding Rossmann-fold superfamily protein; FUNCTIONS IN: oxidoreductase activity, binding, catalytic activity; INVOLVED IN: oxidation reduction, metabolic process; EXPRESSED IN: 23 plant structures; EXPRESSED DURING: 14 growth stages; CONTAINS InterPro DOMAIN/s: Short-chain dehydrogenase/reductase, conserved site (InterPro:IPR020904), NAD(P)-binding domain (InterPro:IPR…	-1.69213
16.4.1	secondary metabolism.N misc.alkaloid-like	glyma_15g133200	Transcript	(at4g20840 : 539.0) FAD-binding Berberine family protein; FUNCTIONS IN: electron carrier activity, oxidoreductase activity, FAD binding, catalytic activity; LOCATED IN: apoplast, plasma membrane; EXPRESSED IN: 21 plant structures; EXPRESSED DURING: 10 growth stages; CONTAINS InterPro DOMAIN/s: FAD-binding, type 2 (InterPro:IPR016166), Berberine/berberine-like (InterPro:IPR012951), FAD linked oxid…	-3
16.4.1	secondary metabolism.N misc.alkaloid-like	glyma_09g027300	Transcript	(at4g20840 : 596.0) FAD-binding Berberine family protein; FUNCTIONS IN: electron carrier activity, oxidoreductase activity, FAD binding, catalytic activity; LOCATED IN: apoplast, plasma membrane; EXPRESSED IN: 21 plant structures; EXPRESSED DURING: 10 growth stages; CONTAINS InterPro DOMAIN/s: FAD-binding, type 2 (InterPro:IPR016166), Berberine/berberine-like (InterPro:IPR012951), FAD linked oxid…	-3
16.4.1	secondary metabolism.N misc.alkaloid-like	glyma_08g080200	Transcript	(at1g30700 : 545.0) FAD-binding Berberine family protein; FUNCTIONS IN: electron carrier activity, oxidoreductase activity, FAD binding, catalytic activity; LOCATED IN: endomembrane system; EXPRESSED IN: stem, hypocotyl, root, stamen; EXPRESSED DURING: 4 anthesis; CONTAINS InterPro DOMAIN/s: FAD-binding, type 2 (InterPro:IPR016166), Berberine/berberine-like (InterPro:IPR012951), FAD linked oxidas…	-3
16.4.1	secondary metabolism.N misc.alkaloid-like	glyma_15g133100	Transcript	(at4g20840 : 550.0) FAD-binding Berberine family protein; FUNCTIONS IN: electron carrier activity, oxidoreductase activity, FAD binding, catalytic activity; LOCATED IN: apoplast, plasma membrane; EXPRESSED IN: 21 plant structures; EXPRESSED DURING: 10 growth stages; CONTAINS InterPro DOMAIN/s: FAD-binding, type 2 (InterPro:IPR016166), Berberine/berberine-like (InterPro:IPR012951), FAD linked oxid…	-3
16.4.1	secondary metabolism.N misc.alkaloid-like	glyma_07g059000	Transcript	(at2g20340 : 583.0) Pyridoxal phosphate (PLP)-dependent transferases superfamily protein; FUNCTIONS IN: pyridoxal phosphate binding, carboxy-lyase activity, catalytic activity, tyrosine decarboxylase activity; INVOLVED IN: response to wounding, cellular amino acid metabolic process; LOCATED IN: cellular_component unknown; EXPRESSED IN: 22 plant structures; EXPRESSED DURING: 13 growth stages; CONT…	-3
16.4.1	secondary metabolism.N misc.alkaloid-like	glyma_18g186800	Transcript	(at5g06060 : 312.0) NAD(P)-binding Rossmann-fold superfamily protein; FUNCTIONS IN: oxidoreductase activity, binding, catalytic activity; INVOLVED IN: oxidation reduction, metabolic process; EXPRESSED IN: 23 plant structures; EXPRESSED DURING: 14 growth stages; CONTAINS InterPro DOMAIN/s: Short-chain dehydrogenase/reductase, conserved site (InterPro:IPR020904), NAD(P)-binding domain (InterPro:IPR…	-4.05964
16.4.1	secondary metabolism.N misc.alkaloid-like	glyma_13g345100	Transcript	(at3g59530 : 624.0) Calcium-dependent phosphotriesterase superfamily protein; FUNCTIONS IN: strictosidine synthase activity; INVOLVED IN: alkaloid biosynthetic process, pollen exine formation; LOCATED IN: endomembrane system; EXPRESSED IN: 12 plant structures; EXPRESSED DURING: 6 growth stages; CONTAINS InterPro DOMAIN/s: Strictosidine synthase, conserved region (InterPro:IPR018119), Strictosidin…	-3.42159
16.4.1	secondary metabolism.N misc.alkaloid-like	glyma_15g132900	Transcript	(at4g20840 : 581.0) FAD-binding Berberine family protein; FUNCTIONS IN: electron carrier activity, oxidoreductase activity, FAD binding, catalytic activity; LOCATED IN: apoplast, plasma membrane; EXPRESSED IN: 21 plant structures; EXPRESSED DURING: 10 growth stages; CONTAINS InterPro DOMAIN/s: FAD-binding, type 2 (InterPro:IPR016166), Berberine/berberine-like (InterPro:IPR012951), FAD linked oxid…	-3
16.4.1	secondary metabolism.N misc.alkaloid-like	glyma_09g070400	Transcript	(at3g51420 : 113.0) Although this enzyme is predicted to encode a strictosidine synthase (SS), it lacks a conserved catalytic glutamate residue found in active SS enzymes and it is not expected to have SS activity.; strictosidine synthase-like 4 (SSL4); FUNCTIONS IN: strictosidine synthase activity; INVOLVED IN: alkaloid biosynthetic process, biosynthetic process; LOCATED IN: endomembrane system;…	2.63566
16.4.1	secondary metabolism.N misc.alkaloid-like	glyma_15g128000	Transcript	(at2g20340 : 556.0) Pyridoxal phosphate (PLP)-dependent transferases superfamily protein; FUNCTIONS IN: pyridoxal phosphate binding, carboxy-lyase activity, catalytic activity, tyrosine decarboxylase activity; INVOLVED IN: response to wounding, cellular amino acid metabolic process; LOCATED IN: cellular_component unknown; EXPRESSED IN: 22 plant structures; EXPRESSED DURING: 13 growth stages; CONT…	-3
16.4.1	secondary metabolism.N misc.alkaloid-like	glyma_15g029300	Transcript	(at3g59530 : 627.0) Calcium-dependent phosphotriesterase superfamily protein; FUNCTIONS IN: strictosidine synthase activity; INVOLVED IN: alkaloid biosynthetic process, pollen exine formation; LOCATED IN: endomembrane system; EXPRESSED IN: 12 plant structures; EXPRESSED DURING: 6 growth stages; CONTAINS InterPro DOMAIN/s: Strictosidine synthase, conserved region (InterPro:IPR018119), Strictosidin…	-2.29054
16.4.2.1	secondary metabolism.N misc.betaine.betaine-aldehyde dehydrogenase	glyma_11g174600	Transcript	(at3g48170 : 90.5) Arabidopsis thaliana putative betaine aldehyde dehydrogenase; aldehyde dehydrogenase 10A9 (ALDH10A9); FUNCTIONS IN: 3-chloroallyl aldehyde dehydrogenase activity, oxidoreductase activity; INVOLVED IN: oxidation reduction, glycine betaine biosynthetic process from choline, metabolic process; LOCATED IN: peroxisome; EXPRESSED IN: 23 plant structures; EXPRESSED DURING: 13 growth s…	-3
16.5.1.1.1.1	secondary metabolism.sulfur-containing.glucosinolates.synthesis.aliphatic.branched-chain amino acid aminotransferase (BCAT/MAAT)	glyma_08g063000	Transcript	(at1g50090 : 402.0) D-aminoacid aminotransferase-like PLP-dependent enzymes superfamily protein; FUNCTIONS IN: branched-chain-amino-acid transaminase activity, catalytic activity; INVOLVED IN: branched chain family amino acid metabolic process, metabolic process; LOCATED IN: cellular_component unknown; EXPRESSED IN: root; CONTAINS InterPro DOMAIN/s: Aminotransferase, class IV (InterPro:IPR001544)…	-3
16.5.1.1.1.1	secondary metabolism.sulfur-containing.glucosinolates.synthesis.aliphatic.branched-chain amino acid aminotransferase (BCAT/MAAT)	glyma_07g186000	Transcript	(at1g50110 : 358.0) D-aminoacid aminotransferase-like PLP-dependent enzymes superfamily protein; FUNCTIONS IN: branched-chain-amino-acid transaminase activity, catalytic activity; INVOLVED IN: branched chain family amino acid metabolic process, metabolic process; LOCATED IN: cellular_component unknown; EXPRESSED IN: 18 plant structures; EXPRESSED DURING: 9 growth stages; CONTAINS InterPro DOMAIN/…	2.82275
16.5.1.1.1.1	secondary metabolism.sulfur-containing.glucosinolates.synthesis.aliphatic.branched-chain amino acid aminotransferase (BCAT/MAAT)	glyma_07g186100	Transcript	(at1g50090 : 441.0) D-aminoacid aminotransferase-like PLP-dependent enzymes superfamily protein; FUNCTIONS IN: branched-chain-amino-acid transaminase activity, catalytic activity; INVOLVED IN: branched chain family amino acid metabolic process, metabolic process; LOCATED IN: cellular_component unknown; EXPRESSED IN: root; CONTAINS InterPro DOMAIN/s: Aminotransferase, class IV (InterPro:IPR001544)…	-2.10871
16.5.1.1.1.1	secondary metabolism.sulfur-containing.glucosinolates.synthesis.aliphatic.branched-chain amino acid aminotransferase (BCAT/MAAT)	glyma_08g063300	Transcript	(at1g50090 : 433.0) D-aminoacid aminotransferase-like PLP-dependent enzymes superfamily protein; FUNCTIONS IN: branched-chain-amino-acid transaminase activity, catalytic activity; INVOLVED IN: branched chain family amino acid metabolic process, metabolic process; LOCATED IN: cellular_component unknown; EXPRESSED IN: root; CONTAINS InterPro DOMAIN/s: Aminotransferase, class IV (InterPro:IPR001544)…	-3
16.5.1.1.1.1	secondary metabolism.sulfur-containing.glucosinolates.synthesis.aliphatic.branched-chain amino acid aminotransferase (BCAT/MAAT)	glyma_08g063200	Transcript	(at1g50090 : 390.0) D-aminoacid aminotransferase-like PLP-dependent enzymes superfamily protein; FUNCTIONS IN: branched-chain-amino-acid transaminase activity, catalytic activity; INVOLVED IN: branched chain family amino acid metabolic process, metabolic process; LOCATED IN: cellular_component unknown; EXPRESSED IN: root; CONTAINS InterPro DOMAIN/s: Aminotransferase, class IV (InterPro:IPR001544)…	-3
16.5.1.1.1.8	secondary metabolism.sulfur-containing.glucosinolates.synthesis.aliphatic.UDP-glycosyltransferase	glyma_13g061400	Transcript	(at2g43840 : 136.0) UGT74F1 transfers UDP:glucose to salicylic acid (forming a glucoside), benzoic acid, quercetin, and athranilate in vitro. UGT74F1 shows a weak ability to catalyze the formation of the p-aminobenzoate-glucose ester in vitro. But, UGT75B1 appears to be the dominant pABA acylglucosyltransferase in vivo based on assays in leaves, flowers, and siliques. The true biological substrat…	-3
16.5.1.1.1.8	secondary metabolism.sulfur-containing.glucosinolates.synthesis.aliphatic.UDP-glycosyltransferase	glyma_18g247100	Transcript	(at1g05675 : 320.0) UDP-Glycosyltransferase superfamily protein; FUNCTIONS IN: transferase activity, transferring hexosyl groups; INVOLVED IN: metabolic process; CONTAINS InterPro DOMAIN/s: UDP-glucuronosyl/UDP-glucosyltransferase (InterPro:IPR002213); BEST Arabidopsis thaliana protein match is: Uridine diphosphate glycosyltransferase 74E2 (TAIR:AT1G05680.1). & (reliability: 576.0) & (original de…	-3
16.5.1.1.1.12	secondary metabolism.sulfur-containing.glucosinolates.synthesis.aliphatic.benzoate-CoA ligase	glyma_14g209600	Transcript	(at1g65890 : 710.0) acyl activating enzyme 12 (AAE12); FUNCTIONS IN: catalytic activity; INVOLVED IN: metabolic process; EXPRESSED IN: leaf apex, hypocotyl, flower; EXPRESSED DURING: petal differentiation and expansion stage; CONTAINS InterPro DOMAIN/s: AMP-dependent synthetase/ligase (InterPro:IPR000873); BEST Arabidopsis thaliana protein match is: benzoyloxyglucosinolate 1 (TAIR:AT1G65880.1); H…	-3
16.5.1.1.1.12	secondary metabolism.sulfur-containing.glucosinolates.synthesis.aliphatic.benzoate-CoA ligase	glyma_02g240100	Transcript	(at1g66120 : 486.0) AMP-dependent synthetase and ligase family protein; FUNCTIONS IN: catalytic activity; INVOLVED IN: metabolic process; EXPRESSED IN: embryo, sepal, male gametophyte, carpel, stamen; EXPRESSED DURING: 4 anthesis, C globular stage, petal differentiation and expansion stage; CONTAINS InterPro DOMAIN/s: AMP-dependent synthetase/ligase (InterPro:IPR000873); BEST Arabidopsis thaliana…	-3
16.5.1.1.1.13	secondary metabolism.sulfur-containing.glucosinolates.synthesis.aliphatic.2-oxoglutarate-dependent dioxygenase	glyma_15g257600	Transcript	(at1g06620 : 375.0) encodes a protein whose sequence is similar to a 2-oxoglutarate-dependent dioxygenase; 2-oxoglutarate (2OG) and Fe(II)-dependent oxygenase superfamily protein; CONTAINS InterPro DOMAIN/s: Oxoglutarate/iron-dependent oxygenase (InterPro:IPR005123); BEST Arabidopsis thaliana protein match is: 2-oxoglutarate (2OG) and Fe(II)-dependent oxygenase superfamily protein (TAIR:AT3G61400…	1.23249
16.5.1.1.1.13	secondary metabolism.sulfur-containing.glucosinolates.synthesis.aliphatic.2-oxoglutarate-dependent dioxygenase	glyma_16g194700	Transcript	(at1g06640 : 114.0) encodes a protein whose sequence is similar to a 2-oxoglutarate-dependent dioxygenase; 2-oxoglutarate (2OG) and Fe(II)-dependent oxygenase superfamily protein; CONTAINS InterPro DOMAIN/s: Oxoglutarate/iron-dependent oxygenase (InterPro:IPR005123); BEST Arabidopsis thaliana protein match is: 2-oxoglutarate (2OG) and Fe(II)-dependent oxygenase superfamily protein (TAIR:AT1G06650…	-3
16.5.1.1.1.13	secondary metabolism.sulfur-containing.glucosinolates.synthesis.aliphatic.2-oxoglutarate-dependent dioxygenase	glyma_05g138200	Transcript	(at1g06640 : 109.0) encodes a protein whose sequence is similar to a 2-oxoglutarate-dependent dioxygenase; 2-oxoglutarate (2OG) and Fe(II)-dependent oxygenase superfamily protein; CONTAINS InterPro DOMAIN/s: Oxoglutarate/iron-dependent oxygenase (InterPro:IPR005123); BEST Arabidopsis thaliana protein match is: 2-oxoglutarate (2OG) and Fe(II)-dependent oxygenase superfamily protein (TAIR:AT1G06650…	-3
16.5.1.1.2.1	secondary metabolism.sulfur-containing.glucosinolates.synthesis.aromatic.CYP79A2 monooxygenase	glyma_13g051600	Transcript	(at4g39950 : 551.0) Belongs to cytochrome P450 and is involved in tryptophan metabolism. Converts Trp to indo-3-acetaldoxime (IAOx), a precursor to IAA and indole glucosinolates.; "cytochrome P450, family 79, subfamily B, polypeptide 2" (CYP79B2); FUNCTIONS IN: electron carrier activity, monooxygenase activity, iron ion binding, oxygen binding, heme binding; INVOLVED IN: in 8 processes; LOCATED I…	-2.09712
16.5.1.1.2.1	secondary metabolism.sulfur-containing.glucosinolates.synthesis.aromatic.CYP79A2 monooxygenase	glyma_11g197300	Transcript	(at4g39950 : 535.0) Belongs to cytochrome P450 and is involved in tryptophan metabolism. Converts Trp to indo-3-acetaldoxime (IAOx), a precursor to IAA and indole glucosinolates.; "cytochrome P450, family 79, subfamily B, polypeptide 2" (CYP79B2); FUNCTIONS IN: electron carrier activity, monooxygenase activity, iron ion binding, oxygen binding, heme binding; INVOLVED IN: in 8 processes; LOCATED I…	-3
16.5.1.1.2.1	secondary metabolism.sulfur-containing.glucosinolates.synthesis.aromatic.CYP79A2 monooxygenase	glyma_11g197400	Transcript	(at5g05260 : 529.0) Encodes cytochrome P450 CYP79A2.; cytochrome p450 79a2 (CYP79A2); CONTAINS InterPro DOMAIN/s: Cytochrome P450 (InterPro:IPR001128), Cytochrome P450, E-class, group I (InterPro:IPR002401), Cytochrome P450, conserved site (InterPro:IPR017972); BEST Arabidopsis thaliana protein match is: cytochrome P450, family 79, subfamily A, polypeptide 3 pseudogene (TAIR:AT5G35917.1); Has 302…	-3
16.5.1.1.2.1	secondary metabolism.sulfur-containing.glucosinolates.synthesis.aromatic.CYP79A2 monooxygenase	glyma_11g197800	Transcript	(at2g22330 : 206.0) Encodes a cytochrome P450. Involved in tryptophan metabolism. Converts Trp to indole-3-acetaldoxime (IAOx), a precursor to IAA and indole glucosinolates.; "cytochrome P450, family 79, subfamily B, polypeptide 3" (CYP79B3); FUNCTIONS IN: electron carrier activity, monooxygenase activity, iron ion binding, oxygen binding, heme binding; INVOLVED IN: in 10 processes; LOCATED IN: c…	-3
16.5.1.1.2.1	secondary metabolism.sulfur-containing.glucosinolates.synthesis.aromatic.CYP79A2 monooxygenase	glyma_18g052200	Transcript	(at4g39950 : 470.0) Belongs to cytochrome P450 and is involved in tryptophan metabolism. Converts Trp to indo-3-acetaldoxime (IAOx), a precursor to IAA and indole glucosinolates.; "cytochrome P450, family 79, subfamily B, polypeptide 2" (CYP79B2); FUNCTIONS IN: electron carrier activity, monooxygenase activity, iron ion binding, oxygen binding, heme binding; INVOLVED IN: in 8 processes; LOCATED I…	-3
16.5.1.1.2.1	secondary metabolism.sulfur-containing.glucosinolates.synthesis.aromatic.CYP79A2 monooxygenase	glyma_20g065100	Transcript	(at5g05260 : 507.0) Encodes cytochrome P450 CYP79A2.; cytochrome p450 79a2 (CYP79A2); CONTAINS InterPro DOMAIN/s: Cytochrome P450 (InterPro:IPR001128), Cytochrome P450, E-class, group I (InterPro:IPR002401), Cytochrome P450, conserved site (InterPro:IPR017972); BEST Arabidopsis thaliana protein match is: cytochrome P450, family 79, subfamily A, polypeptide 3 pseudogene (TAIR:AT5G35917.1); Has 302…	-3
16.5.1.1.2.1	secondary metabolism.sulfur-containing.glucosinolates.synthesis.aromatic.CYP79A2 monooxygenase	glyma_20g065000	Transcript	(at5g05260 : 516.0) Encodes cytochrome P450 CYP79A2.; cytochrome p450 79a2 (CYP79A2); CONTAINS InterPro DOMAIN/s: Cytochrome P450 (InterPro:IPR001128), Cytochrome P450, E-class, group I (InterPro:IPR002401), Cytochrome P450, conserved site (InterPro:IPR017972); BEST Arabidopsis thaliana protein match is: cytochrome P450, family 79, subfamily A, polypeptide 3 pseudogene (TAIR:AT5G35917.1); Has 302…	-3
16.5.1.1.3.1	secondary metabolism.sulfur-containing.glucosinolates.synthesis.indole.CYP79B2 monooxygenase	glyma_13g051600	Transcript	(at4g39950 : 551.0) Belongs to cytochrome P450 and is involved in tryptophan metabolism. Converts Trp to indo-3-acetaldoxime (IAOx), a precursor to IAA and indole glucosinolates.; "cytochrome P450, family 79, subfamily B, polypeptide 2" (CYP79B2); FUNCTIONS IN: electron carrier activity, monooxygenase activity, iron ion binding, oxygen binding, heme binding; INVOLVED IN: in 8 processes; LOCATED I…	-2.09712
16.5.1.1.3.1	secondary metabolism.sulfur-containing.glucosinolates.synthesis.indole.CYP79B2 monooxygenase	glyma_11g197300	Transcript	(at4g39950 : 535.0) Belongs to cytochrome P450 and is involved in tryptophan metabolism. Converts Trp to indo-3-acetaldoxime (IAOx), a precursor to IAA and indole glucosinolates.; "cytochrome P450, family 79, subfamily B, polypeptide 2" (CYP79B2); FUNCTIONS IN: electron carrier activity, monooxygenase activity, iron ion binding, oxygen binding, heme binding; INVOLVED IN: in 8 processes; LOCATED I…	-3
16.5.1.1.3.1	secondary metabolism.sulfur-containing.glucosinolates.synthesis.indole.CYP79B2 monooxygenase	glyma_11g197400	Transcript	(at5g05260 : 529.0) Encodes cytochrome P450 CYP79A2.; cytochrome p450 79a2 (CYP79A2); CONTAINS InterPro DOMAIN/s: Cytochrome P450 (InterPro:IPR001128), Cytochrome P450, E-class, group I (InterPro:IPR002401), Cytochrome P450, conserved site (InterPro:IPR017972); BEST Arabidopsis thaliana protein match is: cytochrome P450, family 79, subfamily A, polypeptide 3 pseudogene (TAIR:AT5G35917.1); Has 302…	-3
16.5.1.1.3.1	secondary metabolism.sulfur-containing.glucosinolates.synthesis.indole.CYP79B2 monooxygenase	glyma_11g197800	Transcript	(at2g22330 : 206.0) Encodes a cytochrome P450. Involved in tryptophan metabolism. Converts Trp to indole-3-acetaldoxime (IAOx), a precursor to IAA and indole glucosinolates.; "cytochrome P450, family 79, subfamily B, polypeptide 3" (CYP79B3); FUNCTIONS IN: electron carrier activity, monooxygenase activity, iron ion binding, oxygen binding, heme binding; INVOLVED IN: in 10 processes; LOCATED IN: c…	-3
16.5.1.1.3.1	secondary metabolism.sulfur-containing.glucosinolates.synthesis.indole.CYP79B2 monooxygenase	glyma_18g052200	Transcript	(at4g39950 : 470.0) Belongs to cytochrome P450 and is involved in tryptophan metabolism. Converts Trp to indo-3-acetaldoxime (IAOx), a precursor to IAA and indole glucosinolates.; "cytochrome P450, family 79, subfamily B, polypeptide 2" (CYP79B2); FUNCTIONS IN: electron carrier activity, monooxygenase activity, iron ion binding, oxygen binding, heme binding; INVOLVED IN: in 8 processes; LOCATED I…	-3
16.5.1.1.3.1	secondary metabolism.sulfur-containing.glucosinolates.synthesis.indole.CYP79B2 monooxygenase	glyma_20g065100	Transcript	(at5g05260 : 507.0) Encodes cytochrome P450 CYP79A2.; cytochrome p450 79a2 (CYP79A2); CONTAINS InterPro DOMAIN/s: Cytochrome P450 (InterPro:IPR001128), Cytochrome P450, E-class, group I (InterPro:IPR002401), Cytochrome P450, conserved site (InterPro:IPR017972); BEST Arabidopsis thaliana protein match is: cytochrome P450, family 79, subfamily A, polypeptide 3 pseudogene (TAIR:AT5G35917.1); Has 302…	-3
16.5.1.1.3.1	secondary metabolism.sulfur-containing.glucosinolates.synthesis.indole.CYP79B2 monooxygenase	glyma_20g065000	Transcript	(at5g05260 : 516.0) Encodes cytochrome P450 CYP79A2.; cytochrome p450 79a2 (CYP79A2); CONTAINS InterPro DOMAIN/s: Cytochrome P450 (InterPro:IPR001128), Cytochrome P450, E-class, group I (InterPro:IPR002401), Cytochrome P450, conserved site (InterPro:IPR017972); BEST Arabidopsis thaliana protein match is: cytochrome P450, family 79, subfamily A, polypeptide 3 pseudogene (TAIR:AT5G35917.1); Has 302…	-3
16.5.1.1.3.2	secondary metabolism.sulfur-containing.glucosinolates.synthesis.indole.CYP79B3 monooxygenase	glyma_13g051600	Transcript	(at4g39950 : 551.0) Belongs to cytochrome P450 and is involved in tryptophan metabolism. Converts Trp to indo-3-acetaldoxime (IAOx), a precursor to IAA and indole glucosinolates.; "cytochrome P450, family 79, subfamily B, polypeptide 2" (CYP79B2); FUNCTIONS IN: electron carrier activity, monooxygenase activity, iron ion binding, oxygen binding, heme binding; INVOLVED IN: in 8 processes; LOCATED I…	-2.09712
16.5.1.1.3.2	secondary metabolism.sulfur-containing.glucosinolates.synthesis.indole.CYP79B3 monooxygenase	glyma_11g197300	Transcript	(at4g39950 : 535.0) Belongs to cytochrome P450 and is involved in tryptophan metabolism. Converts Trp to indo-3-acetaldoxime (IAOx), a precursor to IAA and indole glucosinolates.; "cytochrome P450, family 79, subfamily B, polypeptide 2" (CYP79B2); FUNCTIONS IN: electron carrier activity, monooxygenase activity, iron ion binding, oxygen binding, heme binding; INVOLVED IN: in 8 processes; LOCATED I…	-3
16.5.1.1.3.2	secondary metabolism.sulfur-containing.glucosinolates.synthesis.indole.CYP79B3 monooxygenase	glyma_11g197400	Transcript	(at5g05260 : 529.0) Encodes cytochrome P450 CYP79A2.; cytochrome p450 79a2 (CYP79A2); CONTAINS InterPro DOMAIN/s: Cytochrome P450 (InterPro:IPR001128), Cytochrome P450, E-class, group I (InterPro:IPR002401), Cytochrome P450, conserved site (InterPro:IPR017972); BEST Arabidopsis thaliana protein match is: cytochrome P450, family 79, subfamily A, polypeptide 3 pseudogene (TAIR:AT5G35917.1); Has 302…	-3
16.5.1.1.3.2	secondary metabolism.sulfur-containing.glucosinolates.synthesis.indole.CYP79B3 monooxygenase	glyma_11g197800	Transcript	(at2g22330 : 206.0) Encodes a cytochrome P450. Involved in tryptophan metabolism. Converts Trp to indole-3-acetaldoxime (IAOx), a precursor to IAA and indole glucosinolates.; "cytochrome P450, family 79, subfamily B, polypeptide 3" (CYP79B3); FUNCTIONS IN: electron carrier activity, monooxygenase activity, iron ion binding, oxygen binding, heme binding; INVOLVED IN: in 10 processes; LOCATED IN: c…	-3
16.5.1.1.3.2	secondary metabolism.sulfur-containing.glucosinolates.synthesis.indole.CYP79B3 monooxygenase	glyma_18g052200	Transcript	(at4g39950 : 470.0) Belongs to cytochrome P450 and is involved in tryptophan metabolism. Converts Trp to indo-3-acetaldoxime (IAOx), a precursor to IAA and indole glucosinolates.; "cytochrome P450, family 79, subfamily B, polypeptide 2" (CYP79B2); FUNCTIONS IN: electron carrier activity, monooxygenase activity, iron ion binding, oxygen binding, heme binding; INVOLVED IN: in 8 processes; LOCATED I…	-3
16.5.1.1.3.2	secondary metabolism.sulfur-containing.glucosinolates.synthesis.indole.CYP79B3 monooxygenase	glyma_20g065100	Transcript	(at5g05260 : 507.0) Encodes cytochrome P450 CYP79A2.; cytochrome p450 79a2 (CYP79A2); CONTAINS InterPro DOMAIN/s: Cytochrome P450 (InterPro:IPR001128), Cytochrome P450, E-class, group I (InterPro:IPR002401), Cytochrome P450, conserved site (InterPro:IPR017972); BEST Arabidopsis thaliana protein match is: cytochrome P450, family 79, subfamily A, polypeptide 3 pseudogene (TAIR:AT5G35917.1); Has 302…	-3
16.5.1.1.3.2	secondary metabolism.sulfur-containing.glucosinolates.synthesis.indole.CYP79B3 monooxygenase	glyma_20g065000	Transcript	(at5g05260 : 516.0) Encodes cytochrome P450 CYP79A2.; cytochrome p450 79a2 (CYP79A2); CONTAINS InterPro DOMAIN/s: Cytochrome P450 (InterPro:IPR001128), Cytochrome P450, E-class, group I (InterPro:IPR002401), Cytochrome P450, conserved site (InterPro:IPR017972); BEST Arabidopsis thaliana protein match is: cytochrome P450, family 79, subfamily A, polypeptide 3 pseudogene (TAIR:AT5G35917.1); Has 302…	-3
16.5.1.1.3.4	secondary metabolism.sulfur-containing.glucosinolates.synthesis.indole.cytochrome P450 monooxygenase	glyma_08g089400	Transcript	(at4g37370 : 504.0) member of CYP81D; "cytochrome P450, family 81, subfamily D, polypeptide 8" (CYP81D8); FUNCTIONS IN: electron carrier activity, monooxygenase activity, iron ion binding, oxygen binding, heme binding; INVOLVED IN: response to karrikin; LOCATED IN: endoplasmic reticulum, plasma membrane; EXPRESSED IN: 20 plant structures; EXPRESSED DURING: 13 growth stages; CONTAINS InterPro DOMA…	-1.73661
16.5.1.1.3.4	secondary metabolism.sulfur-containing.glucosinolates.synthesis.indole.cytochrome P450 monooxygenase	glyma_15g156100	Transcript	(at4g37340 : 469.0) member of CYP81D; "cytochrome P450, family 81, subfamily D, polypeptide 3" (CYP81D3); FUNCTIONS IN: electron carrier activity, monooxygenase activity, iron ion binding, oxygen binding, heme binding; INVOLVED IN: oxidation reduction; CONTAINS InterPro DOMAIN/s: Cytochrome P450 (InterPro:IPR001128), Cytochrome P450, conserved site (InterPro:IPR017972), Cytochrome P450, E-class, …	1.35167
16.5.1.1.4.1	secondary metabolism.sulfur-containing.glucosinolates.synthesis.shared.CYP83B1 phenylacetaldoxime monooxygenase	glyma_04g110400	Transcript	(at1g13080 : 347.0) cytochrome P450 monooxygenase; "cytochrome P450, family 71, subfamily B, polypeptide 2" (CYP71B2); FUNCTIONS IN: electron carrier activity, monooxygenase activity, iron ion binding, oxygen binding, heme binding; INVOLVED IN: response to cyclopentenone, heat acclimation; EXPRESSED IN: 24 plant structures; EXPRESSED DURING: 13 growth stages; CONTAINS InterPro DOMAIN/s: Cytochrom…	-3
16.5.1.1.4.1	secondary metabolism.sulfur-containing.glucosinolates.synthesis.shared.CYP83B1 phenylacetaldoxime monooxygenase	glyma_03g030800	Transcript	(at4g31500 : 290.0) Encodes an oxime-metabolizing enzyme in the biosynthetic pathway of glucosinolates. Is required for phytochrome signal transduction in red light. Mutation confers auxin overproduction.; "cytochrome P450, family 83, subfamily B, polypeptide 1" (CYP83B1); FUNCTIONS IN: oxidoreductase activity, acting on paired donors, with incorporation or reduction of molecular oxygen, NADH or …	2.07339
16.5.1.1.4.1	secondary metabolism.sulfur-containing.glucosinolates.synthesis.shared.CYP83B1 phenylacetaldoxime monooxygenase	glyma_04g189500	Transcript	(at1g13080 : 90.5) cytochrome P450 monooxygenase; "cytochrome P450, family 71, subfamily B, polypeptide 2" (CYP71B2); FUNCTIONS IN: electron carrier activity, monooxygenase activity, iron ion binding, oxygen binding, heme binding; INVOLVED IN: response to cyclopentenone, heat acclimation; EXPRESSED IN: 24 plant structures; EXPRESSED DURING: 13 growth stages; CONTAINS InterPro DOMAIN/s: Cytochrome…	2.44724
16.5.1.1.4.1	secondary metabolism.sulfur-containing.glucosinolates.synthesis.shared.CYP83B1 phenylacetaldoxime monooxygenase	glyma_03g031400	Transcript	(at4g31500 : 424.0) Encodes an oxime-metabolizing enzyme in the biosynthetic pathway of glucosinolates. Is required for phytochrome signal transduction in red light. Mutation confers auxin overproduction.; "cytochrome P450, family 83, subfamily B, polypeptide 1" (CYP83B1); FUNCTIONS IN: oxidoreductase activity, acting on paired donors, with incorporation or reduction of molecular oxygen, NADH or …	-3
16.5.1.1.4.1	secondary metabolism.sulfur-containing.glucosinolates.synthesis.shared.CYP83B1 phenylacetaldoxime monooxygenase	glyma_03g030300	Transcript	(at4g31500 : 378.0) Encodes an oxime-metabolizing enzyme in the biosynthetic pathway of glucosinolates. Is required for phytochrome signal transduction in red light. Mutation confers auxin overproduction.; "cytochrome P450, family 83, subfamily B, polypeptide 1" (CYP83B1); FUNCTIONS IN: oxidoreductase activity, acting on paired donors, with incorporation or reduction of molecular oxygen, NADH or …	1.78674
16.5.1.1.4.1	secondary metabolism.sulfur-containing.glucosinolates.synthesis.shared.CYP83B1 phenylacetaldoxime monooxygenase	glyma_03g030600	Transcript	(at4g31500 : 371.0) Encodes an oxime-metabolizing enzyme in the biosynthetic pathway of glucosinolates. Is required for phytochrome signal transduction in red light. Mutation confers auxin overproduction.; "cytochrome P450, family 83, subfamily B, polypeptide 1" (CYP83B1); FUNCTIONS IN: oxidoreductase activity, acting on paired donors, with incorporation or reduction of molecular oxygen, NADH or …	-3
16.5.1.1.4.1	secondary metabolism.sulfur-containing.glucosinolates.synthesis.shared.CYP83B1 phenylacetaldoxime monooxygenase	glyma_18g100500	Transcript	(at4g31500 : 439.0) Encodes an oxime-metabolizing enzyme in the biosynthetic pathway of glucosinolates. Is required for phytochrome signal transduction in red light. Mutation confers auxin overproduction.; "cytochrome P450, family 83, subfamily B, polypeptide 1" (CYP83B1); FUNCTIONS IN: oxidoreductase activity, acting on paired donors, with incorporation or reduction of molecular oxygen, NADH or …	-3
16.5.1.1.4.1	secondary metabolism.sulfur-containing.glucosinolates.synthesis.shared.CYP83B1 phenylacetaldoxime monooxygenase	glyma_02g298600	Transcript	(at1g13080 : 380.0) cytochrome P450 monooxygenase; "cytochrome P450, family 71, subfamily B, polypeptide 2" (CYP71B2); FUNCTIONS IN: electron carrier activity, monooxygenase activity, iron ion binding, oxygen binding, heme binding; INVOLVED IN: response to cyclopentenone, heat acclimation; EXPRESSED IN: 24 plant structures; EXPRESSED DURING: 13 growth stages; CONTAINS InterPro DOMAIN/s: Cytochrom…	-3
16.5.1.1.4.1	secondary metabolism.sulfur-containing.glucosinolates.synthesis.shared.CYP83B1 phenylacetaldoxime monooxygenase	glyma_01g078300	Transcript	(at4g31500 : 423.0) Encodes an oxime-metabolizing enzyme in the biosynthetic pathway of glucosinolates. Is required for phytochrome signal transduction in red light. Mutation confers auxin overproduction.; "cytochrome P450, family 83, subfamily B, polypeptide 1" (CYP83B1); FUNCTIONS IN: oxidoreductase activity, acting on paired donors, with incorporation or reduction of molecular oxygen, NADH or …	-3
16.5.1.1.4.1	secondary metabolism.sulfur-containing.glucosinolates.synthesis.shared.CYP83B1 phenylacetaldoxime monooxygenase	glyma_03g029900	Transcript	(at3g26320 : 412.0) putative cytochrome P450; "cytochrome P450, family 71, subfamily B, polypeptide 36" (CYP71B36); FUNCTIONS IN: electron carrier activity, monooxygenase activity, iron ion binding, oxygen binding, heme binding; INVOLVED IN: oxidation reduction; LOCATED IN: cellular_component unknown; EXPRESSED IN: 8 plant structures; EXPRESSED DURING: LP.06 six leaves visible, LP.04 four leaves …	1.32017
16.5.1.1.4.1	secondary metabolism.sulfur-containing.glucosinolates.synthesis.shared.CYP83B1 phenylacetaldoxime monooxygenase	glyma_03g030400	Transcript	(at4g31500 : 420.0) Encodes an oxime-metabolizing enzyme in the biosynthetic pathway of glucosinolates. Is required for phytochrome signal transduction in red light. Mutation confers auxin overproduction.; "cytochrome P450, family 83, subfamily B, polypeptide 1" (CYP83B1); FUNCTIONS IN: oxidoreductase activity, acting on paired donors, with incorporation or reduction of molecular oxygen, NADH or …	-2.19094
16.5.1.1.4.1	secondary metabolism.sulfur-containing.glucosinolates.synthesis.shared.CYP83B1 phenylacetaldoxime monooxygenase	glyma_03g030100	Transcript	(at5g57260 : 316.0) putative cytochrome P450; "cytochrome P450, family 71, subfamily B, polypeptide 10" (CYP71B10); FUNCTIONS IN: electron carrier activity, monooxygenase activity, iron ion binding, oxygen binding, heme binding; INVOLVED IN: oxidation reduction; CONTAINS InterPro DOMAIN/s: Cytochrome P450 (InterPro:IPR001128), Cytochrome P450, E-class, group I (InterPro:IPR002401), Cytochrome P45…	-3
16.5.1.1.4.1	secondary metabolism.sulfur-containing.glucosinolates.synthesis.shared.CYP83B1 phenylacetaldoxime monooxygenase	glyma_03g030900	Transcript	(at4g31500 : 394.0) Encodes an oxime-metabolizing enzyme in the biosynthetic pathway of glucosinolates. Is required for phytochrome signal transduction in red light. Mutation confers auxin overproduction.; "cytochrome P450, family 83, subfamily B, polypeptide 1" (CYP83B1); FUNCTIONS IN: oxidoreductase activity, acting on paired donors, with incorporation or reduction of molecular oxygen, NADH or …	-3
16.5.1.1.4.1	secondary metabolism.sulfur-containing.glucosinolates.synthesis.shared.CYP83B1 phenylacetaldoxime monooxygenase	glyma_09g186100	Transcript	(at4g36220 : 234.0) encodes ferulate 5-hydroxylase (F5H). Involved in lignin biosynthesis.; ferulic acid 5-hydroxylase 1 (FAH1); FUNCTIONS IN: ferulate 5-hydroxylase activity, monooxygenase activity; INVOLVED IN: lignin biosynthetic process, response to UV-B, phenylpropanoid biosynthetic process; LOCATED IN: endoplasmic reticulum; EXPRESSED IN: 20 plant structures; EXPRESSED DURING: 12 growth sta…	2.38395
16.5.1.1.4.1	secondary metabolism.sulfur-containing.glucosinolates.synthesis.shared.CYP83B1 phenylacetaldoxime monooxygenase	glyma_10g114700	Transcript	(at3g26300 : 250.0) putative cytochrome P450; "cytochrome P450, family 71, subfamily B, polypeptide 34" (CYP71B34); FUNCTIONS IN: electron carrier activity, monooxygenase activity, iron ion binding, oxygen binding, heme binding; INVOLVED IN: oxidation reduction; LOCATED IN: endomembrane system; EXPRESSED IN: 22 plant structures; EXPRESSED DURING: 13 growth stages; CONTAINS InterPro DOMAIN/s: Cyto…	-3
16.5.1.1.4.2	secondary metabolism.sulfur-containing.glucosinolates.synthesis.shared.alkylthiohydroximate C-S lyase	glyma_13g294900	Transcript	(at5g36160 : 356.0) Tyrosine transaminase family protein; FUNCTIONS IN: 1-aminocyclopropane-1-carboxylate synthase activity, pyridoxal phosphate binding, transferase activity, transferring nitrogenous groups, transaminase activity, catalytic activity; INVOLVED IN: tyrosine catabolic process to phosphoenolpyruvate, cellular amino acid and derivative metabolic process, biosynthetic process; LOCATED…	-3
16.5.1.1.4.3	secondary metabolism.sulfur-containing.glucosinolates.synthesis.shared.UDP-glycosyltransferase	glyma_09g245900	Transcript	(at1g05675 : 375.0) UDP-Glycosyltransferase superfamily protein; FUNCTIONS IN: transferase activity, transferring hexosyl groups; INVOLVED IN: metabolic process; CONTAINS InterPro DOMAIN/s: UDP-glucuronosyl/UDP-glucosyltransferase (InterPro:IPR002213); BEST Arabidopsis thaliana protein match is: Uridine diphosphate glycosyltransferase 74E2 (TAIR:AT1G05680.1). & (reliability: 680.0) & (original de…	-1.92582
16.5.1.1.4.3	secondary metabolism.sulfur-containing.glucosinolates.synthesis.shared.UDP-glycosyltransferase	glyma_01g036000	Transcript	(at1g24100 : 476.0) Encodes a UDP-glucose:thiohydroximate S-glucosyltransferase, involved in glucosinolate biosynthesis; UDP-glucosyl transferase 74B1 (UGT74B1); CONTAINS InterPro DOMAIN/s: UDP-glucuronosyl/UDP-glucosyltransferase (InterPro:IPR002213); BEST Arabidopsis thaliana protein match is: UDP-glycosyltransferase 74 F1 (TAIR:AT2G43840.1); Has 7754 Blast hits to 7677 proteins in 493 species:…	-1.39424
16.5.1.2.1	secondary metabolism.sulfur-containing.glucosinolates.regulation.aliphatic	glyma_12g199200	Transcript	(at3g01140 : 172.0) Encodes a MIXTA-like MYB gene NOECK (NOK). Loss of function mutations show an increased number of branchpoints in leaf trichomes suggesting a role in negative regulation of trichome branching.; myb domain protein 106 (MYB106); FUNCTIONS IN: DNA binding, sequence-specific DNA binding transcription factor activity; INVOLVED IN: trichome branching, regulation of transcription, DN…	-3
16.5.1.2.1	secondary metabolism.sulfur-containing.glucosinolates.regulation.aliphatic	glyma_04g166900	Transcript	(at1g18570 : 196.0) Encodes a member of the R2R3-MYB transcription family. Involved in indole glucosinolate biosynthesis.; myb domain protein 51 (MYB51); CONTAINS InterPro DOMAIN/s: SANT, DNA-binding (InterPro:IPR001005), Homeodomain-like (InterPro:IPR009057), Myb, DNA-binding (InterPro:IPR014778), HTH transcriptional regulator, Myb-type, DNA-binding (InterPro:IPR017930), Homeodomain-related (Int…	-1.70095
16.5.1.2.1	secondary metabolism.sulfur-containing.glucosinolates.regulation.aliphatic	glyma_13g038500	Transcript	(at5g15310 : 215.0) Member of the R2R3 factor gene family.; myb domain protein 16 (MYB16); CONTAINS InterPro DOMAIN/s: SANT, DNA-binding (InterPro:IPR001005), Homeodomain-like (InterPro:IPR009057), Myb, DNA-binding (InterPro:IPR014778), Homeodomain-related (InterPro:IPR012287), Myb transcription factor (InterPro:IPR015495), HTH transcriptional regulator, Myb-type, DNA-binding (InterPro:IPR017930)…	-3
16.5.1.2.1	secondary metabolism.sulfur-containing.glucosinolates.regulation.aliphatic	glyma_16g007100	Transcript	(at4g09460 : 180.0) Encodes myb6 DNA-binding protein.; myb domain protein 6 (MYB6); CONTAINS InterPro DOMAIN/s: SANT, DNA-binding (InterPro:IPR001005), Homeodomain-like (InterPro:IPR009057), Myb, DNA-binding (InterPro:IPR014778), HTH transcriptional regulator, Myb-type, DNA-binding (InterPro:IPR017930), Homeodomain-related (InterPro:IPR012287), Myb transcription factor (InterPro:IPR015495); BEST …	-3
16.5.1.2.1	secondary metabolism.sulfur-containing.glucosinolates.regulation.aliphatic	glyma_06g195600	Transcript	(at5g15310 : 196.0) Member of the R2R3 factor gene family.; myb domain protein 16 (MYB16); CONTAINS InterPro DOMAIN/s: SANT, DNA-binding (InterPro:IPR001005), Homeodomain-like (InterPro:IPR009057), Myb, DNA-binding (InterPro:IPR014778), Homeodomain-related (InterPro:IPR012287), Myb transcription factor (InterPro:IPR015495), HTH transcriptional regulator, Myb-type, DNA-binding (InterPro:IPR017930)…	-1.32653
16.5.1.2.3	secondary metabolism.sulfur-containing.glucosinolates.regulation.indole	glyma_12g213900	Transcript	(at3g01140 : 88.6) Encodes a MIXTA-like MYB gene NOECK (NOK). Loss of function mutations show an increased number of branchpoints in leaf trichomes suggesting a role in negative regulation of trichome branching.; myb domain protein 106 (MYB106); FUNCTIONS IN: DNA binding, sequence-specific DNA binding transcription factor activity; INVOLVED IN: trichome branching, regulation of transcription, DNA…	-3
16.5.1.2.3	secondary metabolism.sulfur-containing.glucosinolates.regulation.indole	glyma_12g104500	Transcript	(at1g06180 : 192.0) member of MYB3R- and R2R3- type MYB- encoding genes; myb domain protein 13 (MYB13); CONTAINS InterPro DOMAIN/s: SANT, DNA-binding (InterPro:IPR001005), Homeodomain-like (InterPro:IPR009057), Myb, DNA-binding (InterPro:IPR014778), HTH transcriptional regulator, Myb-type, DNA-binding (InterPro:IPR017930), Homeodomain-related (InterPro:IPR012287), Myb transcription factor (InterP…	-3
16.5.1.2.3	secondary metabolism.sulfur-containing.glucosinolates.regulation.indole	glyma_12g199200	Transcript	(at3g01140 : 172.0) Encodes a MIXTA-like MYB gene NOECK (NOK). Loss of function mutations show an increased number of branchpoints in leaf trichomes suggesting a role in negative regulation of trichome branching.; myb domain protein 106 (MYB106); FUNCTIONS IN: DNA binding, sequence-specific DNA binding transcription factor activity; INVOLVED IN: trichome branching, regulation of transcription, DN…	-3
16.5.1.2.3	secondary metabolism.sulfur-containing.glucosinolates.regulation.indole	glyma_04g166900	Transcript	(at1g18570 : 196.0) Encodes a member of the R2R3-MYB transcription family. Involved in indole glucosinolate biosynthesis.; myb domain protein 51 (MYB51); CONTAINS InterPro DOMAIN/s: SANT, DNA-binding (InterPro:IPR001005), Homeodomain-like (InterPro:IPR009057), Myb, DNA-binding (InterPro:IPR014778), HTH transcriptional regulator, Myb-type, DNA-binding (InterPro:IPR017930), Homeodomain-related (Int…	-1.70095
16.5.1.2.3	secondary metabolism.sulfur-containing.glucosinolates.regulation.indole	glyma_03g047600	Transcript	(at4g05100 : 85.9) Member of the R2R3 factor gene family.; myb domain protein 74 (MYB74); CONTAINS InterPro DOMAIN/s: SANT, DNA-binding (InterPro:IPR001005), Homeodomain-like (InterPro:IPR009057), Myb, DNA-binding (InterPro:IPR014778), HTH transcriptional regulator, Myb-type, DNA-binding (InterPro:IPR017930), Homeodomain-related (InterPro:IPR012287), Myb transcription factor (InterPro:IPR015495);…	-3
16.5.1.2.3	secondary metabolism.sulfur-containing.glucosinolates.regulation.indole	glyma_05g061900	Transcript	(at5g35550 : 167.0) TT2 encodes a R2R3 MYB domain putative transcription factor that acts as a key determinant in the proanthocyanidin accumulation of developing seed. It is thought that a ternary complex composed of TT2, TT8 and TTG1 is necessary for correct expression of BAN in seed endothelium.; TRANSPARENT TESTA 2 (TT2); CONTAINS InterPro DOMAIN/s: SANT, DNA-binding (InterPro:IPR001005), Home…	-3
16.5.1.2.3	secondary metabolism.sulfur-containing.glucosinolates.regulation.indole	glyma_07g037700	Transcript	(at5g35550 : 178.0) TT2 encodes a R2R3 MYB domain putative transcription factor that acts as a key determinant in the proanthocyanidin accumulation of developing seed. It is thought that a ternary complex composed of TT2, TT8 and TTG1 is necessary for correct expression of BAN in seed endothelium.; TRANSPARENT TESTA 2 (TT2); CONTAINS InterPro DOMAIN/s: SANT, DNA-binding (InterPro:IPR001005), Home…	-1.69022
16.5.1.2.3	secondary metabolism.sulfur-containing.glucosinolates.regulation.indole	glyma_17g050500	Transcript	(at2g47460 : 197.0) "MYB12 belongs to subgroup 7 of the R2R3-MYB family. It strongly activates the promoters of chalcone synthase (CHS), flavanone 3-hydroxylase (F3H), flavonol synthase (FLS) and - to a lesser extent - chalcone flavanone isomerase (CHI), but cannot activate the promoters of flavonoid-3'hydroxylase (F3'H) and dihydroflavonol 4-reductase (DF). The activation requires a functional M…	-3
16.5.1.2.3	secondary metabolism.sulfur-containing.glucosinolates.regulation.indole	glyma_13g303200	Transcript	(at2g31180 : 200.0) Member of the R2R3 factor gene family.; myb domain protein 14 (MYB14); CONTAINS InterPro DOMAIN/s: SANT, DNA-binding (InterPro:IPR001005), Homeodomain-like (InterPro:IPR009057), Myb, DNA-binding (InterPro:IPR014778), HTH transcriptional regulator, Myb-type, DNA-binding (InterPro:IPR017930), Homeodomain-related (InterPro:IPR012287), Myb transcription factor (InterPro:IPR015495)…	-1.69022
16.5.1.2.3	secondary metabolism.sulfur-containing.glucosinolates.regulation.indole	glyma_08g276300	Transcript	(at3g55370 : 129.0) Encodes a nuclear localized Dof domain containing transcription factor expressed primarily in roots. Responsive to salicylic acid. Transgenic overexpressors have yellow leaves and short, defective roots.; OBF-binding protein 3 (OBP3); CONTAINS InterPro DOMAIN/s: Zinc finger, Dof-type (InterPro:IPR003851); BEST Arabidopsis thaliana protein match is: DNA binding with one finger …	-3
16.5.1.2.3	secondary metabolism.sulfur-containing.glucosinolates.regulation.indole	glyma_17g143600	Transcript	(at5g35550 : 167.0) TT2 encodes a R2R3 MYB domain putative transcription factor that acts as a key determinant in the proanthocyanidin accumulation of developing seed. It is thought that a ternary complex composed of TT2, TT8 and TTG1 is necessary for correct expression of BAN in seed endothelium.; TRANSPARENT TESTA 2 (TT2); CONTAINS InterPro DOMAIN/s: SANT, DNA-binding (InterPro:IPR001005), Home…	-3
16.5.1.2.3	secondary metabolism.sulfur-containing.glucosinolates.regulation.indole	glyma_16g007100	Transcript	(at4g09460 : 180.0) Encodes myb6 DNA-binding protein.; myb domain protein 6 (MYB6); CONTAINS InterPro DOMAIN/s: SANT, DNA-binding (InterPro:IPR001005), Homeodomain-like (InterPro:IPR009057), Myb, DNA-binding (InterPro:IPR014778), HTH transcriptional regulator, Myb-type, DNA-binding (InterPro:IPR017930), Homeodomain-related (InterPro:IPR012287), Myb transcription factor (InterPro:IPR015495); BEST …	-3
16.5.1.2.3	secondary metabolism.sulfur-containing.glucosinolates.regulation.indole	glyma_12g199100	Transcript	(at3g02940 : 173.0) Encodes a putative transcription factor (MYB107).; myb domain protein 107 (MYB107); CONTAINS InterPro DOMAIN/s: SANT, DNA-binding (InterPro:IPR001005), Homeodomain-like (InterPro:IPR009057), Myb, DNA-binding (InterPro:IPR014778), HTH transcriptional regulator, Myb-type, DNA-binding (InterPro:IPR017930), Homeodomain-related (InterPro:IPR012287), Myb transcription factor (InterP…	-3
16.5.1.2.3	secondary metabolism.sulfur-containing.glucosinolates.regulation.indole	glyma_06g195600	Transcript	(at5g15310 : 196.0) Member of the R2R3 factor gene family.; myb domain protein 16 (MYB16); CONTAINS InterPro DOMAIN/s: SANT, DNA-binding (InterPro:IPR001005), Homeodomain-like (InterPro:IPR009057), Myb, DNA-binding (InterPro:IPR014778), Homeodomain-related (InterPro:IPR012287), Myb transcription factor (InterPro:IPR015495), HTH transcriptional regulator, Myb-type, DNA-binding (InterPro:IPR017930)…	-1.32653
16.5.1.3.1	secondary metabolism.sulfur-containing.glucosinolates.degradation.myrosinase	glyma_11g130000	Transcript	(at5g42260 : 172.0) beta glucosidase 12 (BGLU12); FUNCTIONS IN: cation binding, hydrolase activity, hydrolyzing O-glycosyl compounds, catalytic activity; INVOLVED IN: carbohydrate metabolic process; LOCATED IN: endomembrane system; EXPRESSED IN: male gametophyte, pollen tube; EXPRESSED DURING: L mature pollen stage, M germinated pollen stage; CONTAINS InterPro DOMAIN/s: Glycoside hydrolase, famil…	2.03583
16.5.1.3.1	secondary metabolism.sulfur-containing.glucosinolates.degradation.myrosinase	glyma_13g343000	Transcript	(at5g24550 : 416.0) beta glucosidase 32 (BGLU32); FUNCTIONS IN: cation binding, hydrolase activity, hydrolyzing O-glycosyl compounds, catalytic activity; INVOLVED IN: response to other organism; LOCATED IN: endomembrane system; EXPRESSED IN: synergid; CONTAINS InterPro DOMAIN/s: Glycoside hydrolase, family 1 (InterPro:IPR001360), Glycoside hydrolase, family 1, active site (InterPro:IPR018120), Gl…	-3
16.5.1.3.1	secondary metabolism.sulfur-containing.glucosinolates.degradation.myrosinase	glyma_15g031400	Transcript	(at2g44450 : 575.0) beta glucosidase 15 (BGLU15); FUNCTIONS IN: cation binding, hydrolase activity, hydrolyzing O-glycosyl compounds, catalytic activity; INVOLVED IN: carbohydrate metabolic process; LOCATED IN: cell wall, plant-type cell wall; EXPRESSED IN: 23 plant structures; EXPRESSED DURING: 14 growth stages; CONTAINS InterPro DOMAIN/s: Glycoside hydrolase, family 1 (InterPro:IPR001360), Glyc…	1.03192
16.5.1.3.1	secondary metabolism.sulfur-containing.glucosinolates.degradation.myrosinase	glyma_08g347700	Transcript	(at2g44480 : 396.0) beta glucosidase 17 (BGLU17); FUNCTIONS IN: cation binding, hydrolase activity, hydrolyzing O-glycosyl compounds, catalytic activity; INVOLVED IN: carbohydrate metabolic process; EXPRESSED IN: stem, hypocotyl, sepal, male gametophyte, root; EXPRESSED DURING: 4 anthesis; CONTAINS InterPro DOMAIN/s: Glycoside hydrolase, family 1 (InterPro:IPR001360), Glycoside hydrolase, catalyt…	-3
16.5.1.3.1	secondary metabolism.sulfur-containing.glucosinolates.degradation.myrosinase	glyma_04g201600	Transcript	(at1g51470 : 142.0) Encodes a myrosinase.; beta glucosidase 35 (BGLU35); FUNCTIONS IN: thioglucosidase activity, beta-glucosidase activity, hydrolase activity, hydrolyzing O-glycosyl compounds; INVOLVED IN: response to salt stress; LOCATED IN: endomembrane system; EXPRESSED IN: root; CONTAINS InterPro DOMAIN/s: Glycoside hydrolase, family 1 (InterPro:IPR001360), Glycoside hydrolase, family 1, act…	-3
16.5.1.3.1	secondary metabolism.sulfur-containing.glucosinolates.degradation.myrosinase	glyma_12g054300	Transcript	(at2g44480 : 466.0) beta glucosidase 17 (BGLU17); FUNCTIONS IN: cation binding, hydrolase activity, hydrolyzing O-glycosyl compounds, catalytic activity; INVOLVED IN: carbohydrate metabolic process; EXPRESSED IN: stem, hypocotyl, sepal, male gametophyte, root; EXPRESSED DURING: 4 anthesis; CONTAINS InterPro DOMAIN/s: Glycoside hydrolase, family 1 (InterPro:IPR001360), Glycoside hydrolase, catalyt…	1.22832
16.5.1.3.1	secondary metabolism.sulfur-containing.glucosinolates.degradation.myrosinase	glyma_14g147600	Transcript	(at5g24540 : 110.0) beta glucosidase 31 (BGLU31); FUNCTIONS IN: cation binding, hydrolase activity, hydrolyzing O-glycosyl compounds, catalytic activity; INVOLVED IN: response to other organism; LOCATED IN: endomembrane system; EXPRESSED IN: stem, sepal; EXPRESSED DURING: 4 anthesis; CONTAINS InterPro DOMAIN/s: Glycoside hydrolase, family 1 (InterPro:IPR001360), Glycoside hydrolase, family 1, act…	-3
16.5.1.3.1	secondary metabolism.sulfur-containing.glucosinolates.degradation.myrosinase	glyma_07g121800	Transcript	(at3g62750 : 101.0) beta glucosidase 8 (BGLU8); FUNCTIONS IN: cation binding, hydrolase activity, hydrolyzing O-glycosyl compounds, catalytic activity; INVOLVED IN: carbohydrate metabolic process; LOCATED IN: vacuole; CONTAINS InterPro DOMAIN/s: Glycoside hydrolase, family 1 (InterPro:IPR001360), Glycoside hydrolase, family 1, active site (InterPro:IPR018120), Glycoside hydrolase, catalytic core …	-3
16.5.1.3.1.1	secondary metabolism.sulfur-containing.glucosinolates.degradation.myrosinase.TGG	glyma_16g108000	Transcript	(at5g42260 : 174.0) beta glucosidase 12 (BGLU12); FUNCTIONS IN: cation binding, hydrolase activity, hydrolyzing O-glycosyl compounds, catalytic activity; INVOLVED IN: carbohydrate metabolic process; LOCATED IN: endomembrane system; EXPRESSED IN: male gametophyte, pollen tube; EXPRESSED DURING: L mature pollen stage, M germinated pollen stage; CONTAINS InterPro DOMAIN/s: Glycoside hydrolase, famil…	-3
16.5.1.3.1.1	secondary metabolism.sulfur-containing.glucosinolates.degradation.myrosinase.TGG	glyma_12g054600	Transcript	(at2g44480 : 107.0) beta glucosidase 17 (BGLU17); FUNCTIONS IN: cation binding, hydrolase activity, hydrolyzing O-glycosyl compounds, catalytic activity; INVOLVED IN: carbohydrate metabolic process; EXPRESSED IN: stem, hypocotyl, sepal, male gametophyte, root; EXPRESSED DURING: 4 anthesis; CONTAINS InterPro DOMAIN/s: Glycoside hydrolase, family 1 (InterPro:IPR001360), Glycoside hydrolase, catalyt…	1.01586
16.5.99.1	secondary metabolism.sulfur-containing.misc.alliinase	glyma_16g162500	Transcript	(at1g34060 : 486.0) Pyridoxal phosphate (PLP)-dependent transferases superfamily protein; FUNCTIONS IN: carbon-sulfur lyase activity, pyridoxal phosphate binding, catalytic activity; LOCATED IN: endomembrane system; CONTAINS InterPro DOMAIN/s: Pyridoxal phosphate-dependent transferase, major domain (InterPro:IPR015424), EGF-like, alliinase (InterPro:IPR006947), Pyridoxal phosphate-dependent trans…	-1.33016
16.5.99.1	secondary metabolism.sulfur-containing.misc.alliinase	glyma_02g077600	Transcript	(at1g34060 : 489.0) Pyridoxal phosphate (PLP)-dependent transferases superfamily protein; FUNCTIONS IN: carbon-sulfur lyase activity, pyridoxal phosphate binding, catalytic activity; LOCATED IN: endomembrane system; CONTAINS InterPro DOMAIN/s: Pyridoxal phosphate-dependent transferase, major domain (InterPro:IPR015424), EGF-like, alliinase (InterPro:IPR006947), Pyridoxal phosphate-dependent trans…	2.6262
16.5.99.1	secondary metabolism.sulfur-containing.misc.alliinase	glyma_04g186700	Transcript	(at4g24670 : 465.0) Encodes a protein with similarity to the TAA1 trytophan aminotransferase involved in IAA biosynthesis. Double mutant analyses suggest that this protein is involved in regulating many aspects of plant growth and development from embryogenesis to flower formation and plays a role in ethylene-mediated signaling.; tryptophan aminotransferase related 2 (TAR2); FUNCTIONS IN: L-trypt…	-1.03268
16.5.99.1	secondary metabolism.sulfur-containing.misc.alliinase	glyma_16g162300	Transcript	(at1g34060 : 464.0) Pyridoxal phosphate (PLP)-dependent transferases superfamily protein; FUNCTIONS IN: carbon-sulfur lyase activity, pyridoxal phosphate binding, catalytic activity; LOCATED IN: endomembrane system; CONTAINS InterPro DOMAIN/s: Pyridoxal phosphate-dependent transferase, major domain (InterPro:IPR015424), EGF-like, alliinase (InterPro:IPR006947), Pyridoxal phosphate-dependent trans…	-3
16.5.99.1	secondary metabolism.sulfur-containing.misc.alliinase	glyma_16g165300	Transcript	(at1g34040 : 325.0) Pyridoxal phosphate (PLP)-dependent transferases superfamily protein; FUNCTIONS IN: pyridoxal phosphate binding, carbon-sulfur lyase activity, catalytic activity; INVOLVED IN: biological_process unknown; LOCATED IN: endomembrane system; CONTAINS InterPro DOMAIN/s: Pyridoxal phosphate-dependent transferase, major domain (InterPro:IPR015424), EGF-like, alliinase (InterPro:IPR006…	-3
16.5.99.1	secondary metabolism.sulfur-containing.misc.alliinase	glyma_16g160600	Transcript	(at1g34060 : 489.0) Pyridoxal phosphate (PLP)-dependent transferases superfamily protein; FUNCTIONS IN: carbon-sulfur lyase activity, pyridoxal phosphate binding, catalytic activity; LOCATED IN: endomembrane system; CONTAINS InterPro DOMAIN/s: Pyridoxal phosphate-dependent transferase, major domain (InterPro:IPR015424), EGF-like, alliinase (InterPro:IPR006947), Pyridoxal phosphate-dependent trans…	-1.73661
16.5.99.1	secondary metabolism.sulfur-containing.misc.alliinase	glyma_05g040400	Transcript	(at4g24670 : 455.0) Encodes a protein with similarity to the TAA1 trytophan aminotransferase involved in IAA biosynthesis. Double mutant analyses suggest that this protein is involved in regulating many aspects of plant growth and development from embryogenesis to flower formation and plays a role in ethylene-mediated signaling.; tryptophan aminotransferase related 2 (TAR2); FUNCTIONS IN: L-trypt…	-1.22333
16.5.99.1	secondary metabolism.sulfur-containing.misc.alliinase	glyma_16g139900	Transcript	(at1g34060 : 259.0) Pyridoxal phosphate (PLP)-dependent transferases superfamily protein; FUNCTIONS IN: carbon-sulfur lyase activity, pyridoxal phosphate binding, catalytic activity; LOCATED IN: endomembrane system; CONTAINS InterPro DOMAIN/s: Pyridoxal phosphate-dependent transferase, major domain (InterPro:IPR015424), EGF-like, alliinase (InterPro:IPR006947), Pyridoxal phosphate-dependent trans…	-3
16.5.99.1	secondary metabolism.sulfur-containing.misc.alliinase	glyma_01g027400	Transcript	(at1g70560 : 418.0) TAA1 is involved in the shade-induced production of indole-3-pyruvate (IPA), a precursor to IAA, a biologically active auxin. It is also involved in regulating many aspects of plant growth and development from embryogenesis to flower formation and plays a role in ethylene-mediated signaling. This enzyme can catalyze the formation of IPA from L-tryptophan. Though L-Trp is expec…	-3
16.5.99.1	secondary metabolism.sulfur-containing.misc.alliinase	glyma_17g086500	Transcript	(at4g24670 : 439.0) Encodes a protein with similarity to the TAA1 trytophan aminotransferase involved in IAA biosynthesis. Double mutant analyses suggest that this protein is involved in regulating many aspects of plant growth and development from embryogenesis to flower formation and plays a role in ethylene-mediated signaling.; tryptophan aminotransferase related 2 (TAR2); FUNCTIONS IN: L-trypt…	-2.87236
16.5.99.1	secondary metabolism.sulfur-containing.misc.alliinase	glyma_02g037600	Transcript	(at1g70560 : 429.0) TAA1 is involved in the shade-induced production of indole-3-pyruvate (IPA), a precursor to IAA, a biologically active auxin. It is also involved in regulating many aspects of plant growth and development from embryogenesis to flower formation and plays a role in ethylene-mediated signaling. This enzyme can catalyze the formation of IPA from L-tryptophan. Though L-Trp is expec…	-3.89166
16.7	secondary metabolism.wax	glyma_18g083300	Transcript	(at5g55380 : 152.0) MBOAT (membrane bound O-acyl transferase) family protein; CONTAINS InterPro DOMAIN/s: Wax synthase (InterPro:IPR017088), Membrane bound O-acyl transferase, MBOAT (InterPro:IPR004299); BEST Arabidopsis thaliana protein match is: MBOAT (membrane bound O-acyl transferase) family protein (TAIR:AT5G55370.1); Has 1807 Blast hits to 1807 proteins in 277 species: Archae - 0; Bacteria …	-3
16.7	secondary metabolism.wax	glyma_08g261100	Transcript	(at1g68530 : 856.0) Encodes KCS6, a member of the 3-ketoacyl-CoA synthase family involved in the biosynthesis of VLCFA (very long chain fatty acids).; 3-ketoacyl-CoA synthase 6 (KCS6); FUNCTIONS IN: transferase activity, transferring acyl groups other than amino-acyl groups, catalytic activity; INVOLVED IN: in 7 processes; LOCATED IN: endoplasmic reticulum; EXPRESSED IN: 29 plant structures; EXPR…	-3.54494
16.7	secondary metabolism.wax	glyma_05g083000	Transcript	(at5g43760 : 538.0) Encodes KCS20, a member of the 3-ketoacyl-CoA synthase family involved in the biosynthesis of VLCFA (very long chain fatty acids).; 3-ketoacyl-CoA synthase 20 (KCS20); FUNCTIONS IN: fatty acid elongase activity; INVOLVED IN: response to cold, response to light stimulus, response to osmotic stress; LOCATED IN: membrane; EXPRESSED IN: 28 plant structures; EXPRESSED DURING: 13 gr…	-3
16.7	secondary metabolism.wax	glyma_03g101800	Transcript	(at1g02205 : 742.0) Expression of the CER1 gene associated with production of stem epicuticular wax and pollen fertility. Biochemical studies showed that cer1 mutants are blocked in the conversion of stem wax C30 aldehydes to C29 alkanes, and they also lack the secondary alcohols and ketones. These suggested the CER1 protein is an aldehyde decarbonylase, but the exact molecular function of this p…	-3
16.7	secondary metabolism.wax	glyma_09g226200	Transcript	(at3g51970 : 344.0) acyl-CoA sterol acyl transferase 1 (ASAT1); FUNCTIONS IN: acyltransferase activity; INVOLVED IN: biological_process unknown; LOCATED IN: endomembrane system; EXPRESSED IN: 10 plant structures; EXPRESSED DURING: 6 growth stages; CONTAINS InterPro DOMAIN/s: Wax synthase (InterPro:IPR017088); BEST Arabidopsis thaliana protein match is: MBOAT (membrane bound O-acyl transferase) fa…	-2.57619
16.7	secondary metabolism.wax	glyma_20g115500	Transcript	(at1g68530 : 855.0) Encodes KCS6, a member of the 3-ketoacyl-CoA synthase family involved in the biosynthesis of VLCFA (very long chain fatty acids).; 3-ketoacyl-CoA synthase 6 (KCS6); FUNCTIONS IN: transferase activity, transferring acyl groups other than amino-acyl groups, catalytic activity; INVOLVED IN: in 7 processes; LOCATED IN: endoplasmic reticulum; EXPRESSED IN: 29 plant structures; EXPR…	-3.49849
16.7	secondary metabolism.wax	glyma_18g088800	Transcript	(at5g55350 : 179.0) MBOAT (membrane bound O-acyl transferase) family protein; CONTAINS InterPro DOMAIN/s: Wax synthase (InterPro:IPR017088); BEST Arabidopsis thaliana protein match is: MBOAT (membrane bound O-acyl transferase) family protein (TAIR:AT5G55360.1); Has 1807 Blast hits to 1807 proteins in 277 species: Archae - 0; Bacteria - 0; Metazoa - 736; Fungi - 347; Plants - 385; Viruses - 0; Oth…	-3
16.7	secondary metabolism.wax	glyma_18g089000	Transcript	(at5g55380 : 201.0) MBOAT (membrane bound O-acyl transferase) family protein; CONTAINS InterPro DOMAIN/s: Wax synthase (InterPro:IPR017088), Membrane bound O-acyl transferase, MBOAT (InterPro:IPR004299); BEST Arabidopsis thaliana protein match is: MBOAT (membrane bound O-acyl transferase) family protein (TAIR:AT5G55370.1); Has 1807 Blast hits to 1807 proteins in 277 species: Archae - 0; Bacteria …	-3
16.7	secondary metabolism.wax	glyma_07g121500	Transcript	(at1g02205 : 803.0) Expression of the CER1 gene associated with production of stem epicuticular wax and pollen fertility. Biochemical studies showed that cer1 mutants are blocked in the conversion of stem wax C30 aldehydes to C29 alkanes, and they also lack the secondary alcohols and ketones. These suggested the CER1 protein is an aldehyde decarbonylase, but the exact molecular function of this p…	-3
16.7	secondary metabolism.wax	glyma_13g091200	Transcript	(at5g57800 : 877.0) encodes a transmembrane protein with similarity to the sterol desaturase family at the N-terminus and to the short-chain dehydrogenase/reductase family at the C-terminus. Mutant analyses indicate this protein is involved in cuticle membrane and wax biosynthesis.; ECERIFERUM 3 (CER3); FUNCTIONS IN: oxidoreductase activity, binding, iron ion binding, catalytic activity; INVOLVED…	-1.83827
16.7	secondary metabolism.wax	glyma_18g086700	Transcript	(at5g55380 : 200.0) MBOAT (membrane bound O-acyl transferase) family protein; CONTAINS InterPro DOMAIN/s: Wax synthase (InterPro:IPR017088), Membrane bound O-acyl transferase, MBOAT (InterPro:IPR004299); BEST Arabidopsis thaliana protein match is: MBOAT (membrane bound O-acyl transferase) family protein (TAIR:AT5G55370.1); Has 1807 Blast hits to 1807 proteins in 277 species: Archae - 0; Bacteria …	-3
16.7	secondary metabolism.wax	glyma_03g102000	Transcript	(at1g02205 : 125.0) Expression of the CER1 gene associated with production of stem epicuticular wax and pollen fertility. Biochemical studies showed that cer1 mutants are blocked in the conversion of stem wax C30 aldehydes to C29 alkanes, and they also lack the secondary alcohols and ketones. These suggested the CER1 protein is an aldehyde decarbonylase, but the exact molecular function of this p…	-3
16.7	secondary metabolism.wax	glyma_17g183700	Transcript	(at5g43760 : 547.0) Encodes KCS20, a member of the 3-ketoacyl-CoA synthase family involved in the biosynthesis of VLCFA (very long chain fatty acids).; 3-ketoacyl-CoA synthase 20 (KCS20); FUNCTIONS IN: fatty acid elongase activity; INVOLVED IN: response to cold, response to light stimulus, response to osmotic stress; LOCATED IN: membrane; EXPRESSED IN: 28 plant structures; EXPRESSED DURING: 13 gr…	-3
16.7	secondary metabolism.wax	glyma_03g101700	Transcript	(at1g02205 : 576.0) Expression of the CER1 gene associated with production of stem epicuticular wax and pollen fertility. Biochemical studies showed that cer1 mutants are blocked in the conversion of stem wax C30 aldehydes to C29 alkanes, and they also lack the secondary alcohols and ketones. These suggested the CER1 protein is an aldehyde decarbonylase, but the exact molecular function of this p…	-1.73856
16.7	secondary metabolism.wax	glyma_07g114200	Transcript	(at1g02205 : 777.0) Expression of the CER1 gene associated with production of stem epicuticular wax and pollen fertility. Biochemical studies showed that cer1 mutants are blocked in the conversion of stem wax C30 aldehydes to C29 alkanes, and they also lack the secondary alcohols and ketones. These suggested the CER1 protein is an aldehyde decarbonylase, but the exact molecular function of this p…	-1.73661
16.7	secondary metabolism.wax	glyma_10g241700	Transcript	(at1g68530 : 441.0) Encodes KCS6, a member of the 3-ketoacyl-CoA synthase family involved in the biosynthesis of VLCFA (very long chain fatty acids).; 3-ketoacyl-CoA synthase 6 (KCS6); FUNCTIONS IN: transferase activity, transferring acyl groups other than amino-acyl groups, catalytic activity; INVOLVED IN: in 7 processes; LOCATED IN: endoplasmic reticulum; EXPRESSED IN: 29 plant structures; EXPR…	-3
16.7	secondary metabolism.wax	glyma_03g101300	Transcript	(at1g02205 : 196.0) Expression of the CER1 gene associated with production of stem epicuticular wax and pollen fertility. Biochemical studies showed that cer1 mutants are blocked in the conversion of stem wax C30 aldehydes to C29 alkanes, and they also lack the secondary alcohols and ketones. These suggested the CER1 protein is an aldehyde decarbonylase, but the exact molecular function of this p…	-3
16.7	secondary metabolism.wax	glyma_10g274400	Transcript	(at1g68530 : 879.0) Encodes KCS6, a member of the 3-ketoacyl-CoA synthase family involved in the biosynthesis of VLCFA (very long chain fatty acids).; 3-ketoacyl-CoA synthase 6 (KCS6); FUNCTIONS IN: transferase activity, transferring acyl groups other than amino-acyl groups, catalytic activity; INVOLVED IN: in 7 processes; LOCATED IN: endoplasmic reticulum; EXPRESSED IN: 29 plant structures; EXPR…	-3.9076
16.7	secondary metabolism.wax	glyma_15g149400	Transcript	(at5g49070 : 479.0) Encodes KCS21, a member of the 3-ketoacyl-CoA synthase family involved in the biosynthesis of VLCFA (very long chain fatty acids).; 3-ketoacyl-CoA synthase 21 (KCS21); FUNCTIONS IN: transferase activity, transferring acyl groups other than amino-acyl groups, catalytic activity, acyltransferase activity; INVOLVED IN: very long-chain fatty acid metabolic process, cuticle develop…	-3
16.7	secondary metabolism.wax	glyma_18g088100	Transcript	(at5g55350 : 107.0) MBOAT (membrane bound O-acyl transferase) family protein; CONTAINS InterPro DOMAIN/s: Wax synthase (InterPro:IPR017088); BEST Arabidopsis thaliana protein match is: MBOAT (membrane bound O-acyl transferase) family protein (TAIR:AT5G55360.1); Has 1807 Blast hits to 1807 proteins in 277 species: Archae - 0; Bacteria - 0; Metazoa - 736; Fungi - 347; Plants - 385; Viruses - 0; Oth…	-3
16.7	secondary metabolism.wax	glyma_11g245700	Transcript	(at1g67730 : 134.0) Encodes one of the two Arabidopsis homologues to YBR159w encoding a S. cerevisiae beta-ketoacyl reductase (KCR), which catalyzes the first reduction during VLCFA (very long chain fatty acids, >18 carbon) elongation: KCR1 (At1g67730), KCR2 (At1g24470). Complementation of the yeast ybr159Delta mutant demonstrated that the two KCR proteins are divergent and that only AtKCR1 can r…	2.02
16.7	secondary metabolism.wax	glyma_09g043700	Transcript	(at5g49070 : 288.0) Encodes KCS21, a member of the 3-ketoacyl-CoA synthase family involved in the biosynthesis of VLCFA (very long chain fatty acids).; 3-ketoacyl-CoA synthase 21 (KCS21); FUNCTIONS IN: transferase activity, transferring acyl groups other than amino-acyl groups, catalytic activity, acyltransferase activity; INVOLVED IN: very long-chain fatty acid metabolic process, cuticle develop…	2.59237
16.7	secondary metabolism.wax	glyma_03g101200	Transcript	(at1g02205 : 757.0) Expression of the CER1 gene associated with production of stem epicuticular wax and pollen fertility. Biochemical studies showed that cer1 mutants are blocked in the conversion of stem wax C30 aldehydes to C29 alkanes, and they also lack the secondary alcohols and ketones. These suggested the CER1 protein is an aldehyde decarbonylase, but the exact molecular function of this p…	-4.53158
16.7	secondary metabolism.wax	glyma_18g087500	Transcript	(at5g55380 : 179.0) MBOAT (membrane bound O-acyl transferase) family protein; CONTAINS InterPro DOMAIN/s: Wax synthase (InterPro:IPR017088), Membrane bound O-acyl transferase, MBOAT (InterPro:IPR004299); BEST Arabidopsis thaliana protein match is: MBOAT (membrane bound O-acyl transferase) family protein (TAIR:AT5G55370.1); Has 1807 Blast hits to 1807 proteins in 277 species: Archae - 0; Bacteria …	2.30401
16.8.1	secondary metabolism.flavonoids.anthocyanins	glyma_14g061800	Transcript	(at2g39980 : 629.0) HXXXD-type acyl-transferase family protein; FUNCTIONS IN: transferase activity, transferring acyl groups other than amino-acyl groups, transferase activity; INVOLVED IN: response to karrikin; LOCATED IN: cellular_component unknown; EXPRESSED IN: 17 plant structures; EXPRESSED DURING: 10 growth stages; CONTAINS InterPro DOMAIN/s: Transferase (InterPro:IPR003480); BEST Arabidops…	-2.27888
16.8.1	secondary metabolism.flavonoids.anthocyanins	glyma_07g067200	Transcript	(at2g22590 : 351.0) UDP-Glycosyltransferase superfamily protein; FUNCTIONS IN: transferase activity, transferring glycosyl groups; INVOLVED IN: metabolic process; LOCATED IN: cellular_component unknown; CONTAINS InterPro DOMAIN/s: UDP-glucuronosyl/UDP-glucosyltransferase (InterPro:IPR002213); BEST Arabidopsis thaliana protein match is: UDP-Glycosyltransferase superfamily protein (TAIR:AT5G65550.1…	-3
16.8.1	secondary metabolism.flavonoids.anthocyanins	glyma_08g307000	Transcript	(at3g13610 : 315.0) 2-oxoglutarate (2OG) and Fe(II)-dependent oxygenase superfamily protein; CONTAINS InterPro DOMAIN/s: Oxoglutarate/iron-dependent oxygenase (InterPro:IPR005123); BEST Arabidopsis thaliana protein match is: 2-oxoglutarate (2OG) and Fe(II)-dependent oxygenase superfamily protein (TAIR:AT1G55290.1); Has 8779 Blast hits to 8731 proteins in 1013 species: Archae - 0; Bacteria - 1145;…	-3
16.8.1	secondary metabolism.flavonoids.anthocyanins	glyma_09g235100	Transcript	(at1g66390 : 190.0) production of anthocyanin pigment 2 protein (PAP2); myb domain protein 90 (MYB90); CONTAINS InterPro DOMAIN/s: SANT, DNA-binding (InterPro:IPR001005), Homeodomain-like (InterPro:IPR009057), Myb, DNA-binding (InterPro:IPR014778), HTH transcriptional regulator, Myb-type, DNA-binding (InterPro:IPR017930), Homeodomain-related (InterPro:IPR012287), Myb transcription factor (InterPr…	-3
16.8.1	secondary metabolism.flavonoids.anthocyanins	glyma_18g148200	Transcript	(at2g22590 : 487.0) UDP-Glycosyltransferase superfamily protein; FUNCTIONS IN: transferase activity, transferring glycosyl groups; INVOLVED IN: metabolic process; LOCATED IN: cellular_component unknown; CONTAINS InterPro DOMAIN/s: UDP-glucuronosyl/UDP-glucosyltransferase (InterPro:IPR002213); BEST Arabidopsis thaliana protein match is: UDP-Glycosyltransferase superfamily protein (TAIR:AT5G65550.1…	-3
16.8.1	secondary metabolism.flavonoids.anthocyanins	glyma_07g141100	Transcript	(at1g66380 : 182.0) Encodes a member of the MYB family of transcription factors. Involved in regulation of anthocyanin biosynthesis. Affects the expression of enzymes involved in later steps of anthocyanin biosynthesis; myb domain protein 114 (MYB114); CONTAINS InterPro DOMAIN/s: SANT, DNA-binding (InterPro:IPR001005), Homeodomain-like (InterPro:IPR009057), Myb, DNA-binding (InterPro:IPR014778), …	-3
16.8.1	secondary metabolism.flavonoids.anthocyanins	glyma_18g191200	Transcript	(at1g66390 : 186.0) production of anthocyanin pigment 2 protein (PAP2); myb domain protein 90 (MYB90); CONTAINS InterPro DOMAIN/s: SANT, DNA-binding (InterPro:IPR001005), Homeodomain-like (InterPro:IPR009057), Myb, DNA-binding (InterPro:IPR014778), HTH transcriptional regulator, Myb-type, DNA-binding (InterPro:IPR017930), Homeodomain-related (InterPro:IPR012287), Myb transcription factor (InterPr…	-3
16.8.1	secondary metabolism.flavonoids.anthocyanins	glyma_19g025000	Transcript	(at1g56650 : 187.0) Encodes a putative MYB domain containing transcription factor involved in anthocyanin metabolism and radical scavenging. Essential for the sucrose-mediated expression of the dihydroflavonol reductase gene.; production of anthocyanin pigment 1 (PAP1); CONTAINS InterPro DOMAIN/s: SANT, DNA-binding (InterPro:IPR001005), Homeodomain-like (InterPro:IPR009057), Myb, DNA-binding (Int…	-3
16.8.1	secondary metabolism.flavonoids.anthocyanins	glyma_18g144800	Transcript	(at5g54010 : 121.0) UDP-Glycosyltransferase superfamily protein; FUNCTIONS IN: transferase activity, transferring glycosyl groups; INVOLVED IN: metabolic process; LOCATED IN: endomembrane system; EXPRESSED IN: 6 plant structures; EXPRESSED DURING: L mature pollen stage, M germinated pollen stage, 4 anthesis, petal differentiation and expansion stage; CONTAINS InterPro DOMAIN/s: UDP-glucuronosyl/U…	-3
16.8.1	secondary metabolism.flavonoids.anthocyanins	glyma_18g085800	Transcript	(at5g53990 : 244.0) UDP-Glycosyltransferase superfamily protein; FUNCTIONS IN: transferase activity, transferring glycosyl groups; INVOLVED IN: metabolic process; EXPRESSED IN: root; CONTAINS InterPro DOMAIN/s: UDP-glucuronosyl/UDP-glucosyltransferase (InterPro:IPR002213); BEST Arabidopsis thaliana protein match is: UDP-Glycosyltransferase superfamily protein (TAIR:AT1G64910.1); Has 1807 Blast hi…	-1.73661
16.8.1	secondary metabolism.flavonoids.anthocyanins	glyma_10g194100	Transcript	(at5g54010 : 221.0) UDP-Glycosyltransferase superfamily protein; FUNCTIONS IN: transferase activity, transferring glycosyl groups; INVOLVED IN: metabolic process; LOCATED IN: endomembrane system; EXPRESSED IN: 6 plant structures; EXPRESSED DURING: L mature pollen stage, M germinated pollen stage, 4 anthesis, petal differentiation and expansion stage; CONTAINS InterPro DOMAIN/s: UDP-glucuronosyl/U…	-3
16.8.1	secondary metabolism.flavonoids.anthocyanins	glyma_09g235000	Transcript	(at1g66390 : 113.0) production of anthocyanin pigment 2 protein (PAP2); myb domain protein 90 (MYB90); CONTAINS InterPro DOMAIN/s: SANT, DNA-binding (InterPro:IPR001005), Homeodomain-like (InterPro:IPR009057), Myb, DNA-binding (InterPro:IPR014778), HTH transcriptional regulator, Myb-type, DNA-binding (InterPro:IPR017930), Homeodomain-related (InterPro:IPR012287), Myb transcription factor (InterPr…	-3
16.8.1	secondary metabolism.flavonoids.anthocyanins	glyma_05g061900	Transcript	(at5g35550 : 167.0) TT2 encodes a R2R3 MYB domain putative transcription factor that acts as a key determinant in the proanthocyanidin accumulation of developing seed. It is thought that a ternary complex composed of TT2, TT8 and TTG1 is necessary for correct expression of BAN in seed endothelium.; TRANSPARENT TESTA 2 (TT2); CONTAINS InterPro DOMAIN/s: SANT, DNA-binding (InterPro:IPR001005), Home…	-3
16.8.1	secondary metabolism.flavonoids.anthocyanins	glyma_09g235300	Transcript	(at1g66390 : 191.0) production of anthocyanin pigment 2 protein (PAP2); myb domain protein 90 (MYB90); CONTAINS InterPro DOMAIN/s: SANT, DNA-binding (InterPro:IPR001005), Homeodomain-like (InterPro:IPR009057), Myb, DNA-binding (InterPro:IPR014778), HTH transcriptional regulator, Myb-type, DNA-binding (InterPro:IPR017930), Homeodomain-related (InterPro:IPR012287), Myb transcription factor (InterPr…	-1.48924
16.8.1	secondary metabolism.flavonoids.anthocyanins	glyma_12g120200	Transcript	(at5g54010 : 421.0) UDP-Glycosyltransferase superfamily protein; FUNCTIONS IN: transferase activity, transferring glycosyl groups; INVOLVED IN: metabolic process; LOCATED IN: endomembrane system; EXPRESSED IN: 6 plant structures; EXPRESSED DURING: L mature pollen stage, M germinated pollen stage, 4 anthesis, petal differentiation and expansion stage; CONTAINS InterPro DOMAIN/s: UDP-glucuronosyl/U…	-3
16.8.1	secondary metabolism.flavonoids.anthocyanins	glyma_11g227600	Transcript	(at2g39980 : 497.0) HXXXD-type acyl-transferase family protein; FUNCTIONS IN: transferase activity, transferring acyl groups other than amino-acyl groups, transferase activity; INVOLVED IN: response to karrikin; LOCATED IN: cellular_component unknown; EXPRESSED IN: 17 plant structures; EXPRESSED DURING: 10 growth stages; CONTAINS InterPro DOMAIN/s: Transferase (InterPro:IPR003480); BEST Arabidops…	-3
16.8.1	secondary metabolism.flavonoids.anthocyanins	glyma_12g132500	Transcript	(at5g54010 : 375.0) UDP-Glycosyltransferase superfamily protein; FUNCTIONS IN: transferase activity, transferring glycosyl groups; INVOLVED IN: metabolic process; LOCATED IN: endomembrane system; EXPRESSED IN: 6 plant structures; EXPRESSED DURING: L mature pollen stage, M germinated pollen stage, 4 anthesis, petal differentiation and expansion stage; CONTAINS InterPro DOMAIN/s: UDP-glucuronosyl/U…	-1.73856
16.8.1	secondary metabolism.flavonoids.anthocyanins	glyma_08g332500	Transcript	(at4g27570 : 462.0) UDP-Glycosyltransferase superfamily protein; FUNCTIONS IN: transferase activity, transferring glycosyl groups; INVOLVED IN: N-terminal protein myristoylation, metabolic process; LOCATED IN: cellular_component unknown; CONTAINS InterPro DOMAIN/s: UDP-glucuronosyl/UDP-glucosyltransferase (InterPro:IPR002213); BEST Arabidopsis thaliana protein match is: UDP-Glycosyltransferase su…	-3
16.8.1	secondary metabolism.flavonoids.anthocyanins	glyma_07g124400	Transcript	(at3g13610 : 500.0) 2-oxoglutarate (2OG) and Fe(II)-dependent oxygenase superfamily protein; CONTAINS InterPro DOMAIN/s: Oxoglutarate/iron-dependent oxygenase (InterPro:IPR005123); BEST Arabidopsis thaliana protein match is: 2-oxoglutarate (2OG) and Fe(II)-dependent oxygenase superfamily protein (TAIR:AT1G55290.1); Has 8779 Blast hits to 8731 proteins in 1013 species: Archae - 0; Bacteria - 1145;…	-3.29377
16.8.1	secondary metabolism.flavonoids.anthocyanins	glyma_03g103200	Transcript	(at5g65550 : 125.0) UDP-Glycosyltransferase superfamily protein; FUNCTIONS IN: transferase activity, transferring glycosyl groups; INVOLVED IN: metabolic process; CONTAINS InterPro DOMAIN/s: UDP-glucuronosyl/UDP-glucosyltransferase (InterPro:IPR002213); BEST Arabidopsis thaliana protein match is: UDP-Glycosyltransferase superfamily protein (TAIR:AT5G49690.1); Has 1807 Blast hits to 1807 proteins …	-3
16.8.1	secondary metabolism.flavonoids.anthocyanins	glyma_13g289000	Transcript	(at3g29630 : 364.0) UDP-Glycosyltransferase superfamily protein; FUNCTIONS IN: transferase activity, transferring hexosyl groups, transferase activity, transferring glycosyl groups; INVOLVED IN: metabolic process; LOCATED IN: cellular_component unknown; EXPRESSED IN: inflorescence meristem, hypocotyl, root, flower, guard cell; EXPRESSED DURING: petal differentiation and expansion stage; CONTAINS …	-3
16.8.1	secondary metabolism.flavonoids.anthocyanins	glyma_10g194000	Transcript	(at5g54010 : 327.0) UDP-Glycosyltransferase superfamily protein; FUNCTIONS IN: transferase activity, transferring glycosyl groups; INVOLVED IN: metabolic process; LOCATED IN: endomembrane system; EXPRESSED IN: 6 plant structures; EXPRESSED DURING: L mature pollen stage, M germinated pollen stage, 4 anthesis, petal differentiation and expansion stage; CONTAINS InterPro DOMAIN/s: UDP-glucuronosyl/U…	-1.86685
16.8.1	secondary metabolism.flavonoids.anthocyanins	glyma_20g196300	Transcript	(at5g54010 : 92.0) UDP-Glycosyltransferase superfamily protein; FUNCTIONS IN: transferase activity, transferring glycosyl groups; INVOLVED IN: metabolic process; LOCATED IN: endomembrane system; EXPRESSED IN: 6 plant structures; EXPRESSED DURING: L mature pollen stage, M germinated pollen stage, 4 anthesis, petal differentiation and expansion stage; CONTAINS InterPro DOMAIN/s: UDP-glucuronosyl/UD…	-3
16.8.1	secondary metabolism.flavonoids.anthocyanins	glyma_18g148500	Transcript	(at2g22590 : 491.0) UDP-Glycosyltransferase superfamily protein; FUNCTIONS IN: transferase activity, transferring glycosyl groups; INVOLVED IN: metabolic process; LOCATED IN: cellular_component unknown; CONTAINS InterPro DOMAIN/s: UDP-glucuronosyl/UDP-glucosyltransferase (InterPro:IPR002213); BEST Arabidopsis thaliana protein match is: UDP-Glycosyltransferase superfamily protein (TAIR:AT5G65550.1…	-2.45781
16.8.1	secondary metabolism.flavonoids.anthocyanins	glyma_17g143600	Transcript	(at5g35550 : 167.0) TT2 encodes a R2R3 MYB domain putative transcription factor that acts as a key determinant in the proanthocyanidin accumulation of developing seed. It is thought that a ternary complex composed of TT2, TT8 and TTG1 is necessary for correct expression of BAN in seed endothelium.; TRANSPARENT TESTA 2 (TT2); CONTAINS InterPro DOMAIN/s: SANT, DNA-binding (InterPro:IPR001005), Home…	-3
16.8.1	secondary metabolism.flavonoids.anthocyanins	glyma_09g107100	Transcript	(at5g05600 : 291.0) 2-oxoglutarate (2OG) and Fe(II)-dependent oxygenase superfamily protein; FUNCTIONS IN: oxidoreductase activity, iron ion binding; INVOLVED IN: response to salt stress, response to karrikin; EXPRESSED IN: 15 plant structures; EXPRESSED DURING: 9 growth stages; CONTAINS InterPro DOMAIN/s: Isopenicillin N synthase (InterPro:IPR002283), Oxoglutarate/iron-dependent oxygenase (Inter…	1.33118
16.8.1	secondary metabolism.flavonoids.anthocyanins	glyma_01g207600	Transcript	(at4g34990 : 167.0) Member of the R2R3 factor gene family.; myb domain protein 32 (MYB32); CONTAINS InterPro DOMAIN/s: SANT, DNA-binding (InterPro:IPR001005), Homeodomain-like (InterPro:IPR009057), Myb, DNA-binding (InterPro:IPR014778), HTH transcriptional regulator, Myb-type, DNA-binding (InterPro:IPR017930), Homeodomain-related (InterPro:IPR012287), Myb transcription factor (InterPro:IPR015495)…	-3
16.8.1	secondary metabolism.flavonoids.anthocyanins	glyma_18g262000	Transcript	(at1g56650 : 194.0) Encodes a putative MYB domain containing transcription factor involved in anthocyanin metabolism and radical scavenging. Essential for the sucrose-mediated expression of the dihydroflavonol reductase gene.; production of anthocyanin pigment 1 (PAP1); CONTAINS InterPro DOMAIN/s: SANT, DNA-binding (InterPro:IPR001005), Homeodomain-like (InterPro:IPR009057), Myb, DNA-binding (Int…	-2.32438
16.8.1	secondary metabolism.flavonoids.anthocyanins	glyma_06g235000	Transcript	(at4g27570 : 493.0) UDP-Glycosyltransferase superfamily protein; FUNCTIONS IN: transferase activity, transferring glycosyl groups; INVOLVED IN: N-terminal protein myristoylation, metabolic process; LOCATED IN: cellular_component unknown; CONTAINS InterPro DOMAIN/s: UDP-glucuronosyl/UDP-glucosyltransferase (InterPro:IPR002213); BEST Arabidopsis thaliana protein match is: UDP-Glycosyltransferase su…	-3.3225
16.8.1	secondary metabolism.flavonoids.anthocyanins	glyma_09g234900	Transcript	(at1g56650 : 196.0) Encodes a putative MYB domain containing transcription factor involved in anthocyanin metabolism and radical scavenging. Essential for the sucrose-mediated expression of the dihydroflavonol reductase gene.; production of anthocyanin pigment 1 (PAP1); CONTAINS InterPro DOMAIN/s: SANT, DNA-binding (InterPro:IPR001005), Homeodomain-like (InterPro:IPR009057), Myb, DNA-binding (Int…	-3
16.8.1	secondary metabolism.flavonoids.anthocyanins	glyma_03g096500	Transcript	(at3g13610 : 489.0) 2-oxoglutarate (2OG) and Fe(II)-dependent oxygenase superfamily protein; CONTAINS InterPro DOMAIN/s: Oxoglutarate/iron-dependent oxygenase (InterPro:IPR005123); BEST Arabidopsis thaliana protein match is: 2-oxoglutarate (2OG) and Fe(II)-dependent oxygenase superfamily protein (TAIR:AT1G55290.1); Has 8779 Blast hits to 8731 proteins in 1013 species: Archae - 0; Bacteria - 1145;…	-3.36229
16.8.1	secondary metabolism.flavonoids.anthocyanins	glyma_18g261700	Transcript	(at1g66390 : 188.0) production of anthocyanin pigment 2 protein (PAP2); myb domain protein 90 (MYB90); CONTAINS InterPro DOMAIN/s: SANT, DNA-binding (InterPro:IPR001005), Homeodomain-like (InterPro:IPR009057), Myb, DNA-binding (InterPro:IPR014778), HTH transcriptional regulator, Myb-type, DNA-binding (InterPro:IPR017930), Homeodomain-related (InterPro:IPR012287), Myb transcription factor (InterPr…	-3
16.8.1	secondary metabolism.flavonoids.anthocyanins	glyma_08g277900	Transcript	(at2g22590 : 189.0) UDP-Glycosyltransferase superfamily protein; FUNCTIONS IN: transferase activity, transferring glycosyl groups; INVOLVED IN: metabolic process; LOCATED IN: cellular_component unknown; CONTAINS InterPro DOMAIN/s: UDP-glucuronosyl/UDP-glucosyltransferase (InterPro:IPR002213); BEST Arabidopsis thaliana protein match is: UDP-Glycosyltransferase superfamily protein (TAIR:AT5G65550.1…	-3
16.8.1	secondary metabolism.flavonoids.anthocyanins	glyma_20g196200	Transcript	(at5g54010 : 150.0) UDP-Glycosyltransferase superfamily protein; FUNCTIONS IN: transferase activity, transferring glycosyl groups; INVOLVED IN: metabolic process; LOCATED IN: endomembrane system; EXPRESSED IN: 6 plant structures; EXPRESSED DURING: L mature pollen stage, M germinated pollen stage, 4 anthesis, petal differentiation and expansion stage; CONTAINS InterPro DOMAIN/s: UDP-glucuronosyl/U…	-3
16.8.1	secondary metabolism.flavonoids.anthocyanins	glyma_03g057100	Transcript	(at5g05600 : 487.0) 2-oxoglutarate (2OG) and Fe(II)-dependent oxygenase superfamily protein; FUNCTIONS IN: oxidoreductase activity, iron ion binding; INVOLVED IN: response to salt stress, response to karrikin; EXPRESSED IN: 15 plant structures; EXPRESSED DURING: 9 growth stages; CONTAINS InterPro DOMAIN/s: Isopenicillin N synthase (InterPro:IPR002283), Oxoglutarate/iron-dependent oxygenase (Inter…	4.92561
16.8.1	secondary metabolism.flavonoids.anthocyanins	glyma_08g278200	Transcript	(at2g22590 : 157.0) UDP-Glycosyltransferase superfamily protein; FUNCTIONS IN: transferase activity, transferring glycosyl groups; INVOLVED IN: metabolic process; LOCATED IN: cellular_component unknown; CONTAINS InterPro DOMAIN/s: UDP-glucuronosyl/UDP-glucosyltransferase (InterPro:IPR002213); BEST Arabidopsis thaliana protein match is: UDP-Glycosyltransferase superfamily protein (TAIR:AT5G65550.1…	-3
16.8.1.1	secondary metabolism.flavonoids.anthocyanins.leucocyanidin dioxygenase	glyma_01g214200	Transcript	(at4g22880 : 569.0) encodes leucoanthocyanidin dioxygenase, which is involved in proanthocyanin biosynthesis. Mutant analysis suggests that this gene is also involved in vacuole formation.; leucoanthocyanidin dioxygenase (LDOX); CONTAINS InterPro DOMAIN/s: Oxoglutarate/iron-dependent oxygenase (InterPro:IPR005123); BEST Arabidopsis thaliana protein match is: flavonol synthase 1 (TAIR:AT5G08640.2)…	-2.50906
16.8.1.1	secondary metabolism.flavonoids.anthocyanins.leucocyanidin dioxygenase	glyma_11g027700	Transcript	(at4g22880 : 532.0) encodes leucoanthocyanidin dioxygenase, which is involved in proanthocyanin biosynthesis. Mutant analysis suggests that this gene is also involved in vacuole formation.; leucoanthocyanidin dioxygenase (LDOX); CONTAINS InterPro DOMAIN/s: Oxoglutarate/iron-dependent oxygenase (InterPro:IPR005123); BEST Arabidopsis thaliana protein match is: flavonol synthase 1 (TAIR:AT5G08640.2)…	-3
16.8.1.2	secondary metabolism.flavonoids.anthocyanins.anthocyanidin reductase	glyma_19g254600	Transcript	(at1g61720 : 180.0) Negative regulator of flavonoid biosynthesis, mutants accumulate flavonoid pigments in their seed coat, putative oxidoreductase. It is thought that a ternary complex composed of TT2, TT8 and TTG1 is necessary for correct expression of BAN in seed endothelium.; BANYULS (BAN); FUNCTIONS IN: oxidoreductase activity, anthocyanidin reductase activity; INVOLVED IN: negative regulati…	1.12692
16.8.1.2	secondary metabolism.flavonoids.anthocyanins.anthocyanidin reductase	glyma_08g062100	Transcript	(at1g61720 : 407.0) Negative regulator of flavonoid biosynthesis, mutants accumulate flavonoid pigments in their seed coat, putative oxidoreductase. It is thought that a ternary complex composed of TT2, TT8 and TTG1 is necessary for correct expression of BAN in seed endothelium.; BANYULS (BAN); FUNCTIONS IN: oxidoreductase activity, anthocyanidin reductase activity; INVOLVED IN: negative regulati…	-3
16.8.1.2	secondary metabolism.flavonoids.anthocyanins.anthocyanidin reductase	glyma_11g205000	Transcript	(at1g09510 : 84.7) similar to Eucalyptus gunnii alcohol dehydrogenase of unknown physiological function (GI:1143445), Vigna unguiculata (gi:1854445), NOT a cinnamyl-alcohol dehydrogenase; NAD(P)-binding Rossmann-fold superfamily protein; FUNCTIONS IN: alcohol dehydrogenase (NAD) activity, cinnamyl-alcohol dehydrogenase activity; INVOLVED IN: lignin biosynthetic process, cellular metabolic process…	-3
16.8.1.12	secondary metabolism.flavonoids.anthocyanins.anthocyanidin 3-O-glucosyltransferase	glyma_07g067200	Transcript	(at2g22590 : 351.0) UDP-Glycosyltransferase superfamily protein; FUNCTIONS IN: transferase activity, transferring glycosyl groups; INVOLVED IN: metabolic process; LOCATED IN: cellular_component unknown; CONTAINS InterPro DOMAIN/s: UDP-glucuronosyl/UDP-glucosyltransferase (InterPro:IPR002213); BEST Arabidopsis thaliana protein match is: UDP-Glycosyltransferase superfamily protein (TAIR:AT5G65550.1…	-3
16.8.1.12	secondary metabolism.flavonoids.anthocyanins.anthocyanidin 3-O-glucosyltransferase	glyma_18g148200	Transcript	(at2g22590 : 487.0) UDP-Glycosyltransferase superfamily protein; FUNCTIONS IN: transferase activity, transferring glycosyl groups; INVOLVED IN: metabolic process; LOCATED IN: cellular_component unknown; CONTAINS InterPro DOMAIN/s: UDP-glucuronosyl/UDP-glucosyltransferase (InterPro:IPR002213); BEST Arabidopsis thaliana protein match is: UDP-Glycosyltransferase superfamily protein (TAIR:AT5G65550.1…	-3
16.8.1.12	secondary metabolism.flavonoids.anthocyanins.anthocyanidin 3-O-glucosyltransferase	glyma_03g103200	Transcript	(at5g65550 : 125.0) UDP-Glycosyltransferase superfamily protein; FUNCTIONS IN: transferase activity, transferring glycosyl groups; INVOLVED IN: metabolic process; CONTAINS InterPro DOMAIN/s: UDP-glucuronosyl/UDP-glucosyltransferase (InterPro:IPR002213); BEST Arabidopsis thaliana protein match is: UDP-Glycosyltransferase superfamily protein (TAIR:AT5G49690.1); Has 1807 Blast hits to 1807 proteins …	-3
16.8.1.12	secondary metabolism.flavonoids.anthocyanins.anthocyanidin 3-O-glucosyltransferase	glyma_08g277900	Transcript	(at2g22590 : 189.0) UDP-Glycosyltransferase superfamily protein; FUNCTIONS IN: transferase activity, transferring glycosyl groups; INVOLVED IN: metabolic process; LOCATED IN: cellular_component unknown; CONTAINS InterPro DOMAIN/s: UDP-glucuronosyl/UDP-glucosyltransferase (InterPro:IPR002213); BEST Arabidopsis thaliana protein match is: UDP-Glycosyltransferase superfamily protein (TAIR:AT5G65550.1…	-3
16.8.1.12	secondary metabolism.flavonoids.anthocyanins.anthocyanidin 3-O-glucosyltransferase	glyma_08g278200	Transcript	(at2g22590 : 157.0) UDP-Glycosyltransferase superfamily protein; FUNCTIONS IN: transferase activity, transferring glycosyl groups; INVOLVED IN: metabolic process; LOCATED IN: cellular_component unknown; CONTAINS InterPro DOMAIN/s: UDP-glucuronosyl/UDP-glucosyltransferase (InterPro:IPR002213); BEST Arabidopsis thaliana protein match is: UDP-Glycosyltransferase superfamily protein (TAIR:AT5G65550.1…	-3
16.8.1.21	secondary metabolism.flavonoids.anthocyanins.anthocyanin 5-aromatic acyltransferase	glyma_13g302700	Transcript	(at1g03495 : 308.0) HXXXD-type acyl-transferase family protein; FUNCTIONS IN: transferase activity, transferring acyl groups other than amino-acyl groups, transferase activity; INVOLVED IN: biological_process unknown; CONTAINS InterPro DOMAIN/s: Transferase (InterPro:IPR003480); BEST Arabidopsis thaliana protein match is: HXXXD-type acyl-transferase family protein (TAIR:AT1G03940.1); Has 1920 Bla…	-1.41313
16.8.1.21	secondary metabolism.flavonoids.anthocyanins.anthocyanin 5-aromatic acyltransferase	glyma_12g199700	Transcript	(at1g03495 : 215.0) HXXXD-type acyl-transferase family protein; FUNCTIONS IN: transferase activity, transferring acyl groups other than amino-acyl groups, transferase activity; INVOLVED IN: biological_process unknown; CONTAINS InterPro DOMAIN/s: Transferase (InterPro:IPR003480); BEST Arabidopsis thaliana protein match is: HXXXD-type acyl-transferase family protein (TAIR:AT1G03940.1); Has 1920 Bla…	-3.72829
16.8.1.21	secondary metabolism.flavonoids.anthocyanins.anthocyanin 5-aromatic acyltransferase	glyma_19g039700	Transcript	(at1g03495 : 282.0) HXXXD-type acyl-transferase family protein; FUNCTIONS IN: transferase activity, transferring acyl groups other than amino-acyl groups, transferase activity; INVOLVED IN: biological_process unknown; CONTAINS InterPro DOMAIN/s: Transferase (InterPro:IPR003480); BEST Arabidopsis thaliana protein match is: HXXXD-type acyl-transferase family protein (TAIR:AT1G03940.1); Has 1920 Bla…	-3
16.8.1.21	secondary metabolism.flavonoids.anthocyanins.anthocyanin 5-aromatic acyltransferase	glyma_12g200000	Transcript	(at1g03940 : 251.0) HXXXD-type acyl-transferase family protein; FUNCTIONS IN: transferase activity, transferring acyl groups other than amino-acyl groups, transferase activity; INVOLVED IN: biological_process unknown; LOCATED IN: cellular_component unknown; CONTAINS InterPro DOMAIN/s: Transferase (InterPro:IPR003480); BEST Arabidopsis thaliana protein match is: HXXXD-type acyl-transferase family …	-2.49658
16.8.1.21	secondary metabolism.flavonoids.anthocyanins.anthocyanin 5-aromatic acyltransferase	glyma_19g039600	Transcript	(at1g03495 : 100.0) HXXXD-type acyl-transferase family protein; FUNCTIONS IN: transferase activity, transferring acyl groups other than amino-acyl groups, transferase activity; INVOLVED IN: biological_process unknown; CONTAINS InterPro DOMAIN/s: Transferase (InterPro:IPR003480); BEST Arabidopsis thaliana protein match is: HXXXD-type acyl-transferase family protein (TAIR:AT1G03940.1); Has 1920 Bla…	-3
16.8.1.21	secondary metabolism.flavonoids.anthocyanins.anthocyanin 5-aromatic acyltransferase	glyma_19g039300	Transcript	(at1g03495 : 270.0) HXXXD-type acyl-transferase family protein; FUNCTIONS IN: transferase activity, transferring acyl groups other than amino-acyl groups, transferase activity; INVOLVED IN: biological_process unknown; CONTAINS InterPro DOMAIN/s: Transferase (InterPro:IPR003480); BEST Arabidopsis thaliana protein match is: HXXXD-type acyl-transferase family protein (TAIR:AT1G03940.1); Has 1920 Bla…	-3
16.8.1.21	secondary metabolism.flavonoids.anthocyanins.anthocyanin 5-aromatic acyltransferase	glyma_19g069500	Transcript	(at1g03495 : 218.0) HXXXD-type acyl-transferase family protein; FUNCTIONS IN: transferase activity, transferring acyl groups other than amino-acyl groups, transferase activity; INVOLVED IN: biological_process unknown; CONTAINS InterPro DOMAIN/s: Transferase (InterPro:IPR003480); BEST Arabidopsis thaliana protein match is: HXXXD-type acyl-transferase family protein (TAIR:AT1G03940.1); Has 1920 Bla…	-3
16.8.1.21	secondary metabolism.flavonoids.anthocyanins.anthocyanin 5-aromatic acyltransferase	glyma_13g054000	Transcript	(at5g39050 : 294.0) HXXXD-type acyl-transferase family protein; FUNCTIONS IN: transferase activity, transferring acyl groups other than amino-acyl groups, transferase activity; INVOLVED IN: biological_process unknown; LOCATED IN: cellular_component unknown; EXPRESSED IN: 21 plant structures; EXPRESSED DURING: 13 growth stages; CONTAINS InterPro DOMAIN/s: Transferase (InterPro:IPR003480); BEST Ara…	-3
16.8.2	secondary metabolism.flavonoids.chalcones	glyma_16g219600	Transcript	(at1g59960 : 229.0) NAD(P)-linked oxidoreductase superfamily protein; FUNCTIONS IN: oxidoreductase activity; INVOLVED IN: response to salt stress; EXPRESSED IN: 21 plant structures; EXPRESSED DURING: 13 growth stages; CONTAINS InterPro DOMAIN/s: Aldo/keto reductase (InterPro:IPR001395), Aldo/keto reductase subgroup (InterPro:IPR020471), Aldo/keto reductase, conserved site (InterPro:IPR018170); BE…	1.01332
16.8.2	secondary metabolism.flavonoids.chalcones	glyma_02g307300	Transcript	(at1g59950 : 347.0) NAD(P)-linked oxidoreductase superfamily protein; FUNCTIONS IN: oxidoreductase activity; INVOLVED IN: oxidation reduction; CONTAINS InterPro DOMAIN/s: Aldo/keto reductase (InterPro:IPR001395), Aldo/keto reductase subgroup (InterPro:IPR020471), Aldo/keto reductase, conserved site (InterPro:IPR018170); BEST Arabidopsis thaliana protein match is: NAD(P)-linked oxidoreductase supe…	1.02849
16.8.2	secondary metabolism.flavonoids.chalcones	glyma_02g182500	Transcript	(at1g59950 : 270.0) NAD(P)-linked oxidoreductase superfamily protein; FUNCTIONS IN: oxidoreductase activity; INVOLVED IN: oxidation reduction; CONTAINS InterPro DOMAIN/s: Aldo/keto reductase (InterPro:IPR001395), Aldo/keto reductase subgroup (InterPro:IPR020471), Aldo/keto reductase, conserved site (InterPro:IPR018170); BEST Arabidopsis thaliana protein match is: NAD(P)-linked oxidoreductase supe…	-3
16.8.2	secondary metabolism.flavonoids.chalcones	glyma_15g242900	Transcript	(at1g53520 : 271.0) Chalcone-flavanone isomerase family protein; FUNCTIONS IN: chalcone isomerase activity, intramolecular lyase activity; INVOLVED IN: cellular amino acid derivative biosynthetic process, flavonoid biosynthetic process; LOCATED IN: chloroplast stroma, chloroplast; EXPRESSED IN: 20 plant structures; EXPRESSED DURING: 13 growth stages; CONTAINS InterPro DOMAIN/s: Chalcone isomerase…	-1.1457
16.8.2	secondary metabolism.flavonoids.chalcones	glyma_01g073600	Transcript	(at1g02050 : 608.0) LESS ADHESIVE POLLEN 6 (LAP6); FUNCTIONS IN: transferase activity, transferring acyl groups other than amino-acyl groups, catalytic activity, acyltransferase activity; INVOLVED IN: phenylpropanoid biosynthetic process, pollen exine formation; EXPRESSED IN: 11 plant structures; EXPRESSED DURING: 6 growth stages; CONTAINS InterPro DOMAIN/s: Chalcone/stilbene synthase, N-terminal…	-3
16.8.2	secondary metabolism.flavonoids.chalcones	glyma_09g169900	Transcript	(at1g59960 : 99.0) NAD(P)-linked oxidoreductase superfamily protein; FUNCTIONS IN: oxidoreductase activity; INVOLVED IN: response to salt stress; EXPRESSED IN: 21 plant structures; EXPRESSED DURING: 13 growth stages; CONTAINS InterPro DOMAIN/s: Aldo/keto reductase (InterPro:IPR001395), Aldo/keto reductase subgroup (InterPro:IPR020471), Aldo/keto reductase, conserved site (InterPro:IPR018170); BES…	-3
16.8.2	secondary metabolism.flavonoids.chalcones	glyma_12g023800	Transcript	(at4g34850 : 551.0) LESS ADHESIVE POLLEN 5 (LAP5); FUNCTIONS IN: transferase activity, transferring acyl groups other than amino-acyl groups, catalytic activity, acyltransferase activity; INVOLVED IN: phenylpropanoid biosynthetic process, pollen exine formation; LOCATED IN: cellular_component unknown; EXPRESSED IN: leaf whorl, sepal, anther, flower, seed; EXPRESSED DURING: petal differentiation a…	-3
16.8.2	secondary metabolism.flavonoids.chalcones	glyma_09g170000	Transcript	(at1g59960 : 325.0) NAD(P)-linked oxidoreductase superfamily protein; FUNCTIONS IN: oxidoreductase activity; INVOLVED IN: response to salt stress; EXPRESSED IN: 21 plant structures; EXPRESSED DURING: 13 growth stages; CONTAINS InterPro DOMAIN/s: Aldo/keto reductase (InterPro:IPR001395), Aldo/keto reductase subgroup (InterPro:IPR020471), Aldo/keto reductase, conserved site (InterPro:IPR018170); BE…	-3
16.8.2	secondary metabolism.flavonoids.chalcones	glyma_15g189300	Transcript	(at1g59950 : 367.0) NAD(P)-linked oxidoreductase superfamily protein; FUNCTIONS IN: oxidoreductase activity; INVOLVED IN: oxidation reduction; CONTAINS InterPro DOMAIN/s: Aldo/keto reductase (InterPro:IPR001395), Aldo/keto reductase subgroup (InterPro:IPR020471), Aldo/keto reductase, conserved site (InterPro:IPR018170); BEST Arabidopsis thaliana protein match is: NAD(P)-linked oxidoreductase supe…	-3
16.8.2	secondary metabolism.flavonoids.chalcones	glyma_09g169800	Transcript	(at1g59950 : 227.0) NAD(P)-linked oxidoreductase superfamily protein; FUNCTIONS IN: oxidoreductase activity; INVOLVED IN: oxidation reduction; CONTAINS InterPro DOMAIN/s: Aldo/keto reductase (InterPro:IPR001395), Aldo/keto reductase subgroup (InterPro:IPR020471), Aldo/keto reductase, conserved site (InterPro:IPR018170); BEST Arabidopsis thaliana protein match is: NAD(P)-linked oxidoreductase supe…	-3
16.8.2	secondary metabolism.flavonoids.chalcones	glyma_11g097900	Transcript	(at4g34850 : 635.0) LESS ADHESIVE POLLEN 5 (LAP5); FUNCTIONS IN: transferase activity, transferring acyl groups other than amino-acyl groups, catalytic activity, acyltransferase activity; INVOLVED IN: phenylpropanoid biosynthetic process, pollen exine formation; LOCATED IN: cellular_component unknown; EXPRESSED IN: leaf whorl, sepal, anther, flower, seed; EXPRESSED DURING: petal differentiation a…	-2.3222
16.8.2.1	secondary metabolism.flavonoids.chalcones.naringenin-chalcone synthase	glyma_08g110500	Transcript	(at5g13930 : 655.0) Encodes chalcone synthase (CHS), a key enzyme involved in the biosynthesis of flavonoids. Required for the accumulation of purple anthocyanins in leaves and stems. Also involved in the regulation of auxin transport and the modulation of root gravitropism.; TRANSPARENT TESTA 4 (TT4); FUNCTIONS IN: naringenin-chalcone synthase activity; INVOLVED IN: in 11 processes; LOCATED IN: …	1.757
16.8.2.1	secondary metabolism.flavonoids.chalcones.naringenin-chalcone synthase	glyma_08g110900	Transcript	(at5g13930 : 656.0) Encodes chalcone synthase (CHS), a key enzyme involved in the biosynthesis of flavonoids. Required for the accumulation of purple anthocyanins in leaves and stems. Also involved in the regulation of auxin transport and the modulation of root gravitropism.; TRANSPARENT TESTA 4 (TT4); FUNCTIONS IN: naringenin-chalcone synthase activity; INVOLVED IN: in 11 processes; LOCATED IN: …	-1.01482
16.8.2.1	secondary metabolism.flavonoids.chalcones.naringenin-chalcone synthase	glyma_06g118500	Transcript	(at5g13930 : 377.0) Encodes chalcone synthase (CHS), a key enzyme involved in the biosynthesis of flavonoids. Required for the accumulation of purple anthocyanins in leaves and stems. Also involved in the regulation of auxin transport and the modulation of root gravitropism.; TRANSPARENT TESTA 4 (TT4); FUNCTIONS IN: naringenin-chalcone synthase activity; INVOLVED IN: in 11 processes; LOCATED IN: …	-20.908
16.8.2.1	secondary metabolism.flavonoids.chalcones.naringenin-chalcone synthase	glyma_09g074900	Transcript	(at5g13930 : 87.4) Encodes chalcone synthase (CHS), a key enzyme involved in the biosynthesis of flavonoids. Required for the accumulation of purple anthocyanins in leaves and stems. Also involved in the regulation of auxin transport and the modulation of root gravitropism.; TRANSPARENT TESTA 4 (TT4); FUNCTIONS IN: naringenin-chalcone synthase activity; INVOLVED IN: in 11 processes; LOCATED IN: p…	-3
16.8.2.1	secondary metabolism.flavonoids.chalcones.naringenin-chalcone synthase	glyma_01g091400	Transcript	(at5g13930 : 635.0) Encodes chalcone synthase (CHS), a key enzyme involved in the biosynthesis of flavonoids. Required for the accumulation of purple anthocyanins in leaves and stems. Also involved in the regulation of auxin transport and the modulation of root gravitropism.; TRANSPARENT TESTA 4 (TT4); FUNCTIONS IN: naringenin-chalcone synthase activity; INVOLVED IN: in 11 processes; LOCATED IN: …	-3
16.8.2.1	secondary metabolism.flavonoids.chalcones.naringenin-chalcone synthase	glyma_08g110700	Transcript	(at5g13930 : 655.0) Encodes chalcone synthase (CHS), a key enzyme involved in the biosynthesis of flavonoids. Required for the accumulation of purple anthocyanins in leaves and stems. Also involved in the regulation of auxin transport and the modulation of root gravitropism.; TRANSPARENT TESTA 4 (TT4); FUNCTIONS IN: naringenin-chalcone synthase activity; INVOLVED IN: in 11 processes; LOCATED IN: …	1.32642
16.8.2.1	secondary metabolism.flavonoids.chalcones.naringenin-chalcone synthase	glyma_19g105100	Transcript	(at5g13930 : 686.0) Encodes chalcone synthase (CHS), a key enzyme involved in the biosynthesis of flavonoids. Required for the accumulation of purple anthocyanins in leaves and stems. Also involved in the regulation of auxin transport and the modulation of root gravitropism.; TRANSPARENT TESTA 4 (TT4); FUNCTIONS IN: naringenin-chalcone synthase activity; INVOLVED IN: in 11 processes; LOCATED IN: …	-2.77974
16.8.2.1	secondary metabolism.flavonoids.chalcones.naringenin-chalcone synthase	glyma_13g034300	Transcript	(at5g13930 : 340.0) Encodes chalcone synthase (CHS), a key enzyme involved in the biosynthesis of flavonoids. Required for the accumulation of purple anthocyanins in leaves and stems. Also involved in the regulation of auxin transport and the modulation of root gravitropism.; TRANSPARENT TESTA 4 (TT4); FUNCTIONS IN: naringenin-chalcone synthase activity; INVOLVED IN: in 11 processes; LOCATED IN: …	-3
16.8.2.1	secondary metabolism.flavonoids.chalcones.naringenin-chalcone synthase	glyma_08g110400	Transcript	(at5g13930 : 542.0) Encodes chalcone synthase (CHS), a key enzyme involved in the biosynthesis of flavonoids. Required for the accumulation of purple anthocyanins in leaves and stems. Also involved in the regulation of auxin transport and the modulation of root gravitropism.; TRANSPARENT TESTA 4 (TT4); FUNCTIONS IN: naringenin-chalcone synthase activity; INVOLVED IN: in 11 processes; LOCATED IN: …	-1.42025
16.8.2.1	secondary metabolism.flavonoids.chalcones.naringenin-chalcone synthase	glyma_05g153100	Transcript	(at5g13930 : 168.0) Encodes chalcone synthase (CHS), a key enzyme involved in the biosynthesis of flavonoids. Required for the accumulation of purple anthocyanins in leaves and stems. Also involved in the regulation of auxin transport and the modulation of root gravitropism.; TRANSPARENT TESTA 4 (TT4); FUNCTIONS IN: naringenin-chalcone synthase activity; INVOLVED IN: in 11 processes; LOCATED IN: …	-3
16.8.2.1	secondary metabolism.flavonoids.chalcones.naringenin-chalcone synthase	glyma_09g075200	Transcript	(at5g13930 : 632.0) Encodes chalcone synthase (CHS), a key enzyme involved in the biosynthesis of flavonoids. Required for the accumulation of purple anthocyanins in leaves and stems. Also involved in the regulation of auxin transport and the modulation of root gravitropism.; TRANSPARENT TESTA 4 (TT4); FUNCTIONS IN: naringenin-chalcone synthase activity; INVOLVED IN: in 11 processes; LOCATED IN: …	1.88512
16.8.3	secondary metabolism.flavonoids.dihydroflavonols	glyma_12g163400	Transcript	(at2g18570 : 433.0) UDP-Glycosyltransferase superfamily protein; FUNCTIONS IN: transferase activity, transferring glycosyl groups; INVOLVED IN: metabolic process; LOCATED IN: cellular_component unknown; CONTAINS InterPro DOMAIN/s: UDP-glucuronosyl/UDP-glucosyltransferase (InterPro:IPR002213); BEST Arabidopsis thaliana protein match is: UDP-Glycosyltransferase superfamily protein (TAIR:AT2G18560.1…	-2.30889
16.8.3	secondary metabolism.flavonoids.dihydroflavonols	glyma_03g104500	Transcript	(at4g01070 : 436.0) the glycosyltransferase (UGT72B1) is involved in metabolizing xenobiotica (chloroaniline and chlorophenole). Comparison between wild type and knock-out mutant demonstrates the central role of this gene for metabolizing chloroaniline but significantly less for chlorophenole. The glucosyltransferase preferred UDP-xylose over UDP-glucose indicating its (additional) functioning as…	1.54213
16.8.3	secondary metabolism.flavonoids.dihydroflavonols	glyma_07g176600	Transcript	(at4g25310 : 307.0) 2-oxoglutarate (2OG) and Fe(II)-dependent oxygenase superfamily protein; FUNCTIONS IN: oxidoreductase activity, acting on paired donors, with incorporation or reduction of molecular oxygen, 2-oxoglutarate as one donor, and incorporation of one atom each of oxygen into both donors, oxidoreductase activity; INVOLVED IN: flavonoid biosynthetic process; LOCATED IN: cellular_compon…	-1.4227
16.8.3	secondary metabolism.flavonoids.dihydroflavonols	glyma_02g186000	Transcript	(at2g36780 : 187.0) UDP-Glycosyltransferase superfamily protein; FUNCTIONS IN: UDP-glycosyltransferase activity, transferase activity, transferring glycosyl groups; INVOLVED IN: metabolic process; LOCATED IN: cellular_component unknown; CONTAINS InterPro DOMAIN/s: UDP-glucuronosyl/UDP-glucosyltransferase (InterPro:IPR002213); BEST Arabidopsis thaliana protein match is: UDP-Glycosyltransferase sup…	-3
16.8.3	secondary metabolism.flavonoids.dihydroflavonols	glyma_01g137100	Transcript	(at2g36690 : 146.0) 2-oxoglutarate (2OG) and Fe(II)-dependent oxygenase superfamily protein; FUNCTIONS IN: oxidoreductase activity, acting on paired donors, with incorporation or reduction of molecular oxygen, 2-oxoglutarate as one donor, and incorporation of one atom each of oxygen into both donors, oxidoreductase activity; INVOLVED IN: biosynthetic process; LOCATED IN: cellular_component unknow…	-3
16.8.3	secondary metabolism.flavonoids.dihydroflavonols	glyma_14g178500	Transcript	(at4g10500 : 241.0) 2-oxoglutarate (2OG) and Fe(II)-dependent oxygenase superfamily protein; FUNCTIONS IN: oxidoreductase activity, acting on paired donors, with incorporation or reduction of molecular oxygen, 2-oxoglutarate as one donor, and incorporation of one atom each of oxygen into both donors, oxidoreductase activity; INVOLVED IN: secondary metabolic process; EXPRESSED IN: 12 plant structu…	-3.3082
16.8.3	secondary metabolism.flavonoids.dihydroflavonols	glyma_01g068200	Transcript	(at1g17020 : 314.0) Encodes a novel member of the Fe(II)/ascorbate oxidase gene family; senescence-related gene.; senescence-related gene 1 (SRG1); CONTAINS InterPro DOMAIN/s: Oxoglutarate/iron-dependent oxygenase (InterPro:IPR005123); BEST Arabidopsis thaliana protein match is: 2-oxoglutarate (2OG) and Fe(II)-dependent oxygenase superfamily protein (TAIR:AT1G17010.1); Has 8560 Blast hits to 8517…	-4.05548
16.8.3	secondary metabolism.flavonoids.dihydroflavonols	glyma_06g239600	Transcript	(at2g18570 : 421.0) UDP-Glycosyltransferase superfamily protein; FUNCTIONS IN: transferase activity, transferring glycosyl groups; INVOLVED IN: metabolic process; LOCATED IN: cellular_component unknown; CONTAINS InterPro DOMAIN/s: UDP-glucuronosyl/UDP-glucosyltransferase (InterPro:IPR002213); BEST Arabidopsis thaliana protein match is: UDP-Glycosyltransferase superfamily protein (TAIR:AT2G18560.1…	-1.69022
16.8.3	secondary metabolism.flavonoids.dihydroflavonols	glyma_05g094600	Transcript	(at1g17020 : 118.0) Encodes a novel member of the Fe(II)/ascorbate oxidase gene family; senescence-related gene.; senescence-related gene 1 (SRG1); CONTAINS InterPro DOMAIN/s: Oxoglutarate/iron-dependent oxygenase (InterPro:IPR005123); BEST Arabidopsis thaliana protein match is: 2-oxoglutarate (2OG) and Fe(II)-dependent oxygenase superfamily protein (TAIR:AT1G17010.1); Has 8560 Blast hits to 8517…	-3
16.8.3	secondary metabolism.flavonoids.dihydroflavonols	glyma_10g108400	Transcript	(at2g36780 : 177.0) UDP-Glycosyltransferase superfamily protein; FUNCTIONS IN: UDP-glycosyltransferase activity, transferase activity, transferring glycosyl groups; INVOLVED IN: metabolic process; LOCATED IN: cellular_component unknown; CONTAINS InterPro DOMAIN/s: UDP-glucuronosyl/UDP-glucosyltransferase (InterPro:IPR002213); BEST Arabidopsis thaliana protein match is: UDP-Glycosyltransferase sup…	1.29318
16.8.3	secondary metabolism.flavonoids.dihydroflavonols	glyma_18g144800	Transcript	(at5g54010 : 121.0) UDP-Glycosyltransferase superfamily protein; FUNCTIONS IN: transferase activity, transferring glycosyl groups; INVOLVED IN: metabolic process; LOCATED IN: endomembrane system; EXPRESSED IN: 6 plant structures; EXPRESSED DURING: L mature pollen stage, M germinated pollen stage, 4 anthesis, petal differentiation and expansion stage; CONTAINS InterPro DOMAIN/s: UDP-glucuronosyl/U…	-3
16.8.3	secondary metabolism.flavonoids.dihydroflavonols	glyma_03g116200	Transcript	(at4g01070 : 369.0) the glycosyltransferase (UGT72B1) is involved in metabolizing xenobiotica (chloroaniline and chlorophenole). Comparison between wild type and knock-out mutant demonstrates the central role of this gene for metabolizing chloroaniline but significantly less for chlorophenole. The glucosyltransferase preferred UDP-xylose over UDP-glucose indicating its (additional) functioning as…	-1.98008
16.8.3	secondary metabolism.flavonoids.dihydroflavonols	glyma_18g085800	Transcript	(at5g53990 : 244.0) UDP-Glycosyltransferase superfamily protein; FUNCTIONS IN: transferase activity, transferring glycosyl groups; INVOLVED IN: metabolic process; EXPRESSED IN: root; CONTAINS InterPro DOMAIN/s: UDP-glucuronosyl/UDP-glucosyltransferase (InterPro:IPR002213); BEST Arabidopsis thaliana protein match is: UDP-Glycosyltransferase superfamily protein (TAIR:AT1G64910.1); Has 1807 Blast hi…	-1.73661
16.8.3	secondary metabolism.flavonoids.dihydroflavonols	glyma_10g194100	Transcript	(at5g54010 : 221.0) UDP-Glycosyltransferase superfamily protein; FUNCTIONS IN: transferase activity, transferring glycosyl groups; INVOLVED IN: metabolic process; LOCATED IN: endomembrane system; EXPRESSED IN: 6 plant structures; EXPRESSED DURING: L mature pollen stage, M germinated pollen stage, 4 anthesis, petal differentiation and expansion stage; CONTAINS InterPro DOMAIN/s: UDP-glucuronosyl/U…	-3
16.8.3	secondary metabolism.flavonoids.dihydroflavonols	glyma_03g032700	Transcript	(at2g18570 : 352.0) UDP-Glycosyltransferase superfamily protein; FUNCTIONS IN: transferase activity, transferring glycosyl groups; INVOLVED IN: metabolic process; LOCATED IN: cellular_component unknown; CONTAINS InterPro DOMAIN/s: UDP-glucuronosyl/UDP-glucosyltransferase (InterPro:IPR002213); BEST Arabidopsis thaliana protein match is: UDP-Glycosyltransferase superfamily protein (TAIR:AT2G18560.1…	-1.41177
16.8.3	secondary metabolism.flavonoids.dihydroflavonols	glyma_06g137000	Transcript	(at5g24530 : 499.0) Encodes a putative 2OG-Fe(II) oxygenase that is defense-associated but required for susceptibility to downy mildew.; DOWNY MILDEW RESISTANT 6 (DMR6); FUNCTIONS IN: oxidoreductase activity, acting on paired donors, with incorporation or reduction of molecular oxygen, 2-oxoglutarate as one donor, and incorporation of one atom each of oxygen into both donors, oxidoreductase activ…	-1.12163
16.8.3	secondary metabolism.flavonoids.dihydroflavonols	glyma_13g052800	Transcript	(at5g24530 : 222.0) Encodes a putative 2OG-Fe(II) oxygenase that is defense-associated but required for susceptibility to downy mildew.; DOWNY MILDEW RESISTANT 6 (DMR6); FUNCTIONS IN: oxidoreductase activity, acting on paired donors, with incorporation or reduction of molecular oxygen, 2-oxoglutarate as one donor, and incorporation of one atom each of oxygen into both donors, oxidoreductase activ…	-2.36077
16.8.3	secondary metabolism.flavonoids.dihydroflavonols	glyma_10g036100	Transcript	(at5g24530 : 265.0) Encodes a putative 2OG-Fe(II) oxygenase that is defense-associated but required for susceptibility to downy mildew.; DOWNY MILDEW RESISTANT 6 (DMR6); FUNCTIONS IN: oxidoreductase activity, acting on paired donors, with incorporation or reduction of molecular oxygen, 2-oxoglutarate as one donor, and incorporation of one atom each of oxygen into both donors, oxidoreductase activ…	-2.06954
16.8.3	secondary metabolism.flavonoids.dihydroflavonols	glyma_06g128200	Transcript	(at3g21420 : 101.0) 2-oxoglutarate (2OG) and Fe(II)-dependent oxygenase superfamily protein; FUNCTIONS IN: oxidoreductase activity; INVOLVED IN: metabolic process; LOCATED IN: cellular_component unknown; EXPRESSED IN: 16 plant structures; EXPRESSED DURING: 8 growth stages; CONTAINS InterPro DOMAIN/s: Oxoglutarate/iron-dependent oxygenase (InterPro:IPR005123); BEST Arabidopsis thaliana protein mat…	1.10731
16.8.3	secondary metabolism.flavonoids.dihydroflavonols	glyma_15g090100	Transcript	(at1g17020 : 320.0) Encodes a novel member of the Fe(II)/ascorbate oxidase gene family; senescence-related gene.; senescence-related gene 1 (SRG1); CONTAINS InterPro DOMAIN/s: Oxoglutarate/iron-dependent oxygenase (InterPro:IPR005123); BEST Arabidopsis thaliana protein match is: 2-oxoglutarate (2OG) and Fe(II)-dependent oxygenase superfamily protein (TAIR:AT1G17010.1); Has 8560 Blast hits to 8517…	-3
16.8.3	secondary metabolism.flavonoids.dihydroflavonols	glyma_08g338900	Transcript	(at4g01070 : 429.0) the glycosyltransferase (UGT72B1) is involved in metabolizing xenobiotica (chloroaniline and chlorophenole). Comparison between wild type and knock-out mutant demonstrates the central role of this gene for metabolizing chloroaniline but significantly less for chlorophenole. The glucosyltransferase preferred UDP-xylose over UDP-glucose indicating its (additional) functioning as…	-1.01128
16.8.3	secondary metabolism.flavonoids.dihydroflavonols	glyma_07g116500	Transcript	(at4g01070 : 449.0) the glycosyltransferase (UGT72B1) is involved in metabolizing xenobiotica (chloroaniline and chlorophenole). Comparison between wild type and knock-out mutant demonstrates the central role of this gene for metabolizing chloroaniline but significantly less for chlorophenole. The glucosyltransferase preferred UDP-xylose over UDP-glucose indicating its (additional) functioning as…	-3
16.8.3	secondary metabolism.flavonoids.dihydroflavonols	glyma_16g212000	Transcript	(at3g21760 : 138.0) Encodes HYR1, a UDP glycosyltransferase (UGT). HYR1 glucosylates hypostatin, an inhibitor of cell expansion in vivo to form a bioactive glucoside.; HYPOSTATIN RESISTANCE 1 (HYR1); FUNCTIONS IN: UDP-glycosyltransferase activity, transferase activity, transferring glycosyl groups; INVOLVED IN: metabolic process; LOCATED IN: cellular_component unknown; EXPRESSED IN: 21 plant stru…	-1.81209
16.8.3	secondary metabolism.flavonoids.dihydroflavonols	glyma_07g048600	Transcript	(at4g10490 : 468.0) 2-oxoglutarate (2OG) and Fe(II)-dependent oxygenase superfamily protein; FUNCTIONS IN: oxidoreductase activity, acting on paired donors, with incorporation or reduction of molecular oxygen, 2-oxoglutarate as one donor, and incorporation of one atom each of oxygen into both donors, oxidoreductase activity; INVOLVED IN: secondary metabolic process; LOCATED IN: cellular_component…	-1.13982
16.8.3	secondary metabolism.flavonoids.dihydroflavonols	glyma_07g176800	Transcript	(at1g17020 : 329.0) Encodes a novel member of the Fe(II)/ascorbate oxidase gene family; senescence-related gene.; senescence-related gene 1 (SRG1); CONTAINS InterPro DOMAIN/s: Oxoglutarate/iron-dependent oxygenase (InterPro:IPR005123); BEST Arabidopsis thaliana protein match is: 2-oxoglutarate (2OG) and Fe(II)-dependent oxygenase superfamily protein (TAIR:AT1G17010.1); Has 8560 Blast hits to 8517…	-2.6565
16.8.3	secondary metabolism.flavonoids.dihydroflavonols	glyma_03g104700	Transcript	(at4g01070 : 439.0) the glycosyltransferase (UGT72B1) is involved in metabolizing xenobiotica (chloroaniline and chlorophenole). Comparison between wild type and knock-out mutant demonstrates the central role of this gene for metabolizing chloroaniline but significantly less for chlorophenole. The glucosyltransferase preferred UDP-xylose over UDP-glucose indicating its (additional) functioning as…	-1.56028
16.8.3	secondary metabolism.flavonoids.dihydroflavonols	glyma_07g110300	Transcript	(at4g01070 : 369.0) the glycosyltransferase (UGT72B1) is involved in metabolizing xenobiotica (chloroaniline and chlorophenole). Comparison between wild type and knock-out mutant demonstrates the central role of this gene for metabolizing chloroaniline but significantly less for chlorophenole. The glucosyltransferase preferred UDP-xylose over UDP-glucose indicating its (additional) functioning as…	1.66158
16.8.3	secondary metabolism.flavonoids.dihydroflavonols	glyma_12g120200	Transcript	(at5g54010 : 421.0) UDP-Glycosyltransferase superfamily protein; FUNCTIONS IN: transferase activity, transferring glycosyl groups; INVOLVED IN: metabolic process; LOCATED IN: endomembrane system; EXPRESSED IN: 6 plant structures; EXPRESSED DURING: L mature pollen stage, M germinated pollen stage, 4 anthesis, petal differentiation and expansion stage; CONTAINS InterPro DOMAIN/s: UDP-glucuronosyl/U…	-3
16.8.3	secondary metabolism.flavonoids.dihydroflavonols	glyma_12g132500	Transcript	(at5g54010 : 375.0) UDP-Glycosyltransferase superfamily protein; FUNCTIONS IN: transferase activity, transferring glycosyl groups; INVOLVED IN: metabolic process; LOCATED IN: endomembrane system; EXPRESSED IN: 6 plant structures; EXPRESSED DURING: L mature pollen stage, M germinated pollen stage, 4 anthesis, petal differentiation and expansion stage; CONTAINS InterPro DOMAIN/s: UDP-glucuronosyl/U…	-1.73856
16.8.3	secondary metabolism.flavonoids.dihydroflavonols	glyma_08g332500	Transcript	(at4g27570 : 462.0) UDP-Glycosyltransferase superfamily protein; FUNCTIONS IN: transferase activity, transferring glycosyl groups; INVOLVED IN: N-terminal protein myristoylation, metabolic process; LOCATED IN: cellular_component unknown; CONTAINS InterPro DOMAIN/s: UDP-glucuronosyl/UDP-glucosyltransferase (InterPro:IPR002213); BEST Arabidopsis thaliana protein match is: UDP-Glycosyltransferase su…	-3
16.8.3	secondary metabolism.flavonoids.dihydroflavonols	glyma_03g116100	Transcript	(at4g01070 : 389.0) the glycosyltransferase (UGT72B1) is involved in metabolizing xenobiotica (chloroaniline and chlorophenole). Comparison between wild type and knock-out mutant demonstrates the central role of this gene for metabolizing chloroaniline but significantly less for chlorophenole. The glucosyltransferase preferred UDP-xylose over UDP-glucose indicating its (additional) functioning as…	-1.15667
16.8.3	secondary metabolism.flavonoids.dihydroflavonols	glyma_03g104800	Transcript	(at4g01070 : 434.0) the glycosyltransferase (UGT72B1) is involved in metabolizing xenobiotica (chloroaniline and chlorophenole). Comparison between wild type and knock-out mutant demonstrates the central role of this gene for metabolizing chloroaniline but significantly less for chlorophenole. The glucosyltransferase preferred UDP-xylose over UDP-glucose indicating its (additional) functioning as…	-3.32271
16.8.3	secondary metabolism.flavonoids.dihydroflavonols	glyma_05g137800	Transcript	(at1g17020 : 291.0) Encodes a novel member of the Fe(II)/ascorbate oxidase gene family; senescence-related gene.; senescence-related gene 1 (SRG1); CONTAINS InterPro DOMAIN/s: Oxoglutarate/iron-dependent oxygenase (InterPro:IPR005123); BEST Arabidopsis thaliana protein match is: 2-oxoglutarate (2OG) and Fe(II)-dependent oxygenase superfamily protein (TAIR:AT1G17010.1); Has 8560 Blast hits to 8517…	3.82385
16.8.3	secondary metabolism.flavonoids.dihydroflavonols	glyma_13g289000	Transcript	(at3g29630 : 364.0) UDP-Glycosyltransferase superfamily protein; FUNCTIONS IN: transferase activity, transferring hexosyl groups, transferase activity, transferring glycosyl groups; INVOLVED IN: metabolic process; LOCATED IN: cellular_component unknown; EXPRESSED IN: inflorescence meristem, hypocotyl, root, flower, guard cell; EXPRESSED DURING: petal differentiation and expansion stage; CONTAINS …	-3
16.8.3	secondary metabolism.flavonoids.dihydroflavonols	glyma_07g180700	Transcript	(at2g36690 : 147.0) 2-oxoglutarate (2OG) and Fe(II)-dependent oxygenase superfamily protein; FUNCTIONS IN: oxidoreductase activity, acting on paired donors, with incorporation or reduction of molecular oxygen, 2-oxoglutarate as one donor, and incorporation of one atom each of oxygen into both donors, oxidoreductase activity; INVOLVED IN: biosynthetic process; LOCATED IN: cellular_component unknow…	-3
16.8.3	secondary metabolism.flavonoids.dihydroflavonols	glyma_08g250500	Transcript	(at5g24530 : 151.0) Encodes a putative 2OG-Fe(II) oxygenase that is defense-associated but required for susceptibility to downy mildew.; DOWNY MILDEW RESISTANT 6 (DMR6); FUNCTIONS IN: oxidoreductase activity, acting on paired donors, with incorporation or reduction of molecular oxygen, 2-oxoglutarate as one donor, and incorporation of one atom each of oxygen into both donors, oxidoreductase activ…	-3
16.8.3	secondary metabolism.flavonoids.dihydroflavonols	glyma_10g194000	Transcript	(at5g54010 : 327.0) UDP-Glycosyltransferase superfamily protein; FUNCTIONS IN: transferase activity, transferring glycosyl groups; INVOLVED IN: metabolic process; LOCATED IN: endomembrane system; EXPRESSED IN: 6 plant structures; EXPRESSED DURING: L mature pollen stage, M germinated pollen stage, 4 anthesis, petal differentiation and expansion stage; CONTAINS InterPro DOMAIN/s: UDP-glucuronosyl/U…	-1.86685
16.8.3	secondary metabolism.flavonoids.dihydroflavonols	glyma_20g196300	Transcript	(at5g54010 : 92.0) UDP-Glycosyltransferase superfamily protein; FUNCTIONS IN: transferase activity, transferring glycosyl groups; INVOLVED IN: metabolic process; LOCATED IN: endomembrane system; EXPRESSED IN: 6 plant structures; EXPRESSED DURING: L mature pollen stage, M germinated pollen stage, 4 anthesis, petal differentiation and expansion stage; CONTAINS InterPro DOMAIN/s: UDP-glucuronosyl/UD…	-3
16.8.3	secondary metabolism.flavonoids.dihydroflavonols	glyma_19g034000	Transcript	(at5g24530 : 219.0) Encodes a putative 2OG-Fe(II) oxygenase that is defense-associated but required for susceptibility to downy mildew.; DOWNY MILDEW RESISTANT 6 (DMR6); FUNCTIONS IN: oxidoreductase activity, acting on paired donors, with incorporation or reduction of molecular oxygen, 2-oxoglutarate as one donor, and incorporation of one atom each of oxygen into both donors, oxidoreductase activ…	-1.11306
16.8.3	secondary metabolism.flavonoids.dihydroflavonols	glyma_06g235000	Transcript	(at4g27570 : 493.0) UDP-Glycosyltransferase superfamily protein; FUNCTIONS IN: transferase activity, transferring glycosyl groups; INVOLVED IN: N-terminal protein myristoylation, metabolic process; LOCATED IN: cellular_component unknown; CONTAINS InterPro DOMAIN/s: UDP-glucuronosyl/UDP-glucosyltransferase (InterPro:IPR002213); BEST Arabidopsis thaliana protein match is: UDP-Glycosyltransferase su…	-3.3225
16.8.3	secondary metabolism.flavonoids.dihydroflavonols	glyma_16g017500	Transcript	(at4g10490 : 464.0) 2-oxoglutarate (2OG) and Fe(II)-dependent oxygenase superfamily protein; FUNCTIONS IN: oxidoreductase activity, acting on paired donors, with incorporation or reduction of molecular oxygen, 2-oxoglutarate as one donor, and incorporation of one atom each of oxygen into both donors, oxidoreductase activity; INVOLVED IN: secondary metabolic process; LOCATED IN: cellular_component…	-2.28512
16.8.3	secondary metabolism.flavonoids.dihydroflavonols	glyma_13g222100	Transcript	(at1g17020 : 325.0) Encodes a novel member of the Fe(II)/ascorbate oxidase gene family; senescence-related gene.; senescence-related gene 1 (SRG1); CONTAINS InterPro DOMAIN/s: Oxoglutarate/iron-dependent oxygenase (InterPro:IPR005123); BEST Arabidopsis thaliana protein match is: 2-oxoglutarate (2OG) and Fe(II)-dependent oxygenase superfamily protein (TAIR:AT1G17010.1); Has 8560 Blast hits to 8517…	1.50981
16.8.3	secondary metabolism.flavonoids.dihydroflavonols	glyma_14g178600	Transcript	(at2g36690 : 246.0) 2-oxoglutarate (2OG) and Fe(II)-dependent oxygenase superfamily protein; FUNCTIONS IN: oxidoreductase activity, acting on paired donors, with incorporation or reduction of molecular oxygen, 2-oxoglutarate as one donor, and incorporation of one atom each of oxygen into both donors, oxidoreductase activity; INVOLVED IN: biosynthetic process; LOCATED IN: cellular_component unknow…	-3
16.8.3	secondary metabolism.flavonoids.dihydroflavonols	glyma_05g181100	Transcript	(at4g01070 : 314.0) the glycosyltransferase (UGT72B1) is involved in metabolizing xenobiotica (chloroaniline and chlorophenole). Comparison between wild type and knock-out mutant demonstrates the central role of this gene for metabolizing chloroaniline but significantly less for chlorophenole. The glucosyltransferase preferred UDP-xylose over UDP-glucose indicating its (additional) functioning as…	-1.09657
16.8.3	secondary metabolism.flavonoids.dihydroflavonols	glyma_07g110500	Transcript	(at4g01070 : 394.0) the glycosyltransferase (UGT72B1) is involved in metabolizing xenobiotica (chloroaniline and chlorophenole). Comparison between wild type and knock-out mutant demonstrates the central role of this gene for metabolizing chloroaniline but significantly less for chlorophenole. The glucosyltransferase preferred UDP-xylose over UDP-glucose indicating its (additional) functioning as…	-3
16.8.3	secondary metabolism.flavonoids.dihydroflavonols	glyma_03g115900	Transcript	(at4g01070 : 199.0) the glycosyltransferase (UGT72B1) is involved in metabolizing xenobiotica (chloroaniline and chlorophenole). Comparison between wild type and knock-out mutant demonstrates the central role of this gene for metabolizing chloroaniline but significantly less for chlorophenole. The glucosyltransferase preferred UDP-xylose over UDP-glucose indicating its (additional) functioning as…	-3
16.8.3	secondary metabolism.flavonoids.dihydroflavonols	glyma_08g367000	Transcript	(at4g01070 : 370.0) the glycosyltransferase (UGT72B1) is involved in metabolizing xenobiotica (chloroaniline and chlorophenole). Comparison between wild type and knock-out mutant demonstrates the central role of this gene for metabolizing chloroaniline but significantly less for chlorophenole. The glucosyltransferase preferred UDP-xylose over UDP-glucose indicating its (additional) functioning as…	-2.72601
16.8.3	secondary metabolism.flavonoids.dihydroflavonols	glyma_20g196200	Transcript	(at5g54010 : 150.0) UDP-Glycosyltransferase superfamily protein; FUNCTIONS IN: transferase activity, transferring glycosyl groups; INVOLVED IN: metabolic process; LOCATED IN: endomembrane system; EXPRESSED IN: 6 plant structures; EXPRESSED DURING: L mature pollen stage, M germinated pollen stage, 4 anthesis, petal differentiation and expansion stage; CONTAINS InterPro DOMAIN/s: UDP-glucuronosyl/U…	-3
16.8.3	secondary metabolism.flavonoids.dihydroflavonols	glyma_02g039200	Transcript	(at5g24530 : 136.0) Encodes a putative 2OG-Fe(II) oxygenase that is defense-associated but required for susceptibility to downy mildew.; DOWNY MILDEW RESISTANT 6 (DMR6); FUNCTIONS IN: oxidoreductase activity, acting on paired donors, with incorporation or reduction of molecular oxygen, 2-oxoglutarate as one donor, and incorporation of one atom each of oxygen into both donors, oxidoreductase activ…	2.6262
16.8.3	secondary metabolism.flavonoids.dihydroflavonols	glyma_19g102800	Transcript	(at4g01070 : 359.0) the glycosyltransferase (UGT72B1) is involved in metabolizing xenobiotica (chloroaniline and chlorophenole). Comparison between wild type and knock-out mutant demonstrates the central role of this gene for metabolizing chloroaniline but significantly less for chlorophenole. The glucosyltransferase preferred UDP-xylose over UDP-glucose indicating its (additional) functioning as…	-3
16.8.3	secondary metabolism.flavonoids.dihydroflavonols	glyma_03g032500	Transcript	(at2g18570 : 358.0) UDP-Glycosyltransferase superfamily protein; FUNCTIONS IN: transferase activity, transferring glycosyl groups; INVOLVED IN: metabolic process; LOCATED IN: cellular_component unknown; CONTAINS InterPro DOMAIN/s: UDP-glucuronosyl/UDP-glucosyltransferase (InterPro:IPR002213); BEST Arabidopsis thaliana protein match is: UDP-Glycosyltransferase superfamily protein (TAIR:AT2G18560.1…	-1.56829
16.8.3	secondary metabolism.flavonoids.dihydroflavonols	glyma_20g196000	Transcript	(at5g54010 : 327.0) UDP-Glycosyltransferase superfamily protein; FUNCTIONS IN: transferase activity, transferring glycosyl groups; INVOLVED IN: metabolic process; LOCATED IN: endomembrane system; EXPRESSED IN: 6 plant structures; EXPRESSED DURING: L mature pollen stage, M germinated pollen stage, 4 anthesis, petal differentiation and expansion stage; CONTAINS InterPro DOMAIN/s: UDP-glucuronosyl/U…	-3
16.8.3.1	secondary metabolism.flavonoids.dihydroflavonols.dihydroflavonol 4-reductase	glyma_09g269400	Transcript	(at2g45400 : 318.0) involved in the regulation of brassinosteroid metabolic pathway; BEN1; FUNCTIONS IN: coenzyme binding, oxidoreductase activity, acting on CH-OH group of donors, binding, catalytic activity; INVOLVED IN: regulation of brassinosteroid biosynthetic process, brassinosteroid metabolic process, response to light intensity, flavonoid biosynthetic process; LOCATED IN: cytoplasm; EXPRE…	2.64694
16.8.3.1	secondary metabolism.flavonoids.dihydroflavonols.dihydroflavonol 4-reductase	glyma_13g203900	Transcript	(at5g42800 : 263.0) dihydroflavonol reductase. Catalyzes the conversion of dihydroquercetin to leucocyanidin in the biosynthesis of anthocyanins.; dihydroflavonol 4-reductase (DFR); CONTAINS InterPro DOMAIN/s: NAD-dependent epimerase/dehydratase (InterPro:IPR001509), NAD(P)-binding domain (InterPro:IPR016040); BEST Arabidopsis thaliana protein match is: NAD(P)-binding Rossmann-fold superfamily pr…	-3
16.8.3.1	secondary metabolism.flavonoids.dihydroflavonols.dihydroflavonol 4-reductase	glyma_15g018500	Transcript	(at4g35420 : 384.0) Encodes DRL1 (Dihydroflavonol 4-reductase-like1), a closely related homolog of the rice anther-specific gene OsDFR2. DRL1 may be involved in a metabolic pathway essential for pollen wall development and male fertility. Mutant plants have impaired pollen formation and seed production.; dihydroflavonol 4-reductase-like1 (DRL1); FUNCTIONS IN: coenzyme binding, binding, catalytic …	-3
16.8.3.1	secondary metabolism.flavonoids.dihydroflavonols.dihydroflavonol 4-reductase	glyma_13g355600	Transcript	(at4g35420 : 377.0) Encodes DRL1 (Dihydroflavonol 4-reductase-like1), a closely related homolog of the rice anther-specific gene OsDFR2. DRL1 may be involved in a metabolic pathway essential for pollen wall development and male fertility. Mutant plants have impaired pollen formation and seed production.; dihydroflavonol 4-reductase-like1 (DRL1); FUNCTIONS IN: coenzyme binding, binding, catalytic …	-1.36342
16.8.3.1	secondary metabolism.flavonoids.dihydroflavonols.dihydroflavonol 4-reductase	glyma_12g237900	Transcript	(at2g45400 : 181.0) involved in the regulation of brassinosteroid metabolic pathway; BEN1; FUNCTIONS IN: coenzyme binding, oxidoreductase activity, acting on CH-OH group of donors, binding, catalytic activity; INVOLVED IN: regulation of brassinosteroid biosynthetic process, brassinosteroid metabolic process, response to light intensity, flavonoid biosynthetic process; LOCATED IN: cytoplasm; EXPRE…	-3
16.8.3.1	secondary metabolism.flavonoids.dihydroflavonols.dihydroflavonol 4-reductase	glyma_12g238100	Transcript	(at2g45400 : 286.0) involved in the regulation of brassinosteroid metabolic pathway; BEN1; FUNCTIONS IN: coenzyme binding, oxidoreductase activity, acting on CH-OH group of donors, binding, catalytic activity; INVOLVED IN: regulation of brassinosteroid biosynthetic process, brassinosteroid metabolic process, response to light intensity, flavonoid biosynthetic process; LOCATED IN: cytoplasm; EXPRE…	-3
16.8.3.1	secondary metabolism.flavonoids.dihydroflavonols.dihydroflavonol 4-reductase	glyma_12g238200	Transcript	(at2g45400 : 290.0) involved in the regulation of brassinosteroid metabolic pathway; BEN1; FUNCTIONS IN: coenzyme binding, oxidoreductase activity, acting on CH-OH group of donors, binding, catalytic activity; INVOLVED IN: regulation of brassinosteroid biosynthetic process, brassinosteroid metabolic process, response to light intensity, flavonoid biosynthetic process; LOCATED IN: cytoplasm; EXPRE…	-3
16.8.3.1	secondary metabolism.flavonoids.dihydroflavonols.dihydroflavonol 4-reductase	glyma_19g254600	Transcript	(at1g61720 : 180.0) Negative regulator of flavonoid biosynthesis, mutants accumulate flavonoid pigments in their seed coat, putative oxidoreductase. It is thought that a ternary complex composed of TT2, TT8 and TTG1 is necessary for correct expression of BAN in seed endothelium.; BANYULS (BAN); FUNCTIONS IN: oxidoreductase activity, anthocyanidin reductase activity; INVOLVED IN: negative regulati…	1.12692
16.8.3.1	secondary metabolism.flavonoids.dihydroflavonols.dihydroflavonol 4-reductase	glyma_14g072700	Transcript	(at5g42800 : 489.0) dihydroflavonol reductase. Catalyzes the conversion of dihydroquercetin to leucocyanidin in the biosynthesis of anthocyanins.; dihydroflavonol 4-reductase (DFR); CONTAINS InterPro DOMAIN/s: NAD-dependent epimerase/dehydratase (InterPro:IPR001509), NAD(P)-binding domain (InterPro:IPR016040); BEST Arabidopsis thaliana protein match is: NAD(P)-binding Rossmann-fold superfamily pr…	-3
16.8.3.1	secondary metabolism.flavonoids.dihydroflavonols.dihydroflavonol 4-reductase	glyma_14g072800	Transcript	(at5g42800 : 171.0) dihydroflavonol reductase. Catalyzes the conversion of dihydroquercetin to leucocyanidin in the biosynthesis of anthocyanins.; dihydroflavonol 4-reductase (DFR); CONTAINS InterPro DOMAIN/s: NAD-dependent epimerase/dehydratase (InterPro:IPR001509), NAD(P)-binding domain (InterPro:IPR016040); BEST Arabidopsis thaliana protein match is: NAD(P)-binding Rossmann-fold superfamily pr…	-3
16.8.3.1	secondary metabolism.flavonoids.dihydroflavonols.dihydroflavonol 4-reductase	glyma_17g252300	Transcript	(at5g42800 : 118.0) dihydroflavonol reductase. Catalyzes the conversion of dihydroquercetin to leucocyanidin in the biosynthesis of anthocyanins.; dihydroflavonol 4-reductase (DFR); CONTAINS InterPro DOMAIN/s: NAD-dependent epimerase/dehydratase (InterPro:IPR001509), NAD(P)-binding domain (InterPro:IPR016040); BEST Arabidopsis thaliana protein match is: NAD(P)-binding Rossmann-fold superfamily pr…	-3
16.8.3.1	secondary metabolism.flavonoids.dihydroflavonols.dihydroflavonol 4-reductase	glyma_17g252200	Transcript	(at5g42800 : 482.0) dihydroflavonol reductase. Catalyzes the conversion of dihydroquercetin to leucocyanidin in the biosynthesis of anthocyanins.; dihydroflavonol 4-reductase (DFR); CONTAINS InterPro DOMAIN/s: NAD-dependent epimerase/dehydratase (InterPro:IPR001509), NAD(P)-binding domain (InterPro:IPR016040); BEST Arabidopsis thaliana protein match is: NAD(P)-binding Rossmann-fold superfamily pr…	-3
16.8.3.2	secondary metabolism.flavonoids.dihydroflavonols.flavanone 3-hydroxylase	glyma_01g166200	Transcript	(at3g51240 : 570.0) Encodes flavanone 3-hydroxylase that is coordinately expressed with chalcone synthase and chalcone isomerases. Regulates flavonoid biosynthesis.; flavanone 3-hydroxylase (F3H); CONTAINS InterPro DOMAIN/s: Oxoglutarate/iron-dependent oxygenase (InterPro:IPR005123); BEST Arabidopsis thaliana protein match is: 2-oxoglutarate (2OG) and Fe(II)-dependent oxygenase superfamily protei…	-3
16.8.3.2	secondary metabolism.flavonoids.dihydroflavonols.flavanone 3-hydroxylase	glyma_02g048600	Transcript	(at3g51240 : 592.0) Encodes flavanone 3-hydroxylase that is coordinately expressed with chalcone synthase and chalcone isomerases. Regulates flavonoid biosynthesis.; flavanone 3-hydroxylase (F3H); CONTAINS InterPro DOMAIN/s: Oxoglutarate/iron-dependent oxygenase (InterPro:IPR005123); BEST Arabidopsis thaliana protein match is: 2-oxoglutarate (2OG) and Fe(II)-dependent oxygenase superfamily protei…	-3
16.8.3.2	secondary metabolism.flavonoids.dihydroflavonols.flavanone 3-hydroxylase	glyma_16g128700	Transcript	(at3g51240 : 572.0) Encodes flavanone 3-hydroxylase that is coordinately expressed with chalcone synthase and chalcone isomerases. Regulates flavonoid biosynthesis.; flavanone 3-hydroxylase (F3H); CONTAINS InterPro DOMAIN/s: Oxoglutarate/iron-dependent oxygenase (InterPro:IPR005123); BEST Arabidopsis thaliana protein match is: 2-oxoglutarate (2OG) and Fe(II)-dependent oxygenase superfamily protei…	-3
16.8.3.2	secondary metabolism.flavonoids.dihydroflavonols.flavanone 3-hydroxylase	glyma_02g048400	Transcript	(at3g51240 : 587.0) Encodes flavanone 3-hydroxylase that is coordinately expressed with chalcone synthase and chalcone isomerases. Regulates flavonoid biosynthesis.; flavanone 3-hydroxylase (F3H); CONTAINS InterPro DOMAIN/s: Oxoglutarate/iron-dependent oxygenase (InterPro:IPR005123); BEST Arabidopsis thaliana protein match is: 2-oxoglutarate (2OG) and Fe(II)-dependent oxygenase superfamily protei…	-5.90843
16.8.3.3	secondary metabolism.flavonoids.dihydroflavonols.flavonoid 3''-monooxygenase	glyma_09g186500	Transcript	(at4g36220 : 391.0) encodes ferulate 5-hydroxylase (F5H). Involved in lignin biosynthesis.; ferulic acid 5-hydroxylase 1 (FAH1); FUNCTIONS IN: ferulate 5-hydroxylase activity, monooxygenase activity; INVOLVED IN: lignin biosynthetic process, response to UV-B, phenylpropanoid biosynthetic process; LOCATED IN: endoplasmic reticulum; EXPRESSED IN: 20 plant structures; EXPRESSED DURING: 12 growth sta…	-2.77546
16.8.3.3	secondary metabolism.flavonoids.dihydroflavonols.flavonoid 3''-monooxygenase	glyma_20g007300	Transcript	(at3g48310 : 124.0) putative cytochrome P450; "cytochrome P450, family 71, subfamily A, polypeptide 22" (CYP71A22); FUNCTIONS IN: electron carrier activity, monooxygenase activity, iron ion binding, oxygen binding, heme binding; INVOLVED IN: oxidation reduction; LOCATED IN: cellular_component unknown; CONTAINS InterPro DOMAIN/s: Cytochrome P450 (InterPro:IPR001128), Cytochrome P450, conserved sit…	-3
16.8.3.3	secondary metabolism.flavonoids.dihydroflavonols.flavonoid 3''-monooxygenase	glyma_17g077600	Transcript	(at5g07990 : 183.0) Required for flavonoid 3' hydroxylase activity.; TRANSPARENT TESTA 7 (TT7); CONTAINS InterPro DOMAIN/s: Cytochrome P450 (InterPro:IPR001128), Cytochrome P450, E-class, group I (InterPro:IPR002401), Cytochrome P450, conserved site (InterPro:IPR017972); BEST Arabidopsis thaliana protein match is: cytochrome P450, family 706, subfamily A, polypeptide 6 (TAIR:AT4G12320.1); Has 351…	-3
16.8.3.3	secondary metabolism.flavonoids.dihydroflavonols.flavonoid 3''-monooxygenase	glyma_09g142800	Transcript	(at2g45560 : 118.0) cytochrome P450 monooxygenase; "cytochrome P450, family 76, subfamily C, polypeptide 1" (CYP76C1); FUNCTIONS IN: electron carrier activity, monooxygenase activity, iron ion binding, heme binding; INVOLVED IN: oxidation reduction; LOCATED IN: endomembrane system; EXPRESSED IN: 17 plant structures; EXPRESSED DURING: 10 growth stages; CONTAINS InterPro DOMAIN/s: Cytochrome P450 (…	-3
16.8.3.3	secondary metabolism.flavonoids.dihydroflavonols.flavonoid 3''-monooxygenase	glyma_05g182800	Transcript	(at3g48310 : 340.0) putative cytochrome P450; "cytochrome P450, family 71, subfamily A, polypeptide 22" (CYP71A22); FUNCTIONS IN: electron carrier activity, monooxygenase activity, iron ion binding, oxygen binding, heme binding; INVOLVED IN: oxidation reduction; LOCATED IN: cellular_component unknown; CONTAINS InterPro DOMAIN/s: Cytochrome P450 (InterPro:IPR001128), Cytochrome P450, conserved sit…	-3
16.8.3.3	secondary metabolism.flavonoids.dihydroflavonols.flavonoid 3''-monooxygenase	glyma_20g041700	Transcript	(at5g07990 : 444.0) Required for flavonoid 3' hydroxylase activity.; TRANSPARENT TESTA 7 (TT7); CONTAINS InterPro DOMAIN/s: Cytochrome P450 (InterPro:IPR001128), Cytochrome P450, E-class, group I (InterPro:IPR002401), Cytochrome P450, conserved site (InterPro:IPR017972); BEST Arabidopsis thaliana protein match is: cytochrome P450, family 706, subfamily A, polypeptide 6 (TAIR:AT4G12320.1); Has 351…	-3
16.8.3.3	secondary metabolism.flavonoids.dihydroflavonols.flavonoid 3''-monooxygenase	glyma_05g022000	Transcript	(at5g07990 : 158.0) Required for flavonoid 3' hydroxylase activity.; TRANSPARENT TESTA 7 (TT7); CONTAINS InterPro DOMAIN/s: Cytochrome P450 (InterPro:IPR001128), Cytochrome P450, E-class, group I (InterPro:IPR002401), Cytochrome P450, conserved site (InterPro:IPR017972); BEST Arabidopsis thaliana protein match is: cytochrome P450, family 706, subfamily A, polypeptide 6 (TAIR:AT4G12320.1); Has 351…	-3
16.8.3.3	secondary metabolism.flavonoids.dihydroflavonols.flavonoid 3''-monooxygenase	glyma_16g089100	Transcript	(at4g36220 : 139.0) encodes ferulate 5-hydroxylase (F5H). Involved in lignin biosynthesis.; ferulic acid 5-hydroxylase 1 (FAH1); FUNCTIONS IN: ferulate 5-hydroxylase activity, monooxygenase activity; INVOLVED IN: lignin biosynthetic process, response to UV-B, phenylpropanoid biosynthetic process; LOCATED IN: endoplasmic reticulum; EXPRESSED IN: 20 plant structures; EXPRESSED DURING: 12 growth sta…	-3
16.8.3.3	secondary metabolism.flavonoids.dihydroflavonols.flavonoid 3''-monooxygenase	glyma_02g235300	Transcript	(at1g13080 : 323.0) cytochrome P450 monooxygenase; "cytochrome P450, family 71, subfamily B, polypeptide 2" (CYP71B2); FUNCTIONS IN: electron carrier activity, monooxygenase activity, iron ion binding, oxygen binding, heme binding; INVOLVED IN: response to cyclopentenone, heat acclimation; EXPRESSED IN: 24 plant structures; EXPRESSED DURING: 13 growth stages; CONTAINS InterPro DOMAIN/s: Cytochrom…	-3
16.8.3.3	secondary metabolism.flavonoids.dihydroflavonols.flavonoid 3''-monooxygenase	glyma_07g160700	Transcript	(at3g26210 : 399.0) putative cytochrome P450; "cytochrome P450, family 71, subfamily B, polypeptide 23" (CYP71B23); FUNCTIONS IN: electron carrier activity, monooxygenase activity, iron ion binding, oxygen binding, heme binding; INVOLVED IN: oxidation reduction; LOCATED IN: endomembrane system; EXPRESSED IN: 20 plant structures; EXPRESSED DURING: 11 growth stages; CONTAINS InterPro DOMAIN/s: Cyto…	-3
16.8.3.3	secondary metabolism.flavonoids.dihydroflavonols.flavonoid 3''-monooxygenase	glyma_05g052000	Transcript	(at5g44620 : 263.0) member of CYP706A; "cytochrome P450, family 706, subfamily A, polypeptide 3" (CYP706A3); FUNCTIONS IN: electron carrier activity, monooxygenase activity, iron ion binding, oxygen binding, heme binding; INVOLVED IN: oxidation reduction; LOCATED IN: cellular_component unknown; EXPRESSED IN: 13 plant structures; EXPRESSED DURING: 7 growth stages; CONTAINS InterPro DOMAIN/s: Cytoc…	-3
16.8.3.3	secondary metabolism.flavonoids.dihydroflavonols.flavonoid 3''-monooxygenase	glyma_17g077700	Transcript	(at5g07990 : 621.0) Required for flavonoid 3' hydroxylase activity.; TRANSPARENT TESTA 7 (TT7); CONTAINS InterPro DOMAIN/s: Cytochrome P450 (InterPro:IPR001128), Cytochrome P450, E-class, group I (InterPro:IPR002401), Cytochrome P450, conserved site (InterPro:IPR017972); BEST Arabidopsis thaliana protein match is: cytochrome P450, family 706, subfamily A, polypeptide 6 (TAIR:AT4G12320.1); Has 351…	2.24372
16.8.3.3	secondary metabolism.flavonoids.dihydroflavonols.flavonoid 3''-monooxygenase	glyma_20g046000	Transcript	(at5g07990 : 90.9) Required for flavonoid 3' hydroxylase activity.; TRANSPARENT TESTA 7 (TT7); CONTAINS InterPro DOMAIN/s: Cytochrome P450 (InterPro:IPR001128), Cytochrome P450, E-class, group I (InterPro:IPR002401), Cytochrome P450, conserved site (InterPro:IPR017972); BEST Arabidopsis thaliana protein match is: cytochrome P450, family 706, subfamily A, polypeptide 6 (TAIR:AT4G12320.1); Has 3517…	-3
16.8.3.3	secondary metabolism.flavonoids.dihydroflavonols.flavonoid 3''-monooxygenase	glyma_06g202400	Transcript	(at5g07990 : 196.0) Required for flavonoid 3' hydroxylase activity.; TRANSPARENT TESTA 7 (TT7); CONTAINS InterPro DOMAIN/s: Cytochrome P450 (InterPro:IPR001128), Cytochrome P450, E-class, group I (InterPro:IPR002401), Cytochrome P450, conserved site (InterPro:IPR017972); BEST Arabidopsis thaliana protein match is: cytochrome P450, family 706, subfamily A, polypeptide 6 (TAIR:AT4G12320.1); Has 351…	-3
16.8.3.3	secondary metabolism.flavonoids.dihydroflavonols.flavonoid 3''-monooxygenase	glyma_09g186100	Transcript	(at4g36220 : 234.0) encodes ferulate 5-hydroxylase (F5H). Involved in lignin biosynthesis.; ferulic acid 5-hydroxylase 1 (FAH1); FUNCTIONS IN: ferulate 5-hydroxylase activity, monooxygenase activity; INVOLVED IN: lignin biosynthetic process, response to UV-B, phenylpropanoid biosynthetic process; LOCATED IN: endoplasmic reticulum; EXPRESSED IN: 20 plant structures; EXPRESSED DURING: 12 growth sta…	2.38395
16.8.3.3	secondary metabolism.flavonoids.dihydroflavonols.flavonoid 3''-monooxygenase	glyma_20g007200	Transcript	(at3g26210 : 264.0) putative cytochrome P450; "cytochrome P450, family 71, subfamily B, polypeptide 23" (CYP71B23); FUNCTIONS IN: electron carrier activity, monooxygenase activity, iron ion binding, oxygen binding, heme binding; INVOLVED IN: oxidation reduction; LOCATED IN: endomembrane system; EXPRESSED IN: 20 plant structures; EXPRESSED DURING: 11 growth stages; CONTAINS InterPro DOMAIN/s: Cyto…	2.69815
16.8.3.3	secondary metabolism.flavonoids.dihydroflavonols.flavonoid 3''-monooxygenase	glyma_05g021900	Transcript	(at5g07990 : 604.0) Required for flavonoid 3' hydroxylase activity.; TRANSPARENT TESTA 7 (TT7); CONTAINS InterPro DOMAIN/s: Cytochrome P450 (InterPro:IPR001128), Cytochrome P450, E-class, group I (InterPro:IPR002401), Cytochrome P450, conserved site (InterPro:IPR017972); BEST Arabidopsis thaliana protein match is: cytochrome P450, family 706, subfamily A, polypeptide 6 (TAIR:AT4G12320.1); Has 351…	-3.45919
16.8.4	secondary metabolism.flavonoids.flavonols	glyma_01g046300	Transcript	(at4g34135 : 328.0) The At4g34135 gene encodes a flavonol 7-O-glucosyltransferase (EC 2.4.1.237) that glucosylates also with a 20 fold lower activity flavonols (kaempferol and quercetin) at the 3-O-position.; UDP-glucosyltransferase 73B2 (UGT73B2); FUNCTIONS IN: flavonol 3-O-glucosyltransferase activity, UDP-glycosyltransferase activity, quercetin 7-O-glucosyltransferase activity, UDP-glucosyltra…	-1.62662
16.8.4	secondary metabolism.flavonoids.flavonols	glyma_20g011000	Transcript	(at4g25310 : 238.0) 2-oxoglutarate (2OG) and Fe(II)-dependent oxygenase superfamily protein; FUNCTIONS IN: oxidoreductase activity, acting on paired donors, with incorporation or reduction of molecular oxygen, 2-oxoglutarate as one donor, and incorporation of one atom each of oxygen into both donors, oxidoreductase activity; INVOLVED IN: flavonoid biosynthetic process; LOCATED IN: cellular_compon…	-1.26238
16.8.4	secondary metabolism.flavonoids.flavonols	glyma_07g176600	Transcript	(at4g25310 : 307.0) 2-oxoglutarate (2OG) and Fe(II)-dependent oxygenase superfamily protein; FUNCTIONS IN: oxidoreductase activity, acting on paired donors, with incorporation or reduction of molecular oxygen, 2-oxoglutarate as one donor, and incorporation of one atom each of oxygen into both donors, oxidoreductase activity; INVOLVED IN: flavonoid biosynthetic process; LOCATED IN: cellular_compon…	-1.4227
16.8.4	secondary metabolism.flavonoids.flavonols	glyma_02g186000	Transcript	(at2g36780 : 187.0) UDP-Glycosyltransferase superfamily protein; FUNCTIONS IN: UDP-glycosyltransferase activity, transferase activity, transferring glycosyl groups; INVOLVED IN: metabolic process; LOCATED IN: cellular_component unknown; CONTAINS InterPro DOMAIN/s: UDP-glucuronosyl/UDP-glucosyltransferase (InterPro:IPR002213); BEST Arabidopsis thaliana protein match is: UDP-Glycosyltransferase sup…	-3
16.8.4	secondary metabolism.flavonoids.flavonols	glyma_01g137100	Transcript	(at2g36690 : 146.0) 2-oxoglutarate (2OG) and Fe(II)-dependent oxygenase superfamily protein; FUNCTIONS IN: oxidoreductase activity, acting on paired donors, with incorporation or reduction of molecular oxygen, 2-oxoglutarate as one donor, and incorporation of one atom each of oxygen into both donors, oxidoreductase activity; INVOLVED IN: biosynthetic process; LOCATED IN: cellular_component unknow…	-3
16.8.4	secondary metabolism.flavonoids.flavonols	glyma_14g178500	Transcript	(at4g10500 : 241.0) 2-oxoglutarate (2OG) and Fe(II)-dependent oxygenase superfamily protein; FUNCTIONS IN: oxidoreductase activity, acting on paired donors, with incorporation or reduction of molecular oxygen, 2-oxoglutarate as one donor, and incorporation of one atom each of oxygen into both donors, oxidoreductase activity; INVOLVED IN: secondary metabolic process; EXPRESSED IN: 12 plant structu…	-3.3082
16.8.4	secondary metabolism.flavonoids.flavonols	glyma_01g068200	Transcript	(at1g17020 : 314.0) Encodes a novel member of the Fe(II)/ascorbate oxidase gene family; senescence-related gene.; senescence-related gene 1 (SRG1); CONTAINS InterPro DOMAIN/s: Oxoglutarate/iron-dependent oxygenase (InterPro:IPR005123); BEST Arabidopsis thaliana protein match is: 2-oxoglutarate (2OG) and Fe(II)-dependent oxygenase superfamily protein (TAIR:AT1G17010.1); Has 8560 Blast hits to 8517…	-4.05548
16.8.4	secondary metabolism.flavonoids.flavonols	glyma_05g094600	Transcript	(at1g17020 : 118.0) Encodes a novel member of the Fe(II)/ascorbate oxidase gene family; senescence-related gene.; senescence-related gene 1 (SRG1); CONTAINS InterPro DOMAIN/s: Oxoglutarate/iron-dependent oxygenase (InterPro:IPR005123); BEST Arabidopsis thaliana protein match is: 2-oxoglutarate (2OG) and Fe(II)-dependent oxygenase superfamily protein (TAIR:AT1G17010.1); Has 8560 Blast hits to 8517…	-3
16.8.4	secondary metabolism.flavonoids.flavonols	glyma_03g187200	Transcript	(at2g36800 : 511.0) Encodes a DON-Glucosyltransferase. The UGT73C5 glucosylates both brassinolide and castasterone in the 23-O position. The enzyme is presumably involved in the homeostasis of those steroid hormones hence regulating BR activity. Transgenic plants overexpressing UGT73C5 show a typical BR-deficient phenotype.; don-glucosyltransferase 1 (DOGT1); CONTAINS InterPro DOMAIN/s: UDP-glucu…	-3.53953
16.8.4	secondary metabolism.flavonoids.flavonols	glyma_09g046400	Transcript	(at3g21420 : 502.0) 2-oxoglutarate (2OG) and Fe(II)-dependent oxygenase superfamily protein; FUNCTIONS IN: oxidoreductase activity; INVOLVED IN: metabolic process; LOCATED IN: cellular_component unknown; EXPRESSED IN: 16 plant structures; EXPRESSED DURING: 8 growth stages; CONTAINS InterPro DOMAIN/s: Oxoglutarate/iron-dependent oxygenase (InterPro:IPR005123); BEST Arabidopsis thaliana protein mat…	-1.58326
16.8.4	secondary metabolism.flavonoids.flavonols	glyma_10g108400	Transcript	(at2g36780 : 177.0) UDP-Glycosyltransferase superfamily protein; FUNCTIONS IN: UDP-glycosyltransferase activity, transferase activity, transferring glycosyl groups; INVOLVED IN: metabolic process; LOCATED IN: cellular_component unknown; CONTAINS InterPro DOMAIN/s: UDP-glucuronosyl/UDP-glucosyltransferase (InterPro:IPR002213); BEST Arabidopsis thaliana protein match is: UDP-Glycosyltransferase sup…	1.29318
16.8.4	secondary metabolism.flavonoids.flavonols	glyma_18g184600	Transcript	(at3g21420 : 213.0) 2-oxoglutarate (2OG) and Fe(II)-dependent oxygenase superfamily protein; FUNCTIONS IN: oxidoreductase activity; INVOLVED IN: metabolic process; LOCATED IN: cellular_component unknown; EXPRESSED IN: 16 plant structures; EXPRESSED DURING: 8 growth stages; CONTAINS InterPro DOMAIN/s: Oxoglutarate/iron-dependent oxygenase (InterPro:IPR005123); BEST Arabidopsis thaliana protein mat…	-1.19549
16.8.4	secondary metabolism.flavonoids.flavonols	glyma_17g025000	Transcript	(at3g21420 : 441.0) 2-oxoglutarate (2OG) and Fe(II)-dependent oxygenase superfamily protein; FUNCTIONS IN: oxidoreductase activity; INVOLVED IN: metabolic process; LOCATED IN: cellular_component unknown; EXPRESSED IN: 16 plant structures; EXPRESSED DURING: 8 growth stages; CONTAINS InterPro DOMAIN/s: Oxoglutarate/iron-dependent oxygenase (InterPro:IPR005123); BEST Arabidopsis thaliana protein mat…	-3
16.8.4	secondary metabolism.flavonoids.flavonols	glyma_17g181800	Transcript	(at2g44800 : 92.4) 2-oxoglutarate (2OG) and Fe(II)-dependent oxygenase superfamily protein; FUNCTIONS IN: oxidoreductase activity, acting on paired donors, with incorporation or reduction of molecular oxygen, 2-oxoglutarate as one donor, and incorporation of one atom each of oxygen into both donors, oxidoreductase activity; INVOLVED IN: biological_process unknown; LOCATED IN: cellular_component u…	-3
16.8.4	secondary metabolism.flavonoids.flavonols	glyma_03g187100	Transcript	(at2g36780 : 112.0) UDP-Glycosyltransferase superfamily protein; FUNCTIONS IN: UDP-glycosyltransferase activity, transferase activity, transferring glycosyl groups; INVOLVED IN: metabolic process; LOCATED IN: cellular_component unknown; CONTAINS InterPro DOMAIN/s: UDP-glucuronosyl/UDP-glucosyltransferase (InterPro:IPR002213); BEST Arabidopsis thaliana protein match is: UDP-Glycosyltransferase sup…	-3
16.8.4	secondary metabolism.flavonoids.flavonols	glyma_03g186900	Transcript	(at2g36790 : 560.0) The At2g36790 gene encodes a UDP-glucose:flavonol-3-O-glycoside-7-O-glucosyltransferase (UGT73C6)attaching a glucosyl residue to the 7-O-position of the flavonols kaempferol, quercetin and their 3-O-glycoside derivatives.; UDP-glucosyl transferase 73C6 (UGT73C6); CONTAINS InterPro DOMAIN/s: UDP-glucuronosyl/UDP-glucosyltransferase (InterPro:IPR002213); BEST Arabidopsis thalian…	-3.09754
16.8.4	secondary metabolism.flavonoids.flavonols	glyma_06g128200	Transcript	(at3g21420 : 101.0) 2-oxoglutarate (2OG) and Fe(II)-dependent oxygenase superfamily protein; FUNCTIONS IN: oxidoreductase activity; INVOLVED IN: metabolic process; LOCATED IN: cellular_component unknown; EXPRESSED IN: 16 plant structures; EXPRESSED DURING: 8 growth stages; CONTAINS InterPro DOMAIN/s: Oxoglutarate/iron-dependent oxygenase (InterPro:IPR005123); BEST Arabidopsis thaliana protein mat…	1.10731
16.8.4	secondary metabolism.flavonoids.flavonols	glyma_15g090100	Transcript	(at1g17020 : 320.0) Encodes a novel member of the Fe(II)/ascorbate oxidase gene family; senescence-related gene.; senescence-related gene 1 (SRG1); CONTAINS InterPro DOMAIN/s: Oxoglutarate/iron-dependent oxygenase (InterPro:IPR005123); BEST Arabidopsis thaliana protein match is: 2-oxoglutarate (2OG) and Fe(II)-dependent oxygenase superfamily protein (TAIR:AT1G17010.1); Has 8560 Blast hits to 8517…	-3
16.8.4	secondary metabolism.flavonoids.flavonols	glyma_07g176800	Transcript	(at1g17020 : 329.0) Encodes a novel member of the Fe(II)/ascorbate oxidase gene family; senescence-related gene.; senescence-related gene 1 (SRG1); CONTAINS InterPro DOMAIN/s: Oxoglutarate/iron-dependent oxygenase (InterPro:IPR005123); BEST Arabidopsis thaliana protein match is: 2-oxoglutarate (2OG) and Fe(II)-dependent oxygenase superfamily protein (TAIR:AT1G17010.1); Has 8560 Blast hits to 8517…	-2.6565
16.8.4	secondary metabolism.flavonoids.flavonols	glyma_13g042200	Transcript	(at2g44800 : 80.1) 2-oxoglutarate (2OG) and Fe(II)-dependent oxygenase superfamily protein; FUNCTIONS IN: oxidoreductase activity, acting on paired donors, with incorporation or reduction of molecular oxygen, 2-oxoglutarate as one donor, and incorporation of one atom each of oxygen into both donors, oxidoreductase activity; INVOLVED IN: biological_process unknown; LOCATED IN: cellular_component u…	1.28211
16.8.4	secondary metabolism.flavonoids.flavonols	glyma_12g235200	Transcript	(at1g17020 : 86.3) Encodes a novel member of the Fe(II)/ascorbate oxidase gene family; senescence-related gene.; senescence-related gene 1 (SRG1); CONTAINS InterPro DOMAIN/s: Oxoglutarate/iron-dependent oxygenase (InterPro:IPR005123); BEST Arabidopsis thaliana protein match is: 2-oxoglutarate (2OG) and Fe(II)-dependent oxygenase superfamily protein (TAIR:AT1G17010.1); Has 8560 Blast hits to 8517 …	3.23108
16.8.4	secondary metabolism.flavonoids.flavonols	glyma_10g280300	Transcript	(at4g34138 : 104.0) UDP-glucosyl transferase 73B1 (UGT73B1); FUNCTIONS IN: quercetin 3-O-glucosyltransferase activity, UDP-glycosyltransferase activity, quercetin 7-O-glucosyltransferase activity, abscisic acid glucosyltransferase activity; INVOLVED IN: metabolic process; LOCATED IN: endomembrane system; EXPRESSED IN: 20 plant structures; EXPRESSED DURING: 10 growth stages; CONTAINS InterPro DOMA…	-3
16.8.4	secondary metabolism.flavonoids.flavonols	glyma_03g187000	Transcript	(at2g36790 : 572.0) The At2g36790 gene encodes a UDP-glucose:flavonol-3-O-glycoside-7-O-glucosyltransferase (UGT73C6)attaching a glucosyl residue to the 7-O-position of the flavonols kaempferol, quercetin and their 3-O-glycoside derivatives.; UDP-glucosyl transferase 73C6 (UGT73C6); CONTAINS InterPro DOMAIN/s: UDP-glucuronosyl/UDP-glucosyltransferase (InterPro:IPR002213); BEST Arabidopsis thalian…	-1.14074
16.8.4	secondary metabolism.flavonoids.flavonols	glyma_05g137800	Transcript	(at1g17020 : 291.0) Encodes a novel member of the Fe(II)/ascorbate oxidase gene family; senescence-related gene.; senescence-related gene 1 (SRG1); CONTAINS InterPro DOMAIN/s: Oxoglutarate/iron-dependent oxygenase (InterPro:IPR005123); BEST Arabidopsis thaliana protein match is: 2-oxoglutarate (2OG) and Fe(II)-dependent oxygenase superfamily protein (TAIR:AT1G17010.1); Has 8560 Blast hits to 8517…	3.82385
16.8.4	secondary metabolism.flavonoids.flavonols	glyma_14g138400	Transcript	(at1g49390 : 128.0) 2-oxoglutarate (2OG) and Fe(II)-dependent oxygenase superfamily protein; FUNCTIONS IN: oxidoreductase activity, acting on paired donors, with incorporation or reduction of molecular oxygen, 2-oxoglutarate as one donor, and incorporation of one atom each of oxygen into both donors, oxidoreductase activity; INVOLVED IN: flavonoid biosynthetic process; LOCATED IN: cellular_compon…	-3
16.8.4	secondary metabolism.flavonoids.flavonols	glyma_07g135000	Transcript	(at3g21420 : 252.0) 2-oxoglutarate (2OG) and Fe(II)-dependent oxygenase superfamily protein; FUNCTIONS IN: oxidoreductase activity; INVOLVED IN: metabolic process; LOCATED IN: cellular_component unknown; EXPRESSED IN: 16 plant structures; EXPRESSED DURING: 8 growth stages; CONTAINS InterPro DOMAIN/s: Oxoglutarate/iron-dependent oxygenase (InterPro:IPR005123); BEST Arabidopsis thaliana protein mat…	-3
16.8.4	secondary metabolism.flavonoids.flavonols	glyma_19g073100	Transcript	(at3g21420 : 259.0) 2-oxoglutarate (2OG) and Fe(II)-dependent oxygenase superfamily protein; FUNCTIONS IN: oxidoreductase activity; INVOLVED IN: metabolic process; LOCATED IN: cellular_component unknown; EXPRESSED IN: 16 plant structures; EXPRESSED DURING: 8 growth stages; CONTAINS InterPro DOMAIN/s: Oxoglutarate/iron-dependent oxygenase (InterPro:IPR005123); BEST Arabidopsis thaliana protein mat…	-3
16.8.4	secondary metabolism.flavonoids.flavonols	glyma_07g180700	Transcript	(at2g36690 : 147.0) 2-oxoglutarate (2OG) and Fe(II)-dependent oxygenase superfamily protein; FUNCTIONS IN: oxidoreductase activity, acting on paired donors, with incorporation or reduction of molecular oxygen, 2-oxoglutarate as one donor, and incorporation of one atom each of oxygen into both donors, oxidoreductase activity; INVOLVED IN: biosynthetic process; LOCATED IN: cellular_component unknow…	-3
16.8.4	secondary metabolism.flavonoids.flavonols	glyma_15g240600	Transcript	(at1g17020 : 404.0) Encodes a novel member of the Fe(II)/ascorbate oxidase gene family; senescence-related gene.; senescence-related gene 1 (SRG1); CONTAINS InterPro DOMAIN/s: Oxoglutarate/iron-dependent oxygenase (InterPro:IPR005123); BEST Arabidopsis thaliana protein match is: 2-oxoglutarate (2OG) and Fe(II)-dependent oxygenase superfamily protein (TAIR:AT1G17010.1); Has 8560 Blast hits to 8517…	-3
16.8.4	secondary metabolism.flavonoids.flavonols	glyma_17g019600	Transcript	(at4g34135 : 313.0) The At4g34135 gene encodes a flavonol 7-O-glucosyltransferase (EC 2.4.1.237) that glucosylates also with a 20 fold lower activity flavonols (kaempferol and quercetin) at the 3-O-position.; UDP-glucosyltransferase 73B2 (UGT73B2); FUNCTIONS IN: flavonol 3-O-glucosyltransferase activity, UDP-glycosyltransferase activity, quercetin 7-O-glucosyltransferase activity, UDP-glucosyltra…	-1.74052
16.8.4	secondary metabolism.flavonoids.flavonols	glyma_13g366900	Transcript	(at5g54000 : 239.0) 2-oxoglutarate (2OG) and Fe(II)-dependent oxygenase superfamily protein; FUNCTIONS IN: oxidoreductase activity, acting on paired donors, with incorporation or reduction of molecular oxygen, 2-oxoglutarate as one donor, and incorporation of one atom each of oxygen into both donors, oxidoreductase activity; INVOLVED IN: biological_process unknown; LOCATED IN: cellular_component …	-2.3222
16.8.4	secondary metabolism.flavonoids.flavonols	glyma_13g222100	Transcript	(at1g17020 : 325.0) Encodes a novel member of the Fe(II)/ascorbate oxidase gene family; senescence-related gene.; senescence-related gene 1 (SRG1); CONTAINS InterPro DOMAIN/s: Oxoglutarate/iron-dependent oxygenase (InterPro:IPR005123); BEST Arabidopsis thaliana protein match is: 2-oxoglutarate (2OG) and Fe(II)-dependent oxygenase superfamily protein (TAIR:AT1G17010.1); Has 8560 Blast hits to 8517…	1.50981
16.8.4	secondary metabolism.flavonoids.flavonols	glyma_19g187000	Transcript	(at2g36760 : 568.0) UDP-glucosyl transferase 73C2 (UGT73C2); FUNCTIONS IN: transferase activity, transferring hexosyl groups, UDP-glycosyltransferase activity, transferase activity, transferring glycosyl groups; INVOLVED IN: metabolic process; LOCATED IN: endomembrane system; EXPRESSED IN: flower, stamen; EXPRESSED DURING: 4 anthesis; CONTAINS InterPro DOMAIN/s: UDP-glucuronosyl/UDP-glucosyltrans…	-6.02392
16.8.4	secondary metabolism.flavonoids.flavonols	glyma_05g096200	Transcript	(at3g50210 : 172.0) 2-oxoglutarate (2OG) and Fe(II)-dependent oxygenase superfamily protein; FUNCTIONS IN: oxidoreductase activity, iron ion binding; INVOLVED IN: aging, cellular response to starvation; EXPRESSED IN: 22 plant structures; EXPRESSED DURING: 13 growth stages; CONTAINS InterPro DOMAIN/s: Isopenicillin N synthase (InterPro:IPR002283), Oxoglutarate/iron-dependent oxygenase (InterPro:IP…	-3
16.8.4	secondary metabolism.flavonoids.flavonols	glyma_01g188800	Transcript	(at2g36780 : 291.0) UDP-Glycosyltransferase superfamily protein; FUNCTIONS IN: UDP-glycosyltransferase activity, transferase activity, transferring glycosyl groups; INVOLVED IN: metabolic process; LOCATED IN: cellular_component unknown; CONTAINS InterPro DOMAIN/s: UDP-glucuronosyl/UDP-glucosyltransferase (InterPro:IPR002213); BEST Arabidopsis thaliana protein match is: UDP-Glycosyltransferase sup…	-2.3222
16.8.4	secondary metabolism.flavonoids.flavonols	glyma_03g187300	Transcript	(at2g36790 : 354.0) The At2g36790 gene encodes a UDP-glucose:flavonol-3-O-glycoside-7-O-glucosyltransferase (UGT73C6)attaching a glucosyl residue to the 7-O-position of the flavonols kaempferol, quercetin and their 3-O-glycoside derivatives.; UDP-glucosyl transferase 73C6 (UGT73C6); CONTAINS InterPro DOMAIN/s: UDP-glucuronosyl/UDP-glucosyltransferase (InterPro:IPR002213); BEST Arabidopsis thalian…	-3
16.8.4	secondary metabolism.flavonoids.flavonols	glyma_07g215500	Transcript	(at2g15490 : 370.0) UDP-glycosyltransferase 73B4 (UGT73B4); FUNCTIONS IN: quercetin 3-O-glucosyltransferase activity, UDP-glycosyltransferase activity, quercetin 7-O-glucosyltransferase activity, UDP-glucosyltransferase activity, transferase activity, transferring glycosyl groups; INVOLVED IN: response to other organism; LOCATED IN: endomembrane system; EXPRESSED IN: root; CONTAINS InterPro DOMAI…	-1.55932
16.8.4	secondary metabolism.flavonoids.flavonols	glyma_09g243500	Transcript	(at3g60290 : 420.0) 2-oxoglutarate (2OG) and Fe(II)-dependent oxygenase superfamily protein; FUNCTIONS IN: oxidoreductase activity, acting on paired donors, with incorporation or reduction of molecular oxygen, 2-oxoglutarate as one donor, and incorporation of one atom each of oxygen into both donors, oxidoreductase activity; INVOLVED IN: response to karrikin, biosynthetic process; LOCATED IN: cel…	-3
16.8.4	secondary metabolism.flavonoids.flavonols	glyma_02g104400	Transcript	(at2g15490 : 240.0) UDP-glycosyltransferase 73B4 (UGT73B4); FUNCTIONS IN: quercetin 3-O-glucosyltransferase activity, UDP-glycosyltransferase activity, quercetin 7-O-glucosyltransferase activity, UDP-glucosyltransferase activity, transferase activity, transferring glycosyl groups; INVOLVED IN: response to other organism; LOCATED IN: endomembrane system; EXPRESSED IN: root; CONTAINS InterPro DOMAI…	-3
16.8.4	secondary metabolism.flavonoids.flavonols	novel.158	Transcript	(at1g17020 : 135.0) Encodes a novel member of the Fe(II)/ascorbate oxidase gene family; senescence-related gene.; senescence-related gene 1 (SRG1); CONTAINS InterPro DOMAIN/s: Oxoglutarate/iron-dependent oxygenase (InterPro:IPR005123); BEST Arabidopsis thaliana protein match is: 2-oxoglutarate (2OG) and Fe(II)-dependent oxygenase superfamily protein (TAIR:AT1G17010.1); Has 8560 Blast hits to 8517…	-3
16.8.4.1	secondary metabolism.flavonoids.flavonols.flavonol synthase (FLS)	glyma_05g088100	Transcript	(at5g08640 : 320.0) Encodes a flavonol synthase that catalyzes formation of flavonols from dihydroflavonols.; flavonol synthase 1 (FLS1); CONTAINS InterPro DOMAIN/s: Oxoglutarate/iron-dependent oxygenase (InterPro:IPR005123); BEST Arabidopsis thaliana protein match is: flavonol synthase 3 (TAIR:AT5G63590.1). & (reliability: 640.0) & (original description: no original description)	-3
16.8.4.1	secondary metabolism.flavonoids.flavonols.flavonol synthase (FLS)	glyma_14g163300	Transcript	(at5g08640 : 336.0) Encodes a flavonol synthase that catalyzes formation of flavonols from dihydroflavonols.; flavonol synthase 1 (FLS1); CONTAINS InterPro DOMAIN/s: Oxoglutarate/iron-dependent oxygenase (InterPro:IPR005123); BEST Arabidopsis thaliana protein match is: flavonol synthase 3 (TAIR:AT5G63590.1). & (reliability: 672.0) & (original description: no original description)	-3
16.8.4.1	secondary metabolism.flavonoids.flavonols.flavonol synthase (FLS)	glyma_13g082300	Transcript	(at5g08640 : 392.0) Encodes a flavonol synthase that catalyzes formation of flavonols from dihydroflavonols.; flavonol synthase 1 (FLS1); CONTAINS InterPro DOMAIN/s: Oxoglutarate/iron-dependent oxygenase (InterPro:IPR005123); BEST Arabidopsis thaliana protein match is: flavonol synthase 3 (TAIR:AT5G63590.1). & (reliability: 784.0) & (original description: no original description)	-4.94344
16.8.4.1	secondary metabolism.flavonoids.flavonols.flavonol synthase (FLS)	glyma_06g110600	Transcript	(at5g08640 : 410.0) Encodes a flavonol synthase that catalyzes formation of flavonols from dihydroflavonols.; flavonol synthase 1 (FLS1); CONTAINS InterPro DOMAIN/s: Oxoglutarate/iron-dependent oxygenase (InterPro:IPR005123); BEST Arabidopsis thaliana protein match is: flavonol synthase 3 (TAIR:AT5G63590.1). & (reliability: 820.0) & (original description: no original description)	-3
16.8.4.2	secondary metabolism.flavonoids.flavonols.flavonol 3-O-glycosyltransferase	glyma_01g046300	Transcript	(at4g34135 : 328.0) The At4g34135 gene encodes a flavonol 7-O-glucosyltransferase (EC 2.4.1.237) that glucosylates also with a 20 fold lower activity flavonols (kaempferol and quercetin) at the 3-O-position.; UDP-glucosyltransferase 73B2 (UGT73B2); FUNCTIONS IN: flavonol 3-O-glucosyltransferase activity, UDP-glycosyltransferase activity, quercetin 7-O-glucosyltransferase activity, UDP-glucosyltra…	-1.62662
16.8.4.2	secondary metabolism.flavonoids.flavonols.flavonol 3-O-glycosyltransferase	glyma_02g186000	Transcript	(at2g36780 : 187.0) UDP-Glycosyltransferase superfamily protein; FUNCTIONS IN: UDP-glycosyltransferase activity, transferase activity, transferring glycosyl groups; INVOLVED IN: metabolic process; LOCATED IN: cellular_component unknown; CONTAINS InterPro DOMAIN/s: UDP-glucuronosyl/UDP-glucosyltransferase (InterPro:IPR002213); BEST Arabidopsis thaliana protein match is: UDP-Glycosyltransferase sup…	-3
16.8.4.2	secondary metabolism.flavonoids.flavonols.flavonol 3-O-glycosyltransferase	glyma_10g108400	Transcript	(at2g36780 : 177.0) UDP-Glycosyltransferase superfamily protein; FUNCTIONS IN: UDP-glycosyltransferase activity, transferase activity, transferring glycosyl groups; INVOLVED IN: metabolic process; LOCATED IN: cellular_component unknown; CONTAINS InterPro DOMAIN/s: UDP-glucuronosyl/UDP-glucosyltransferase (InterPro:IPR002213); BEST Arabidopsis thaliana protein match is: UDP-Glycosyltransferase sup…	1.29318
16.8.4.2	secondary metabolism.flavonoids.flavonols.flavonol 3-O-glycosyltransferase	glyma_02g104800	Transcript	(at2g15490 : 510.0) UDP-glycosyltransferase 73B4 (UGT73B4); FUNCTIONS IN: quercetin 3-O-glucosyltransferase activity, UDP-glycosyltransferase activity, quercetin 7-O-glucosyltransferase activity, UDP-glucosyltransferase activity, transferase activity, transferring glycosyl groups; INVOLVED IN: response to other organism; LOCATED IN: endomembrane system; EXPRESSED IN: root; CONTAINS InterPro DOMAI…	-3
16.8.4.2	secondary metabolism.flavonoids.flavonols.flavonol 3-O-glycosyltransferase	glyma_10g280300	Transcript	(at4g34138 : 104.0) UDP-glucosyl transferase 73B1 (UGT73B1); FUNCTIONS IN: quercetin 3-O-glucosyltransferase activity, UDP-glycosyltransferase activity, quercetin 7-O-glucosyltransferase activity, abscisic acid glucosyltransferase activity; INVOLVED IN: metabolic process; LOCATED IN: endomembrane system; EXPRESSED IN: 20 plant structures; EXPRESSED DURING: 10 growth stages; CONTAINS InterPro DOMA…	-3
16.8.4.2	secondary metabolism.flavonoids.flavonols.flavonol 3-O-glycosyltransferase	glyma_19g136700	Transcript	(at4g34135 : 186.0) The At4g34135 gene encodes a flavonol 7-O-glucosyltransferase (EC 2.4.1.237) that glucosylates also with a 20 fold lower activity flavonols (kaempferol and quercetin) at the 3-O-position.; UDP-glucosyltransferase 73B2 (UGT73B2); FUNCTIONS IN: flavonol 3-O-glucosyltransferase activity, UDP-glycosyltransferase activity, quercetin 7-O-glucosyltransferase activity, UDP-glucosyltra…	-1.57138
16.8.4.2	secondary metabolism.flavonoids.flavonols.flavonol 3-O-glycosyltransferase	glyma_02g105100	Transcript	(at2g15490 : 336.0) UDP-glycosyltransferase 73B4 (UGT73B4); FUNCTIONS IN: quercetin 3-O-glucosyltransferase activity, UDP-glycosyltransferase activity, quercetin 7-O-glucosyltransferase activity, UDP-glucosyltransferase activity, transferase activity, transferring glycosyl groups; INVOLVED IN: response to other organism; LOCATED IN: endomembrane system; EXPRESSED IN: root; CONTAINS InterPro DOMAI…	-3
16.8.4.2	secondary metabolism.flavonoids.flavonols.flavonol 3-O-glycosyltransferase	glyma_02g104700	Transcript	(at4g34135 : 503.0) The At4g34135 gene encodes a flavonol 7-O-glucosyltransferase (EC 2.4.1.237) that glucosylates also with a 20 fold lower activity flavonols (kaempferol and quercetin) at the 3-O-position.; UDP-glucosyltransferase 73B2 (UGT73B2); FUNCTIONS IN: flavonol 3-O-glucosyltransferase activity, UDP-glycosyltransferase activity, quercetin 7-O-glucosyltransferase activity, UDP-glucosyltra…	-3
16.8.4.2	secondary metabolism.flavonoids.flavonols.flavonol 3-O-glycosyltransferase	glyma_17g019600	Transcript	(at4g34135 : 313.0) The At4g34135 gene encodes a flavonol 7-O-glucosyltransferase (EC 2.4.1.237) that glucosylates also with a 20 fold lower activity flavonols (kaempferol and quercetin) at the 3-O-position.; UDP-glucosyltransferase 73B2 (UGT73B2); FUNCTIONS IN: flavonol 3-O-glucosyltransferase activity, UDP-glycosyltransferase activity, quercetin 7-O-glucosyltransferase activity, UDP-glucosyltra…	-1.74052
16.8.4.2	secondary metabolism.flavonoids.flavonols.flavonol 3-O-glycosyltransferase	glyma_01g188800	Transcript	(at2g36780 : 291.0) UDP-Glycosyltransferase superfamily protein; FUNCTIONS IN: UDP-glycosyltransferase activity, transferase activity, transferring glycosyl groups; INVOLVED IN: metabolic process; LOCATED IN: cellular_component unknown; CONTAINS InterPro DOMAIN/s: UDP-glucuronosyl/UDP-glucosyltransferase (InterPro:IPR002213); BEST Arabidopsis thaliana protein match is: UDP-Glycosyltransferase sup…	-2.3222
16.8.4.2	secondary metabolism.flavonoids.flavonols.flavonol 3-O-glycosyltransferase	glyma_07g215500	Transcript	(at2g15490 : 370.0) UDP-glycosyltransferase 73B4 (UGT73B4); FUNCTIONS IN: quercetin 3-O-glucosyltransferase activity, UDP-glycosyltransferase activity, quercetin 7-O-glucosyltransferase activity, UDP-glucosyltransferase activity, transferase activity, transferring glycosyl groups; INVOLVED IN: response to other organism; LOCATED IN: endomembrane system; EXPRESSED IN: root; CONTAINS InterPro DOMAI…	-1.55932
16.8.4.2	secondary metabolism.flavonoids.flavonols.flavonol 3-O-glycosyltransferase	glyma_18g208600	Transcript	(at4g34135 : 387.0) The At4g34135 gene encodes a flavonol 7-O-glucosyltransferase (EC 2.4.1.237) that glucosylates also with a 20 fold lower activity flavonols (kaempferol and quercetin) at the 3-O-position.; UDP-glucosyltransferase 73B2 (UGT73B2); FUNCTIONS IN: flavonol 3-O-glucosyltransferase activity, UDP-glycosyltransferase activity, quercetin 7-O-glucosyltransferase activity, UDP-glucosyltra…	-2.60971
16.8.4.2	secondary metabolism.flavonoids.flavonols.flavonol 3-O-glycosyltransferase	glyma_02g104400	Transcript	(at2g15490 : 240.0) UDP-glycosyltransferase 73B4 (UGT73B4); FUNCTIONS IN: quercetin 3-O-glucosyltransferase activity, UDP-glycosyltransferase activity, quercetin 7-O-glucosyltransferase activity, UDP-glucosyltransferase activity, transferase activity, transferring glycosyl groups; INVOLVED IN: response to other organism; LOCATED IN: endomembrane system; EXPRESSED IN: root; CONTAINS InterPro DOMAI…	-3
16.8.4.3	secondary metabolism.flavonoids.flavonols.flavonol-3-O-rhamnosyltransferase	glyma_17g065900	Transcript	(at5g17050 : 293.0) The At5g17050 encodes a anthocyanidin 3-O-glucosyltransferase which specifically glucosylates the 3-position of the flavonoid C-ring. Anthocyanidins such as cyanidin and pelargonidin as well as flavonols such as kaempferol and quercetin are accepted substrates.; UDP-glucosyl transferase 78D2 (UGT78D2); CONTAINS InterPro DOMAIN/s: UDP-glucuronosyl/UDP-glucosyltransferase (Inter…	-3
16.8.4.3	secondary metabolism.flavonoids.flavonols.flavonol-3-O-rhamnosyltransferase	glyma_u001500	Transcript	(at5g17050 : 218.0) The At5g17050 encodes a anthocyanidin 3-O-glucosyltransferase which specifically glucosylates the 3-position of the flavonoid C-ring. Anthocyanidins such as cyanidin and pelargonidin as well as flavonols such as kaempferol and quercetin are accepted substrates.; UDP-glucosyl transferase 78D2 (UGT78D2); CONTAINS InterPro DOMAIN/s: UDP-glucuronosyl/UDP-glucosyltransferase (Inter…	-3
16.8.4.3	secondary metabolism.flavonoids.flavonols.flavonol-3-O-rhamnosyltransferase	glyma_07g183300	Transcript	(at5g17050 : 353.0) The At5g17050 encodes a anthocyanidin 3-O-glucosyltransferase which specifically glucosylates the 3-position of the flavonoid C-ring. Anthocyanidins such as cyanidin and pelargonidin as well as flavonols such as kaempferol and quercetin are accepted substrates.; UDP-glucosyl transferase 78D2 (UGT78D2); CONTAINS InterPro DOMAIN/s: UDP-glucuronosyl/UDP-glucosyltransferase (Inter…	-3
16.8.4.3	secondary metabolism.flavonoids.flavonols.flavonol-3-O-rhamnosyltransferase	glyma_08g066800	Transcript	(at5g17050 : 357.0) The At5g17050 encodes a anthocyanidin 3-O-glucosyltransferase which specifically glucosylates the 3-position of the flavonoid C-ring. Anthocyanidins such as cyanidin and pelargonidin as well as flavonols such as kaempferol and quercetin are accepted substrates.; UDP-glucosyl transferase 78D2 (UGT78D2); CONTAINS InterPro DOMAIN/s: UDP-glucuronosyl/UDP-glucosyltransferase (Inter…	-1.19812
16.8.4.3	secondary metabolism.flavonoids.flavonols.flavonol-3-O-rhamnosyltransferase	glyma_13g094300	Transcript	(at5g17050 : 389.0) The At5g17050 encodes a anthocyanidin 3-O-glucosyltransferase which specifically glucosylates the 3-position of the flavonoid C-ring. Anthocyanidins such as cyanidin and pelargonidin as well as flavonols such as kaempferol and quercetin are accepted substrates.; UDP-glucosyl transferase 78D2 (UGT78D2); CONTAINS InterPro DOMAIN/s: UDP-glucuronosyl/UDP-glucosyltransferase (Inter…	-3
16.8.4.3	secondary metabolism.flavonoids.flavonols.flavonol-3-O-rhamnosyltransferase	glyma_06g252600	Transcript	(at5g17050 : 198.0) The At5g17050 encodes a anthocyanidin 3-O-glucosyltransferase which specifically glucosylates the 3-position of the flavonoid C-ring. Anthocyanidins such as cyanidin and pelargonidin as well as flavonols such as kaempferol and quercetin are accepted substrates.; UDP-glucosyl transferase 78D2 (UGT78D2); CONTAINS InterPro DOMAIN/s: UDP-glucuronosyl/UDP-glucosyltransferase (Inter…	-3
16.8.4.3	secondary metabolism.flavonoids.flavonols.flavonol-3-O-rhamnosyltransferase	glyma_07g183400	Transcript	(at5g17050 : 362.0) The At5g17050 encodes a anthocyanidin 3-O-glucosyltransferase which specifically glucosylates the 3-position of the flavonoid C-ring. Anthocyanidins such as cyanidin and pelargonidin as well as flavonols such as kaempferol and quercetin are accepted substrates.; UDP-glucosyl transferase 78D2 (UGT78D2); CONTAINS InterPro DOMAIN/s: UDP-glucuronosyl/UDP-glucosyltransferase (Inter…	-3
16.8.5.1	secondary metabolism.flavonoids.isoflavones.isoflavone reductase	glyma_01g172700	Transcript	(at1g75280 : 394.0) isoflavone reductase, putative, identical to SP:P52577 Isoflavone reductase homolog P3 (EC 1.3.1.-) {Arabidopsis thaliana}; contains Pfam profile PF02716: isoflavone reductase. Involved in response to oxidative stress.; NmrA-like negative transcriptional regulator family protein; FUNCTIONS IN: binding, catalytic activity; INVOLVED IN: response to oxidative stress, response to …	-1.12874
16.8.5.1	secondary metabolism.flavonoids.isoflavones.isoflavone reductase	glyma_01g101300	Transcript	(at4g34540 : 235.0) encodes a protein whose sequence is similar to pinoresinol-lariciresinol reductase from pine.; NmrA-like negative transcriptional regulator family protein; FUNCTIONS IN: pinoresinol reductase activity; INVOLVED IN: metabolic process; LOCATED IN: cellular_component unknown; EXPRESSED IN: 23 plant structures; EXPRESSED DURING: 13 growth stages; CONTAINS InterPro DOMAIN/s: NAD(P)…	-3
16.8.5.1	secondary metabolism.flavonoids.isoflavones.isoflavone reductase	glyma_11g116900	Transcript	(at4g34540 : 227.0) encodes a protein whose sequence is similar to pinoresinol-lariciresinol reductase from pine.; NmrA-like negative transcriptional regulator family protein; FUNCTIONS IN: pinoresinol reductase activity; INVOLVED IN: metabolic process; LOCATED IN: cellular_component unknown; EXPRESSED IN: 23 plant structures; EXPRESSED DURING: 13 growth stages; CONTAINS InterPro DOMAIN/s: NAD(P)…	-3.31414
16.8.5.1	secondary metabolism.flavonoids.isoflavones.isoflavone reductase	glyma_12g042700	Transcript	(at4g34540 : 217.0) encodes a protein whose sequence is similar to pinoresinol-lariciresinol reductase from pine.; NmrA-like negative transcriptional regulator family protein; FUNCTIONS IN: pinoresinol reductase activity; INVOLVED IN: metabolic process; LOCATED IN: cellular_component unknown; EXPRESSED IN: 23 plant structures; EXPRESSED DURING: 13 growth stages; CONTAINS InterPro DOMAIN/s: NAD(P)…	-3
16.8.5.1	secondary metabolism.flavonoids.isoflavones.isoflavone reductase	glyma_11g070500	Transcript	(at4g39230 : 304.0) encodes a protein whose sequence is similar to phenylcoumaran benzylic ether reductase (PCBER), which catalyzes NADPH-dependent reduction of 8-5' linked lignans such as dehydrodiconiferyl alcohol to give isodihydrodehydrodiconiferyl alcohol.; NmrA-like negative transcriptional regulator family protein; FUNCTIONS IN: phenylcoumaran benzylic ether reductase activity; INVOLVED IN…	1.06893
16.8.5.1	secondary metabolism.flavonoids.isoflavones.isoflavone reductase	glyma_06g030900	Transcript	(at4g39230 : 457.0) encodes a protein whose sequence is similar to phenylcoumaran benzylic ether reductase (PCBER), which catalyzes NADPH-dependent reduction of 8-5' linked lignans such as dehydrodiconiferyl alcohol to give isodihydrodehydrodiconiferyl alcohol.; NmrA-like negative transcriptional regulator family protein; FUNCTIONS IN: phenylcoumaran benzylic ether reductase activity; INVOLVED IN…	-1.29176
16.8.5.1	secondary metabolism.flavonoids.isoflavones.isoflavone reductase	glyma_11g070400	Transcript	(at1g75280 : 256.0) isoflavone reductase, putative, identical to SP:P52577 Isoflavone reductase homolog P3 (EC 1.3.1.-) {Arabidopsis thaliana}; contains Pfam profile PF02716: isoflavone reductase. Involved in response to oxidative stress.; NmrA-like negative transcriptional regulator family protein; FUNCTIONS IN: binding, catalytic activity; INVOLVED IN: response to oxidative stress, response to …	-2.73988
16.8.5.1	secondary metabolism.flavonoids.isoflavones.isoflavone reductase	glyma_20g185700	Transcript	(at4g39230 : 201.0) encodes a protein whose sequence is similar to phenylcoumaran benzylic ether reductase (PCBER), which catalyzes NADPH-dependent reduction of 8-5' linked lignans such as dehydrodiconiferyl alcohol to give isodihydrodehydrodiconiferyl alcohol.; NmrA-like negative transcriptional regulator family protein; FUNCTIONS IN: phenylcoumaran benzylic ether reductase activity; INVOLVED IN…	-3
16.8.5.1	secondary metabolism.flavonoids.isoflavones.isoflavone reductase	glyma_04g131100	Transcript	(at1g75280 : 270.0) isoflavone reductase, putative, identical to SP:P52577 Isoflavone reductase homolog P3 (EC 1.3.1.-) {Arabidopsis thaliana}; contains Pfam profile PF02716: isoflavone reductase. Involved in response to oxidative stress.; NmrA-like negative transcriptional regulator family protein; FUNCTIONS IN: binding, catalytic activity; INVOLVED IN: response to oxidative stress, response to …	6.86177
16.8.5.1	secondary metabolism.flavonoids.isoflavones.isoflavone reductase	glyma_01g211800	Transcript	(at4g39230 : 319.0) encodes a protein whose sequence is similar to phenylcoumaran benzylic ether reductase (PCBER), which catalyzes NADPH-dependent reduction of 8-5' linked lignans such as dehydrodiconiferyl alcohol to give isodihydrodehydrodiconiferyl alcohol.; NmrA-like negative transcriptional regulator family protein; FUNCTIONS IN: phenylcoumaran benzylic ether reductase activity; INVOLVED IN…	1.46039
16.8.5.1	secondary metabolism.flavonoids.isoflavones.isoflavone reductase	glyma_11g117000	Transcript	(at4g34540 : 90.5) encodes a protein whose sequence is similar to pinoresinol-lariciresinol reductase from pine.; NmrA-like negative transcriptional regulator family protein; FUNCTIONS IN: pinoresinol reductase activity; INVOLVED IN: metabolic process; LOCATED IN: cellular_component unknown; EXPRESSED IN: 23 plant structures; EXPRESSED DURING: 13 growth stages; CONTAINS InterPro DOMAIN/s: NAD(P)-…	1.57117
16.8.5.1	secondary metabolism.flavonoids.isoflavones.isoflavone reductase	glyma_01g172800	Transcript	(at1g75280 : 397.0) isoflavone reductase, putative, identical to SP:P52577 Isoflavone reductase homolog P3 (EC 1.3.1.-) {Arabidopsis thaliana}; contains Pfam profile PF02716: isoflavone reductase. Involved in response to oxidative stress.; NmrA-like negative transcriptional regulator family protein; FUNCTIONS IN: binding, catalytic activity; INVOLVED IN: response to oxidative stress, response to …	-3
16.8.5.1	secondary metabolism.flavonoids.isoflavones.isoflavone reductase	glyma_04g012300	Transcript	(at4g39230 : 490.0) encodes a protein whose sequence is similar to phenylcoumaran benzylic ether reductase (PCBER), which catalyzes NADPH-dependent reduction of 8-5' linked lignans such as dehydrodiconiferyl alcohol to give isodihydrodehydrodiconiferyl alcohol.; NmrA-like negative transcriptional regulator family protein; FUNCTIONS IN: phenylcoumaran benzylic ether reductase activity; INVOLVED IN…	-1.5543
16.8.5.1	secondary metabolism.flavonoids.isoflavones.isoflavone reductase	glyma_06g317000	Transcript	(at1g75290 : 190.0) encodes a protein whose sequence is similar to an isoflavone reductase; NAD(P)-binding Rossmann-fold superfamily protein; FUNCTIONS IN: oxidoreductase activity, acting on NADH or NADPH; INVOLVED IN: metabolic process; LOCATED IN: cellular_component unknown; EXPRESSED IN: sepal, male gametophyte, flower, carpel; EXPRESSED DURING: 4 anthesis, petal differentiation and expansion …	-3
16.8.5.1	secondary metabolism.flavonoids.isoflavones.isoflavone reductase	glyma_04g131200	Transcript	(at1g75280 : 145.0) isoflavone reductase, putative, identical to SP:P52577 Isoflavone reductase homolog P3 (EC 1.3.1.-) {Arabidopsis thaliana}; contains Pfam profile PF02716: isoflavone reductase. Involved in response to oxidative stress.; NmrA-like negative transcriptional regulator family protein; FUNCTIONS IN: binding, catalytic activity; INVOLVED IN: response to oxidative stress, response to …	-3
16.8.5.1	secondary metabolism.flavonoids.isoflavones.isoflavone reductase	glyma_08g306400	Transcript	(at1g75280 : 147.0) isoflavone reductase, putative, identical to SP:P52577 Isoflavone reductase homolog P3 (EC 1.3.1.-) {Arabidopsis thaliana}; contains Pfam profile PF02716: isoflavone reductase. Involved in response to oxidative stress.; NmrA-like negative transcriptional regulator family protein; FUNCTIONS IN: binding, catalytic activity; INVOLVED IN: response to oxidative stress, response to …	-3
16.8.5.1	secondary metabolism.flavonoids.isoflavones.isoflavone reductase	glyma_09g211600	Transcript	(at1g32100 : 416.0) Encodes a pinoresinol reductase involved in lignan biosynthesis. Expressed strongly in roots and less strongly in stems. Shows specificity for pinoresinol and not lariciresinol.; pinoresinol reductase 1 (PRR1); CONTAINS InterPro DOMAIN/s: NAD(P)-binding domain (InterPro:IPR016040), NmrA-like (InterPro:IPR008030); BEST Arabidopsis thaliana protein match is: pinoresinol reductas…	-2.42527
16.8.5.1	secondary metabolism.flavonoids.isoflavones.isoflavone reductase	glyma_10g204800	Transcript	(at1g75290 : 229.0) encodes a protein whose sequence is similar to an isoflavone reductase; NAD(P)-binding Rossmann-fold superfamily protein; FUNCTIONS IN: oxidoreductase activity, acting on NADH or NADPH; INVOLVED IN: metabolic process; LOCATED IN: cellular_component unknown; EXPRESSED IN: sepal, male gametophyte, flower, carpel; EXPRESSED DURING: 4 anthesis, petal differentiation and expansion …	-3
16.8.5.1	secondary metabolism.flavonoids.isoflavones.isoflavone reductase	novel.91	Transcript	(at4g39230 : 110.0) encodes a protein whose sequence is similar to phenylcoumaran benzylic ether reductase (PCBER), which catalyzes NADPH-dependent reduction of 8-5' linked lignans such as dehydrodiconiferyl alcohol to give isodihydrodehydrodiconiferyl alcohol.; NmrA-like negative transcriptional regulator family protein; FUNCTIONS IN: phenylcoumaran benzylic ether reductase activity; INVOLVED IN…	1.1085
16.10	secondary metabolism.simple phenols	glyma_07g142400	Transcript	(at3g09220 : 643.0) putative laccase, a member of laccase family of genes (17 members in Arabidopsis).; laccase 7 (LAC7); FUNCTIONS IN: laccase activity; INVOLVED IN: oxidation reduction, lignin catabolic process; LOCATED IN: endomembrane system, apoplast; EXPRESSED IN: 18 plant structures; EXPRESSED DURING: 7 growth stages; CONTAINS InterPro DOMAIN/s: Multicopper oxidase, type 3 (InterPro:IPR011…	-3.86479
16.10	secondary metabolism.simple phenols	glyma_07g142500	Transcript	(at3g09220 : 565.0) putative laccase, a member of laccase family of genes (17 members in Arabidopsis).; laccase 7 (LAC7); FUNCTIONS IN: laccase activity; INVOLVED IN: oxidation reduction, lignin catabolic process; LOCATED IN: endomembrane system, apoplast; EXPRESSED IN: 18 plant structures; EXPRESSED DURING: 7 growth stages; CONTAINS InterPro DOMAIN/s: Multicopper oxidase, type 3 (InterPro:IPR011…	-3
16.10	secondary metabolism.simple phenols	glyma_02g224800	Transcript	(at2g38080 : 885.0) Encodes a protein with similarity to putative laccase, a member of laccase family (17 members in Arabidopsis). Might be involved in cell wall biosynthesis. Mutants have a mild irregular xylem phenotype.; IRREGULAR XYLEM 12 (IRX12); FUNCTIONS IN: laccase activity; INVOLVED IN: secondary cell wall biogenesis; LOCATED IN: endomembrane system, apoplast; EXPRESSED IN: 24 plant stru…	-1.47696
16.10	secondary metabolism.simple phenols	glyma_07g146000	Transcript	(at5g01190 : 204.0) putative laccase, a member of laccase family of genes (17 members in Arabidopsis).; laccase 10 (LAC10); FUNCTIONS IN: laccase activity; INVOLVED IN: oxidation reduction, lignin catabolic process; LOCATED IN: endomembrane system, apoplast; EXPRESSED IN: 9 plant structures; EXPRESSED DURING: petal differentiation and expansion stage; CONTAINS InterPro DOMAIN/s: Multicopper oxida…	-3
16.10	secondary metabolism.simple phenols	glyma_08g359100	Transcript	(at5g60020 : 944.0) putative laccase, a member of laccase family of genes (17 members in Arabidopsis).; laccase 17 (LAC17); FUNCTIONS IN: laccase activity; INVOLVED IN: oxidation reduction, lignin catabolic process; LOCATED IN: endomembrane system, apoplast; EXPRESSED IN: 14 plant structures; EXPRESSED DURING: LP.04 four leaves visible, 4 anthesis, C globular stage, petal differentiation and expa…	-1.67818
16.10	secondary metabolism.simple phenols	glyma_16g158400	Transcript	(at5g48100 : 663.0) Encodes a protein that is similar to laccase-like polyphenol oxidases. Involved in lignin and flavonoids biosynthesis. It has four conserved copper binding domains. Expressed in developing testa, where it colocalizes with the flavonoid end products proanthocyanidins and flavonols. Mutant plants exhibited a delay in developmentally determined browning of the testa, characterize…	1.06026
16.10	secondary metabolism.simple phenols	glyma_07g134100	Transcript	(at5g60020 : 781.0) putative laccase, a member of laccase family of genes (17 members in Arabidopsis).; laccase 17 (LAC17); FUNCTIONS IN: laccase activity; INVOLVED IN: oxidation reduction, lignin catabolic process; LOCATED IN: endomembrane system, apoplast; EXPRESSED IN: 14 plant structures; EXPRESSED DURING: LP.04 four leaves visible, 4 anthesis, C globular stage, petal differentiation and expa…	-2.25925
16.10	secondary metabolism.simple phenols	glyma_13g338100	Transcript	(at2g29130 : 303.0) putative laccase, knockout mutant had reduced root elongation under PEG-induced dehydration; laccase 2 (LAC2); FUNCTIONS IN: laccase activity; INVOLVED IN: response to water deprivation; LOCATED IN: endomembrane system, apoplast; EXPRESSED IN: 6 plant structures; EXPRESSED DURING: petal differentiation and expansion stage; CONTAINS InterPro DOMAIN/s: Multicopper oxidase, type …	-3
16.10	secondary metabolism.simple phenols	glyma_18g177300	Transcript	(at5g60020 : 923.0) putative laccase, a member of laccase family of genes (17 members in Arabidopsis).; laccase 17 (LAC17); FUNCTIONS IN: laccase activity; INVOLVED IN: oxidation reduction, lignin catabolic process; LOCATED IN: endomembrane system, apoplast; EXPRESSED IN: 14 plant structures; EXPRESSED DURING: LP.04 four leaves visible, 4 anthesis, C globular stage, petal differentiation and expa…	-1.52922
16.10	secondary metabolism.simple phenols	glyma_20g189800	Transcript	(at5g48100 : 142.0) Encodes a protein that is similar to laccase-like polyphenol oxidases. Involved in lignin and flavonoids biosynthesis. It has four conserved copper binding domains. Expressed in developing testa, where it colocalizes with the flavonoid end products proanthocyanidins and flavonols. Mutant plants exhibited a delay in developmentally determined browning of the testa, characterize…	-3
16.10	secondary metabolism.simple phenols	glyma_18g193300	Transcript	(at3g09220 : 551.0) putative laccase, a member of laccase family of genes (17 members in Arabidopsis).; laccase 7 (LAC7); FUNCTIONS IN: laccase activity; INVOLVED IN: oxidation reduction, lignin catabolic process; LOCATED IN: endomembrane system, apoplast; EXPRESSED IN: 18 plant structures; EXPRESSED DURING: 7 growth stages; CONTAINS InterPro DOMAIN/s: Multicopper oxidase, type 3 (InterPro:IPR011…	-3
16.10	secondary metabolism.simple phenols	glyma_11g233400	Transcript	(at2g40370 : 884.0) putative laccase, a member of laccase family of genes (17 members in Arabidopsis).; laccase 5 (LAC5); FUNCTIONS IN: laccase activity; INVOLVED IN: response to copper ion; LOCATED IN: endomembrane system, apoplast; EXPRESSED IN: 8 plant structures; EXPRESSED DURING: 4 anthesis, petal differentiation and expansion stage; CONTAINS InterPro DOMAIN/s: Multicopper oxidase, type 3 (I…	-1.81862
16.10	secondary metabolism.simple phenols	glyma_12g121700	Transcript	(at2g38080 : 858.0) Encodes a protein with similarity to putative laccase, a member of laccase family (17 members in Arabidopsis). Might be involved in cell wall biosynthesis. Mutants have a mild irregular xylem phenotype.; IRREGULAR XYLEM 12 (IRX12); FUNCTIONS IN: laccase activity; INVOLVED IN: secondary cell wall biogenesis; LOCATED IN: endomembrane system, apoplast; EXPRESSED IN: 24 plant stru…	-1.58126
16.10	secondary metabolism.simple phenols	glyma_11g164000	Transcript	(at2g30210 : 768.0) putative laccase, a member of laccase family of genes (17 members in Arabidopsis).; laccase 3 (LAC3); FUNCTIONS IN: laccase activity; INVOLVED IN: oxidation reduction, lignin catabolic process; LOCATED IN: endomembrane system, apoplast; EXPRESSED IN: hypocotyl, fruit, root, seed; EXPRESSED DURING: E expanded cotyledon stage; CONTAINS InterPro DOMAIN/s: Multicopper oxidase, typ…	-1.7541
16.10	secondary metabolism.simple phenols	glyma_07g133900	Transcript	(at5g60020 : 817.0) putative laccase, a member of laccase family of genes (17 members in Arabidopsis).; laccase 17 (LAC17); FUNCTIONS IN: laccase activity; INVOLVED IN: oxidation reduction, lignin catabolic process; LOCATED IN: endomembrane system, apoplast; EXPRESSED IN: 14 plant structures; EXPRESSED DURING: LP.04 four leaves visible, 4 anthesis, C globular stage, petal differentiation and expa…	-2.87218
16.10	secondary metabolism.simple phenols	glyma_18g177400	Transcript	(at5g60020 : 931.0) putative laccase, a member of laccase family of genes (17 members in Arabidopsis).; laccase 17 (LAC17); FUNCTIONS IN: laccase activity; INVOLVED IN: oxidation reduction, lignin catabolic process; LOCATED IN: endomembrane system, apoplast; EXPRESSED IN: 14 plant structures; EXPRESSED DURING: LP.04 four leaves visible, 4 anthesis, C globular stage, petal differentiation and expa…	-1.01409
16.10	secondary metabolism.simple phenols	glyma_18g065100	Transcript	(at2g38080 : 877.0) Encodes a protein with similarity to putative laccase, a member of laccase family (17 members in Arabidopsis). Might be involved in cell wall biosynthesis. Mutants have a mild irregular xylem phenotype.; IRREGULAR XYLEM 12 (IRX12); FUNCTIONS IN: laccase activity; INVOLVED IN: secondary cell wall biogenesis; LOCATED IN: endomembrane system, apoplast; EXPRESSED IN: 24 plant stru…	-1.74672
[truncated: 35 more rows]

## Sheet: A74 24h-secondary metabolism
BinCode	BinName	id	type	description	A74 LPvsCK 24h.txt		BinCode	BinName	id	type	description	A74 LPSvsS 24h.txt
[truncated: 585 more rows]

## Sheet: A6 24h-stress
BinCode	BinName	id	type	description	A6 LPvsCK 24h.txt		BinCode	BinName	id	type	description	A6 LPSvsS 24h.txt
[truncated: 1,016 more rows]

## Sheet: A74 24h-stress
BinCode	BinName	id	type	description	A74 LPvsCK 24h.txt		BinCode	BinName	id	type	description	A74 LPSvsS 24h.txt
[truncated: 877 more rows]

## Sheet: A6 24h-misc
BinCode	BinName	id	type	description	A6 LPvsCK 24h.txt		BinCode	BinName	id	type	description	A6 LPSvsS 24h.txt
[truncated: 1,384 more rows]

[truncated: 17 more sheets: A74 24h-misc, A6 24h-RNA, A74 24h-RNA, A6 24h-transport, A74 24h-transport, A6 48h-mitochondrial electron, A74 48h-mitochondrial electron, A6 48h-secondary metabolism, A74 48h-secondary metabolism, A6 48h-stress, A74 48h-stress, A6 48h-misc, A74 48h-misc, A6 48h-RNA, A74 48h-RNA, A6 48h-transport, A74 48h-transport]
