# Supplementary material for: Comparative physiological and transcriptomic analysis of two salt-tolerant soybean germplasms response to low phosphorus stress: role of phosphorus uptake and antioxidant capacity
Source: BMC Plant Biol. 2023 Dec 20;23:662. doi: 10.1186/s12870-023-04677-y (PMC10731862; doi:10.1186/s12870-023-04677-y)
Supplement: Supplementary file 7 — Supplementary Material 7: Table S3 The number of genes in different modules [file 12870_2023_4677_MOESM7_ESM.xlsx]

## Sheet: FPKM
gene_id	A6_48h_CK1_fpkm	A6_48h_CK2_fpkm	A6_48h_CK3_fpkm	A6_48h_LP1_fpkm	A6_48h_LP2_fpkm	A6_48h_LP3_fpkm	A6_48h_S1_fpkm	A6_48h_S2_fpkm	A6_48h_S3_fpkm	A6_48h_LPS1_fpkm	A6_48h_LPS2_fpkm	A6_48h_LPS3_fpkm	A74_48h_CK1_fpkm	A74_48h_CK2_fpkm	A74_48h_CK3_fpkm	A74_48h_LP1_fpkm	A74_48h_LP2_fpkm	A74_48h_LP3_fpkm	A74_48h_S1_fpkm	A74_48h_S2_fpkm	A74_48h_S3_fpkm	A74_48h_LPS1_fpkm	A74_48h_LPS2_fpkm	A74_48h_LPS3_fpkm
GLYMA_06G300200	1.25603	0.18591	0.269103	0.164708	1.21178	1.02749	2.2886	3.31597	2.32659	1.70101	0.334975	2.57779	35.796	47.0582	53.9341	0.888713	1.06089	1.23358	0.898233	1.30569	4.07297	22.416	2.69814	13.4605
GLYMA_05G215900	6.10149	5.44445	4.64204	3.88628	5.2355	4.05887	21.3028	32.8003	12.7848	10.2935	10.0346	17.28	56.2198	63.9598	78.7666	2.99558	4.03451	4.16619	17.8145	9.74063	11.393	51.3693	8.29215	33.9292
novel.787	0.400946	0.214677	0.478066	0.502919	0.590269	0.640629	4.52977	9.04514	3.82745	3.50538	3.39697	3.76346	19.0969	25.6223	38.911	0.714226	0.565408	0.511346	3.92633	2.55775	2.44901	8.58394	2.66566	6.28699
novel.1984	0.820769	1.21486	1.15558	1.0225	0.510874	0.878022	5.10429	14.1978	5.83316	4.2239	4.45085	3.61987	26.5206	32.6632	44.0686	0.553088	0.887367	0.591143	6.055	3.65666	3.76711	8.82139	4.35388	7.19669
GLYMA_11G129700	1.08965	0.553874	0.780904	0.22305	2.43504	1.07034	2.59394	4.69159	4.88679	1.1057	1.28528	2.1168	19.3476	17.5433	18.2315	0.716372	0.948203	0.863108	7.39442	3.91525	3.69125	10.9619	6.3756	8.02198
GLYMA_06G135900	1.35159	1.3337	1.21347	1.06344	2.2434	1.24742	2.6412	4.33163	3.06564	3.70969	2.9638	4.48549	40.1528	34.4869	41.1286	0.789353	0.974174	0.943959	1.76358	3.61294	3.32648	3.35915	1.34308	7.82091
GLYMA_13G095100	3.81883	3.34958	3.32468	5.19329	1.972	2.27846	7.17119	11.9489	5.64619	2.69699	7.24239	6.71964	131.111	92.6598	121.505	1.98246	3.36412	3.11161	4.08851	3.69677	4.51592	17.232	5.35735	11.625
GLYMA_02G208200	2.0272	1.42106	0.913327	2.46696	0.565286	0.938881	1.33618	3.42523	1.37328	0.843389	0.749693	0.679844	55.747	48.4475	69.8315	2.01085	3.02453	3.18557	1.56266	1.68589	0.323628	5.04255	1.19445	4.88363
GLYMA_17G065300	1.8343	1.48422	0.785997	2.12478	0.761155	0.577134	3.19697	5.20404	2.45008	1.85485	1.41324	1.54856	39.8571	33.6212	42.1051	0.782848	1.65262	1.68143	6.0296	1.95223	1.64719	8.29322	2.46608	3.62829
GLYMA_06G102000	1.49354	2.32659	2.14546	2.29803	1.15687	1.23641	0.925533	0.292948	0.401494	0.517806	0	0.0927546	56.4216	39.7586	66.0268	1.71767	2.47592	2.50343	0.519679	0.709757	0	3.28546	0.651857	1.69318
GLYMA_12G093100	8.6714	8.81412	10.7039	10.512	9.78722	10.0056	32.4508	65.2911	29.7708	25.7687	21.7704	47.5827	95.0532	97.1507	118.563	9.91331	9.10714	11.7086	38.3286	29.2381	31.0265	70.0121	25.0249	105.834
GLYMA_08G045200	2.32441	2.81997	2.75587	3.89303	3.1271	2.54558	37.3199	42.318	36.9484	53.7951	51.3908	36.6396	69.201	55.5391	75.0136	5.62785	4.23245	4.61383	26.621	37.6922	54.4245	37.6762	23.2265	35.1349
GLYMA_02G040700	4.90602	4.49555	3.76869	3.93578	4.31106	3.42215	8.77922	12.7765	5.4693	6.72578	6.70452	6.18326	64.1297	44.2452	61.252	3.73383	3.57073	4.56852	5.32971	5.14285	2.04761	7.16221	0.944662	4.63484
GLYMA_16G178000	2.40529	4.05687	2.81547	1.84634	2.16172	1.83105	1.11542	1.47945	1.27741	1.72883	0.750999	0.409878	45.465	35.8089	45.4448	1.64456	1.20509	1.90522	2.26111	1.95153	0.936555	1.63796	0	1.57955
GLYMA_06G290000	7.61142	7.24457	7.77431	6.38797	6.49728	6.45914	49.1121	63.754	43.0559	60.5051	54.389	43.0493	66.4718	65.2175	86.8312	7.03416	6.11298	7.02452	67.3159	64.6338	44.7854	53.0362	30.3557	61.1723
GLYMA_04G100300	1.23425	2.16124	0.769273	1.84415	1.63891	0.677826	6.49494	6.79109	3.30284	2.65824	2.92594	3.65838	52.5108	42.0153	62.6033	1.0888	2.38575	2.39011	5.85626	3.59921	1.85098	13.5754	1.25928	5.88315
GLYMA_16G178500	10.7123	14.7904	12.3434	8.22652	7.80947	5.92141	5.67983	4.14931	3.21847	5.46164	3.98349	4.59821	120.283	93.8949	146.822	9.05869	8.47795	7.11477	4.30079	4.40858	2.90612	6.13108	1.37511	8.63191
GLYMA_17G128900	1.16361	0.496023	1.31061	0.488285	0.579413	0.585775	3.90855	11.4442	3.87091	3.02563	3.80668	2.27633	40.2018	49.5095	68.7697	1.5055	0.880615	1.15805	3.50375	2.21186	3.52946	7.67902	2.28535	7.99731
GLYMA_01G130800	132.028	166.065	155.429	209.022	220.238	212.327	87.5721	69.9172	95.8871	81.8648	63.8137	65.7625	17.0172	15.4605	17.0145	92.9253	89.6148	87.5177	61.3919	44.3045	53.6845	56.4725	122.737	51.1152
GLYMA_15G171000	4.81797	4.67534	4.68596	4.75503	4.29663	4.85087	26.0878	48.1348	26.745	25.463	18.4337	23.5045	30.5859	28.3039	37.9849	3.14938	3.21246	3.67559	29.945	16.6334	14.0431	30.3381	31.8168	40.727
GLYMA_15G015100	2.09481	2.91142	2.27635	1.74847	2.26895	1.247	2.44208	2.06298	0.961841	0.371084	0.326234	0.534153	22.5532	20.3842	26.5296	1.71456	2.49623	1.89019	1.36284	1.98009	0.219693	1.10611	0.579173	0.325022
GLYMA_17G236200	13.4472	13.5062	13.8922	16.6581	17.5747	17.7677	27.5055	30.3812	21.615	34.6784	23.6335	54.4146	137.638	113.245	142.656	12.8303	15.1358	17.9856	37.4071	36.0223	44.1113	51.712	19.8468	69.1755
GLYMA_14G195200	4.31383	4.77176	4.69744	3.73849	4.13601	4.64003	4.95854	6.95971	5.05634	3.29773	3.58243	3.78145	57.6327	56.3893	85.8787	4.07333	4.49005	5.61391	4.3567	2.2601	4.83353	5.81473	2.44326	3.721
GLYMA_12G087200	0.856837	0.473476	1.67841	0.299629	0.711098	1.03043	1.11625	7.20267	2.10181	0.412586	0.744785	0.798192	17.4458	20.9637	25.7719	0.384929	1.00356	0.548551	1.80602	1.55522	2.39379	5.95057	1.06848	4.95804
GLYMA_10G266300	0.221964	0.420529	0.543493	1.2225	1.05	0.335219	1.82877	3.9183	2.4837	1.05812	1.89429	2.63634	28.5218	28.0237	39.5888	0.777785	1.37985	0.988257	2.13875	1.71407	2.65762	3.87331	1.40125	2.4377
GLYMA_13G283600	4.43938	4.40295	4.49395	5.62621	5.10361	4.64968	5.55159	6.79988	6.52363	5.00988	6.35682	7.07759	51.4243	48.3091	66.1585	5.75019	5.66932	6.92927	3.01441	3.7167	6.94445	6.84402	6.52049	7.05098
GLYMA_13G285400	1.15535	1.39773	1.55421	2.01521	2.02395	1.9761	15.9149	26.2925	14.8686	11.1721	10.058	10.4256	8.15686	9.24378	10.1365	0.705383	0.872859	0.889533	12.6245	7.17722	6.75548	11.8537	10.9746	13.6304
GLYMA_06G045400	7.25953	4.88839	7.55991	8.99216	10.0824	9.92893	33.1764	45.3272	26.6099	22.1741	22.331	43.1731	51.2749	64.6039	85.4531	6.2947	5.93371	6.32235	34.8431	24.4192	27.961	72.3727	18.5893	102.874
GLYMA_04G020700	1.74446	1.83047	1.70856	2.08346	2.08475	2.35083	4.4904	6.49733	4.22051	4.04749	2.59578	3.22512	19.9938	22.1978	26.3694	2.05446	1.97305	1.37766	6.9498	4.36817	5.31273	10.0817	8.05712	15.2126
GLYMA_02G255400	2.74315	3.04221	3.14541	2.26946	2.5542	3.32323	7.8022	11.9514	6.04319	3.59539	6.37606	7.72851	22.1677	35.163	42.9547	1.99579	1.56725	1.47192	7.70926	3.60342	1.60216	9.79302	1.4392	8.65946
GLYMA_11G129600	1.10664	0.71476	1.33021	0.527707	1.60305	1.16485	2.04033	2.09308	2.434	0.610383	0.500836	0.386588	15.4173	20.1025	25.9065	1.00335	1.0061	1.31742	4.51366	2.71912	3.61366	5.74546	6.59806	6.37977
GLYMA_11G038600	1.3707	0.786939	0.650907	0.261449	0.703217	1.50552	1.05298	2.04258	0.401969	0.432015	0.945279	0	17.7356	15.8975	17.5783	0.716541	0.583785	0.261082	1.30073	3.05951	2.91763	10.3319	2.68043	17.0696
GLYMA_18G020600	6.60911	9.39113	8.51728	4.01411	4.15703	4.20268	12.5661	12.3907	9.15216	9.19558	9.64799	8.38454	46.1759	50.833	55.9839	5.15687	4.88894	4.82841	10.0551	16.0138	11.9393	14.6784	12.4437	20.0869
GLYMA_11G132800	939.515	1092.18	1015.14	1668.78	1677.39	1952.45	62.6729	28.6806	63.6013	104.585	88.1486	59.3988	189.719	196.466	239.973	1342.24	1191.68	1087.06	86.5897	153.721	238.945	96.9168	177.857	74.9282
GLYMA_20G124200	0.887583	0.687927	0.94835	1.48136	1.44644	1.09674	5.77868	6.66415	4.92927	6.01456	2.98402	7.38513	21.4226	25.7891	37.3413	0.956979	1.39578	0.718512	5.73397	4.50554	4.57292	9.01147	3.84871	14.3502
GLYMA_11G129500	2.52213	1.40396	1.90998	1.06382	2.79661	2.40846	6.32792	25.0154	8.05212	3.29032	2.44091	3.59692	22.4387	38.6693	41.1614	1.51385	1.04011	1.98846	13.2472	8.61851	3.23772	35.9682	11.5631	30.8402
GLYMA_19G185900	125	176.8	180.129	221.995	245.538	271.294	107.159	106.425	123.381	164.906	148.9	166.136	21.4538	15.7732	16.1261	129.455	105.459	105.079	67.3429	57.9434	83.4777	72.534	61.9372	69.3587
GLYMA_05G150100	4.61731	3.84906	4.34142	3.77825	4.96621	3.44014	8.66193	10.829	9.38367	7.84394	7.09292	14.0652	49.6813	33.8754	50.6788	2.09089	0.998392	1.3544	12.3461	3.51076	15.9218	11.6025	3.88651	10.7307
GLYMA_02G274400	2.89163	3.0965	3.87879	4.64923	3.47448	2.78479	5.93615	7.84705	3.84017	3.86841	3.48708	5.40207	38.6905	37.4639	52.4101	5.25266	5.369	5.26833	4.65636	4.21954	5.06786	7.53899	2.24876	5.25573
GLYMA_13G370100	1.995	0.738223	1.83184	1.9294	1.36593	1.8517	4.74143	7.4287	4.18564	1.89126	2.26124	4.26865	25.5917	30.6478	32.7992	0.941056	1.88727	0.555151	5.06856	6.22165	8.45984	12.2242	3.14859	13.8263
GLYMA_10G224500	2.49129	2.55848	2.55406	1.73423	2.17962	2.57863	2.50856	3.87527	2.76021	2.9867	2.05327	1.2363	18.0208	18.1235	20.7881	2.68608	2.01379	2.09767	2.0752	1.49371	2.11868	1.62518	2.05779	2.17762
GLYMA_14G212200	4.33311	4.27816	4.3934	5.73023	6.47298	5.40729	46.4536	89.8817	66.9982	24.7029	26.9969	21.1066	33.5962	53.5421	70.3988	2.27015	3.53002	2.49347	46.0889	11.5285	14.9554	42.2119	28.0396	57.2095
GLYMA_07G023300	11.5779	13.3651	13.5335	14.2518	13.9059	13.5607	37.4262	46.804	31.847	24.7093	26.1502	31.8686	51.2558	59.0239	54.8316	11.0717	10.3787	9.72154	29.8869	26.1622	30.6041	40.4256	30.1993	46.2113
GLYMA_07G190100	8.05716	7.51913	8.67272	6.82065	7.82546	7.67043	28.1612	28.6174	22.8709	21.1579	22.9205	21.904	61.9033	50.2	61.1225	8.98816	6.29602	7.35431	18.8323	17.6281	24.8339	21.1594	20.8158	21.6484
GLYMA_09G065000	8.13978	7.46413	7.76832	7.31936	9.14341	7.37408	18.6772	26.6109	19.6932	14.5314	14.1945	10.3069	49.4104	53.9174	67.9544	8.43937	9.47574	9.60003	22.0745	21.8151	15.2388	23.3256	26.4904	25.7995
GLYMA_10G079700	3.97218	2.78121	2.87555	2.53651	2.9239	1.73883	27.4367	44.2063	17.758	19.1602	16.2128	26.9479	19.8029	22.8918	25.1527	1.36551	1.49373	1.50771	22.3959	16.6195	10.9364	34.338	10.9834	31.6525
GLYMA_03G173300	0.443428	0.420056	0.597169	0.581488	0.772812	0.279035	8.64177	24.7413	6.36988	7.30241	4.02083	16.1101	20.4527	19.8369	23.2235	0.418335	0.239704	0.348404	6.14197	4.41205	5.13228	26.9419	3.73245	27.57
GLYMA_12G002400	1.08747	1.5373	1.5239	1.93065	2.14934	2.18979	1.08153	1.01259	0.586916	0.551031	0.7139	0.350667	12.5642	13.3388	23.1478	0.992109	0.994829	0.963973	0.705275	0.417403	0.160252	1.25271	0.751057	0.900915
GLYMA_12G060700	4.68083	4.29809	5.23142	6.08547	6.23454	5.49344	5.71478	8.76269	6.77399	6.9692	4.69727	8.66741	41.4662	36.3129	46.6117	6.1924	6.98554	7.58114	6.39873	7.71039	4.30935	9.84002	4.47175	12.0455
GLYMA_12G130200	6.83906	5.42336	9.03262	7.60953	11.171	10.746	23.9706	24.4332	22.6885	8.39757	14.5178	9.01348	42.5101	58.8976	72.6967	5.55826	5.93759	6.54046	27.0831	22.344	17.7418	42.6412	48.6623	39.9409
GLYMA_13G294200	1.68756	1.46539	1.17076	0.88519	1.3305	0.991132	1.96081	4.25575	2.38167	3.16914	1.50021	3.04586	28.3364	25.4442	35.5457	1.97113	1.52041	1.1786	1.7785	1.83782	3.36758	3.83719	2.07151	3.68677
GLYMA_14G044400	0.230217	0.101772	0.315673	0.193213	0.229272	0.262695	0.680894	0.716038	0.649815	0.66513	0.873212	0.793504	6.35388	4.69934	6.23608	0.0992869	0.265491	0.128628	0.702453	0.711122	0.588041	1.57772	0.688996	0.913468
GLYMA_04G075800	1.15541	1.58704	1.75404	1.0909	1.8986	2.03578	4.75975	9.46971	4.26296	4.50649	5.09461	5.97364	24.2054	19.5839	28.7774	1.30803	1.1867	1.63406	5.28819	3.77487	3.78129	7.33168	2.51239	4.25703
GLYMA_02G128800	6.55747	6.4613	5.64875	5.58079	9.78269	7.39769	12.2509	14.8101	11.5006	7.53252	9.25223	12.4013	34.2088	37.2023	45.7478	5.30972	4.78331	6.20752	15.5107	11.4512	10.8049	15.0065	19.9134	21.9437
GLYMA_11G129800	0.124767	0.0886429	0.1222	0	0.155318	0.125619	0.434907	0.943925	0.792379	0.270351	0	0.392267	11.1664	9.3335	9.51351	0.302674	0.539562	0.359443	2.74251	2.44577	1.69304	5.06694	6.16989	6.09979
GLYMA_04G228800	10.1957	9.54726	9.75634	13.4008	14.0052	10.8553	36.5423	62.5063	29.6291	75.1654	41.8392	82.533	130.315	90.4061	118.238	16.1734	15.2041	16.083	42.4864	31.8834	35.9209	77.3387	34.5252	137.507
GLYMA_04G092100	1.18706	1.04417	0.705885	1.20084	1.43551	1.10979	0.913539	2.88665	0.512848	1.54331	0.603013	2.0734	19.0773	28.7012	41.2076	0.914192	0.687523	1.37681	0.86806	0.805873	0.0676804	3.38962	0.0594749	2.40309
GLYMA_09G042400	6.1894	4.87046	4.71493	4.22571	5.34864	3.95661	4.69062	7.01977	3.76344	1.58951	2.0961	3.56929	53.8042	42.6479	49.2499	4.13111	3.15108	6.31253	5.28541	2.72344	1.25472	6.151	0.459417	7.05387
GLYMA_09G147200	0.0727845	0.0861851	0.0178217	0	0.0724856	0.0366407	0.0807256	0.103247	0.143076	0.047314	0.0388224	0.12713	5.40414	4.85693	9.05449	0.0392376	0.0491814	0	0.098623	0	0	0.7967	0	0.219177
GLYMA_02G148200	1.87954	2.75417	2.09974	3.389	4.73805	1.95151	56.8056	84.0962	77.4823	57.374	55.8073	59.216	21.2619	23.181	29.6611	1.42488	2.82582	1.75366	72.1941	83.4227	62.2146	92.2825	92.7812	123.144
GLYMA_08G021900	2.47339	1.66355	1.42928	0.389217	0.985294	0.224125	9.12327	18.6501	7.09114	8.66092	4.11615	8.91689	13.9744	19.7692	25.1376	0.693362	1.12312	1.45104	8.49033	5.40684	1.93481	20.6859	3.36577	14.9664
GLYMA_14G016300	26.3093	26.5822	25.1024	25.0338	28.5025	30.4274	60.0921	82.8967	50.9	42.1247	41.3313	43.0519	119.87	138.385	180.431	22.7973	23.7252	25.4101	55.9909	41.5021	40.3132	62.3892	57.4183	63.2863
GLYMA_01G231000	4.10171	3.9617	2.12681	0.759354	2.08248	3.72484	0.815547	3.75218	1.26477	1.11533	0.343185	3.14668	55.0101	52.0493	97.6953	4.85597	3.0433	3.37018	0.484341	0.668845	1.28394	8.77789	0.676964	2.73529
GLYMA_06G089800	6.76603	8.01928	6.54904	5.01532	6.32699	7.13206	21.4004	36.4488	19.6935	23.6228	20.6031	18.4206	21.4095	26.6524	26.0818	4.89761	4.67063	4.55904	21.2724	15.0011	17.7743	24.0672	18.1371	21.832
GLYMA_08G177200	7.01507	7.98891	8.10972	8.48537	5.19198	6.0209	18.9986	32.1432	22.8614	33.8235	27.3714	35.0851	56.8861	46.9114	64.8917	10.1261	10.2367	10.0397	16.1598	18.5812	16.462	37.6547	12.8528	41.3936
GLYMA_03G042700	1.90048	1.45479	1.61695	1.26875	2.65739	1.68152	6.4482	8.47194	7.10598	5.92335	3.74077	5.12344	9.25266	11.1832	12.8649	0.703721	1.01697	1.24686	7.46823	5.06307	4.0453	8.81929	6.19406	11.7791
GLYMA_04G226700	9.35612	9.53634	10.6125	10.5005	12.3981	11.9539	13.564	19.6218	11.9688	15.1863	15.6033	14.2548	37.904	34.8362	42.1729	7.72626	6.56351	8.27194	10.0194	8.35373	4.17114	10.1428	5.95633	6.99676
GLYMA_07G076600	3.26245	3.4936	3.61211	7.98599	5.83888	5.903	33.7418	62.8381	40.7812	30.2441	35.8455	51.4015	20.8982	23.1259	30.0397	2.34502	2.19809	1.43645	28.2464	15.5038	22.7956	42.424	20.1645	51.056
GLYMA_11G194600	4.68601	6.37904	3.97765	2.36696	1.90128	1.74741	0.747968	1.00666	0.377909	0.120343	0.246861	0.194013	23.742	22.1536	22.8957	2.95659	3.07727	4.25456	0.37627	0.453623	0	0.132156	0.43826	0.393511
GLYMA_06G295400	2.64371	2.5325	3.37484	2.15021	4.43739	3.28982	6.92797	15.2817	7.18668	8.54774	6.33764	11.0409	14.6441	14.0563	17.9318	1.76149	2.05535	2.14719	6.54729	4.62304	2.56075	7.08726	10.1679	12.1652
GLYMA_11G096700	14.2032	17.8301	13.3455	11.2661	13.0236	12.2366	17.2714	45.3916	14.8767	12.9611	12.9344	14.1589	79.9348	58.7173	64.4675	10.2091	13.9512	9.67766	11.9262	9.22585	2.94952	18.062	9.84119	18.4499
GLYMA_11G180500	11.0004	10.6536	10.4642	9.77049	9.64267	10.2616	16.8614	22.2904	18.1962	19.4345	13.622	24.8738	65.6319	67.099	90.7798	11.8983	10.0691	13.5859	18.8369	17.3696	21.629	24.8436	18.5383	36.0079
GLYMA_19G125300	9.08793	8.67463	6.08118	6.47726	6.80523	5.69255	8.61755	12.5526	8.39206	6.91482	5.2791	6.49485	30.385	24.6552	27.1992	4.33826	5.62519	5.051	8.6481	5.19238	4.92836	13.8666	1.21653	6.48835
GLYMA_10G230600	4.31286	5.05585	2.42887	1.97948	3.16767	2.33399	8.67847	28.7543	4.82594	3.45777	4.90758	7.08115	23.5046	21.3303	26.9116	1.74377	2.09826	3.04977	10.0645	6.72507	2.15161	14.9836	7.63864	16.578
GLYMA_02G296600	22.5564	23.0175	23.3575	21.562	24.5742	26.4224	45.1499	63.4357	34.0464	23.5261	26.8808	26.8741	109.035	110.084	154.121	20.6109	22.0798	24.8315	43.1819	27.4533	23.543	52.5369	30.1166	53.0271
GLYMA_13G067900	1.10306	0.649547	0.992771	1.87654	1.15791	1.29069	4.15677	3.4208	1.91139	1.08527	1.69618	1.49969	9.06283	8.47626	10.4772	0.675012	0.934715	0.655869	1.75947	0.708372	1.23743	2.64846	1.7984	1.81662
GLYMA_04G136200	0.374911	0.710301	1.04914	0.730434	0.800082	1.18634	3.4623	10.8053	3.43385	2.32108	6.17061	3.66714	16.2815	15.2277	22.7792	0.404224	1.10019	0.561086	4.12855	2.7361	4.61714	8.3605	2.55464	7.81744
GLYMA_02G242900	2.54138	2.93847	2.92834	2.50927	2.86592	3.64995	19.091	36.5215	27.8494	8.74608	10.8975	10.1835	20.9286	38.8625	45.2011	2.13565	1.61623	2.62321	34.1206	10.3898	13.2453	30.5926	17.9311	37.7613
GLYMA_U040600	9.59058	9.35695	9.36983	15.0543	16.4824	13.8941	43.5028	58.9267	40.8806	47.3049	49.5987	37.196	41.8773	44.5563	55.6056	9.12846	10.2395	8.89463	33.1273	21.2253	18.2124	47.8966	18.5543	40.0604
GLYMA_02G035200	3.0516	2.10855	2.28556	2.93772	2.61002	3.39775	7.09901	22.7248	7.33956	5.41436	6.53629	10.3342	36.0082	39.0807	54.7874	6.42555	6.17146	6.24332	11.1129	6.99496	9.80063	15.9012	10.5263	16.3818
GLYMA_20G167300	2.61874	3.25124	3.22551	2.8097	3.39829	3.41563	5.07966	4.77793	5.1118	3.64539	4.17632	4.07509	13.034	10.1373	12.7928	1.19785	1.86604	1.74581	2.60455	1.97984	1.80527	2.66884	1.83689	2.10852
GLYMA_09G061900	11.8355	10.7667	12.0826	11.9236	9.54174	10.4346	12.8986	23.3329	16.4005	12.4294	11.4456	15.6631	49.971	44.6668	59.612	8.97984	9.54607	11.2181	16.2162	8.44407	10.7468	14.2257	4.30466	23.383
GLYMA_16G026400	3.04763	3.01473	2.98492	2.09374	2.17561	1.57495	3.21348	11.5624	3.13205	2.38437	2.83875	3.61789	12.0824	14.0493	14.0609	1.48302	2.01194	1.18667	4.09299	3.01192	1.42084	6.33216	2.1188	5.23601
GLYMA_20G186200	0.123773	0.351748	0.36368	0.259695	0.328707	0.872329	1.51659	1.1445	0.299455	0.357598	0.117368	0.922415	11.2219	10.1718	13.2803	0.177934	0.133816	0.345775	0.298156	0.0980321	0.197595	0.471243	1.04183	0.643124
GLYMA_07G087200	1.11076	1.44679	1.49587	2.62186	1.79757	1.53772	10.7355	16.7194	15.9561	16.0056	9.67695	21.0504	26.866	24.9832	28.7936	3.66766	2.77705	3.49092	13.2949	12.1241	10.0853	16.5636	13.0504	29.9068
GLYMA_06G036800	7.04529	10.0566	8.25519	8.97726	8.52215	8.29182	0.366996	2.83949	0.505909	0.0557666	0.137274	0.67429	38.9574	28.6551	33.0687	5.44563	6.71265	6.84147	0.387473	0.343977	0.154072	1.75558	0.270786	4.46763
GLYMA_08G074200	3.73397	1.55421	3.04762	3.02694	3.32423	2.962	4.94812	7.63304	8.76015	3.82482	4.50637	5.85004	29.4752	30.4273	38.0338	4.3919	2.99713	4.38588	5.65577	4.03284	4.60624	8.40058	5.79388	11.2241
GLYMA_01G193600	6.91139	9.17063	9.96609	9.33886	9.81352	11.2906	18.43	24.211	15.45	14.2741	15.2822	9.62298	30.9338	37.4389	39.6933	7.85168	8.60839	7.42176	18.9868	18.4932	13.6784	22.7363	25.6879	19.4655
GLYMA_17G065100	13.2228	14.7693	10.5153	20.2486	10.9672	10.4915	6.45407	16.225	4.44055	2.05268	1.40356	2.97834	42.0754	37.3556	42.0731	6.55381	9.1322	6.20254	4.84916	5.0176	1.13423	17.6828	2.71328	4.02725
GLYMA_13G112000	11.0955	11.6565	10.3974	8.81752	10.4476	11.0452	11.6055	22.0902	11.6813	4.73614	7.65361	11.3366	40.9607	61.3505	56.9642	9.44445	8.95172	9.04551	13.9165	15.7836	12.6189	27.8979	17.1455	36.4117
GLYMA_03G120700	22.4109	22.5071	19.2139	17.5825	16.4034	17.5533	47.6568	59.9983	41.3257	49.6464	35.4387	31.9436	73.139	73.3169	78.986	11.8046	18.3282	15.1025	34.3403	26.4344	22.143	40.2993	10.1346	39.2655
GLYMA_12G054100	2.76849	1.7904	2.68545	1.4801	3.31384	3.56464	12.7883	46.8913	15.5214	5.30672	6.09604	7.29064	12.9637	24.7434	25.5093	1.46377	1.81314	1.64536	22.7643	16.4138	9.43433	59.5943	28.2699	53.9816
GLYMA_15G052700	21.988	18.8786	16.8937	8.02866	12.9993	10.9908	12.8029	36.2973	22.2282	3.77118	7.34909	6.24263	59.2033	54.3379	65.8034	10.8483	14.6581	12.9825	19.6987	9.2768	2.29467	7.19812	4.35992	14.7537
GLYMA_07G266500	5.25744	5.471	4.98439	4.64603	6.04831	6.50585	1.06691	2.4982	1.66046	1.07748	1.1788	0.741878	23.1271	23.6996	31.0772	5.31945	5.22203	5.08719	1.21655	1.41537	0.702872	1.52837	1.18081	1.96349
GLYMA_01G204400	0.363698	2.98591	0.514533	2.54365	0.281715	0.447555	2.76603	10.7005	2.29758	0.42031	0.632272	1.97637	15.8408	15.0248	12.0268	0.130711	0.830108	0.169339	1.46018	3.69677	2.64504	19.5398	2.77789	28.0603
GLYMA_01G179600	61.9804	68.1519	73.0163	68.5823	73.7844	107.313	17.1029	8.52383	18.3256	14.3538	15.6779	6.94224	7.1671	6.74726	10.6871	57.8108	46.4341	50.6821	11.5101	19.9006	29.125	13.1616	39.8382	14.3116
GLYMA_15G077100	3.21919	2.62201	3.44762	2.11468	2.66665	2.30214	3.50845	6.14561	4.87688	1.98183	2.73877	4.20401	26.2344	25.1535	32.5137	4.96304	3.35029	3.90826	11.0522	10.2583	10.7587	11.4928	7.00633	12.5345
GLYMA_02G016100	14.6403	19.0458	13.4307	15.9495	14.0524	13.7064	6.8855	13.5737	5.89005	6.37338	4.71129	3.65641	55.3803	47.6469	54.2529	9.07099	12.283	12.4919	10.5322	6.02076	4.75903	12.3166	4.64672	11.4529
GLYMA_03G253200	3.53588	3.25242	2.96123	3.46749	3.8786	3.12147	14.5824	30.9831	13.2039	13.1915	10.3138	20.1213	29.0039	30.3877	37.7762	6.21577	4.48762	4.72422	20.6458	8.79729	6.13563	22.0468	6.7936	25.7795
GLYMA_13G110700	14.4522	16.984	16.137	15.4337	17.8812	17.3722	14.142	17.6996	16.4783	12.9986	13.7658	12.1457	48.1039	46.5065	53.8078	13.2043	11.6976	12.3677	14.3755	7.08988	11.5567	17.6828	14.9603	16.7297
GLYMA_19G016100	0.756407	0.972445	0.926055	1.07693	1.85635	1.00636	1.71211	3.09975	1.53593	1.49854	1.19116	1.0947	10.9677	10.5812	16.0798	1.3107	0.846989	1.13203	1.52926	0.898645	2.02696	2.53703	2.91815	2.14379
GLYMA_17G030700	5.71078	5.18279	4.45898	6.17957	4.69304	5.14665	5.56822	9.79413	7.02905	6.12663	6.90157	5.27341	31.0892	35.8696	47.0989	5.25306	7.10243	5.20867	3.79991	3.17882	2.19952	8.9961	5.2383	3.98974
GLYMA_17G047700	2.24683	1.39056	1.76048	2.04282	2.08843	2.05103	1.17716	1.69984	0.688552	0.727036	0.213055	0.376749	14.7389	19.09	20.0132	2.5194	1.78137	2.5421	0.432989	0.889777	1.96084	2.5473	0.630405	0.976412
GLYMA_08G053500	3.39452	2.58646	2.27668	3.05791	2.57218	3.08336	11.5986	15.7251	14.506	18.2926	14.9571	15.8797	27.3401	26.3729	34.8511	2.66538	4.94645	3.36285	10.3546	10.3451	8.24646	12.3621	9.73123	17.8819
GLYMA_12G117000	20.1186	18.8366	18.834	15.216	16.7278	19.4552	21.5279	36.0461	34.1289	25.1427	31.0785	22.6207	116.312	119.258	177.415	21.2881	19.8795	25.0467	26.3169	36.5754	23.9764	22.7419	8.66411	20.8852
GLYMA_09G072000	2.41549	3.4135	2.01674	1.37087	1.69573	1.55487	3.31271	3.79468	2.82619	2.95164	3.37939	3.8179	18.1752	23.4224	33.4743	2.51896	1.49839	1.86675	2.81393	1.78769	2.40219	6.18126	0.444411	4.54524
GLYMA_01G185800	22.8041	21.2887	22.0108	21.6958	21.2276	19.4062	149.07	149.369	129.524	109.605	104.72	118.405	48.1993	58.6625	56.3982	12.13	13.8625	10.8905	143.11	92.8738	110.58	134.38	144.754	123.283
GLYMA_11G214500	4.45396	6.18099	7.89108	8.83915	8.41929	8.85449	63.54	126.129	73.3374	33.9816	52.2551	39.7998	39.4324	60.2967	77.4246	7.06565	4.41663	5.61703	72.4385	33.0634	39.3564	80.5756	69.2493	82.2525
GLYMA_U008800	6.28708	7.48487	6.51832	8.08114	6.59971	7.01434	5.63586	5.85635	5.27584	4.36924	5.47832	3.40326	12.6872	14.0768	19.0986	2.04581	1.50029	1.66143	2.18305	1.07666	1.49197	2.94718	1.78784	2.20727
GLYMA_10G114600	24.1785	29.3635	42.1709	21.2105	25.6509	53.454	82.8084	17.1584	68.1505	48.2619	40.0661	38.7784	2.38207	1.95369	1.31985	18.5885	13.1668	15.3787	23.5269	31.166	60.2756	31.5919	68.0895	36.2463
GLYMA_17G069600	17.784	14.8364	14.1258	17.4747	15.2797	15.4853	7.92661	10.3004	7.97372	6.77114	7.98661	4.88082	60.9939	66.8719	80.505	15.4489	17.1561	17.7257	5.49632	4.46212	2.6682	6.84003	1.73877	6.62636
GLYMA_10G272000	0.55695	0.307763	0.500034	0.900771	0.439108	0.280377	1.91198	4.68179	2.02122	1.93093	2.27754	2.82114	6.26557	5.95202	7.69022	0.450372	0.727588	0.632088	4.38826	1.6542	1.40779	2.06158	4.06944	5.55762
GLYMA_03G185600	25.3845	33.7909	37.8079	39.9164	50.891	64.9804	17.3148	12.4823	18.5315	36.43	25.0147	25.2699	4.47953	4.56324	4.43581	23.7319	21.4651	23.4065	22.3811	17.0172	52.9732	22.9509	26.6891	20.8466
GLYMA_17G048900	11.5535	11.1093	11.8999	10.7912	14.3022	13.6087	21.4158	25.9405	24.3156	11.3706	16.4334	13.5403	52.1265	59.7498	79.1117	11.68	12.1418	12.9625	25.467	14.6117	19.198	25.5729	25.5148	26.6183
GLYMA_19G196400	2.03445	1.11903	1.31768	1.89332	1.33984	1.12328	0.29115	0.744756	0.238167	0	0.373385	0.27511	13.2236	14.3531	13.679	2.51192	1.95119	2.26881	0.158089	0.0389841	0.261923	0.416439	0	0.232499
GLYMA_02G054900	2.15302	1.07642	2.69448	0.564672	3.45451	1.98708	12.5082	14.9313	16.8569	9.12322	7.31572	10.279	13.1571	18.4904	21.5231	1.22516	1.29318	0.814495	23.6269	9.66313	21.6731	22.846	17.9548	34.0698
GLYMA_06G138100	9.88644	9.70626	8.95732	10.8602	10.4362	9.84738	20.5281	28.0285	16.9021	23.1197	19.4823	14.8204	33.2788	30.6635	35.2561	8.74209	9.20092	9.89137	15.1714	15.0403	12.4371	18.8875	16.0078	15.5399
GLYMA_09G071600	18.2336	14.6127	19.1175	19.4123	16.71	24.012	37.4336	55.2382	35.3158	24.0429	30.0729	31.1981	49.4902	69.1089	66.262	11.1973	13.7516	12.4037	35.6515	32.7547	22.358	67.1025	40.8607	83.46
GLYMA_10G070200	40.0482	37.5396	51.719	44.0635	70.0699	73.4407	326.48	291.521	401.965	245.583	258.195	201.436	11.2714	14.994	10.5493	58.6404	48.7448	57.3833	328.276	453.286	433.797	285.851	572.293	319.435
GLYMA_16G156200	4.97191	5.53306	4.68823	3.64666	4.38399	3.90142	3.79212	4.86804	3.73966	3.8031	3.46503	5.21555	8.26261	8.58242	9.0811	1.95072	1.94067	1.98494	2.89982	2.82649	0.955205	4.03181	1.37901	3.16953
GLYMA_05G119200	2.76973	2.07713	2.43017	2.23978	4.48234	2.67245	3.07193	4.29275	4.25796	1.70046	1.23112	2.74143	30.4665	39.3514	45.4297	3.60843	1.87155	4.53374	3.82249	1.78239	2.94779	5.41908	1.53805	10.4666
GLYMA_11G181200	2.30433	2.3575	2.37729	2.41742	3.27401	2.81501	7.3216	11.6223	6.0954	2.92931	3.97683	5.10894	14.5631	15.3941	17.1207	2.91514	1.92661	2.44622	8.47434	5.29278	3.92394	9.12423	4.43956	13.6713
GLYMA_10G119400	5.9818	9.03897	8.10897	7.57822	7.83304	16.4216	6.06053	5.82004	9.86518	3.76741	5.7998	6.62324	0.786519	0.658451	0.786394	5.69073	5.03499	6.33163	26.5753	9.71323	11.5652	32.809	44.8624	21.0892
GLYMA_11G043700	0	0	0.0463759	0.124185	0.188623	0	0.330102	0.238819	0.114558	0.0410403	0.134699	0	4.30878	5.22497	6.29645	0.153157	0.179173	0.0744066	0.0570307	0.028127	0.0755911	0.811245	0	0.100649
GLYMA_13G095200	9.55701	7.62193	7.80648	11.6112	7.29821	6.00917	15.6572	33.0082	17.8214	17.8111	12.5727	9.76504	50.5416	30.0421	36.7567	5.90559	6.28933	7.43975	8.91753	10.322	0.542742	13.5191	4.66341	7.86893
GLYMA_12G206700	2.75933	4.1681	4.96686	2.19062	2.82227	4.7304	11.438	14.5754	11.367	10.73	12.9412	10.4208	24.8335	24.169	24.871	3.85955	2.25758	3.35946	12.8447	7.79682	15.8344	20.538	14.1239	16.2749
GLYMA_05G022100	27.3704	31.7408	40.7641	24.377	33.267	47.6695	67.2386	18.907	78.9229	47.6241	49.9965	24.1457	3.67157	4.36475	3.22459	21.8421	16.1281	22.46	7.54572	5.94828	12.5838	7.88562	20.3153	8.04105
GLYMA_18G045200	22.4551	34.0266	25.8931	15.676	25.8788	24.3856	132.636	211.501	118.785	100.978	126.648	157.575	62.561	76.7227	89.9844	17.2618	15.09	13.9338	147.442	74.5217	92.7981	174.217	173.173	210.006
GLYMA_15G078600	13.7253	16.5167	16.5945	7.61279	9.58131	11.3726	13.1521	20.4117	12.3135	8.99334	12.0497	22.0235	26.8918	28.0726	33.0942	6.97436	5.99948	5.33181	11.2714	7.52895	12.1613	12.9599	6.81751	10.4229
GLYMA_12G186800	3.87829	4.85741	4.48682	5.2428	5.57321	3.85236	24.4147	34.4284	24.5597	26.8918	25.7677	25.3869	22.3323	27.6871	32.0849	5.36021	3.88343	4.88097	23.983	20.8114	24.0177	29.9612	18.1846	36.1843
GLYMA_11G048300	3.04521	3.17906	3.02603	4.15399	3.44826	3.51294	10.0381	19.9712	9.20404	5.52506	6.79388	3.90781	11.204	15.3925	17.8212	2.44094	2.77398	1.89737	11.5701	5.87504	4.12444	17.2277	9.67751	11.4362
GLYMA_14G088300	9.37747	7.86312	10.6787	13.0385	10.9923	10.0739	12.2276	10.523	10.204	32.7447	17.1674	41.254	30.8239	26.4059	42.0017	5.61165	5.28747	4.93546	14.1588	17.271	13.3946	22.3214	6.98686	24.5428
GLYMA_11G137300	12.1063	11.8685	11.7598	13.6914	13.7648	14.6167	27.9807	39.1185	28.4477	31.1558	25.741	26.8163	75.5197	67.8116	91.6921	18.5741	13.5723	17.4483	27.6955	24.3355	36.7883	38.2682	23.226	43.7169
GLYMA_10G169300	2.20074	3.12712	2.77723	3.55192	2.61319	2.85494	2.2531	2.77496	1.94547	3.00794	2.16711	2.77949	19.0022	9.63476	14.2482	0.730096	1.37268	0.753727	2.3958	1.40785	1.62154	1.82617	1.12808	1.49935
GLYMA_15G003300	12.7383	12.5853	10.7195	8.48376	14.0182	11.9071	12.6783	23.4605	13.019	10.3294	7.6107	12.702	34.5966	42.3425	43.4753	9.60418	8.31576	10.0006	15.1229	11.1968	10.7746	16.7064	6.09895	21.8426
GLYMA_03G045400	5.51549	5.17517	4.88916	5.36503	5.07566	4.49876	3.82743	4.90782	5.15183	5.05281	4.22045	5.31684	24.4527	22.2446	27.0044	6.69947	6.90653	7.3323	4.81415	4.23019	3.98458	4.87322	4.23607	4.94679
GLYMA_12G142900	1.30927	1.78288	1.32241	2.14614	1.34464	1.19463	3.05983	6.65514	2.02927	2.5533	2.03686	3.48747	12.4379	10.6973	15.588	1.36753	1.1501	1.75737	2.1683	1.45826	3.20056	3.32321	2.92732	2.95697
GLYMA_20G125500	5.68933	6.13112	7.46377	6.18757	8.36899	8.09302	19.1204	26.8523	28.1607	20.3581	28.6572	26.7671	72.2896	81.4654	123.667	16.0388	13.3741	15.1465	18.2942	20.0295	38.3302	23.847	26.7268	24.3348
GLYMA_16G039800	4.514	3.2131	3.67179	4.09343	4.0129	4.31374	5.10752	10.9012	5.368	10.6985	7.69019	17.8537	56.3602	26.3924	30.9252	4.89443	4.76998	4.80906	5.71332	5.39314	6.0663	7.76778	3.7924	10.5528
GLYMA_08G158100	16.9944	32.4542	24.4359	46.7522	32.5439	30.7169	174.621	242.154	170.26	170.724	177.628	179.554	94.0098	105.411	135.803	24.5121	17.2494	17.1406	162.335	120.711	157.443	212.464	179.062	308.91
GLYMA_13G157400	1.08247	1.80955	1.55911	1.66999	2.28287	1.73095	7.99036	16.0577	9.78239	7.06425	6.88324	12.8124	33.3012	28.1686	36.6913	4.5311	3.02901	1.66765	8.97303	6.4301	10.1652	15.5963	8.84344	21.2047
GLYMA_12G217500	4.5648	5.07624	6.86832	6.1769	5.13902	8.05961	0.75471	1.41811	1.44052	1.37618	1.78788	3.05062	58.4813	61.0981	82.0379	8.06019	5.65044	11.6434	0.956183	1.65054	1.68983	1.34335	0.835286	0.281249
GLYMA_10G156500	10.1371	10.7926	8.99137	10.0386	12.9842	8.03865	46.3182	62.4024	41.1293	31.4129	24.967	47.1749	32.8928	36.1484	40.8686	8.25372	9.63418	10.1185	70.7367	37.7644	28.6429	56.1662	27.016	74.4534
GLYMA_13G032100	3.14488	3.29902	2.58404	3.43207	2.60647	2.55008	16.6407	21.5304	13.6599	6.95169	6.03429	7.55019	13.9512	23.8151	25.3269	2.34395	2.46447	3.2946	18.4816	5.51662	3.63907	14.7325	16.5816	16.7794
GLYMA_17G047500	37.9636	31.9548	38.9584	47.6732	45.5197	46.3619	2.10678	2.6197	3.01592	1.70253	2.04173	1.6363	20.398	16.9738	14.5113	73.1071	58.5235	71.2712	1.77441	2.33366	4.52285	0.671161	1.85477	2.19474
GLYMA_01G024000	41.6587	39.3978	42.9561	32.9577	28.6853	36.7176	9.49782	13.5221	14.2201	9.89078	7.52898	8.40508	167.628	151.748	200.165	47.547	46.8969	52.68	11.4261	10.1272	13.6083	7.72099	6.65429	8.76743
GLYMA_16G177900	20.8892	27.2756	23.5761	17.8223	22.5413	20.1534	22.6397	29.5107	24.4624	18.061	19.1998	33.2771	45.6269	48.4719	63.8082	10.9015	12.4296	10.7537	15.7017	11.4635	4.75231	18.9547	3.0961	22.5469
GLYMA_16G033900	2.61018	2.53748	2.22853	2.48281	2.72829	2.8885	1.59156	1.90948	1.27957	0.949791	1.53701	1.07398	10.5927	9.73629	12.5768	2.60093	2.78083	3.14102	1.05405	1.50982	0.692469	1.73838	1.58	0.776435
GLYMA_07G199800	3.19923	3.01178	3.56158	3.5647	4.31409	3.98133	14.3569	23.0763	16.3938	12.2972	14.8386	8.6076	11.4256	11.9908	13.107	3.02087	3.0936	2.70621	17.8305	12.9134	11.325	21.6626	19.3464	15.0932
GLYMA_06G144000	8.20342	7.34869	8.64596	7.20286	10.0346	7.9901	27.5214	26.0845	17.7438	5.17811	9.63902	14.3287	32.813	37.9393	60.5563	6.10484	6.74819	5.65146	22.4998	9.48118	7.0463	18.6153	6.88001	16.3634
GLYMA_08G277100	6.04954	7.92329	8.67294	10.2095	10.0237	17.4958	8.09039	3.64817	10.2877	5.34978	6.73411	4.5329	4.73433	3.5038	3.23851	16.07	14.9955	14.6958	26.442	29.7276	36.0273	22.2314	42.237	20.997
GLYMA_17G053600	4.20566	3.30874	5.09655	4.95422	3.83344	5.13149	31.8271	35.5705	40.8513	30.3356	38.0973	25.7729	15.1472	21.6487	26.2362	2.61309	3.89185	3.24841	29.1909	25.0249	21.5646	31.64	36.4752	34.2941
GLYMA_12G110100	4.6207	3.14013	4.86997	2.21298	3.65137	2.47783	18.2712	27.7384	15.5537	11.4054	9.92995	20.5631	13.7614	10.9845	11.7673	1.24549	1.84621	1.3154	17.0591	10.8002	9.70185	15.5527	10.6394	31.3162
GLYMA_10G265100	1.17407	1.58272	1.63641	2.22651	1.0793	1.59127	7.0975	8.02834	8.35768	12.2113	10.5336	8.32902	16.0302	14.1406	21.922	2.6291	2.19692	2.03417	8.75654	6.2768	16.0037	13.582	13.8101	12.1582
GLYMA_01G183300	3.79404	4.36768	3.84929	4.17658	5.01536	4.31672	7.05196	7.70157	6.23613	4.68937	4.33175	4.51702	13.8148	16.2033	16.9142	2.73324	4.06511	3.49343	5.57383	5.4575	4.29145	6.04578	5.56126	5.32828
GLYMA_12G073000	14.3489	12.5418	12.0697	16.4193	15.2027	14.5198	34.389	38.1318	27.4224	27.2983	25.5548	33.8664	61.7596	71.6346	85.0831	15.2368	20.2324	17.6595	34.4198	49.1933	40.8092	36.5736	44.0488	40.2573
GLYMA_13G305900	19.6749	21.9863	24.1039	33.5845	45.8302	53.5184	4.396	2.77518	4.84078	3.23718	4.83807	2.51625	2.20087	2.45319	2.81549	15.3166	16.8007	21.7993	7.31001	3.80333	1.06473	10.4956	9.6371	5.29267
GLYMA_01G216600	0.641792	1.23931	1.06376	0.673289	0.639156	1.16808	1.47056	2.27212	1.5826	0.213949	1.29908	0.31043	5.45512	7.63168	8.07581	0.239528	0.346934	0.749924	2.34874	0.469217	0.0788134	2.28687	1.76608	1.18931
GLYMA_09G131100	5.00363	5.77031	5.00722	5.53448	8.50374	6.73532	8.82413	14.0585	10.6583	10.7479	9.66986	9.34767	33.7739	24.7629	31.1674	5.80532	6.64444	6.83719	15.001	16.6059	16.41	21.3281	19.0747	25.2795
GLYMA_11G085400	0.908029	0.80957	0.47083	0.224139	0.265971	0.322669	0.947858	3.67058	1.45381	0.509252	0.949671	1.04491	5.50148	4.9117	7.21547	0	0.0866212	0.139891	1.57617	0.0317288	1.06588	2.54202	1.34879	0.605533
GLYMA_17G007600	1.45331	1.07799	1.7054	1.0356	1.36541	1.32519	0.139029	0.242029	0.21561	0.308969	0.214515	0.306529	5.12761	5.80631	6.59812	1.01999	1.20066	1.17778	0.165135	0.195463	0.240765	0.174	0.173107	0.34972
GLYMA_05G049900	0.643405	0.304746	1.00827	0.404989	0.320381	0.777358	0.733992	3.48851	1.24532	0.669199	0.366064	0.899053	14.6694	9.08264	13.5806	0.277484	0.208683	0.202211	0.464968	0.152879	0	1.30648	0.902618	3.64705
GLYMA_13G226600	0.506123	0.599308	0.681601	0.265481	0.126011	0.191092	0.080192	0.478635	0.306127	0.548348	0.449934	0.353612	11.8304	8.36483	11.7512	0.613907	0.615589	0.397664	0.228599	0	0	0.321161	0.0887536	0.358611
GLYMA_02G125900	15.0926	19.5491	16.8938	8.983	14.3558	14.6375	4.06038	9.16576	3.57697	4.80542	5.2573	4.56221	38.4393	34.2947	33.807	8.43522	5.72769	8.06692	2.15171	4.53757	4.42549	3.98718	0.95063	7.071
GLYMA_14G041700	10.4057	12.0073	9.62649	9.96805	10.5354	10.6511	11.0443	15.1095	11.6803	13.1369	14.2536	10.5357	42.6223	46.2159	59.2128	13.0858	10.3351	11.8079	13.3208	12.7052	10.4094	18.5762	7.87913	14.7458
GLYMA_20G133200	14.8596	15.3158	14.8285	18.5955	14.3642	16.8743	30.6419	34.881	41.6791	45.0915	41.74	45.576	53.6119	66.2738	86.105	15.5512	14.0782	12.3688	41.4984	32.606	37.1997	40.761	9.96422	40.7462
GLYMA_05G043800	25.304	43.5595	36.625	13.3076	16.3833	16.9623	7.53697	12.7458	9.51068	7.32975	7.42385	8.21638	104.187	94.841	73.4213	22.9371	26	23.6017	10.106	18.681	33.2238	4.27619	12.1417	13.4818
GLYMA_13G158000	7.16118	6.49709	6.105	6.49684	7.17195	7.69752	4.93489	6.68958	5.53932	3.91646	5.07858	4.36906	27.4137	27.4536	33.9137	7.56883	8.85451	8.74893	5.63678	4.64933	6.31192	5.01775	4.64109	3.91628
GLYMA_18G042100	3.54646	3.9449	4.49975	3.43865	5.51189	4.54449	23.6003	39.7041	29.5433	16.9994	20.4068	13.9282	25.8725	32.7187	50.0743	4.98245	2.09139	2.73018	27.8295	10.9802	14.9691	25.8797	17.0364	25.8135
GLYMA_13G133100	0.943524	1.04276	2.00224	1.48474	1.51388	1.63605	12.8898	17.9778	19.8472	16.5376	15.1352	11.646	10.7979	12.1416	14.3833	1.35639	1.81348	1.09827	25.8852	13.4514	27.6986	33.1954	23.5315	37.809
GLYMA_15G251500	13.0653	13.3218	11.354	12.1614	16.7495	8.03621	203.066	261.551	163.625	152.362	160.495	228.373	22.4719	19.9786	19.5549	2.51001	4.36604	2.09042	94.8191	54.5815	56.809	125.836	81.514	154.581
GLYMA_08G044400	5.63862	5.31917	5.08541	5.79212	7.58088	7.09641	10.0657	17.9524	8.35572	5.70177	10.3594	8.63413	25.4673	26.3224	31.8617	4.15431	6.95977	6.32548	7.15928	6.3919	5.21346	9.18353	4.05403	7.59091
GLYMA_19G254800	2.33853	2.29439	2.15408	0.993002	1.9685	1.34543	5.22264	12.6724	4.6138	5.06725	4.23702	4.24024	8.01766	9.96335	7.52155	0.840457	0.902957	1.48742	4.29201	3.20825	3.3333	9.82212	1.48411	8.04805
GLYMA_19G086200	38.9224	71.2767	63.6083	81.3167	112.428	136.796	6.66703	4.11892	10.0464	9.50165	7.71761	9.28381	15.2254	7.70569	10.2255	69.0671	51.658	63.5122	12.8036	7.89329	25.279	14.3341	38.9913	14.201
GLYMA_03G015800	8.2823	7.56554	10.4296	11.2333	11.253	16.6777	3.74936	7.98166	5.15264	4.92247	5.97439	8.26653	49.9294	64.6926	87.9081	11.8639	10.8092	13.0769	5.84283	2.88164	8.97213	12.0127	8.21632	14.3356
GLYMA_06G099700	0.242068	0.8408	1.02738	0.733628	0.910724	0.812403	0.920498	0.915684	1.62682	1.16561	0.918161	1.16508	8.76807	8.9306	12.291	1.73996	1.01776	1.12708	3.33671	1.66162	3.17743	2.76488	2.679	3.69712
GLYMA_14G212400	4.01056	5.008	4.2405	2.48618	2.58708	2.01897	5.43018	12.1253	4.2451	3.47612	3.95425	4.64885	13.2619	10.2393	11.6878	1.52327	1.57672	2.14849	3.51309	2.92381	2.10994	4.56926	2.94103	5.16665
GLYMA_14G195300	1.24396	1.62427	1.18544	1.41082	0.736615	1.48941	4.60249	14.7951	7.56472	2.44779	6.45582	4.08719	7.2619	11.5309	13.9799	1.05123	1.2722	0.739644	5.95263	2.39656	1.1808	4.69347	2.78277	4.85962
GLYMA_15G132800	4.802	3.43313	3.61614	4.0634	3.38369	3.92257	6.4313	10.1392	9.39843	3.49459	6.41139	4.05132	17.8712	29.9036	39.4673	4.27384	3.59986	4.1289	7.69347	3.44452	1.51874	9.40007	3.27298	7.832
GLYMA_18G213200	38.6702	45.5113	40.1389	26.0606	40.3114	43.2933	13.0533	13.674	9.91513	17.3415	19.4903	35.5928	81.7524	88.2097	90.2729	30.3186	31.0379	27.6093	28.857	32.6587	31.3368	26.0852	11.7934	24.0044
GLYMA_20G209700	5.30502	4.22252	4.64246	3.32605	4.658	4.4247	2.10882	6.84752	2.77203	2.01336	1.91991	3.07043	19.4304	18.2556	20.3079	4.80598	5.53184	5.85354	4.68823	5.78048	1.80406	4.3025	3.47894	6.93939
GLYMA_12G104600	0.0860498	0.0815143	0	0	0.0428482	0.216594	1.47248	1.35627	0.83275	0.596663	0.550776	1.2024	6.49664	8.93934	11.0793	0.0463888	0.186064	0.0901465	0.310927	0.255577	1.57978	8.79109	0.181076	3.71918
GLYMA_08G109500	5.69177	1.06159	2.07967	1.88724	6.3439	2.99893	6.91553	11.1185	11.4874	3.57855	4.69808	5.48077	11.8552	13.5154	12.7919	1.84421	3.06086	2.59518	6.89094	7.04236	3.38978	6.51232	9.1019	10.4896
GLYMA_15G040200	54.2332	54.9108	52.2295	36.0278	30.2183	31.0333	34.6082	40.9495	40.447	44.2792	38.3044	39.344	148.885	131.208	121	44.9619	50.0433	44.413	26.4624	22.6809	35.415	20.2354	30.448	28.8672
GLYMA_10G277800	4.95436	7.03984	5.23921	6.06376	5.47032	4.73517	17.884	24.9882	17.198	14.2516	14.3492	21.8724	15.3654	19.7366	17.1258	3.52244	4.38601	3.61059	20.2368	15.0989	21.0341	20.7308	18.3832	27.1164
GLYMA_14G118800	1.84628	0.787994	1.37112	0.915232	1.09109	1.10307	2.26309	4.98858	2.82246	1.653	1.5872	1.53091	2.82008	3.54983	4.86054	0.0656251	0.109675	0.0212546	0.43986	0.723118	0.583011	0.901198	0.512327	0.31626
GLYMA_08G250300	1.14466	0.180722	0.809692	3.53581	0.823306	0.640266	0.88667	0.721663	1.61547	4.96063	0.904519	1.95492	26.7083	23.9598	38.5231	2.39975	5.15642	2.99789	5.51473	1.20881	21.3193	4.43879	3.6577	3.15406
GLYMA_07G151300	3.32758	2.27658	4.63972	3.19998	3.95829	5.53731	16.0513	28.0886	21.804	8.01154	11.8984	7.10378	11.5308	21.4562	28.6311	2.56624	2.32344	1.88825	14.3894	9.14204	10.0342	17.0681	22.3036	19.7788
GLYMA_15G086200	4.67484	4.71366	4.67178	4.73802	5.39739	5.28114	8.97876	10.2306	8.99067	7.19723	6.55919	6.0673	18.7307	20.4641	26.9094	5.62126	5.6538	4.78119	10.8794	8.15202	8.52557	10.9004	11.1601	9.40926
GLYMA_04G228900	0.0928689	0.791765	0.181916	0.681986	0.924875	0.374012	1.76574	2.342	0.337028	0.965919	0.660469	3.7633	14.7659	12.3713	20.5823	0.30039	0.100404	0.583741	1.11855	0.330997	0.741292	2.47506	0.390851	2.89527
GLYMA_15G152900	8.1891	9.08654	9.42282	12.2557	8.78281	9.2252	18.2196	29.7498	17.5265	19.8541	21.1373	17.5245	29.4916	37.8014	45.7811	6.69921	8.57496	9.14889	9.00114	8.23224	6.12525	12.2097	6.62787	10.9149
GLYMA_01G036900	1.08655	0.797688	0.904561	0.997386	1.51492	0.984568	2.16917	38.053	2.39875	1.27137	1.19774	0.56935	7.1439	6.66997	7.79759	1.1715	1.17471	1.47976	6.44527	2.96899	0.520377	5.48128	0.724037	7.50618
GLYMA_11G198300	15.0897	17.0963	15.5034	20.2666	18.4107	17.0307	12.9465	23.9511	12.7469	6.48935	6.70516	6.3934	108.93	133.837	183.225	26.8583	35.9259	30.1152	9.8249	10.5696	5.16468	10.7042	3.43631	8.97251
GLYMA_09G004800	0.467037	0.565315	0.940268	1.03436	0.387599	0.417979	6.11725	9.32418	8.53733	3.91307	4.83462	6.59858	4.33298	4.46235	5.9969	0.503552	0.364674	0.16309	8.40655	2.43522	3.06521	7.4419	3.42158	9.5598
GLYMA_05G233500	2.70628	2.80398	1.82229	3.10526	3.11629	2.63961	4.71672	5.01196	4.91065	9.08938	3.84933	4.25428	18.6053	19.4211	18.3863	2.73551	3.38304	3.27811	2.44468	2.51186	0.67506	3.43455	3.44065	2.27705
GLYMA_13G236500	52.4293	58.0122	52.922	44.2188	37.2919	41.5071	109.75	115.348	106.385	90.7439	74.9607	133.755	158.237	135.034	168.149	49.0813	43.277	54.2417	126.362	109.78	141.786	105.191	76.8328	138.228
GLYMA_15G105500	8.92532	9.72933	8.64527	6.47172	8.79063	6.70666	7.40353	6.2063	6.70836	7.39465	7.42103	13.3887	18.7691	16.7344	20.2588	5.34226	4.75381	4.64074	6.67926	7.64088	9.9007	10.2028	8.24	12.09
GLYMA_17G173000	0.78387	1.91826	1.43952	2.32996	1.36614	1.28249	2.64958	2.67691	1.46187	2.43456	2.04408	1.82555	5.35634	4.41581	6.72158	0.457794	0.459048	0.479026	3.73717	2.5998	2.65921	3.60619	4.16959	5.97062
GLYMA_01G030300	1.1057	1.46004	1.7721	1.65207	1.86864	1.85542	11.552	19.3076	11.0247	7.26029	8.57846	11.8453	9.91762	14.2896	16.5491	2.02305	2.35461	2.17628	12.7929	10.31	12.0353	18.795	15.1356	23.5981
GLYMA_01G197900	0.310917	0.271873	0.468492	0.60217	0.428732	0.57792	0.121262	1.59832	0.173591	0.746264	0.238128	0.167098	5.42898	7.48946	8.55666	0.850958	0.905005	0.375829	0.0864189	0.369383	0	1.51764	0.436178	0.67784
GLYMA_08G260500	0.134777	0.0766038	0.633618	0.282783	0.161068	0.325673	1.70836	4.62244	1.10866	1.07471	1.95537	1.61962	7.2239	4.63586	7.36799	0.319692	0.611993	0.0847159	0.844123	1.31299	0.0430323	1.47099	1.2479	1.9481
GLYMA_04G044900	15.3613	19.029	17.6124	19.5861	20.9895	16.2016	64.1594	69.5669	56.7348	56.7578	46.6935	56.7993	61.0142	85.0047	114.231	17.1877	17.2348	18.6584	73.1533	58.6293	52.922	75.0627	67.5132	102.235
GLYMA_20G131500	9.85376	10.2266	9.08331	10.3627	10.2222	9.19156	25.0415	26.2809	23.2265	26.0825	25.7985	21.8347	40.1871	41.2241	49.2694	14.5562	13.0555	13.5108	24.3184	25.8236	26.1024	27.1564	20.0578	24.1284
GLYMA_13G065300	8.65868	7.07936	6.71376	5.67727	5.64609	6.33079	2.87448	4.74409	3.05502	2.6803	3.81205	4.82523	33.4487	26.7968	38.5649	8.27985	6.18512	6.96516	2.79346	4.04128	0.493677	3.27046	0.506128	3.06753
GLYMA_01G206600	5.47975	6.38883	5.90688	4.9323	4.77913	5.02748	6.53485	22.4457	4.58918	3.31624	2.62882	6.16189	16.3741	21.7579	22.8931	4.64964	3.29522	4.34793	7.14681	1.2327	2.1223	15.1021	3.00219	21.6417
GLYMA_02G208000	63.9355	72.9139	65.4632	58.0523	71.2003	61.5046	155.973	179.053	169.702	181.058	205.381	214.573	83.7791	106.32	110.635	32.0657	30.6337	31.5579	135.762	88.5167	87.5247	160.613	42.6954	159.188
GLYMA_02G245700	9.8441	12.0375	12.6033	14.5121	13.8725	12.5997	48.4027	47.5817	39.6166	52.7552	45.758	49.1782	56.329	44.9655	59.7885	15.0188	9.94724	9.60502	31.6953	23.8109	45.8109	40.8274	41.701	45.8616
GLYMA_01G224800	3.17365	4.59156	4.26693	2.45166	5.83278	4.47346	3.76677	8.58551	3.28072	5.05135	1.47735	6.24884	22.3594	19.3889	23.7501	4.54165	2.4642	4.65464	6.32449	1.98805	1.56601	7.57939	2.1047	8.13611
GLYMA_05G160500	0.563164	0.826894	0.827365	0.620342	0.504766	0.708761	2.31997	1.98829	1.77126	2.73346	3.36431	3.22641	8.16571	4.53481	7.01327	0.758994	0.791517	0.707969	1.86532	2.50899	4.40534	3.28768	4.10826	3.47153
GLYMA_08G021800	2.77538	3.64854	2.4409	3.14927	3.66651	2.39514	15.2204	22.7826	22.7478	21.6007	27.5527	17.3329	13.7633	17.9621	19.4871	2.25955	3.36799	2.2548	14.3262	17.8995	22.6056	22.4273	14.7	26.1662
GLYMA_11G242200	70.9953	67.7043	71.8241	97.2321	78.6794	78.6499	4.8836	3.2478	4.55596	6.97892	6.00347	11.9468	58.6782	44.7352	50.9406	145.624	128.87	151.653	2.65915	2.90581	6.35803	3.24141	3.64382	2.33113
GLYMA_06G114200	1.2005	1.05193	0.99943	1.32239	1.37491	0.906523	4.29878	7.41729	2.54141	1.92497	2.90284	4.27763	9.93394	7.51868	10.9276	1.00313	1.62239	0.628826	3.57869	2.42462	1.19782	4.87539	2.44202	4.63581
GLYMA_02G024200	11.9472	13.6487	12.534	11.5712	15.6859	13.2677	80.5957	104.012	73.561	71.167	66.9866	94.2252	26.7352	32.0276	35.3231	8.99758	7.08717	8.81272	95.5001	57.3863	75.1839	93.5001	62.0511	104.847
GLYMA_20G066100	13.2399	12.542	13.2328	16.2583	19.6253	21.3684	33.1293	50.6753	30.5246	28.18	33.8616	33.0637	51.8205	56.3651	68.6446	18.9879	16.7942	17.9953	28.6518	22.0171	22.2899	36.4251	25.897	34.2222
GLYMA_17G091400	4.12598	5.88575	4.84931	4.93955	5.26923	5.62032	2.27653	2.63186	1.99646	3.1975	1.72608	0.813935	26.6484	18.0476	20.9012	4.08222	5.35292	4.62752	1.34469	1.09571	0.0774921	2.15612	0.340485	4.19599
GLYMA_11G129900	6.38391	5.05646	9.27376	9.45489	9.26941	8.45298	170.78	293.235	184.109	61.9811	90.4213	66.8285	11.2387	17.9725	18.457	2.05334	3.24796	1.96701	173.683	117.303	78.3628	172.726	264.197	209.896
GLYMA_05G139500	0.79308	0.657368	0.776762	0.598001	0.814505	0.873354	20.5765	37.2816	18.0184	17.5715	12.6201	22.3025	3.81662	3.3015	3.19103	0.320658	0.214358	0.259636	12.3283	4.91718	6.96352	9.68756	8.20537	10.1499
GLYMA_18G029300	16.2353	16.9973	15.8783	23.8547	21.9697	20.1854	52.3074	76.7234	57.0796	62.0862	56.7665	53.6752	72.262	104.072	132.136	21.4646	24.1285	18.7237	54.8597	49.8326	53.5175	76.8651	51.0329	76.4131
GLYMA_18G202600	11.0162	11.02	11.2427	7.81244	12.2875	11.5351	12.3438	15.4463	15.3785	7.14207	8.39866	6.55757	23.5522	27.751	35.6226	7.15028	7.86066	7.08598	12.3662	14.4227	12.9437	13.5893	15.578	17.1096
GLYMA_10G169600	17.4099	18.0532	15.5079	11.838	13.9135	12.5875	12.2599	14.8608	14.7771	13.1027	13.1969	14.9669	47.2493	42.7702	53.4202	15.4108	11.6188	13.1349	14.8856	13.2784	19.8444	11.593	7.33722	12.8433
GLYMA_04G208300	3.98084	6.78199	6.40756	8.19055	3.62644	4.47408	77.9573	208.563	72.0846	55.8477	55.086	77.3154	17.7129	32.7332	25.9566	4.05918	5.33811	3.91173	85.71	65.9552	68.724	113.653	72.3838	114.486
GLYMA_03G217300	3.51045	3.53619	4.38253	3.91615	4.3085	5.42609	4.44967	3.80296	3.37931	5.27108	4.78218	3.07444	15.4012	16.0237	16.5934	4.42462	4.46348	5.36097	4.64501	6.57893	7.22229	3.73352	5.61836	4.62429
GLYMA_17G225100	8.39331	10.937	13.5398	1.39449	3.36623	3.74734	0.28884	1.05354	0.321598	0	0	0.742967	31.4458	36.8494	58.3588	5.85559	8.2942	7.95737	0.0914867	0.451205	0.727564	0.048199	0	0.161458
GLYMA_01G212800	4.10583	1.98376	2.261	5.62202	2.59461	2.57329	2.98884	3.01479	2.79257	1.62928	2.95519	2.55756	8.49181	7.80275	11.1026	1.86674	1.74707	2.33203	2.9592	3.01686	4.13286	2.80416	2.19758	1.84597
GLYMA_05G169100	52.8015	74.0451	63.1805	40.5213	55.7821	49.9047	145.064	97.9992	145.642	158.273	175.428	142.179	13.8052	11.0236	11.4421	62.3885	37.1939	48.071	124.784	165.335	198.276	135.463	231.265	136.98
GLYMA_05G212300	0.132195	0.292196	0.0863166	0.36982	0.570491	0.177463	0	0.166687	0.10661	0	0.0626766	0.431014	6.96212	5.43192	4.88299	0.380081	0.238202	0.323139	0	0.104702	0	0.0559229	0	0.0624438
GLYMA_08G139800	2.23082	1.88843	2.51034	1.89216	2.50528	2.10269	3.73012	6.10456	6.31589	4.11393	4.38827	7.8925	17.0394	14.2971	13.024	3.17287	3.43815	2.6851	2.85841	3.66533	0.22732	2.65043	1.59808	9.41656
GLYMA_10G016500	3.96939	5.20854	4.75166	5.45973	4.50946	3.1972	1.15536	2.85475	0.640233	0.101939	0.0836437	0.534115	22.6398	22.3318	24.2041	5.07229	7.66108	6.59178	1.27491	0.17466	0	1.97771	0.866223	0.791664
GLYMA_17G034900	6.75302	5.01215	7.33004	4.67427	4.26397	3.46966	22.1495	49.0272	27.3285	13.6975	15.9923	24.7093	20.7808	23.4274	30.8956	5.29187	5.49454	6.56399	32.6604	17.121	35.6208	27.1245	7.1785	28.0183
GLYMA_17G236900	9.11202	8.82848	8.28889	9.20517	9.43655	10.0891	22.705	36.138	20.4753	18.7206	19.6441	18.8268	25.0511	30.3755	35.2606	8.5929	7.99898	8.62116	21.2307	17.0247	17.9865	25.4344	25.8939	29.2831
GLYMA_07G196800	15.5625	14.9672	15.7385	15.2301	19.8029	22.3156	13.2043	16.3492	15.4552	9.5779	13.3309	9.40188	22.528	22.2228	25.7306	57.8995	55.7304	58.8613	24.56	31.26	24.8949	27.0237	27.3181	35.7386
GLYMA_15G268200	13.1285	24.9597	21.2813	24.3784	24.3725	25.6534	69.3473	142.353	89.0358	72.6355	75.8656	88.3369	91.9893	118.508	137.347	29.395	17.804	25.111	125.564	101.192	132.179	170.272	158.444	251.968
GLYMA_03G138000	19.9367	20.7147	19.1521	17.5663	20.1404	17.2823	25.6099	32.8512	22.5911	15.9048	16.313	16.8271	68.1046	76.2945	91.2631	25.5967	20.5417	23.5892	29.8144	15.6693	19.8044	23.0699	16.5989	24.812
GLYMA_13G031600	0.75403	0.425532	0.45568	0.193551	0.703001	0.395742	0.335536	0.546187	0.621034	0.222485	0.216784	0.358683	2.10162	2.75915	1.98945	0.276761	0.476986	0.319332	0.666648	0.60039	0.0896412	0.397029	0.416372	1.02306
GLYMA_16G016700	5.56704	4.71605	6.1731	4.57958	4.86032	4.76553	2.67338	3.80356	1.60202	2.55076	1.43019	0.89099	29.1099	28.0129	28.0305	9.94214	11.3216	9.40326	3.45598	2.8262	1.292	3.70376	1.65143	2.32847
GLYMA_05G238100	0.0941118	0.0891514	0.184351	0.0493653	0.187451	0.0473772	1.07362	1.54268	1.25231	2.36555	1.80714	0	6.35243	4.9586	7.4492	0.40588	0.356119	0.147888	0.736791	2.01256	0.225364	1.43325	0.132027	0.933553
GLYMA_11G036400	15.4834	16.4012	14.4866	18.9419	15.7154	15.9876	2.82163	2.80687	1.73538	3.25856	3.58844	0.483862	69.0558	71.3067	79.1976	22.1876	25.9386	27.3625	1.60869	1.41048	1.42149	1.44393	2.22071	1.54221
GLYMA_17G147500	193.066	364.999	357.162	358.95	428.814	424.004	7362.27	6749.72	9027.61	11218.6	9384.14	9823.19	48.7425	79.6262	49.1082	275.584	266.634	207.527	3919.75	3912.49	4999.92	5343.5	5952.44	7106.06
GLYMA_11G243000	3.70061	3.89506	3.19806	2.51203	2.60147	2.53262	1.04238	2.16534	1.14109	1.25783	0.653654	1.41949	11.15	11.0846	14.2691	2.81643	3.42559	2.98994	1.68965	1.40802	1.00393	1.4427	0.882215	1.19963
GLYMA_15G054600	17.7368	25.0719	19.5772	11.4793	7.27801	7.15906	4.90703	4.68212	5.35206	2.05432	4.15788	6.29265	32.0362	44.5721	37.521	9.19973	11.2322	7.78009	4.66274	6.05411	0.693697	5.06345	0.942099	6.26964
GLYMA_16G060700	1493.92	1816.98	1672.13	2377.63	2182.1	2584.94	67.5885	34.1479	60.9411	108.933	72.1789	96.1122	316.719	328.821	516.682	1823.22	1690.86	1321.6	81.8313	82.6538	235.647	100.039	408.253	112.524
GLYMA_12G084900	2.9702	2.68997	3.22877	3.45839	3.64062	3.08907	43.7305	28.3975	37.786	50.13	43.0829	47.7977	12.7618	9.31249	10.5063	2.0763	2.68189	1.77806	26.4967	34.5505	30.7951	30.1145	30.1294	34.6899
GLYMA_14G078600	4.63588	3.33431	3.41939	4.38306	4.24636	4.35061	5.29584	4.5104	5.4349	6.39922	6.59394	4.83842	14.8803	21.9052	20.2347	4.53553	4.5789	4.76665	7.41042	6.35758	9.09117	6.64608	5.3795	8.67817
GLYMA_05G175000	1.37703	1.3999	1.99015	1.09227	1.90655	1.77531	2.29889	2.51979	2.27522	1.60108	2.86632	1.47833	7.22088	9.93313	12.1224	2.11841	1.63401	1.8824	1.96195	1.49632	1.42087	2.94108	2.30874	1.68961
GLYMA_08G218600	26.8645	29.5425	25.8415	28.183	28.0826	26.8331	41.0857	53.687	37.1449	34.3604	30.6222	45.3298	56.6358	61.9264	59.6038	16.8555	23.4777	19.8709	40.1006	29.1588	24.5313	48.1783	36.8268	62.5291
GLYMA_11G208700	60.064	68.2115	61.6668	41.7807	65.7891	54.8393	258.868	412.325	232.908	194.987	229.22	285.235	87.296	96.7197	88.9142	35.5049	32.1447	31.3047	243.212	142.539	142.156	284.616	124.15	262.217
GLYMA_02G100300	5.87929	7.01705	7.00562	6.63543	8.45509	7.86409	39.1716	59.0388	31.5296	31.7523	32.5746	28.6499	19.9298	26.6494	30.4641	6.38474	7.22833	6.51496	45.8622	34.8234	28.5642	46.1693	57.0804	41.0558
GLYMA_06G047600	7.1808	8.17555	6.70287	5.97706	6.98344	5.90606	34.0577	47.6525	33.8898	31.85	33.1827	41.455	17.2606	19.7735	22.8419	5.48863	3.8635	3.67304	36.6664	17.3826	26.4794	36.5383	22.5596	41.8021
GLYMA_02G156100	11.2817	5.23989	17.5691	1.96709	6.00669	26.3358	5.94184	0.275836	2.11704	0.541733	0.444506	0.0873366	1.09377	1.14949	0.46174	5.82915	6.82494	8.15199	0.376402	0.334149	1.04769	0.634574	3.28811	0.841426
GLYMA_05G236300	75.6223	69.5284	63.8707	58.0065	52.4741	60.6451	44.3658	53.3124	50.1427	45.1132	49.7847	38.8949	159.501	222.384	243.408	44.8543	61.2882	58.1228	34.0255	39.3874	55.2748	46.3827	29.3133	51.524
GLYMA_06G037000	6.50598	6.07666	6.72944	7.90967	8.78031	6.67285	31.1754	48.1477	28.6859	31.9368	23.178	43.7135	23.1657	23.2113	21.7537	5.80184	8.21715	7.00681	35.8849	24.8135	33.5857	37.8885	16.6335	59.8409
GLYMA_14G199600	4.04083	3.74134	3.30926	2.58659	3.70593	2.48243	1.33113	2.56197	0.938968	1.10809	1.42877	1.65883	7.5336	6.51356	9.70971	1.59994	1.75242	1.38715	2.50222	1.89858	1.2756	2.69449	1.8896	1.58522
GLYMA_12G022700	8.26187	9.783	8.3209	4.70162	2.83321	4.51228	2.2229	2.45697	2.97001	0.810669	0.776038	1.03466	11.769	14.5282	14.0661	3.36145	2.40159	2.81702	2.72244	1.43528	0.373287	1.33538	0.164015	1.54631
GLYMA_13G338400	15.7215	17.0122	16.1087	15.2244	16.0183	16.2246	22.687	34.615	23.2242	17.2952	16.4704	15.3355	45.5916	54.5516	70.8032	16.2662	14.0227	13.4611	24.7621	18.606	19.7408	24.9019	25.1092	29.7336
GLYMA_04G036700	7.93126	7.95517	6.09261	9.78883	12.2352	12.8393	1.37986	3.6277	0.658438	0	0.6636	0.217307	54.0404	51.8685	59.4134	16.0967	12.4419	17.5138	0.468273	1.01617	0.372403	2.86179	0.327253	2.75473
GLYMA_05G154900	1.715	0.568612	0.839857	1.79917	1.02477	1.03603	0	0	0	0	0	0	13.977	11.7639	10.4072	0.739635	1.39062	1.34749	0.103281	0	0	0	0	0
GLYMA_16G085600	7.06192	9.64795	5.97818	5.28646	6.0787	5.64524	0.944611	4.60886	2.83327	1.5379	2.97806	2.67771	12.6331	17.2864	16.3665	3.55833	4.02848	3.30871	1.53872	4.13169	1.35966	2.29687	0.497839	1.86066
GLYMA_11G085300	1.34209	1.71485	2.47611	1.34247	1.36767	1.44553	1.62204	3.77809	1.66128	2.00187	1.24304	1.04671	6.83518	6.70204	5.86325	1.07686	0.742368	1.2752	0.563888	0.964096	1.19584	2.29741	0.262715	0.884588
GLYMA_06G099500	10.045	11.565	11.9574	24.6021	30.4345	30.0296	0.636626	0.0487151	0.0934719	0.669724	0.659433	1.78152	28.5504	26.0787	24.4235	157.249	95.8191	85.9666	0.465333	1.37699	4.99587	0.539344	3.68557	6.29609
GLYMA_13G032700	1.48163	1.75442	1.38712	0.77717	2.06142	1.14075	3.45227	6.04421	2.92568	1.69966	1.14668	2.19211	4.85877	4.52705	6.50759	0.728258	0.965819	0.981515	2.17819	3.05453	2.85228	5.66866	3.51518	5.06373
GLYMA_06G007500	92.7678	60.0478	60.6531	38.6398	37.5313	54.5108	164.072	241.628	155.551	129.628	143.231	122.226	119.641	123.99	111.62	44.3307	41.9487	51.3515	148.043	94.2392	42.6963	126.75	87.5666	110.234
GLYMA_02G222800	8.48629	13.494	9.55844	5.02371	7.72703	4.69933	7.37608	5.50313	5.20623	3.15232	3.44876	5.8444	32.6716	24.7669	30.259	7.90804	4.84958	5.01667	5.6217	4.825	9.77373	5.76963	5.61246	5.66932
GLYMA_13G250700	19.5377	20.768	21.5777	11.4772	14.4058	12.8111	6.70209	7.10066	5.82416	6.18498	4.40236	7.14806	63.7705	53.0336	67.1438	18.2844	18.3113	23.5077	5.07404	6.97117	8.30377	4.41898	8.29207	5.14747
GLYMA_03G236300	9.90903	10.2507	10.0382	9.63312	12.7934	13.8366	16.3811	23.1762	20.2337	6.35098	10.5103	4.62261	35.5852	55.3395	65.8621	12.3838	11.5654	9.00423	35.5812	23.6916	12.8329	36.9027	36.3685	30.4498
GLYMA_07G212400	0	0	0	0.100167	0	0	2.96516	12.2802	3.58058	1.73791	1.29019	2.73509	13.7013	18.4619	24.2346	0	0	0	1.84003	1.64482	4.11557	17.3281	1.47343	15.8307
GLYMA_18G039500	26.1216	29.9587	32.9192	21.3454	27.0477	25.6186	12.4664	15.6438	21.8847	15.3284	21.0478	12.9234	52.2422	42.2485	49.5175	15.9547	10.8282	12.6664	4.72746	4.55589	6.04992	3.6071	3.86074	4.21951
GLYMA_10G064500	4.15721	3.50295	3.62177	8.65019	11.414	8.99557	1.39743	0.781942	2.05603	0.637035	1.99281	1.92564	5.32848	4.40677	4.02379	13.6944	13.4339	13.2098	1.57683	3.00157	3.04334	1.71978	2.93214	3.09203
GLYMA_13G158200	26.5944	16.6192	20.4559	9.93283	13.3813	9.70805	18.7521	38.142	29.3497	20.0937	15.5962	18.9211	66.4499	50.696	56.6113	9.49534	15.8062	17.1758	38.53	28.2455	9.6693	27.6988	5.46933	33.2471
GLYMA_06G036300	14.1334	12.9708	12.9028	10.855	10.7954	11.2011	8.25064	9.09037	10.4465	11.6431	7.34033	9.45782	40.4803	38.2323	46.8551	15.0986	15.6166	13.4479	9.02682	12.9091	17.9261	9.37976	8.62219	9.33427
GLYMA_09G274000	57.0117	71.6184	64.5193	56.3067	59.9798	58.7291	25.1334	22.7668	23.6371	28.441	37.4089	60.9436	120.122	119.254	139.74	48.0464	52.0555	47.8066	50.0979	60.9249	67.6525	47.3987	24.4625	57.8327
GLYMA_02G228200	17.5462	19.6704	19.2496	22.6804	22.0412	22.2259	42.1345	47.7325	46.5169	37.9707	41.2037	33.7519	68.4459	70.4518	96.0455	24.5075	23.0349	24.9464	45.2173	35.397	32.6949	46.8133	33.686	42.5441
GLYMA_04G098000	0.885261	1.10695	0.693637	1.59738	1.4106	1.21218	5.96963	7.41184	6.63953	4.97205	4.98631	3.61206	7.32982	8.34293	10.0528	0.649043	0.535971	1.52095	4.39294	3.32346	4.80507	5.48262	3.47735	5.01797
GLYMA_07G057400	5.70411	5.4279	3.61495	5.63204	3.80426	3.898	4.18764	6.28116	3.80917	4.02677	4.51557	3.31806	20.0285	24.7606	31.1347	4.31341	7.05989	5.67823	3.85482	5.45818	1.60697	4.45483	2.64325	4.31593
GLYMA_13G033900	2.28653	2.69041	2.23948	0.959497	1.9895	1.28435	4.66776	4.06672	4.97879	2.29475	2.60183	2.92599	4.35635	6.31678	6.85836	0.726615	0.962801	1.0338	3.91357	4.97547	5.11038	3.84875	5.3687	5.69595
GLYMA_15G104700	0.12206	0.0867195	0.0597741	0.0640249	0.273506	0	0.270753	0.538675	0.147654	0.264485	0	0.170558	5.21794	4.702	7.34261	0.0987021	0.692808	0.287709	0.441042	0.145012	0.243574	0.851983	0.128426	0.605392
GLYMA_02G195400	10.5801	11.7398	11.29	9.08387	11.2643	10.7886	27.3018	37.2583	29.1325	24.0161	26.4413	23.0645	31.7397	40.0541	46.2914	12.2826	10.2977	10.3468	29.0062	18.4205	25.53	26.1333	29.6093	28.1453
GLYMA_13G111500	13.8815	14.3228	13.7075	15.7421	16.4855	14.9769	13.5476	15.5312	10.2291	8.75541	8.55134	10.2904	38.7109	33.0257	37.5536	14.2465	15.3777	13.1086	10.1259	8.49752	4.8119	10.3593	7.95416	6.92649
GLYMA_13G314100	2.69426	2.05704	2.83575	1.77183	2.36281	2.2673	1.78401	1.67327	2.67548	4.60074	3.26026	5.67527	15.4414	15.7507	24.827	2.94827	3.47806	4.25485	4.40751	4.01307	7.63943	3.77653	3.77971	3.76102
GLYMA_17G180100	9.28712	8.93894	10.1311	11.8558	11.1805	10.9152	19.6355	26.7754	19.8823	19.5904	20.1594	16.3996	24.1436	25.4358	33.3534	9.0347	9.04602	8.37472	17.6847	18.5369	16.0369	19.3756	26.6155	14.2177
GLYMA_01G161200	10.6445	14.5389	10.4255	5.92971	6.90284	7.35249	11.0345	9.78026	10.5308	13.5887	13.1452	14.4704	23.2277	26.5368	26.4301	7.87358	6.51239	8.29861	12.5722	8.77387	9.2211	12.0952	10.0132	15.6104
GLYMA_12G061900	4.66437	5.06739	5.01566	4.26023	4.74266	5.36945	4.69264	10.3027	6.25404	3.33602	4.38431	4.05646	9.89936	11.641	13.5458	3.20031	3.15618	3.67336	7.40551	3.48764	2.57757	5.65049	3.84375	4.41425
GLYMA_06G136200	12.7758	12.4082	14.0935	12.0484	14.6519	13.2151	18.5463	17.9406	22.6128	17.6241	16.1061	19.3178	28.3483	35.4283	40.8753	11.0198	9.50878	9.21385	23.4542	19.9714	18.1629	26.0104	24.677	22.4114
GLYMA_19G140800	12.6115	13.9098	14.9926	12.5058	12.5597	12.5181	12.3141	17.054	13.5849	11.1627	10.5854	9.90098	38.9701	46.3616	55.7082	15.2792	14.5502	14.5891	17.2832	13.0241	11.7385	16.8536	9.72143	14.493
GLYMA_15G063700	13.6221	15.6261	15.9477	8.01057	10.7575	9.77738	6.40755	5.5018	6.88752	6.0879	7.26588	7.17517	44.9627	38.2721	45.7403	16.7525	14.0083	15.2183	5.67198	6.8907	11.1707	5.03104	6.53179	6.48484
GLYMA_08G015700	3.38391	3.49696	3.13351	3.46392	3.59468	3.03534	7.17477	13.1884	7.49232	4.90607	4.43395	5.101	13.7199	22.1413	26.752	3.51581	2.8381	4.72668	10.8933	5.5796	5.43491	7.02741	4.77598	14.6765
GLYMA_02G284800	1.578	1.53578	1.63022	1.67812	1.72221	1.84994	7.12395	11.0661	8.70767	5.95799	4.88869	4.01731	4.75551	6.72615	10.5169	0.675888	1.09841	1.01905	7.60244	4.08331	4.34813	5.84332	9.91632	6.95353
GLYMA_12G226600	27.7299	27.5817	29.9467	23.1195	21.5841	29.1682	9.98969	12.6978	12.1378	8.98136	10.6909	9.07517	113.289	105.733	134.966	26.9475	31.7944	42.8488	13.0081	17.5992	19.2219	11.4837	4.55558	12.0472
GLYMA_20G196900	34.3599	15.5161	36.4272	16.968	15.7807	22.939	1.14476	2.07049	6.853	0.925102	4.55443	0.344174	135.508	114.717	118.968	48.7755	37.8137	45.0269	4.10385	3.36518	6.75015	5.52242	2.24601	4.18848
GLYMA_04G136600	0	0.0539031	0.501584	0.0596949	0.0566686	0.171873	0.216379	4.2332	0.826011	0.591835	0.0809361	0.954139	8.87659	5.0911	6.48571	0.122703	0.369116	0.0596113	0.753893	0.405615	0	0.505504	0.0798269	0.967627
GLYMA_17G145400	17.6042	28.0633	25.2534	16.4907	13.4234	13.3201	62.4795	105.202	60.5741	33.8456	32.9815	43.2841	50.4287	71.4522	67.7847	18.7505	11.7656	11.3261	82.714	28.393	38.3233	72.1246	51.2389	73.8823
GLYMA_13G282400	0.579917	0.137338	0.567986	1.59699	0.866304	0.437908	0	0	0	0.12566	0	0	28.1255	16.9349	23.1805	2.18841	4.54555	4.1008	0	0.172242	0	0	0	0.102724
GLYMA_14G222400	4.02432	4.76525	4.7374	6.5763	6.31998	6.0777	67.3923	61.9167	66.8439	77.2065	58.8919	63.0461	18.1865	16.2334	22.2975	4.25552	4.72737	5.75633	60.4951	49.8794	80.0595	66.8365	54.4477	87.0227
GLYMA_03G201300	1.31925	2.46967	3.26103	4.34969	2.90919	4.11127	19.4693	40.9925	17.7067	20.7998	15.5925	20.6728	3.58075	4.90248	5.90066	0.372532	0.50939	0.625215	15.9653	10.7847	9.02607	55.4101	21.9886	46.2476
GLYMA_06G234000	1.79501	2.3225	2.12256	4.08771	4.30559	5.60914	0.0138735	0	0.0132403	0	0.0467043	0.0458823	0.0656698	0.065285	0.150166	1.2155	1.1005	1.18102	0	0.0390101	0.0524196	0.0416717	0.138193	0.0930617
GLYMA_19G086000	9.32031	15.761	10.6374	23.4342	24.3941	32.2622	1.17163	0.194251	1.95677	1.33526	0.986053	2.04503	2.77293	2.06751	2.68264	19.4337	11.409	16.3003	1.29885	0.915119	6.2714	3.32369	8.75286	2.94717
GLYMA_11G215200	1.52286	1.37136	0.810215	0.78894	0.524261	0.795026	0.0238309	0.0711188	0.0227432	0.0325909	0.0267417	0	5.86574	5.21458	4.96044	1.33787	1.30088	1.51658	0.0226445	0	0.0600282	0.0954406	0	0.0532848
GLYMA_06G256400	4.18649	5.04024	6.56711	6.19423	7.8735	9.35379	18.8796	13.3338	21.1049	21.2801	17.4372	13.7742	1.23424	1.44256	1.98911	6.86964	6.18519	5.80114	15.0468	19.1618	25.5621	15.3254	29.7167	15.5761
GLYMA_09G134500	18.6972	18.275	18.3772	11.1936	13.8173	12.6386	24.7045	23.7839	23.5369	36.5342	26.5473	25.5723	49.715	61.246	68.0175	20.5508	18.8571	19.7257	28.4083	18.5632	23.784	26.7471	10.9368	26.636
GLYMA_13G158100	0.0952041	0.270558	0.186491	0.0998764	0.379252	1.43781	0.724054	0.360134	0.806173	0.495104	0.947908	0	14.1851	11.168	9.14325	0.307943	0.102929	0.199473	0.114668	0.33932	0	0.362471	0.267119	0
GLYMA_02G197800	6.68864	5.88884	5.27935	5.24203	3.9967	6.97199	1.09717	2.13326	1.80862	1.9097	1.23119	1.20952	21.9934	18.5398	26.2012	5.09054	6.50822	6.67732	1.2795	1.16859	0.628113	1.59785	0.551961	1.17086
GLYMA_02G125600	1.83187	1.69399	0.811651	0.549077	1.0642	1.07589	2.04555	12.9516	4.9596	1.66336	1.05464	2.255	6.62948	13.3113	13.6942	0.587825	1.86262	1.14231	6.14635	3.8345	0.80074	13.2017	2.08038	18.7895
GLYMA_06G236400	5.66291	6.93746	6.13023	3.66277	4.28275	4.45838	2.53659	3.86552	3.55396	5.16661	2.54361	3.92675	16.4775	17.5238	16.3566	4.77436	5.66207	5.17422	6.1027	4.45147	2.7869	4.43097	1.91143	4.58563
GLYMA_17G118200	7.38618	9.31935	9.24034	7.651	6.92315	8.96768	17.3085	25.9444	21.4365	21.0886	22.7774	31.0063	19.5202	23.6943	24.761	7.66252	6.57629	6.07971	26.2402	20.3892	29.8256	28.6335	26.3837	31.0927
GLYMA_13G354800	5.84295	4.99351	5.72273	5.23024	4.87021	5.14749	30.7922	44.0447	27.3123	31.2667	32.3852	42.6864	16.4806	15.6264	16.3545	5.27265	3.91382	5.22291	37.6354	33.4257	29.0988	47.6353	29.1793	54.1348
GLYMA_04G045200	3.07837	2.88442	4.98136	3.15924	4.63192	7.47897	2.07823	0.126573	2.4691	0.87005	1.52299	0.794846	1.57262	0.86486	1.13002	8.08118	5.53486	7.01071	3.30472	3.89576	7.95919	2.4205	3.19199	1.94408
GLYMA_05G079700	55.0448	58.4749	60.8325	56.1436	61.7603	62.5346	169.982	166.986	178.221	231.638	196.38	181.317	238.65	199.237	233.882	91.4163	69.4212	72.8194	157.725	140.093	223.155	166.798	175.07	184.421
GLYMA_01G124500	6.20987	6.83008	9.51094	5.50902	6.51641	6.46208	15.4785	8.61841	16.4861	9.96999	12.9823	12.8121	9.7939	9.32219	7.87323	37.1617	27.1253	26.1967	13.202	11.2397	33.5998	11.3719	18.3004	17.8952
GLYMA_04G167500	3.41543	3.99134	2.34474	3.34864	2.16164	1.92827	5.54302	10.3036	4.20884	4.7586	4.26778	4.41568	8.55437	14.1208	12.4306	2.34026	2.41569	2.64172	4.34437	3.29924	3.21034	6.68409	5.19445	6.69453
GLYMA_01G128100	2.55201	1.95502	2.60818	3.18943	4.30955	5.22824	8.41047	9.96143	8.32187	4.34693	6.31287	4.80637	8.85419	11.5599	13.6773	2.94295	2.95102	2.74325	9.7291	8.51568	10.1675	14.7012	18.4923	17.6419
GLYMA_10G193500	16.9754	15.6959	25.5756	12.0569	13.6701	13.4931	1.02953	1.07535	8.00766	0.351992	4.33229	0.851207	103.8	78.4028	80.4044	33.1023	25.729	28.7174	2.98373	1.64042	3.24162	4.27778	1.82311	2.35952
GLYMA_06G020900	5.25803	6.25395	5.9396	6.11526	6.15657	6.02121	3.27917	4.78711	3.43431	2.7082	3.13013	3.12198	14.4635	16.533	16.1333	5.45178	6.32033	5.75473	3.43965	3.05353	1.55545	3.24055	1.53183	2.95187
GLYMA_09G004900	10.4043	15.5765	16.0336	21.6391	24.5273	33.1842	4.56507	5.27513	5.76493	4.60353	5.2779	6.91334	1.1641	1.04878	1.57411	8.58986	5.54561	7.88891	10.2092	2.33386	7.54989	6.74059	4.95039	6.18623
GLYMA_01G202200	0.410372	0.411609	0.567429	0.607781	0.865454	0.510392	0.550764	1.49146	0.467222	0.251073	0.583701	0.33731	2.48632	2.37576	4.50927	0.156161	0.260982	0.20231	0.377971	0.315467	0.423907	0.612711	0.203189	0.923612
GLYMA_14G179800	6.05096	5.60369	5.70533	6.63216	3.91248	4.59194	4.35008	5.29529	6.11804	7.59295	5.90908	8.64452	22.2617	17.4177	24.5432	5.45294	6.78604	5.3456	5.60201	4.98925	7.49725	5.04312	6.0815	7.03897
GLYMA_01G203500	0.566404	0.42924	0.388325	0.297101	0.846117	0.684326	1.93845	3.49953	1.43887	0.834574	1.40986	1.14761	3.05852	3.71629	4.18435	0.244275	0.520508	0.38569	2.14894	1.71593	0.271267	3.27065	0.953514	2.16714
GLYMA_05G195000	8.50112	9.83912	8.19662	6.66272	6.19318	5.6284	29.1402	53.6378	25.6093	14.9659	16.4673	14.606	13.7272	17.8559	18.3625	3.35247	4.86367	4.71282	21.3149	14.7369	21.3869	19.3527	6.8215	14.5781
GLYMA_17G088800	20.9537	12.0761	10.9593	15.0367	11.2895	19.085	0.084424	0.134372	0.112799	0.277097	0.0947358	0	6.83346	5.81347	5.39842	15.3821	14.2721	18.309	0.0641769	0.664681	0	0.033811	0.299	0.0566304
GLYMA_15G065200	1.87608	1.66161	1.77773	2.11217	3.03801	2.62602	0.560673	0.7116	0.922554	0.158642	0.585765	0.0639395	11.6528	12.9947	15.9041	4.34155	4.56782	4.18646	1.72688	0.869803	0.413947	0.600075	0.64193	0.280988
GLYMA_15G179600	32.594	42.7345	34.4667	41.1462	37.0919	45.1082	90.5874	114.157	92.7818	84.7182	87.5398	90.2231	76.6197	97.3614	98.206	33.8888	32.2638	32.5623	123.281	120.037	125.538	165.559	164.361	189.917
GLYMA_03G154200	3.96597	3.3544	2.60114	6.12946	2.78594	3.49392	0.0448844	0.267898	0.0856714	0	0	0	25.0347	16.3338	19.3956	2.82525	5.32143	5.00799	0	0	0	0.404455	0	0
GLYMA_02G008500	6.89014	6.16243	5.22281	4.94061	4.1244	4.68629	2.36922	2.95758	2.34974	1.68359	2.45008	1.51075	23.9501	24.5931	28.1002	6.87563	10.203	8.52357	3.81833	5.22497	2.86692	2.4884	3.85612	2.1813
GLYMA_15G030100	5.35317	4.01612	4.277	5.04011	4.45982	4.82913	0.221811	0.270799	0.432995	0.317134	0.203648	0.400128	14.9695	13.1421	16.7976	4.90552	5.34895	6.14965	0.24909	0.255148	0.355552	0.121136	0.256651	0.270523
GLYMA_06G102100	26.6827	36.4911	26.1337	22.0133	26.3409	23.422	1.28062	1.86189	1.15949	1.07776	0.773792	1.15836	61.8353	51.8927	62.745	15.2503	22.5461	21.5754	0.655237	1.04641	0.454919	1.61096	0.145369	0.440525
GLYMA_03G016300	0	0	0.246461	0.105595	0.200484	0.202685	2.16895	1.96723	1.33938	0.523453	0.357923	2.46136	5.28431	5.3534	8.07336	0.162788	0.108823	0	4.42504	0.538124	0.0803445	2.4271	0.847243	2.2822
GLYMA_06G259400	2.93193	2.83407	2.88333	2.69919	2.88413	2.86761	1.42587	3.06316	1.40422	0.643085	1.7362	0.752489	4.85853	5.85318	6.80738	1.05802	1.56551	1.66739	0.850406	1.03787	0.592241	0.880871	0.637956	0.423959
GLYMA_12G236500	5.09143	5.49868	6.45164	5.39327	5.9189	6.19333	2.95059	2.56046	2.98367	1.8373	2.59243	1.52255	3.69468	3.52533	4.04568	1.1748	1.22085	1.12073	0.668116	1.01206	0.0948806	0.477702	0.722603	0.210555
GLYMA_12G221200	3.6015	3.56	3.80857	3.99728	3.14487	3.31078	2.05098	1.57955	2.77819	3.34777	2.07876	4.52196	11.8482	9.18431	11.5404	3.09521	3.52693	3.19881	2.6404	3.25556	5.08292	3.54393	2.26995	5.58442
GLYMA_02G023800	18.9581	19.1301	18.5392	17.1709	15.6847	14.4935	59.0311	49.257	53.8083	46.999	47.3989	45.2484	33.4116	52.5892	56.9477	11.8389	13.6537	12.5517	48.5755	48.6835	59.5907	48.6053	57.1152	53.8558
GLYMA_10G275000	4.74905	5.07714	4.91713	3.55866	4.45929	6.07931	3.4398	5.13271	5.99109	5.52746	5.40392	6.73081	15.8751	14.0622	14.9286	4.90091	4.25421	5.2239	4.24912	4.67487	4.60306	4.00367	5.9961	5.14351
GLYMA_04G100400	35.0852	50.8878	44.2969	29.4904	38.149	35.5392	0.944782	3.15518	1.5779	2.30727	1.2495	1.52508	83.7717	54.7266	65.7118	23.3055	23.024	24.0947	0.480936	1.45479	0	3.10809	0.709549	2.3011
GLYMA_10G266500	3.15748	3.14848	2.33789	3.96225	3.43038	4.50238	0.0574487	0	0.036551	0.0523775	0	0.126662	2.71931	2.37296	2.77426	7.94892	7.51337	6.69474	0	0.0538454	0.168827	0.0383462	0.233135	0.0428175
GLYMA_08G112800	0.793879	0.626696	0.71275	0.902244	0.329425	0.39965	0	0	0.0800291	0	0	0	12.1726	10.5886	9.42563	1.92589	2.14574	1.87127	0.159364	0	0.316843	0.167919	0	0
GLYMA_17G214100	0.0169784	0.225169	0.0332582	0.0178117	0	0.0341888	0	0	0	0.0882955	0	0.0474491	7.65713	5.72185	6.62984	1.81229	2.18437	1.90318	7.23916	7.28178	8.21277	4.76197	6.66923	7.24204
GLYMA_05G063600	7.04017	9.85991	9.68911	6.93999	8.61297	6.5994	26.5405	52.9564	27.7885	14.5712	15.0638	18.4453	21.1201	25.7929	24.3716	7.81964	5.4461	7.53429	50.146	24.0105	19.2325	46.7531	24.3932	50.1837
GLYMA_15G021800	12.8882	13.3853	13.9432	26.8667	25.1879	30.3134	0.614295	0.229156	0.586256	1.44393	0.861658	0.740681	8.10229	5.40501	6.26545	22.3542	17.3888	19.2769	0.693159	0.755691	2.32104	0.518947	2.42207	0.901382
GLYMA_18G153800	13.3783	15.6342	12.0009	3.62896	6.55792	3.02123	11.4108	17.7098	13.0074	12.2096	7.41001	17.471	16.2537	17.5257	14.8668	2.51639	4.1454	4.75906	3.41344	9.60573	3.32671	4.60164	5.08669	6.55565
GLYMA_06G136000	5.30067	6.21682	6.92215	10.8568	13.3229	12.7068	17.277	31.5089	26.8701	53.3815	31.5941	68.7775	86.8283	41.9051	67.3962	9.79732	12.2802	8.46175	31.9218	25.1897	53.5935	33.9558	33.994	56.8729
GLYMA_13G084000	72.0652	110.708	114.608	28.3594	38.8614	31.781	1.10331	5.13568	3.73501	1.05337	0.560639	0.75731	243.963	306.55	399.204	46.0567	92.579	75.1004	0.87036	2.08774	1.1274	0.187585	1.10591	1.23348
GLYMA_04G008900	16.1441	22.1516	20.6156	19.1415	21.282	21.1336	38.9656	37.0685	39.4472	32.4389	35.5862	37.5706	48.6065	42.7494	49.4809	18.508	13.5719	16.6986	40.5068	32.2555	42.9703	36.7534	44.9687	44.5968
GLYMA_12G214100	3.44831	4.93872	4.18149	3.18688	5.1921	4.38115	2.75783	7.24673	3.92309	3.84273	4.02892	3.32702	22.0031	16.528	23.3084	5.97522	3.77249	5.20368	4.25219	4.58445	3.40784	3.49059	1.90047	2.85049
GLYMA_08G179700	9.62842	11.7842	9.54348	5.2525	11.8135	6.90225	2.4409	4.4192	2.04995	0.534103	0.273904	1.45305	37.5501	30.5532	36.7847	8.34651	13.2411	10.8938	2.31938	1.41844	1.1682	2.34614	4.05225	1.58274
GLYMA_05G059300	5.48444	5.54759	4.34735	4.70527	5.23048	4.42219	8.54245	16.3802	8.20876	4.59245	7.53646	6.72188	11.6658	15.2246	14.7155	3.75842	3.44209	4.69868	8.3411	6.54336	4.37775	14.9824	8.96546	11.4932
GLYMA_01G205900	18.4395	20.2459	18.9987	25.0717	23.4247	29.5585	39.7157	46.0255	38.8162	51.4454	51.8361	55.7118	51.4264	54.0119	62.9478	19.7247	14.1277	19.6825	43.0198	29.8763	42.6031	50.2675	33.6086	54.4419
GLYMA_04G177900	2.05865	2.03879	1.37475	5.25196	6.29038	4.23963	2.31291	4.36565	4.07509	2.18985	2.06303	3.72654	26.8087	17.3492	28.5405	6.65883	4.7043	4.99953	4.33918	4.2801	4.1828	4.57212	4.66024	9.6138
GLYMA_14G061200	8.37373	10.7826	11.899	9.26115	11.7316	12.4034	12.665	17.2517	17.6153	10.3332	12.718	10.7093	23.1054	31.8306	38.465	8.99783	5.64673	6.09606	16.3081	7.08188	9.65219	15.7426	5.65464	13.7167
GLYMA_13G127300	1.06108	1.15106	0.704008	1.36451	1.48282	1.12002	1.32328	2.2227	1.71834	1.24602	1.24148	0.526115	6.82844	5.29123	8.23618	1.1625	1.9428	1.32675	1.33985	1.30128	0.573754	1.67242	2.78506	2.32823
GLYMA_19G255500	13.0201	9.3643	11.9981	8.25024	15.3627	12.8736	9.06214	9.77753	9.26388	3.40815	5.69074	3.8039	30.3154	35.7006	36.2604	13.786	14.0171	12.2572	12.6847	12.0709	11.0842	8.72428	12.6721	10.9885
GLYMA_11G228100	18.595	17.5406	17.1878	25.6534	19.1437	16.5364	46.1787	53.6209	45.3997	46.107	40.1384	50.1762	35.5155	52.3631	73.0607	9.98213	14.5053	10.384	43.6278	31.4752	20.3331	50.4175	40.0653	49.2177
GLYMA_09G182200	5.26673	3.57859	4.26713	4.19453	5.79433	5.27493	5.80203	5.77169	5.87077	1.9598	3.41224	2.6201	11.6362	16.0637	14.8416	4.25145	3.54762	4.21754	5.71246	3.86565	4.27001	6.01912	5.53176	5.07982
GLYMA_U034800	60.9104	67.6079	47.0026	29.6908	58.822	60.5003	4.6792	8.53367	4.46562	13.1539	5.83415	8.02405	115.871	128.648	149.777	44.8874	43.4583	42.755	7.65744	17.7865	29.139	5.46576	6.90503	5.52186
GLYMA_13G149100	8.63746	8.84006	8.18342	26.5921	30.777	18.3543	13.039	10.8911	19.7422	14.5591	19.2311	17.1641	7.5305	4.87585	3.98525	21.0123	21.3749	17.1197	18.611	17.4294	22.3466	17.6271	26.2744	24.0188
GLYMA_03G204900	0.24985	0.473362	0.183532	0	1.49295	0.188667	0.870917	0.708842	1.20897	0.216556	0.355379	2.09475	5.24675	8.07239	8.10828	0.606116	0	0.261745	0.677094	0.593666	1.09689	0.871986	0.175255	3.71763
GLYMA_17G160200	15.0418	13.3537	11.4927	12.3927	10.3135	9.99061	16.2212	25.7686	15.6237	10.9896	13.1618	12.9852	68.553	48.2657	50.4081	9.6373	18.6463	14.1078	10.4339	12.4437	3.64597	6.89623	9.0594	17.9117
GLYMA_03G016400	1.66468	2.51457	3.48118	3.25676	4.39104	5.79821	2.7944	6.63745	5.38814	3.66561	3.3277	6.97834	13.2272	16.0122	25.5455	3.54116	1.31333	1.88533	4.71449	2.03116	4.09405	11.4197	0.946759	8.86217
GLYMA_18G056400	2.68569	3.32695	6.52551	0.541827	1.08015	0.884011	0	0	0	0	0	0	30.2135	19.5622	19.8953	1.6149	4.52293	4.49086	0	0	0	0	0	0
GLYMA_17G105000	2.25008	3.86331	3.16794	4.49972	7.63286	6.08838	10.3388	20.5695	11.0577	9.01985	8.40117	14.4433	33.3287	25.9335	42.3729	8.71845	6.00561	4.27243	14.228	9.35618	24.3589	17.9366	16.5721	18.7328
GLYMA_01G084000	82.09	109.27	116.42	138.574	197.129	176.257	901.392	688.534	1029.89	1252.56	1104.04	1256.4	24.833	29.0147	34.8661	165.825	88.3285	105.174	640.153	781.671	1642.99	749.166	1334.5	959.099
GLYMA_07G219800	3.71717	5.80803	5.6912	9.1663	6.93576	8.08736	21.0402	14.142	24.7315	29.1075	30.5381	22.7467	1.40993	1.16806	1.60076	6.74877	4.5731	6.08739	13.5343	16.6241	20.4969	15.8063	20.9489	13.8955
GLYMA_09G027000	3.54594	2.86964	2.80599	3.07944	2.59592	2.95543	0.863211	1.30285	2.61347	0	0.567827	1.6735	8.28936	11.6258	9.83896	1.94957	2.99584	2.65691	2.489	0.864866	0.599824	1.78815	1.81191	0.998327
GLYMA_14G002800	9.42874	8.30221	10.5366	7.79988	6.20486	7.23485	8.95037	14.4552	7.53692	12.1684	5.73076	14.6841	29.4487	32.6207	42.8278	9.71809	7.09524	10.8349	9.55538	8.73441	12.5325	9.38306	4.42854	8.53478
GLYMA_11G096600	1.65912	2.27892	1.9229	0.986307	1.29431	1.53124	0.245351	0.453269	0.568656	0.287605	0.58997	0.0772781	5.22612	6.51499	6.94555	1.34163	0.538122	0.5504	1.23229	1.0184	0.0882887	0.280746	0	0.156741
GLYMA_11G026300	0.429338	0.464809	0.570684	0.772129	0.366492	0.185258	1.28277	2.51346	2.00327	1.06321	1.09049	0.385668	2.88264	4.42057	5.04893	0.529035	0.198932	0.385524	1.58828	0.947277	0.538534	2.14058	1.59181	3.43317
GLYMA_13G047300	7.63817	4.83303	4.96809	8.6318	5.55091	6.91833	0.186906	0.185929	0.1427	0.102244	0.0419471	0.412088	25.4797	24.0698	26.5175	6.48654	8.57678	10.0718	0.781447	0.770806	0.376642	1.04796	0.330978	0.501496
GLYMA_03G038700	50.3626	54.1296	59.7546	80.5075	100.091	114.507	31.3815	9.98769	32.7568	33.0818	27.9305	17.9666	18.8257	18.0562	26.5561	70.8247	55.644	66.2301	25.6924	25.5614	31.5249	29.877	62.4347	25.1642
GLYMA_13G095000	0.040611	0.153882	0.397754	0.340832	1.17288	0.613324	1.7502	2.8676	1.17904	1.47837	1.50186	0.680966	5.76665	3.59313	5.27172	0.437862	0.702499	0.340355	1.02719	1.54392	1.10215	5.8755	1.48128	2.18687
GLYMA_18G026700	1.69787	1.82618	1.81884	1.52144	1.51476	1.19306	5.78385	7.49306	5.64822	4.62945	4.70421	4.15186	5.23499	7.24385	8.86605	1.54458	1.20464	1.79723	8.81901	5.92536	4.43284	7.83349	7.93967	9.34842
GLYMA_19G215700	3.50258	3.18699	3.34024	4.10961	3.4882	3.5729	1.16834	1.56901	1.83977	0.159781	0.852179	2.25395	31.5226	18.5095	26.0701	7.05597	4.68365	6.17993	0.277544	0.273765	1.03003	0.116977	0.969808	0
GLYMA_02G042700	0	0.127162	0.131476	0.0938838	0.178249	0.450515	0.0567176	0.677051	0	0	0.445517	0.2501	5.68262	2.8469	5.00568	0.0964888	0.241883	0.281257	0.215576	0.15948	0.928637	0.283936	0.251092	0.190227
GLYMA_06G109200	52.394	67.5506	62.964	14.7179	14.1282	16.7825	0.577495	0.851807	0.89322	0.462971	0.379881	0.351242	154.005	228.241	321.125	26.0855	58.6495	45.2273	0.302756	2.01577	1.90611	0.319009	0.308555	0.155841
GLYMA_09G025200	22.6995	28.6949	31.9639	29.3727	27.1986	29.0876	236.769	163.992	287.569	216.796	282.684	224.559	10.5216	13.3472	10.5397	50.9812	32.3087	33.7887	285.8	281.636	529.012	201.171	283.707	186.577
GLYMA_14G175100	6.50023	5.41752	5.57068	14.0975	16.9308	11.1384	0.0396123	0	0.0378042	0	0.222253	0	13.1565	8.79207	13.4894	40.4334	32.2664	35.0961	0.0752805	0.0371277	0.798242	0	0.30689	0
GLYMA_10G256400	20.716	25.0971	26.2298	19.3552	20.027	16.9045	27.3914	27.0872	29.4233	40.4481	36.8664	35.0578	53.4329	41.7596	43.8271	18.0338	19.084	19.5621	16.1857	23.7773	39.6452	21.4701	24.181	22.2548
GLYMA_19G085100	0.289703	0.109773	0.19862	0.425489	0.173108	0.175009	0.0367212	0.255704	0.0350451	0.100439	0	0.0404812	6.17055	3.34079	3.57719	0.406059	0.65774	0.515941	0.0697862	0	0	0.147065	0	0
GLYMA_20G051700	2.77463	2.60629	2.42067	1.78562	1.55577	2.04236	2.06881	7.49696	1.26924	0.889201	1.65821	1.14032	7.67088	6.95374	7.08686	1.78488	2.44518	2.27164	3.08914	3.01937	0.297781	7.16094	2.25697	4.13014
GLYMA_13G151200	0.637159	0.754469	1.17009	0.584875	0.71386	0.721698	1.27875	1.47291	0.706535	0.598273	0.490899	0.185484	5.09717	4.53946	5.29544	0.973215	1.34901	1.02905	0.799398	0.346946	0.423824	0.572772	0.670391	0.30097
GLYMA_09G049100	242.292	205.387	262.207	187.254	316.589	366.161	597.208	378.494	665.628	397.604	426.843	357.963	96.7069	114.897	118.347	334.647	238.153	325.938	654.203	849.408	732.803	572.001	935.749	722.611
GLYMA_19G151300	59.415	36.554	55.0723	37.808	55.2448	74.2547	22.8155	19.9345	29.7226	18.5004	20.6178	15.1912	71.2409	66.0333	56.4847	183.594	135.619	176.093	33.1431	36.6185	38.6527	28.6049	24.6927	39.8973
GLYMA_18G026900	4.28459	2.50785	3.58232	2.19262	2.94873	3.47212	2.82584	4.74367	2.90755	1.32845	1.63505	3.06651	2.8215	4.95198	6.87463	0.338018	0.527247	0.401416	0.167823	0.206922	0.50049	0.618912	0.342075	0.394903
GLYMA_06G300100	0.418089	0.180024	0.223357	0	0.908448	0.420944	0.289063	0.718877	0.505759	1.25184	0.162185	0.637321	3.91476	4.83644	5.57564	0.409798	0.821842	0.318541	1.23602	0.67733	2.97318	4.10008	1.17306	3.28551
GLYMA_19G059700	109.582	119.243	123.125	123.799	133.365	168.705	22.1314	14.5373	22.3952	11.8184	11.1164	12.0825	13.6351	14.4369	22.229	51.7541	56.0308	51.8541	13.0183	10.0753	14.2465	13.6468	44.4784	10.7609
GLYMA_10G257900	38.259	50.6792	49.4199	78.8267	56.836	57.3888	362.055	388.429	355.368	405.897	424.585	437.567	87.9021	134.701	149.531	36.4467	39.6813	35.1537	375.717	278.308	248.037	447.897	184.928	504.834
GLYMA_16G061300	7.32292	6.34235	10.5022	7.35307	13.7001	25.6999	10.5419	6.72734	12.655	12.1501	6.24954	6.13955	0.993806	0.57199	0.717635	4.56809	5.76818	7.39757	10.8991	8.94853	6.68029	10.1565	46.4494	12.8974
GLYMA_13G094900	0.445771	0.563033	1.12788	0.818383	2.10871	1.60825	2.26014	8.10332	2.06711	1.54547	2.06066	1.55723	6.83502	3.28669	4.03804	0.520675	0.441779	0.428077	1.38701	0.661994	0	8.25021	0.625361	1.5266
GLYMA_12G032900	42.4495	31.695	39.2465	47.3109	43.0806	55.5756	121.643	125.766	115.036	101.706	86.0236	91.5778	29.6681	33.4667	32.8342	68.1825	63.7748	69.1061	113.506	102.559	115.536	108.51	145.264	111.321
GLYMA_08G321400	14.397	21.0284	17.4271	4.20834	5.80868	7.92906	0.311947	0.682693	0.297708	0.170646	0.0700098	0.240721	21.5335	29.8724	25.5573	8.41141	8.88678	9.5393	0.118567	1.37419	0	0.0936988	0	0.1395
GLYMA_12G181800	14.9465	11.9241	12.2121	12.6023	13.3058	10.059	24.8502	24.7952	31.5333	18.6934	18.8911	19.8327	27.2363	32.3383	38.0336	9.33994	12.516	11.4217	29.8924	28.1194	23.7978	37.3839	25.7235	35.7598
GLYMA_02G224100	13.1096	17.1038	11.4391	10.7523	6.11246	6.59955	1.28404	2.70493	2.01836	1.34285	0.932333	0.58286	50.9476	43.8366	41.1918	16.6402	12.6915	16.9174	1.07657	1.06192	1.90259	0.983119	0.41798	1.60441
GLYMA_09G014700	1.69057	2.10028	2.22581	2.18058	2.76004	2.48341	2.24826	2.02683	2.78263	2.11386	2.79881	1.82013	7.6767	7.4664	8.74537	1.97215	1.13859	2.14849	3.33803	2.56821	2.69887	3.1655	2.91598	3.84881
GLYMA_15G098100	36.5707	37.3468	28.3088	21.847	26.376	27.177	53.1306	94.8787	62.1457	43.3113	51.3634	55.4614	41.9394	50.1814	48.0147	19.5064	18.4616	19.992	63.3036	47.9878	59.5023	55.6207	71.3237	65.1912
GLYMA_02G021400	1.88673	2.16355	1.75065	1.45845	1.18673	1.66633	4.69913	10.1838	4.9251	6.8855	8.85127	6.75287	8.04327	4.83717	6.77705	0.642393	0.858872	1.45641	2.87048	4.75831	2.37792	5.41903	1.06803	5.20661
GLYMA_05G094400	2.44663	3.09023	2.86616	2.26474	2.29326	3.23615	8.08751	6.71442	8.58885	4.2412	4.57179	5.29574	10.314	12.972	17.3152	3.31034	2.43769	2.56311	6.06701	4.04659	5.8971	4.44445	6.93195	3.87499
GLYMA_01G108200	23.6969	24.7071	29.1732	22.4111	30.6996	28.329	112.172	72.6841	153.212	146.412	149.366	82.4976	7.86498	11.0726	13.8968	51.8652	37.1677	34.5265	115.053	140.222	151.726	92.1855	177.146	99.1957
GLYMA_06G125600	1.94849	2.40755	2.54453	1.15537	1.29366	1.76277	3.00672	7.33505	3.00612	2.69235	1.56648	3.1962	4.96996	5.41808	6.61615	1.15698	1.43492	1.27208	4.59166	2.54973	1.71309	11.3607	2.57503	8.92381
GLYMA_13G352800	28.1535	32.8639	35.2539	38.0869	41.7695	54.2188	10.3888	3.67491	12.5812	10.3095	9.30096	5.871	14.0987	16.3839	20.1256	57.1682	45.3129	42.6056	18.5316	23.9916	31.7189	13.1428	27.4167	13.9206
GLYMA_11G229100	4.83052	5.03351	5.45326	6.05444	5.39303	5.83621	16.2419	24.9727	17.0998	11.9875	11.4272	9.55638	15.9658	18.147	21.2505	5.29044	7.09157	6.01932	28.9068	18.5456	11.3238	20.7789	28.9255	27.9936
GLYMA_08G273600	207.369	278.01	241.039	83.7013	128.844	108.398	68.134	97.8124	113.601	73.9952	65.3624	96.1707	226.81	236.431	280.029	109.092	99.9335	99.2078	51.2224	101.238	149.33	62.5996	49.9025	74.4545
GLYMA_05G211700	3.25673	2.42867	3.00875	3.94964	2.99033	3.23246	6.67516	5.79566	7.23664	4.44432	4.59942	2.51743	8.9847	12.6978	18.9647	3.11291	2.22246	2.85524	7.87292	5.87231	3.87169	5.01251	8.65154	6.57893
GLYMA_10G079900	2.50622	4.04768	3.33994	2.2413	4.82819	1.65464	4.53078	5.90583	5.815	4.20204	3.85696	5.79844	14.1332	14.7447	18.168	4.47408	2.79841	4.47632	10.2435	7.12647	5.77193	7.50842	6.80128	13.1581
GLYMA_20G083800	22.0316	21.0418	22.3759	14.3328	10.903	12.3891	5.849	5.30502	6.23874	4.39162	6.62776	7.01683	59.6696	55.0025	44.9751	19.9008	21.8629	16.6824	2.88789	2.36484	2.59997	3.27257	1.01545	3.78239
GLYMA_14G220400	27.8234	30.6407	32.5193	33.5335	25.7418	33.4052	41.4219	49.8485	39.704	42.8677	38.1533	37.7478	52.5516	51.6048	53.7292	24.2505	26.4785	24.0864	48.9346	47.7593	40.7703	39.7812	49.9847	50.9295
GLYMA_12G091200	0.33655	1.3151	0.618049	0.926802	1.17309	0.508273	1.38643	1.64441	1.0687	1.09388	0.957398	1.35204	4.333	3.97304	4.6174	0.544296	0.318376	0.661074	2.43214	0.449816	1.0074	1.76186	1.3574	2.02692
GLYMA_18G238200	10.5243	8.66262	10.0564	9.02117	8.14842	9.98239	8.09353	12.0566	12.8088	8.51004	9.12774	9.28093	23.0055	24.0509	37.9603	7.36875	7.11143	8.77324	9.2751	8.72949	16.3915	8.14418	5.53663	9.50307
GLYMA_18G249700	1.31892	0.617838	0.75236	0.821069	0.490761	1.09445	0	0.146203	0	0	0.0412307	0	3.44943	5.83543	4.22174	0.984493	1.00286	1.13878	0.0698273	0.0516574	0	0	0.0813313	0.0821552
GLYMA_11G129300	9.41258	11.9823	15.6114	16.6367	15.4441	24.0859	174.041	180.34	221.789	117.582	133.383	73.8652	1.15969	3.13695	2.334	13.1727	11.1677	10.0585	155.956	138.516	178.854	153.649	337.117	156.966
GLYMA_12G199900	6.43205	8.32714	7.94964	12.7243	8.90688	10.3924	38.7847	29.7764	26.0842	73.2704	51.4073	62.6573	1.59267	2.16186	2.13343	6.60471	7.08641	6.83453	24.0896	29.9476	29.1424	43.9244	45.5036	44.2718
GLYMA_15G102000	3.42073	3.52332	3.35035	0.925633	1.04093	0.64235	0.0516183	0.0513483	0.0985245	0.0470617	0.0579231	0.0379358	3.665	4.77706	6.16014	0.761053	1.32082	1.09498	0.032699	0.0322538	0.0866817	0.0344544	0.133302	0.0961801
GLYMA_20G189900	3.90035	3.46948	3.54058	2.72452	2.52008	2.72015	0.988776	1.57137	1.13928	0.791554	0.906582	0.691232	6.33557	7.08338	7.98161	2.73857	2.54038	2.68084	0.802056	0.440775	0.0911213	1.05035	0.133456	0.269616
GLYMA_04G194800	0.466861	0.284306	0.489917	0.699676	0.498154	0.503624	9.13015	11.7314	8.63273	10.0584	8.8698	11.8823	4.90195	6.19927	9.3263	0.683135	1.40607	0.87337	6.34605	4.6353	7.18692	11.2151	6.40914	7.74998
GLYMA_13G225900	9.66695	9.30209	10.3356	9.56461	10.0531	10.1327	23.2871	22.6839	22.4274	17.1811	20.5055	17.9039	23.243	30.6977	42.1303	9.61595	9.57626	8.30332	22.3853	17.9801	17.5293	22.3079	25.2377	18.8928
GLYMA_02G237300	13.941	16.1891	15.715	19.5476	22.4593	23.5031	5.77567	2.64393	6.75813	7.47933	8.12879	5.83433	4.90106	5.32422	6.90185	20.9279	15.1594	14.6508	15.4577	19.0275	27.1833	12.6123	18.2461	13.7972
GLYMA_02G132500	0	0	0	0	0	0	0.704964	2.92199	0.336393	0.48205	0	0.259049	3.33692	4.19278	6.21196	0	0.20043	0.0485535	0.781513	0.660747	0.665906	2.64686	0.130038	1.90465
GLYMA_11G056200	12.232	12.9456	14.7604	18.2353	16.3783	15.6743	160.944	154.124	139.933	125.042	112.632	122.63	24.2294	27.5201	24.3669	10.8536	9.83926	10.0552	116.1	72.9039	100.907	106.4	95.6934	106.822
GLYMA_17G102400	11.3331	10.0661	9.62858	10.7768	9.57046	8.34099	4.53639	5.98903	5.93278	4.67208	5.34186	5.49479	30.7733	29.0776	40.6846	11.9095	12.2288	12.8909	6.57226	7.21765	4.23215	6.81293	5.4546	6.7934
GLYMA_06G240300	15.4293	15.0165	14.3355	20.6489	16.3131	20.2163	16.6104	9.56097	14.9254	18.5485	15.9711	13.881	6.44636	8.24711	7.50048	16.8635	20.3374	18.4611	11.5512	20.1826	24.927	14.8872	19.1621	16.9975
GLYMA_12G183800	66.569	63.2487	59.8993	65.4113	49.692	57.609	173.702	189.551	150.755	216.446	197.465	221.678	141.849	120.963	132.867	57.4019	58.5916	66.07	143.823	141.203	215.594	172.804	105.501	209.644
GLYMA_15G274600	13.2363	7.34106	6.45909	9.26425	8.28273	13.0982	0.126911	0.14308	0.113044	0.0578539	0.00949414	0	5.62681	4.26007	4.38164	10.572	10.2618	11.8945	0.0562766	0.364782	0.0319678	0.0084711	0.327741	0
GLYMA_19G198800	0	0.0518645	0	0.0574373	0	0.110248	0.693986	4.00407	0.198693	0.664361	0	0.153009	4.48944	4.24541	5.72039	0	0.118385	0.17207	3.69285	2.08146	0.611834	3.68264	0.921695	3.72413
GLYMA_06G195100	8.18434	8.21379	6.08203	7.71539	4.33186	6.91487	2.28519	6.56714	2.59629	1.38898	2.64572	1.75943	32.2502	40.3397	45.7243	9.19448	15.1289	11.9316	5.239	4.5557	5.34506	4.75758	8.67143	8.3943
GLYMA_13G289600	21.9283	27.4835	26.5985	40.0277	43.7436	37.5326	238.354	147.565	212.334	391.994	310.893	387.681	6.00485	5.33245	5.12693	14.1856	13.3127	13.854	178.622	255.347	393.262	253.631	406.114	273.215
GLYMA_09G044800	9.10202	7.78018	8.57406	7.94713	6.6782	6.55696	5.21748	7.31013	6.54561	3.04844	6.43199	3.32141	27.2089	26.5692	36.4252	10.5013	11.4911	11.7218	4.32929	4.43105	2.28296	8.19144	6.09985	4.46377
novel.1967	1.31616	0.97176	1.25117	1.62442	1.42641	1.38361	1.30029	2.2209	0.889729	0.805249	0.468016	0.567962	6.0968	5.38762	7.5784	1.1269	1.44388	2.02767	0.745996	0.551879	0.679785	2.06336	0.896052	1.09713
GLYMA_18G301500	19.5789	25.8795	28.7864	36.279	33.7596	32.0903	188.467	135.264	162.376	302.024	205.528	277.878	9.33396	10.094	8.52948	25.9453	19.6169	26.235	133.292	155.062	232.133	165.006	224.461	193.473
GLYMA_05G245600	11.7442	8.68305	9.35166	7.81303	6.70377	8.79618	20.9982	23.3564	16.9789	45.8476	33.0017	46.4965	44.0637	35.2152	35.7221	14.1036	16.5682	12.8034	13.3977	21.2125	13.6424	22.2357	18.15	22.1224
GLYMA_04G063200	23.4044	29.7359	29.2732	34.59	31.3796	33.4756	102.98	145.661	97.897	102.456	118.988	103.581	68.0376	75.1456	83.6973	29.7953	34.7923	28.7846	115.757	104.506	93.2194	150.269	111.923	147.399
GLYMA_14G212700	6.83906	5.84054	5.70882	2.17415	1.39315	1.74752	1.0836	3.91977	2.03695	0.808322	0.884334	2.02713	12.3049	11.0739	9.81501	1.06138	3.16485	2.22538	0.686439	1.04641	0.454919	1.05206	0.109027	1.13802
GLYMA_08G106900	0.911491	1.03614	0.892737	1.14747	0.816973	0.734172	1.96411	2.75836	0.661574	1.73806	2.20401	1.27366	17.2268	11.5079	18.2772	2.35861	1.28108	3.24661	2.52503	0.541446	1.74615	0.578388	0.639355	1.42083
GLYMA_18G289100	14.1228	8.64216	8.36955	21.6909	20.7897	21.4792	23.6327	28.2561	11.1083	11.7056	11.3614	12.1356	11.055	9.40602	11.7934	21.8632	32.6694	34.2854	7.7493	7.45446	6.80513	9.0501	12.7146	12.8999
GLYMA_13G282200	1.61152	0.610633	0.631346	1.93213	0.687816	0.556295	0	0	0	0.239447	0.196473	0	24.1263	14.6931	23.6647	3.82254	6.47133	4.96826	0	0.109403	0.14701	0.642773	0.258373	0
GLYMA_08G132300	1.22116	1.75385	1.33107	1.94229	1.86344	2.06238	3.32044	3.10439	3.97897	2.32171	3.05365	2.5045	4.96332	6.01115	6.3607	1.33787	1.89519	1.67133	3.20258	2.62078	1.91804	2.94957	3.20522	3.48888
GLYMA_17G047300	0	0	0.0404089	0.129848	0	0	0.470666	2.18495	0.249546	0	0	0.576509	3.09427	5.61908	7.09736	0	0	0	0.993854	0	0	4.50299	0	1.11085
GLYMA_07G091600	3.65665	3.32718	2.96881	7.16747	5.65412	3.87539	32.2009	21.6584	26.2495	28.6078	34.081	34.6241	33.7272	22.1458	31.7361	6.58821	10.5076	7.8631	20.6883	19.7778	31.0314	21.7989	17.9544	36.2726
GLYMA_07G017300	9.94387	4.00103	6.80772	10.2226	9.27374	9.37557	0.042155	0.0419345	0	0.403554	0.520343	0.232357	16.9275	10.3152	9.61698	34.4947	36.2792	41.5297	0.0801127	0.158044	0.42474	0.0844134	0.233278	0
GLYMA_18G260700	6.1761	5.88624	6.45476	6.79526	7.65092	8.56908	5.77591	6.31552	5.87672	3.65576	9.856	6.36732	15.5153	14.114	16.2951	5.11605	3.37933	5.08931	6.57696	5.68207	7.33465	5.83079	5.70576	7.57802
GLYMA_U033600	12.7369	17.9552	13.2783	7.836	6.49278	9.04191	0.164182	0.217765	0.156689	0	0.368472	0.482649	40.4982	36.7842	32.7167	13.3138	16.6178	14.474	0	0	0	0.164384	0	0
GLYMA_03G074000	11.9753	12.69	18.2891	16.2361	16.4742	15.1735	15.8225	32.3752	25.9037	15.6572	14.6515	26.4474	30.9018	36.5218	47.3402	13.1851	9.60051	10.7912	28.4805	19.6528	9.15381	27.3691	28.1896	31.9267
GLYMA_02G082700	0.837653	0.730022	0.820419	0.597559	0.834213	1.58554	0.0424706	0.084497	0.121596	0	0.0476581	0	7.53873	13.6901	19.1658	2.45656	0.941846	0.702025	0	0.437874	0.427921	0.212614	0.141015	0.0949623
GLYMA_11G029700	1.10431	2.24164	3.09024	1.90325	3.61353	2.93845	21.6963	40.8781	19.8472	17.9123	15.9317	14.5491	10.8062	13.1738	17.0655	3.14671	1.96142	2.23112	25.5565	7.40323	23.9257	18.6196	11.2871	12.5192
GLYMA_06G020800	0.164617	0.0519801	0.16123	0.402957	0.655764	0.580094	0.869417	2.38704	1.16163	0.856082	0.741463	0.843426	13.9922	16.8013	21.4558	0.0591626	0.62291	0.48862	1.65227	0.554122	1.1826	1.77579	3.11766	6.57063
GLYMA_15G115600	25.206	20.1036	21.6972	17.3227	18.9473	18.312	14.7243	14.1778	19.4118	7.42219	8.94981	5.5407	50.2806	66.3642	74.0482	20.0513	22.8234	25.5674	11.323	10.7486	9.65866	12.4034	15.4345	10.816
GLYMA_05G215700	1.38929	1.19072	0.907136	1.66568	2.50363	2.26468	10.5659	14.6816	12.5646	13.0737	21.4546	23.5729	7.34324	8.48403	11.5202	0.998607	0.572197	1.73265	19.5221	11.9467	4.33018	16.7919	3.15553	33.7499
GLYMA_13G072800	6.74546	6.80969	7.98909	11.1916	11.7193	10.9061	38.4446	37.4365	35.2604	36.5304	36.3238	31.1207	22.5337	25.9421	29.4804	10.9889	9.35109	9.66283	38.4087	37.1642	37.3627	37.2421	50.3084	36.8634
GLYMA_05G047100	0.575678	0.109067	0.845751	0.0603931	1.03197	1.0433	1.53237	2.90353	1.74098	0.399171	0.655062	1.60883	12.6647	18.714	24.7881	0.434482	0.124478	0	2.84283	0.820718	1.92996	8.8402	1.13065	3.58946
GLYMA_13G088100	26.5468	26.5324	30.6982	27.1769	27.1274	25.1786	69.3143	50.0967	67.2054	70.517	66.6534	66.878	45.7826	40.0577	49.2929	16.0672	21.3245	18.2717	56.1941	69.3852	68.2993	54.7187	99.8873	64.0433
GLYMA_13G034200	2.17061	3.27468	3.40545	2.93075	2.72213	2.8532	4.5601	4.40954	5.05703	3.86723	6.26057	6.9929	7.57688	6.75325	6.93599	2.66536	2.54229	2.46344	5.20454	7.52143	8.11759	4.92279	5.75184	7.77529
GLYMA_01G231200	5.05508	5.37671	2.51897	0.46519	1.50146	0.892912	0.674479	2.34833	1.39467	0.153735	0.378431	1.36316	11.4402	11.5495	15.9113	2.39049	1.34234	2.60142	1.49544	1.26435	3.82266	5.0648	1.99064	2.13648
GLYMA_17G185000	16.4543	14.0148	14.3973	11.8892	17.095	17.0918	11.7205	12.1376	10.784	10.1105	10.724	20.0767	25.0365	27.2939	30.0264	10.4808	9.79184	7.40174	11.9366	5.68987	13.4747	9.38794	11.6414	11.0202
GLYMA_16G137000	0.0156256	0.0296039	0.0306081	0	0.0622455	0	0.0594184	0.0985128	0.0189021	0	0.288929	0.0436683	3.48443	4.64457	4.86476	1.26354	1.21633	1.04764	3.16178	2.98878	2.19517	2.55813	2.91546	4.64999
GLYMA_05G082500	11.0088	11.0335	9.88172	12.7549	12.4645	11.6241	23.392	25.975	20.9802	23.6885	22.6887	22.7712	20.8679	20.936	27.6172	8.59236	9.85859	8.77681	24.0579	21.0296	25.5467	26.9864	32.8768	22.9664
GLYMA_08G064700	4.03613	4.136	3.95309	3.11574	3.28643	4.95822	9.23452	13.8594	10.6862	7.92064	6.96848	6.17189	8.60517	15.015	17.8957	3.09272	3.48541	3.13797	11.1596	7.0871	6.28129	12.2741	8.93844	11.7988
GLYMA_06G184300	13.1653	22.8807	20.4247	11.5279	17.3068	12.0534	46.5918	47.1892	39.8785	40.8966	34.5055	56.2681	46.5865	39.2985	38.7555	17.6013	12.4496	11.4014	45.9636	19.3947	54.5891	35.3765	32.7029	35.6709
GLYMA_06G090900	0.585958	1.01763	0.669553	1.02453	0.291776	0.196653	0.247577	1.47769	1.06324	0.677166	0.277816	0	6.93371	6.6989	8.96682	0	0.527919	0.204618	0.352877	0.812168	0.311813	1.8591	0.411014	1.7991
GLYMA_12G079500	1.62941	1.80564	1.47544	1.32235	0.153087	0.619071	1.36391	2.75233	0.595044	0.479641	1.13695	2.66346	5.9334	6.05144	4.96421	0.795535	1.32953	1.54595	0.925724	0.803545	0.0490799	1.52165	0.0431295	1.17629
GLYMA_12G046800	0.972737	1.05969	0.857451	0.561262	0.581245	0.538659	0.308248	3.80228	1.00021	0.337245	0.553437	0.543696	3.74497	3.43291	3.33643	0.262198	0.262916	0.254762	0.351482	1.09787	0.931743	1.4814	0.136463	0.689227
GLYMA_06G260800	46.1355	50.5227	55.1437	51.1212	58.445	67.3932	49.6804	44.4107	68.4474	39.6634	69.6441	32.8538	13.7422	20.2137	27.6995	89.5568	62.9172	69.5597	75.3006	86.3814	65.8166	76.1692	93.2474	71.5714
GLYMA_19G100000	7.0315	6.07531	7.41658	7.86295	9.1188	10.2303	39.6177	45.0615	41.595	52.7073	49.3475	51.7721	19.2397	14.7101	21.6916	5.8734	6.64134	5.66635	26.9428	24.9235	26.0278	35.989	26.07	30.8782
GLYMA_03G221700	3.90639	3.23793	3.41153	2.1515	2.26937	1.67155	6.60205	8.74301	9.96298	6.20735	3.98204	5.77695	8.49623	8.15519	6.59628	2.07081	2.46362	2.2849	7.92013	2.66855	0.675595	6.52752	2.51175	6.1354
GLYMA_08G109400	4.50393	4.01638	4.23884	2.86269	5.23057	5.31755	11.827	18.0732	21.3675	6.61221	9.34855	6.4985	13.6142	18.7849	20.8093	6.50113	5.72589	5.22554	28.3253	21.6649	17.9638	20.2944	21.5075	22.2659
GLYMA_08G116700	2.41303	2.18481	2.15447	3.06292	3.86358	3.74493	2.75446	2.30299	2.66099	2.77322	1.59285	2.03054	2.02637	1.74943	2.25117	5.97959	4.77084	6.24296	2.11956	2.80343	3.34144	2.11491	3.40389	1.54916
GLYMA_01G019500	15.4623	12.8382	11.7654	9.11225	7.54601	8.86933	6.09057	10.7969	9.6131	13.028	16.5605	10.1574	46.1395	46.5427	48.9551	17.6675	21.9118	20.3932	1.48394	3.58615	0	2.11086	0.172842	4.8013
GLYMA_19G091400	13.3291	14.6685	11.6825	9.00805	4.54404	6.65578	7.01311	10.9177	8.64875	6.16567	5.87673	4.26722	24.969	21.7868	21.3091	9.49041	9.43874	9.63527	5.88507	6.48786	5.56348	5.69944	2.62089	4.78575
GLYMA_10G176700	8.07379	9.36733	10.6282	10.8401	8.59389	17.4138	0.234723	0.046699	0.627226	0.77041	1.36964	0.672767	3.18501	2.57726	3.32234	17.3302	9.08927	11.1741	0.490683	0.924002	3.66574	0.705033	2.70174	1.10214
GLYMA_02G013700	1.97408	2.903	2.52272	2.95852	3.83834	2.87724	6.29136	8.77132	7.98285	8.60399	8.98521	8.64317	7.01256	6.07434	7.79781	2.33114	2.54079	2.3832	8.62757	6.90188	5.82274	9.37704	13.003	8.12593
GLYMA_08G151100	6.56034	8.59171	8.77782	9.66531	8.5684	10.1062	41.7595	67.5777	27.364	26.2867	30.5942	37.8201	12.3318	9.90739	12.977	3.24675	4.34086	3.38	38.817	22.3598	41.7208	51.8198	42.9993	61.0628
GLYMA_12G225500	13.2666	8.58991	6.91151	11.4007	4.42747	5.79048	1.29698	0.622855	0.640233	2.56886	1.05391	1.38048	40.9281	40.7233	38.5404	6.20087	15.1441	8.13192	0.42497	1.00604	0.0563276	0.537341	0.791975	0.749998
GLYMA_19G021300	0.687749	0.757147	0.655393	1.1895	0.703436	0.823448	0.871754	1.68751	0.89942	0.547768	0.819601	0.259734	2.99258	3.41853	3.53105	0.781603	0.944513	0.837327	0.5597	0.949575	0.474785	0.849234	1.01698	0.658514
GLYMA_09G130400	6.64378	6.64175	6.50708	4.89371	9.48833	5.20899	17.5235	22.6721	16.3474	16.0256	12.6267	29.905	13.4852	16.1324	13.8442	4.20649	6.05194	4.91648	22.8825	12.3938	2.88853	22.891	6.94073	32.4911
GLYMA_07G057300	3.39152	4.44843	5.53623	3.83165	1.90531	2.36401	0.661371	1.42548	0.36819	0.226121	0.371076	0.121515	13.2614	11.1521	10.0496	3.04724	2.77354	3.96294	0.680816	0.516574	0.416486	0.717364	1.34197	0.554548
GLYMA_09G240000	2.54026	2.60506	2.53365	2.2493	1.57824	2.34643	0.413566	0.734648	0.310113	0.969578	0.23204	0.13026	12.2816	20.6892	29.0719	4.32189	5.03923	4.90735	0.421047	0.387626	1.5254	0.384496	0.261554	0.297229
GLYMA_13G315300	1.45057	1.87379	0.968677	1.79844	2.69223	3.08691	1.08649	0.249416	0.159522	0.628635	0.422028	1.61233	0.52747	0.6227	0.452307	3.19906	2.74447	3.90268	0.635321	0.509169	3.63149	1.29701	2.17372	0.934357
GLYMA_09G181400	1.64683	2.29636	1.49682	0.912201	1.31205	0.8622	0.150296	0.38208	0.143435	0	0.0749569	0.828423	8.40526	4.59712	5.36698	1.34945	1.43861	1.91846	0.190418	0.187825	0.0420647	0.30096	0.0924121	0.0933482
GLYMA_19G201000	6.37106	6.63877	8.43197	9.15157	8.4924	8.28959	69.3675	60.374	68.1972	66.7461	71.1715	49.3518	20.338	27.3157	27.5848	10.2509	7.98303	7.94079	70.6954	72.411	79.8548	79.1138	101.593	77.9679
GLYMA_17G145300	42.6194	47.7173	44.9968	51.4502	45.7093	42.9996	133.764	196.3	130.499	130.634	106.432	142.755	107.432	120.456	127.784	50.0595	55.1302	57.0868	122.409	103.11	99.5827	165.133	114.856	253.698
GLYMA_13G215000	38.5141	41.9749	34.5548	29.2479	26.8826	36.872	73.4099	108.029	94.5712	81.2124	93.7892	84.173	56.8599	91.981	101.364	25.7726	28.3033	25.3177	105.412	98.3423	98.6514	105.295	156.48	127.62
GLYMA_06G169700	44.2057	47.2434	44.3403	44.801	47.406	45.6605	5.98117	5.80052	4.32292	3.8332	4.63362	8.49718	19.1113	22.3949	19.4822	44.6604	39.3184	43.9523	7.03886	5.16035	4.82241	6.96571	2.52049	6.46298
GLYMA_11G242100	12.2317	17.3342	16.1012	15.3471	16.4694	14.3842	108.592	106.235	115.473	92.8713	113.992	113.9	34.1503	41.8298	53.0301	15.5092	9.89172	11.3276	134.949	125.206	204.488	135.984	241.058	198.641
GLYMA_10G047100	0.120344	0.266001	0.117867	0.336666	0.199749	0.363496	0	0	0	0	0	0	3.8108	8.215	5.54596	0.648763	0.867388	0.966558	0	0	0	0	0	0
GLYMA_09G179700	32.5265	41.4228	42.195	74.4599	95.0334	108.439	4.64166	2.71611	3.51778	8.02819	13.0215	18.0597	7.5391	2.99797	3.751	28.3343	19.3295	25.4998	1.55668	2.43117	16.3344	2.59705	8.00802	2.89988
GLYMA_08G245000	17.2965	15.85	11.7126	10.2841	5.26475	6.61444	0.455397	0.517731	0.43461	1.06765	0.365014	0.215154	43.4713	35.1549	34.1791	10.4035	16.5358	11.8828	0.247272	0	0.409682	0.130273	0	0
GLYMA_08G018000	6.16357	7.1107	7.63218	7.80546	4.27486	5.62942	30.8598	56.8171	34.6705	12.9358	15.7491	15.6257	13.1414	17.069	23.4871	2.99046	5.97352	3.71278	42.7127	18.3849	11.5968	36.0939	44.5307	58.7383
GLYMA_10G017600	292.985	375.962	326.834	165.467	184.304	189.008	55.9693	63.2093	76.5086	45.0253	59.3882	59.341	515.052	513.26	669.127	251.762	233.988	236.255	135.382	158.071	344.681	86.0348	162.514	105.913
GLYMA_13G132100	42.5428	48.0505	41.3643	31.6404	23.4302	28.3626	38.1735	41.6542	44.2416	62.4781	44.9119	53.9468	91.4962	77.7271	72.5747	35.4269	39.827	35.5804	36.4329	26.9526	52.314	35.0213	21.9001	36.4103
GLYMA_09G045700	18.6967	16.2353	20.8785	20.2087	20.2774	21.427	24.6864	36.3448	24.1165	32.5332	29.8171	37.9513	47.7677	54.7747	72.4998	20.464	21.4388	22.5174	24.3531	19.5201	22.499	29.4354	19.9203	28.1508
GLYMA_12G022800	5.76222	4.71896	5.20673	3.86101	3.92443	3.78037	5.65462	8.85945	6.206	4.05993	4.38883	5.76609	15.5019	11.9741	11.2601	3.52723	3.97901	4.82924	2.64178	1.54582	0.771526	4.43489	0.886598	5.42615
GLYMA_14G171500	14.396	14.2346	15.1203	14.671	15.3199	13.0863	18.2476	16.4925	18.5093	19.9641	17.1612	20.001	35.1255	26.4691	35.3925	12.6833	12.0362	14.1046	10.5356	11.4346	14.9274	8.35198	9.04001	8.16014
GLYMA_07G035200	2.69556	3.2773	2.66089	3.94118	2.85359	3.03451	1.07614	1.33814	1.2581	1.36134	1.02645	1.74984	8.82938	7.78594	9.29602	2.47151	3.46501	3.22413	0.741362	0.958212	1.0504	1.96637	0.714622	0.721861
GLYMA_02G010100	2.80895	0.937361	1.782	1.17203	0.603988	1.06055	1.86116	2.53565	3.28213	2.10264	2.22469	0.579837	8.42669	9.86873	7.41119	0.619481	2.24314	1.57166	2.11452	2.54079	0.45862	4.98269	3.85106	4.7495
GLYMA_13G266600	12.649	11.6438	13.2812	14.057	12.0277	13.5808	17.5958	17.1434	17.8733	21.3075	16.8989	17.3754	27.2628	27.6536	34.3916	10.3248	13.2891	12.7833	17.2148	17.2987	19.2235	17.8442	14.5118	17.1653
GLYMA_11G220300	1.52302	1.51064	1.66718	1.01505	1.03497	1.13654	1.24915	1.51373	1.66899	0.559087	1.04492	0.701045	4.60481	4.95189	6.33484	1.41027	1.58849	1.78324	0.841664	0.681193	0.543488	0.545752	0.804372	0.634781
GLYMA_10G118900	17.4157	20.3707	18.4355	20.6099	23.1343	19.1116	19.5514	23.3322	12.1074	14.4966	15.9731	18.4	42.9277	39.6675	47.6589	12.8808	19.776	17.6329	17.9705	19.7444	14.8762	27.5268	18.6965	28.6674
GLYMA_08G141900	2.25843	1.25847	1.62644	2.78737	1.98455	1.93946	4.20981	4.60657	6.91036	2.76349	4.724	2.87733	8.17005	8.51837	6.23909	0.787796	1.43628	1.53091	4.00023	5.60298	6.99876	5.73236	5.96386	5.4595
GLYMA_11G014100	44.1328	40.7419	37.9521	21.0392	18.8532	17.0946	19.1967	26.1082	26.7651	12.8189	17.3341	15.5411	88.8555	102.861	111.508	44.5217	40.4224	44.7464	21.2337	17.7115	26.9164	17.6436	18.5905	16.5153
GLYMA_07G163200	6.44614	6.6034	6.01986	5.1374	6.54408	6.16313	4.95631	6.48984	4.33717	4.89415	5.6683	6.91267	14.0913	17.9704	24.8786	6.12851	6.48296	5.49665	4.37854	3.66589	9.13407	6.08805	4.08343	3.96547
GLYMA_02G017100	252.884	300.335	281.1	94.4346	111.333	121.678	17.9311	19.4406	16.9203	27.8287	17.9358	24.9494	281.012	358.372	521.135	119.333	129.227	126.884	11.7418	18.3171	51.8489	11.6997	11.9667	21.2478
GLYMA_17G131900	0	0	0	0	0	0	0.290183	0.115466	0	0.0793701	0.260501	0	4.12071	3.64139	4.88048	0	0.148505	0	0	0.0543964	0	0.174323	0	0.389301
GLYMA_15G040300	23.3744	26.7235	24.367	18.7153	16.2681	15.4729	14.6438	15.177	15.0154	20.1198	14.5217	16.2183	58.0318	55.8755	49.1103	25.2019	19.4616	19.3646	10.6788	11.874	21.2741	10.7747	7.99054	12.4118
GLYMA_02G029400	8.28598	7.93455	11.2029	8.92884	11.3464	13.2393	8.96169	8.74447	8.71607	3.04446	4.41965	5.91499	4.50316	3.85002	4.08722	15.5371	10.4676	12.9263	10.3054	4.38705	7.33289	8.57263	12.635	13.2097
GLYMA_08G003100	6.54217	8.258	7.39335	9.57107	12.3031	12.9612	9.13617	6.30456	10.2705	7.82314	11.5221	8.18888	3.2142	4.85761	3.75202	15.1225	10.6534	10.561	11.1254	13.134	15.109	10.0127	17.6042	10.237
GLYMA_13G333900	15.4535	15.7322	12.5311	8.52706	7.09542	6.7692	5.85099	8.41425	5.34115	8.78452	6.06608	8.13272	40.339	36.9103	34.2598	11.6308	17.2499	11.3009	4.35107	2.32474	6.7283	4.13892	2.67473	4.33714
GLYMA_06G186200	4.63822	2.62313	3.93256	4.1396	3.30926	3.55469	10.8808	15.7122	11.1379	6.36021	11.9145	13.3492	22.7753	22.7106	28.1281	7.53861	3.59253	6.67211	19.1775	13.6527	45.6432	17.4834	10.1002	17.0696
GLYMA_20G118100	0.782881	0.454539	0.816243	0.715328	0.653914	0.61024	0.416142	0.413966	0.366598	0.306444	0.107763	0.423464	1.56573	2.66121	2.93177	0.136144	0.354944	0.105826	0.304173	0.180019	0	0.673055	0.354286	0.178937
GLYMA_07G195300	37.902	40.454	32.3816	23.7089	25.5474	29.9139	94.4335	172.528	124.803	112.301	112.905	90.9924	47.5069	117.923	83.8912	19.3087	21.6158	21.0624	88.656	96.2512	102.293	128.003	168.238	146.358
GLYMA_10G002100	15.4919	15.8754	19.5158	18.4395	14.4821	17.7766	3.24491	4.29283	4.0865	6.95393	5.93112	4.2041	11.269	12.3049	15.0684	35.5974	26.9353	35.2514	8.39186	9.18687	15.7997	7.67007	11.9959	9.49943
GLYMA_11G167100	1.64477	3.03327	2.72486	4.33207	4.6178	4.5628	3.32684	3.61832	4.19099	2.57819	3.0861	1.32029	0.104983	0.313104	0.184663	1.54698	1.32421	2.05302	3.03477	1.8709	1.73188	4.61888	5.10575	2.90107
GLYMA_15G134300	36.7099	52.783	51.1768	84.4611	65.6734	68.9033	1077.49	1040.17	1168.36	1474.18	1228.82	1154.86	10.9177	23.5973	26.488	115.86	90.5698	62.7862	1012.61	1078.76	1062.22	1158.39	1964.51	1488.33
GLYMA_15G180000	0.0409488	0.387905	0.160425	0.214792	0.163123	0	1.24571	3.40779	1.13932	0.851809	0.815421	0.915508	2.08835	3.05311	3.19799	0.132451	0.0442714	0.0857966	0.493206	0.48649	0	5.87242	0.114892	2.78535
GLYMA_11G036900	8.08706	6.09006	8.57597	10.5286	8.72017	11.7448	5.08849	6.16229	6.65093	5.59742	5.29625	4.55265	20.4209	19.318	21.7669	8.21751	8.11423	9.75201	6.06148	3.80164	7.70909	6.60839	7.06011	9.0279
GLYMA_02G298800	12.5091	15.7138	17.1568	17.949	21.3948	19.5534	30.7351	23.1165	32.2928	40.1866	36.4876	32.8688	6.52635	7.07384	6.55301	16.0282	14.6021	13.6744	29.4233	31.9573	42.4359	33.7638	49.8167	34.0721
GLYMA_03G038500	9.36692	10.9659	13.3718	15.9914	18.2609	25.3121	13.2171	5.40405	12.2932	10.493	7.29006	8.82871	1.63476	1.62518	1.81857	7.95556	5.68447	6.29504	12.5591	14.5928	16.3643	16.4295	14.7522	12.7102
GLYMA_13G069800	32.7488	28.6278	30.4561	28.8681	30.697	29.3502	30.5168	29.7196	27.383	23.7663	28.0482	24.7827	67.0716	79.2448	105.636	30.5707	33.2616	31.6391	28.6462	37.4977	27.3203	29.9372	34.5388	27.5031
GLYMA_05G155600	15.7012	21.7812	15.9829	9.22293	16.2223	12.848	33.4308	42.7842	34.5726	34.5573	35.5904	68.5721	18.3177	30.0777	29.6966	8.55949	8.20148	5.88332	58.2209	19.2126	28.023	52.9505	15.5508	37.1249
GLYMA_14G055200	87.5093	125.54	98.3373	55.8705	83.9118	67.6747	305.978	341.771	308.152	461.599	361.77	586.019	137.848	164.181	130.456	64.1299	41.335	46.2195	294.999	271.135	613.312	336.804	160.514	410.316
GLYMA_04G149300	2.37147	1.58667	1.54304	2.1921	1.28822	1.41924	1.84982	3.07388	1.94594	0.747438	1.43888	1.06596	8.5902	11.7217	12.2864	1.98472	4.08789	2.76234	2.69651	2.40367	0.979564	2.69395	3.1175	3.12558
GLYMA_18G014100	2.80978	2.45155	1.68981	2.50811	2.08641	1.98524	1.59332	2.11331	1.75912	0.769059	0.981609	1.37762	7.12291	7.05667	9.07815	1.91335	2.71801	2.65952	1.0687	1.43482	0.196737	0.969676	2.59328	1.67651
GLYMA_12G234800	12.6411	48.9834	26.8579	63.8011	41.2369	23.25	3632.08	2923.11	3222.71	5363.18	4170.08	4901.08	0.298602	1.43479	1.62823	6.11714	12.9135	9.90608	2750.95	3016.93	3884.83	3320.67	3350.02	4049.79
GLYMA_02G243400	21.0842	17.6778	20.4668	29.2297	35.7476	35.3706	6.63561	12.8927	7.08289	7.12482	7.42559	6.1664	15.1567	12.4012	10.6083	28.1126	27.0203	26.5902	9.76187	6.92187	3.52249	9.82836	6.55503	9.56428
GLYMA_15G043200	2.978	3.17482	2.94079	2.60346	1.88419	2.15722	1.76903	1.59867	1.83095	2.03596	2.1249	2.3553	9.20409	8.06562	7.59789	3.56583	2.7521	3.80448	1.29031	0.805681	1.54549	1.2099	0.44811	1.47633
GLYMA_11G157100	0.0610676	0	0.358867	0.0640646	0.18245	0.0614846	0.696655	4.15807	1.47746	0.423439	1.38977	0.511992	3.54185	3.76393	8.185	0.0658422	0.0660227	0.12795	1.25039	1.01571	0.77992	3.87505	2.48444	4.06729
GLYMA_19G170500	5.7277	4.82956	4.79304	4.83676	4.73259	4.86377	0.777872	0.932533	0.609122	0.76376	0.425251	0.813545	14.3347	11.9669	12.9698	4.69951	5.92026	6.11578	0.814957	0.916026	0.226085	1.05841	0.242824	0.267582
GLYMA_05G063500	15.1362	15.8108	17.3621	17.7038	17.3223	17.8478	29.5998	29.5849	32.7255	36.5669	28.4777	39.0946	55.6588	46.5765	58.1167	20.9881	15.6042	23.3394	44.1728	43.1316	49.1549	36.9629	32.2927	49.9786
GLYMA_02G142600	0.201064	0.533306	0.354469	0.46405	0.240286	1.13365	1.52915	2.43384	1.65393	0.348541	0.800765	1.46096	10.3345	7.1158	9.67616	1.43078	2.8694	2.19062	2.08267	1.28991	1.92591	2.39861	1.74882	2.2794
GLYMA_13G112400	0	0	0.0500081	0	0	0	0.84135	0.772569	0.308826	0.619564	0.217873	0.499422	5.25893	5.63419	7.38233	0.0550507	0.0552015	0	0.368984	0	0.489068	0.971979	0	1.30238
GLYMA_13G210800	2.7305	2.73555	2.95436	1.1548	1.79388	1.12269	0.453016	0.270388	0.138348	0.173471	0.203339	0.559329	3.91698	5.99737	5.2504	0.69361	1.65377	1.10825	0.0516556	0.118888	0.136933	0.0907143	0	0.101292
GLYMA_02G264200	0.211752	0.0891514	0.115219	0.148096	0.164019	0.189509	0	0.237335	0	0.163141	0	0	2.25864	3.06404	5.2641	0.329778	0.6868	0.345073	0.0283381	0	0	0.0895782	0.165034	0
GLYMA_17G069300	0.691083	0.691027	0.52645	0.845833	0.841189	0.734458	0.729984	2.90467	1.16111	0.865209	1.63829	0.858378	5.68213	3.4351	6.03737	0.910698	1.03772	0.563099	1.01734	0.410519	1.10326	1.51049	1.18495	3.42764
GLYMA_19G151400	23.9311	23.3437	16.0904	13.7063	7.02103	8.20517	0.409917	0.652437	0.62593	0.672717	0.643979	0.994156	60.4087	49.3169	49.6931	13.0406	21.8871	20.9372	0.155804	0.0768412	0.516274	0.164168	0	0.366622
GLYMA_09G071800	62.0942	61.1384	60.0181	88.6862	89.5322	77.5537	3.58997	5.68145	6.02165	4.24011	8.24003	7.97508	45.7866	36.2611	34.6456	103.177	74.5093	100.745	4.13485	2.85498	4.52143	4.57466	5.23747	5.77701
GLYMA_19G239500	3.44786	5.91434	5.8229	6.68669	9.22458	10.2641	8.26818	5.94546	10.1002	15.7335	15.5342	12.6826	2.10595	3.52022	4.26816	15.6735	9.87315	11.4608	13.1092	21.2781	31.2999	20.1045	30.7733	20.7585
GLYMA_03G038300	1.52543	7.08063	3.3367	2.3471	2.83577	4.50515	1.22458	0.961721	3.99815	0.969578	1.08486	1.77628	2.59318	3.7406	6.11757	18.914	14.6229	17.2057	18.9241	15.1627	27.6805	19.2302	27.5345	17.0051
GLYMA_06G142000	15.0575	14.7577	14.2971	13.3836	16.4922	15.5308	8.9794	6.65099	5.89852	5.26291	7.32812	9.55601	36.217	39.1449	53.4345	15.6727	17.5723	12.8508	5.94681	8.45262	4.89576	5.5655	5.89401	5.5626
GLYMA_09G207400	6.46641	7.09557	5.33047	7.16637	5.46201	5.95978	5.76066	10.1876	6.54975	4.20657	3.95039	3.60646	15.1067	17.1656	20.3253	5.79235	7.90101	7.06816	10.3733	8.93223	6.29243	12.3543	11.6691	11.6879
GLYMA_17G030300	245.718	190.46	344.503	196.747	346.849	384.506	224.978	156.197	343.494	141.697	149.474	125.35	212.809	258.035	240.829	938.596	470.614	732.712	421.865	430.087	769.721	289.114	712.621	490.506
GLYMA_20G036400	7.60388	7.09227	6.70269	5.58394	6.78626	6.71355	6.41316	10.9154	7.99549	6.23572	6.69731	8.00974	17.9273	16.6302	16.8214	7.75694	7.68335	7.84333	5.88255	6.39311	6.25628	7.46027	3.03608	7.91575
GLYMA_17G065200	0.291246	0.394135	0.407505	0.261891	0.0414356	1.17294	1.95131	3.46252	0.905959	0.649117	0.355079	1.27904	3.28685	2.6058	2.1516	0.179438	0	0.174349	0.501127	1.33462	0	1.68969	0.642057	1.00232
GLYMA_16G178400	0.416535	0.986449	0.475959	0.145659	0.276549	0.559172	0.351985	0	0.0839797	0.120343	0.0987444	0	9.51069	6.07326	8.57214	0.0748503	1.20089	1.01818	0.250846	0.247431	0	0.352417	0	0.393511
GLYMA_17G138500	16.4628	9.58338	9.03096	12.9237	18.1054	13.3429	0.189274	0.470709	0.293531	0	0.929216	0	4.10629	4.08223	3.90036	11.7126	8.29392	14.5677	0.337221	1.50792	0.0893936	0.189506	0.314222	0.740612
GLYMA_14G179200	3.56725	2.66024	3.53103	2.22947	2.26762	3.17132	5.05079	7.32124	5.32523	4.60494	3.56256	4.1362	11.8021	8.41298	11.2542	3.68249	3.2823	3.10098	9.09591	6.98828	7.57295	7.56141	4.73822	7.85156
GLYMA_09G205100	5.67792	5.41227	4.44888	3.83455	3.88754	3.68012	8.05169	12.4842	12.5351	5.90555	6.51136	4.95873	13.9461	12.2769	13.3329	4.13225	5.25621	5.61365	9.31779	7.50451	5.7219	9.09741	7.26845	13.6281
GLYMA_20G131600	9.03901	9.1519	8.35124	6.10419	8.67388	7.99538	12.2923	16.1041	10.7573	11.2918	12.2322	15.3919	20.2733	19.2086	23.9839	8.00965	6.01381	8.70258	12.9586	9.26053	12.0933	15.1404	10.6784	13.5869
GLYMA_02G005600	1.11431	1.35717	0.748375	1.73679	1.33168	1.3463	2.13883	1.80649	1.03986	0.938221	0.679267	0.489362	3.66122	7.24788	6.18241	0.99547	1.23914	1.20071	3.22109	1.39949	1.169	3.3536	2.76916	1.62419
GLYMA_11G050900	2.35074	3.43648	2.95614	1.61363	1.12719	2.39601	2.86932	3.00069	2.84367	2.31418	1.98141	1.82488	4.20804	5.33742	4.59426	1.43937	0.94129	1.03371	3.11098	2.17217	1.11194	2.79918	2.27996	1.56279
GLYMA_10G151300	15.8607	8.13319	10.5274	9.83217	11.9446	9.83213	24.0087	30.4944	25.4499	16.0193	16.9664	12.4551	41.5515	43.7839	49.0406	14.2035	21.2574	15.9978	14.4459	14.5606	29.0871	10.1476	20.7795	12.724
GLYMA_13G087300	9.66095	9.88908	9.59672	14.1219	10.5788	12.539	0.290183	0.692797	0.886201	0.23811	1.04201	0.319896	5.63163	4.82484	4.6872	12.3416	12.7219	12.4712	0.386031	0.380775	1.02333	0.174323	0.89926	0.583952
GLYMA_17G063200	33.2767	34.4404	30.7584	31.045	20.1487	18.7889	24.1902	19.4185	15.5612	37.0605	27.4885	30.971	83.7638	70.9651	66.1591	29.6274	35.2585	35.6201	9.23802	8.82523	13.4979	16.7087	13.5559	15.0625
GLYMA_20G137200	0.387922	0.562021	0.446989	0.478777	0.522681	1.12576	0	0	0	0	0	0	0.15973	0.136109	0.0963296	1.40238	1.18418	1.48213	0.109937	0.0271099	0	0.115838	0.28811	0.0323365
GLYMA_11G091400	50.5277	46.68	55.2219	32.7347	28.9808	37.1961	288.677	289.532	306.853	416.959	352.878	724.07	35.4085	41.0773	40.5489	12.5012	16.4682	17.6841	272.936	252.204	465.836	252.46	131.483	331.916
GLYMA_12G104800	0.278757	0.264064	0	0.0835536	0.158635	0.240566	2.12003	3.56511	0.867111	0.96644	0.962917	1.05726	20.5081	24.8614	29.335	0.171744	0.516644	0	1.1991	1.08815	3.3694	20.1144	0.670391	17.381
GLYMA_01G014700	4.81542	4.52903	3.8966	5.00364	4.01921	4.37502	12.7307	19.7914	11.6642	8.36733	7.4527	9.53241	9.12619	10.885	11.4467	4.47494	4.83428	4.32401	15.4112	10.7063	6.75399	15.3655	14.3151	17.1734
GLYMA_04G069500	0.246038	0.26987	0.0634146	0.244528	0.232131	0.195567	0.0656557	0.130625	0.109653	0.0224475	0.0736751	0.0723784	2.9006	2.14983	2.74693	0.349045	0.854005	0.406975	0.327532	0.123075	0.0206727	0.164341	0	0.0917519
GLYMA_15G071300	26.0104	40.1815	23.5715	17.4367	21.6383	18.8574	427.684	608.334	399.435	363.964	351.431	366.445	45.2003	119.315	81.1348	18.0093	24.4878	18.741	414.21	349.095	295.058	560.562	842.908	607.486
GLYMA_03G198600	5.12714	6.47586	6.21728	3.99565	5.49511	6.73537	0.804624	0.985128	0.708829	0.507874	0.416725	1.63756	27.9301	26.2131	33.0329	11.5298	6.12387	8.59396	0.999819	1.04422	3.19609	1.05349	0.205507	2.00669
GLYMA_01G230900	19.4089	13.6411	15.3303	11.7217	9.25689	9.9889	24.7848	28.6024	32.509	22.2908	23.1539	21.8042	27.2586	26.4286	28.2601	10.2814	10.6741	13.3198	40.6051	40.1094	63.8918	25.7932	37.3628	32.8274
GLYMA_11G039400	6.4074	8.50675	5.70507	4.12478	4.95501	4.20303	16.9509	54.4429	14.8267	8.07791	10.1493	11.429	5.14524	12.088	10.3738	2.35513	1.88926	1.72896	14.2947	4.527	3.75837	20.5755	8.78451	15.7522
GLYMA_03G038200	5.19704	8.4601	6.69621	9.76613	10.678	13.1575	15.4454	7.82548	17.365	26.2397	13.7436	13.0787	2.69938	2.3826	3.78078	8.70427	7.82804	8.56313	36.5545	38.9641	62.5877	31.0889	54.5749	32.3187
GLYMA_15G266400	23.0035	20.9678	22.0966	22.6015	22.7784	28.9548	18.7043	10.8538	22.7099	25.2956	23.0179	12.8757	3.60703	5.32994	6.97339	18.0314	15.9359	14.2221	15.8379	21.7191	28.0856	12.3184	24.4275	11.4313
GLYMA_16G019900	10.472	15.6285	16.2	26.7906	28.9158	23.9509	180.918	139.19	161.318	167.139	166.183	143.738	3.70832	5.50894	2.97976	12.2903	11.1622	12.1846	156.837	128.642	126.275	163.411	147.087	150.577
GLYMA_11G236500	6.14127	11.6352	8.22629	2.17914	4.22727	3.27346	6.06722	14.1208	9.50481	9.08023	8.22133	10.9792	13.5467	19.1235	17.1564	5.06345	2.53866	3.31143	10.5514	11.8025	13.6969	9.05469	11.9096	16.8935
GLYMA_16G010000	7.273	8.97516	8.08597	9.60959	6.30348	7.04559	23.3711	33.6092	16.8828	19.627	18.8445	25.4345	11.6759	14.226	16.8865	4.74737	5.35543	4.36562	25.3328	25.3147	28.368	46.0012	37.3379	45.8499
GLYMA_10G173400	29.017	13.8979	13.546	12.8877	6.29272	17.9933	0.274994	0.273556	0.459274	0.329069	0.347156	0	1.70845	1.48276	0.543784	6.40335	4.77902	7.89792	0.097989	0.483274	0.216465	0.137666	0	0.269007
GLYMA_15G104800	0.592225	0.748013	0.547816	0.241613	0.0655326	0.265009	0.583857	0.41486	0.398006	0.798476	0.140394	0.459743	3.48748	5.16786	5.03485	0.780424	1.24499	0.827226	2.06065	2.50165	2.10099	1.46143	2.7694	2.09809
GLYMA_09G027500	0.824004	0.815264	0.914657	0.537876	0.893564	0.58996	0.510627	0.738846	0.575924	0.412648	0.468815	0.460564	3.29595	4.45987	6.80242	0.691	1.34619	0.97833	0.771919	0.348072	0.058465	0.673925	0.642209	0.337332
GLYMA_17G087900	0.468379	0.289364	0.578414	1.7091	1.03431	0.451074	0.0774382	0.0513554	1.25636	0.0706023	1.79586	0.825217	1.07929	1.35639	1.46144	3.29347	5.06383	4.50143	3.94895	5.90326	7.3798	7.93423	7.57068	13.9096
GLYMA_13G035100	2.43925	1.32039	4.05287	2.87883	3.25343	5.7012	0.828177	1.48292	1.84421	1.0571	1.23911	1.3999	13.5463	14.3762	23.8583	5.16599	4.61504	4.79132	3.46257	2.17345	5.07621	3.20621	3.66639	3.02455
GLYMA_12G187400	5.40958	4.27037	4.28441	5.67507	3.55832	3.9336	3.3438	5.22104	3.95867	5.73064	4.79714	5.45928	13.7908	12.2162	15.0128	5.07646	5.5958	5.87701	2.73492	6.14912	6.29042	2.28844	3.1855	3.50168
GLYMA_02G040800	2.94016	3.40412	3.41294	0.571196	0.650686	1.31566	2.76059	1.92231	0.658646	1.32137	1.70378	2.58677	4.68239	6.9283	8.96408	0.352227	0.470923	0.456317	4.984	0.776232	0	3.59317	0.458299	3.85784
GLYMA_16G105300	9.68084	9.4826	8.51386	6.4301	7.82982	7.15161	5.60905	6.42841	5.7688	6.15655	5.23495	6.66364	16.6834	15.5463	16.5797	6.63939	8.79421	7.0662	5.62304	6.17598	4.32093	6.96085	4.62077	4.32258
GLYMA_11G055100	0.186866	0.0708066	0.183021	0	0.409417	0.0752568	0.900074	0.282747	0.31647	0.129572	0.265793	0.626675	1.64439	2.34067	2.99763	0	0	0	0.315098	0.177604	0.0596636	0.616596	0.20972	0.317767
GLYMA_15G066100	6.14099	6.54813	6.07509	6.60424	6.66896	7.11502	8.09692	12.5683	10.1165	7.27518	6.97903	8.40854	13.3618	15.8298	13.7111	5.5897	5.83856	6.33636	9.99826	7.22244	9.36026	8.65515	11.7321	10.8014
GLYMA_13G319400	11.82	9.99371	11.4731	17.8043	11.9471	11.7941	12.5226	8.89793	7.98157	18.8995	15.8087	20.6579	22.2635	29.2184	24.5765	10.8801	10.5666	10.3867	10.7518	11.318	10.3643	11.8215	10.1967	8.74997
GLYMA_15G090500	2.06573	1.90853	2.47284	2.72895	3.40335	2.85015	4.55798	4.66277	2.77655	3.22724	3.48235	4.56141	8.31377	5.98329	8.69351	2.5847	1.70947	2.5114	3.53243	2.57537	4.2342	5.46981	5.11616	5.34869
GLYMA_07G215500	0.36977	0.56434	0.402402	0.21551	0.0409168	0.124098	0.650974	1.42465	0.820064	0.534158	0.116878	0.172231	1.43797	2.92035	3.12195	0.0664468	0.310935	0.387374	0.47011	0.903012	0	0.338922	0.28819	0.203776
GLYMA_19G162100	0.863517	1.30275	1.59753	0.436172	0.987374	0.966016	2.9188	5.32315	4.95213	3.21555	2.00158	1.34069	2.71843	2.89326	3.34154	0.275861	0.553235	0.63659	2.61941	1.78582	0.3574	4.01827	0.762739	2.26607
GLYMA_09G172100	1.14002	1.32292	1.39571	1.52486	0.737972	1.00433	5.92464	6.68426	7.65388	4.54528	3.16199	3.66389	3.477	4.33495	5.74501	0.891139	0.616263	1.22415	6.07595	2.94582	4.04942	7.19786	12.5946	11.6317
GLYMA_05G023100	5.12134	3.99527	4.49395	5.20251	4.70798	4.50302	4.14167	3.9739	4.73754	4.41879	3.0654	3.49716	11.2853	11.4726	14.6006	4.87214	5.18614	5.07384	4.13086	3.90942	4.18041	4.11734	5.20153	4.03918
novel.4	2.60548	2.92148	2.89906	2.93788	4.44819	3.40847	4.08889	2.30194	3.58065	1.25972	1.86558	1.31264	1.68378	2.14966	2.33821	5.75215	5.53796	4.99483	4.69656	5.51701	3.2257	2.76676	5.04761	1.80842
GLYMA_11G178200	8.05008	8.60623	6.98337	5.42903	3.43587	3.01045	0.801732	0.942546	0.34779	1.09644	0.490723	1.28556	30.5897	22.2362	21.5429	8.98946	9.7601	6.74666	0.831075	0.0683132	0.367182	0.145948	0.564664	0.896317
GLYMA_05G085200	4.76327	4.68744	4.57468	2.92707	3.63838	3.32136	10.2777	21.2254	14.5078	7.48212	11.3357	14.4965	7.7999	7.06459	7.36969	3.19111	2.41656	3.2298	10.8986	4.04736	0.935147	11.6402	3.00595	18.83
GLYMA_15G038500	8.28039	10.6565	11.0826	12.9782	18.0369	16.9064	63.5184	53.286	63.7718	64.6784	62.8774	46.4663	3.99167	4.36182	3.76015	12.0223	9.09493	10.1261	55.0716	48.913	79.7356	58.1954	63.8669	70.5445
GLYMA_02G129500	3.26955	4.55253	4.01249	7.42824	7.58127	7.35714	22.3318	18.8623	19.8829	14.5619	16.4169	8.33917	1.61505	2.8783	1.60057	6.24339	5.96238	5.97347	15.835	14.2154	10.0304	16.6226	25.6141	13.7602
GLYMA_15G202600	3.12289	3.57644	3.24124	5.03648	1.81034	2.53414	0.768051	1.05789	0.902146	0.242395	1.12705	0.390781	11.3727	10.3793	11.5107	2.01018	4.23295	3.12508	1.45963	2.15963	0.22323	0.53238	1.24238	2.11363
GLYMA_07G223100	10.7681	12.1531	12.3565	17.56	15.5372	16.0299	9.86517	8.78293	10.6186	14.2307	11.7273	14.0038	12.7225	12.012	11.5893	25.5573	22.3615	25.0187	18.8765	30.2303	32.5087	18.5819	10.9683	27.497
GLYMA_02G055000	11.798	15.529	17.3937	14.7222	22.386	25.7994	34.1069	30.4312	44.0678	21.5998	22.1982	23.3693	19.1248	24.9388	29.4024	8.7481	4.16226	6.6352	24.6308	16.1805	30.532	25.9005	41.2327	40.4185
GLYMA_17G159600	4.00263	1.57673	2.94991	2.20347	3.23632	2.71324	4.77213	5.84652	4.93783	3.3662	1.12737	1.99355	12.721	16.6649	21.9159	4.1874	5.99839	5.48021	2.43434	2.49536	1.96126	2.56502	2.72421	4.94201
GLYMA_05G070600	26.3724	12.2843	13.0846	13.225	9.56968	17.9847	1.9091	1.40534	1.8584	1.69706	1.58529	1.36797	2.10855	2.93467	1.71669	8.03827	6.13886	5.94845	2.0136	2.52299	1.6831	1.96878	3.06374	1.94224
GLYMA_02G260800	203.952	239.127	192.765	124.04	172	147.856	310.496	353.445	360.997	430.116	377.727	465.918	234.719	232.875	208.991	120.948	100.969	94.7334	275.25	301.5	462.325	303.271	271.195	387.106
GLYMA_06G259100	0	0.0142326	0	0.0472858	0.0149629	0	0	0.0189448	0	0.0520897	0	0	1.39726	2.15082	3.02858	0.356384	0.324874	0.487936	0.14477	0.321297	0.215871	0.495761	0.231854	0.255494
GLYMA_08G320200	6.17616	5.82508	8.3208	9.76134	8.35327	13.9302	4.71766	2.31249	4.7307	7.2466	5.33225	6.02981	3.23635	3.02971	4.18412	11.0209	8.01859	9.6064	6.7242	10.1572	27.6849	8.21469	12.0318	6.99409
GLYMA_06G176200	8.33363	6.93225	7.32044	8.36013	9.3109	9.80644	0.693215	0.755264	0.567063	0	0.629717	0.436683	5.33863	2.79606	6.18401	18.2793	12.7545	17.8427	0.533237	0.371277	0.665202	0.528812	1.27871	0.405951
GLYMA_14G176400	7.04161	5.96654	5.85702	8.50084	3.62968	3.81205	3.45362	9.9051	2.99634	2.08553	1.91256	4.40058	27.6351	33.805	42.8711	3.5481	8.7224	11.1209	1.91787	3.27904	0.451916	12.3944	1.73743	2.65761
GLYMA_02G078200	8.51893	6.12716	7.26207	9.01977	9.97649	8.33885	9.3484	8.60329	10.9732	6.7684	7.01219	2.09419	17.6291	24.9361	26.9718	6.97379	9.38072	8.13947	7.93295	11.1986	12.0258	7.95839	9.46122	10.3395
GLYMA_17G018200	29.0538	32.3793	25.1752	13.1242	17.4968	10.5996	1.90634	2.24117	2.31551	1.89606	2.23642	2.48363	25.6352	23.718	26.4057	10.5401	10.7168	8.02103	0.41169	1.13704	0.873077	0.433791	0.863129	0.387499
GLYMA_01G123400	1.70971	1.91614	2.0519	2.32413	3.45335	3.51551	0.274708	0.121454	0.407819	0.125229	0.171257	0.201891	0.4816	0.789984	0.81324	4.15412	2.4993	3.002	0.31904	0.343304	0.269099	0.427848	0.709421	0.0341242
GLYMA_10G259300	7.5198	8.95192	8.15279	5.65297	6.16734	6.03263	10.1434	11.6115	9.33986	9.61974	9.78077	12.0248	16.4467	17.4697	19.0128	7.89095	6.95612	7.20376	8.96031	8.93385	11.1703	9.8496	4.73875	10.5992
GLYMA_08G355000	3.77757	4.00303	3.24521	3.22411	2.51867	3.23931	2.73904	3.45131	2.22676	2.46951	2.07183	3.9589	3.88954	8.46548	9.32489	1.36339	2.05935	0.989354	3.81727	2.0538	0.689944	3.27057	2.58237	2.67658
GLYMA_01G216000	0.0105805	0	0.0310884	0.0166496	0.0105371	0	0.918674	2.48812	0.467169	0.311799	0.308512	0.258729	0.386181	0.410214	0.725811	0	0.011439	0	0.42054	0.157126	0.312484	1.75232	0.133588	0.682204
GLYMA_18G245100	11.205	10.4855	9.33054	5.42536	3.34319	4.24771	0	0.686411	0	0	0	0	26.2202	22.9999	20.491	8.75514	10.9862	9.83751	0	0.053895	0.506948	0	0.572768	0
GLYMA_13G334300	41.4458	51.9422	38.6464	26.4926	28.5261	28.3685	31.6392	39.4344	38.6101	50.6668	55.2096	56.7701	100.894	102.511	91.4911	49.1612	33.3695	40.112	38.9355	27.2935	45.7277	40.5806	25.0123	50.1171
GLYMA_06G287000	5.08358	4.36558	4.32753	3.09019	3.35937	5.02263	3.07129	3.35476	2.12649	1.5648	2.50035	3.1866	27.3178	18.9868	21.1092	7.93984	8.26979	9.75531	3.83396	3.3302	2.95801	3.91919	1.99953	3.63561
GLYMA_05G129200	0.41115	0.389479	0.575272	0.985892	0.584945	0.473094	0.967854	1.03685	1.34999	0.916355	0.501263	0.492441	3.34787	4.20411	5.08299	0.63328	0.381009	0.553788	2.19306	1.11649	3.28185	1.26721	1.73038	2.33054
GLYMA_11G157200	0.0603192	0.0571399	0.118156	0.0632795	0.120143	0.0607311	0.382288	3.87894	0.875612	0.313687	0.68637	0.505717	4.3429	2.75837	3.5649	0	0.130427	0.126382	0.944466	0.573295	0	1.07172	0.0846205	1.19669
GLYMA_11G141800	18.8224	18.6772	18.2508	18.4626	10.2161	12.1286	1.90866	1.89868	1.70769	2.36555	3.54734	3.3534	51.2429	46.0308	42.7584	16.3367	24.1143	20.3593	1.53026	2.57161	2.02828	1.67213	0.924192	2.13384
GLYMA_06G063900	5.34521	5.90739	6.48172	5.9747	6.17879	6.43883	15.5268	20.4202	19.3597	14.6157	12.0379	12.893	13.0128	14.3599	14.5059	5.42009	6.4325	6.16632	17.4363	12.3605	14.5776	16.0707	12.6763	22.7239
GLYMA_15G111100	3.2967	3.48607	3.04115	6.19311	6.79538	11.6558	0.340129	0.0483357	0	0.265803	0.381673	0.535651	0.689994	0.647842	0.485474	3.8851	2.4452	3.6946	0.138513	0	1.10155	0.194598	0.376443	0.380256
GLYMA_08G339300	2.56357	1.05233	2.00866	0.806814	2.97855	0.774322	0	0	0.206742	0.74065	0	0	9.14321	7.22074	10.7318	0.644934	2.12488	1.52185	0	0.406084	0.954928	0	0	0.121093
GLYMA_12G066300	18.5098	13.55	13.5821	10.3439	7.7647	6.23203	7.11656	5.0531	5.54378	5.67444	4.20454	4.68497	27.0797	22.1679	21.4818	11.7646	10.6171	10.9737	4.08604	4.28966	9.91317	4.07879	7.29189	6.60669
novel.917	0.0559324	0.105969	0.109563	0	0.0278513	0	0	0	0	0	0	0	2.12539	1.11207	1.97748	0.0904582	0	0.0292976	0.101051	0	0	0	0.0784663	0
GLYMA_12G240100	1.36998	0.829504	1.45246	1.98543	1.42062	1.37934	4.60088	2.79595	6.06522	4.13761	5.70524	2.82215	2.98001	4.80185	6.60314	1.203	1.35899	1.02092	4.74607	6.79565	7.37293	4.67822	10.0851	4.96354
GLYMA_12G053700	3.88852	3.29582	3.70829	3.43525	3.8216	2.73025	2.85357	2.77413	2.29006	1.77386	0.946078	2.43081	14.7863	8.7486	11.2855	3.53057	3.65088	2.57283	4.00563	4.86288	6.28942	1.49347	1.50734	2.9727
GLYMA_01G241200	18.8	19.3205	18.6997	20.0575	20.6031	18.1788	4.17951	5.86766	8.45999	6.31509	8.0184	9.25208	28.266	23.765	33.3957	10.5794	13.397	12.3686	4.86822	4.64397	5.9856	6.20947	2.49939	3.61749
GLYMA_18G291500	19.6486	20.4384	16.228	16.2674	10.9229	11.0972	28.9461	56.0452	26.2741	24.6634	21.1336	20.4848	55.1986	46.8364	45.6735	12.3691	23.1705	19.7538	21.5832	19.7488	3.5939	31.7701	12.6327	22.8416
GLYMA_09G138100	3.62677	3.14113	4.1002	4.82662	3.28165	2.71257	29.763	38.3354	32.8168	17.2083	22.6684	12.4524	9.53305	15.5137	18.1755	3.70923	5.1982	4.38563	18.771	24.6461	8.80062	15.7546	12.1238	17.3567
GLYMA_16G013000	0.315112	0.298503	0.246903	0.727269	0.0627636	0.317264	1.51779	2.46345	1.67723	0.436993	0.537847	0.26419	4.03336	9.46043	7.9149	0.1359	1.15831	0.132046	0.227721	0.673861	1.60977	4.95888	0.884127	6.96605
GLYMA_11G046400	2.69701	1.39356	2.58149	2.18634	3.66264	3.33257	18.88	19.6314	23.9501	4.0377	6.97482	4.19689	7.23276	11.273	8.47433	2.11482	2.51823	2.05485	21.1885	17.0404	14.6781	17.8918	22.1855	27.622
GLYMA_18G086900	1.80041	2.00726	1.99396	1.96142	2.51023	2.30074	0.456422	0.523886	0.251301	0.408129	0.669761	1.04502	7.10457	6.58106	7.04497	3.27014	3.21921	2.85821	0.90076	1.06948	1.01703	1.4764	1.24345	0.647648
GLYMA_06G191400	5.34283	6.97557	7.70023	5.48888	6.40988	7.846	28.8612	21.3102	37.741	28.7209	33.4495	21.933	2.67136	4.30693	4.41159	13.4463	9.51751	9.90384	51.948	57.4895	62.7997	49.8357	70.2931	44.5842
GLYMA_02G217900	13.3	8.82921	11.7442	13.3485	13.9233	18.6101	0.464601	0.528196	0.633422	0.635383	1.56405	0.29267	5.23612	3.59175	3.81304	13.2108	10.0767	16.5114	0.630674	0.684295	0.250778	0.730984	0.220373	1.18723
GLYMA_06G298700	1.51549	0.0624179	0.322676	2.97236	1.31241	1.06145	0	0	0	0	0	0	59.1689	28.887	43.5315	11.5089	15.0311	14.772	0	0.469688	0.63114	0	0.462184	0.0933732
GLYMA_08G330700	13.8116	12.8118	10.9793	11.9608	14.7455	14.1563	39.1115	42.6698	37.4883	17.8405	19.2915	19.7538	10.0429	11.8667	13.2035	26.4416	22.1916	26.4332	34.077	27.8858	21.927	24.763	35.1827	25.9698
GLYMA_11G170000	3.06633	3.01787	2.4962	1.2533	2.18124	1.68396	4.34101	11.3983	7.804	4.8322	7.13692	10.5726	6.09271	5.0673	6.59828	1.63157	1.85131	1.62701	10.4082	5.29881	12.1426	9.09697	7.26257	7.50544
GLYMA_06G087800	3.38091	1.25182	2.63899	1.85443	2.46117	2.78194	4.65527	7.72542	5.83375	3.06425	2.53871	1.82256	8.71811	14.4337	11.139	1.81337	4.17476	3.29016	4.96095	5.05651	3.17815	5.77178	5.10414	6.49344
GLYMA_07G085800	3.88787	4.12491	3.61749	4.99638	3.50408	3.5817	4.78023	6.29945	4.42094	4.81879	4.8111	4.3733	12.1105	12.3294	15.1816	4.02418	6.28399	5.09121	4.54225	4.13398	4.18953	5.15615	5.53602	5.26154
GLYMA_12G074500	9.79512	8.11898	10.0733	6.03706	6.52359	5.48574	1.08638	4.16841	1.70331	1.91021	0.783691	0.855442	29.6909	29.7603	24.293	10.891	13.3036	10.9028	2.0646	0.800047	2.05238	1.2431	0.25765	2.4291
GLYMA_06G036200	10.1746	7.75985	6.58956	7.52872	5.26624	6.03711	0.478767	0.714395	0.0285571	0.0818445	0.167889	0.296881	5.4531	5.163	6.2285	10.6647	13.7311	12.0934	0.227466	0.140231	0.0376868	0.209718	0.397412	0
GLYMA_03G223600	2.22932	1.01434	3.06027	1.14174	0.716745	1.27249	0.0222501	0	0.127407	0	0.0749034	0.122642	15.2363	9.14405	8.78112	3.842	3.71969	3.89854	0.169139	0.271109	0.980811	0.378716	0.270882	0.174126
GLYMA_17G251000	19.8787	21.2829	20.139	21.7667	23.6946	25.1223	21.3389	18.7468	22.3939	12.2044	16.4937	10.5611	20.1475	23.0966	22.1376	46.1924	38.8193	41.3899	30.6019	23.8874	19.7021	22.9155	22.0194	22.9174
GLYMA_08G072200	26.7121	25.8686	27.3621	21.2864	28.7122	22.7954	78.4167	79.5091	84.1671	65.7566	63.3713	85.7522	59.4143	65.4828	65.3601	32.1197	24.9431	30.6192	94.4069	84.1946	108.063	72.9679	92.454	100.614
GLYMA_17G244200	1.71665	2.57944	1.33347	0.931499	2.06331	1.54957	2.17594	1.56744	1.86179	1.38528	1.85233	5.66598	1.80541	1.82425	1.24945	8.00979	4.31986	5.89123	5.7394	5.23929	7.13477	5.59676	5.9791	8.76591
GLYMA_19G193700	39.8178	42.7179	37.401	25.4322	24.334	24.0538	38.2282	58.5143	47.3547	47.1244	61.5485	40.5336	50.6907	92.3619	77.2266	24.8275	25.7946	28.546	30.0076	33.9686	39.4672	45.9057	48.9499	48.9925
GLYMA_01G166100	11.2889	12.7489	12.645	10.5835	12.0815	12.3838	24.8009	36.5686	22.2166	14.4578	17.8544	20.2183	20.5977	26.3185	30.7407	10.6274	10.8615	10.8335	24.4541	19.1417	13.382	26.4351	19.5007	23.3395
GLYMA_10G082400	10.5511	10.1472	8.8652	8.90568	8.1075	9.1402	8.58787	12.3923	10.6579	8.95937	7.00859	9.31752	24.1545	30.0295	35.582	12.2711	13.1154	12.0633	8.6764	8.24011	10.0466	10.2297	7.51364	10.0944
GLYMA_12G065900	1.45458	1.35765	1.50846	0.381492	0.596486	0.581499	1.08456	1.99594	1.57846	0.852858	0.425961	0.657586	2.9305	3.21104	3.20569	0.853345	0.716924	1.05324	2.24148	1.42315	0.682981	1.33022	0.330097	1.00032
GLYMA_18G269800	0.553518	0.121002	0.0834045	0.491347	0.381631	0.257214	0	0	0	0	0	0	4.98156	4.19047	3.86447	9.64053	12.1067	10.6607	0	0	0	0	0	0
GLYMA_10G159700	0.177531	0.0630651	0	0	0.0221003	0	0.112515	0.279815	0	0	0.0315644	0	2.1969	2.75762	3.23197	0.430676	0.383872	0.790428	0.0534566	0	0.177135	0.112653	0	0.0314471
GLYMA_02G243600	9.8441	7.94809	8.2177	5.534	5.37754	4.51655	4.00134	7.07047	6.58224	5.47218	8.21211	13.1751	12.7514	14.7826	14.1152	4.88144	6.33183	5.26516	5.25296	5.87229	3.18286	5.90395	1.10714	4.23796
GLYMA_08G321500	3.03056	4.63292	4.72866	7.34526	7.09778	10.6689	0.132461	0.105415	0.0758492	0.362305	0.356738	1.08058	3.5948	3.49063	3.94832	9.23916	7.20822	9.04282	1.10763	0.869072	2.60255	0.848793	1.02623	0.770061
GLYMA_11G036500	2.20213	1.9733	1.71963	1.1551	1.92636	1.94751	14.975	33.6206	18.1433	14.9599	10.4126	17.4647	3.83877	4.31919	4.05139	1.12298	1.22258	1.21583	19.9284	9.96993	16.3425	20.2429	12.8582	23.7841
GLYMA_11G247500	16.2175	13.8683	12.67	7.08341	4.96468	6.41694	42.8727	50.5257	56.9462	35.1136	36.441	48.3206	15.6493	22.5209	27.6378	5.30688	7.64103	6.87517	44.6905	24.0652	20.7524	31.5533	32.0464	49.0037
GLYMA_08G153600	20.9674	15.5947	11.766	18.7874	9.52673	9.91132	23.8983	48.1076	37.5415	37.9856	31.3264	45.3077	88.1503	69.6094	95.9675	21.2275	38.4826	33.0358	23.8473	24.2494	27.9681	40.3734	47.0478	27.9787
GLYMA_03G067800	0.398144	0.683599	0.633672	1.33137	0.768235	0.45097	12.2697	11.076	14.4489	10.8703	13.9453	10.8486	3.25974	1.88006	3.70291	0.429273	0.645674	0.599579	5.9643	7.56819	5.79992	9.09513	7.2262	9.16832
GLYMA_07G197100	33.0194	47.2474	27.7686	21.2453	31.6929	30.6039	97.6911	140.906	106.624	133.2	122.737	208.866	52.4983	101.237	67.619	27.3662	24.8973	21.8621	300.273	215.528	384.756	414.84	392.277	423.145
GLYMA_14G020100	6.43593	7.42958	6.68631	6.97046	6.15	5.77155	10.8991	11.4007	10.8429	12.3761	10.0067	14.0541	18.3694	13.5733	16.5544	7.44481	5.63412	6.57854	10.1996	9.28684	11.98	6.67978	7.09146	9.37874
GLYMA_15G253500	0.317311	0.548127	0.56672	0.802837	0.594838	0.319478	3.17033	5.15427	3.04821	2.1355	1.80533	2.19087	1.30655	0.816446	1.49711	0.0402494	0.181619	0.0782158	3.82183	3.65892	2.86059	6.91697	7.90792	9.2841
GLYMA_01G037200	7.99213	7.72752	8.93437	11.1888	11.0607	11.0989	11.8072	10.1469	16.3023	11.6567	16.2285	12.3615	18.1611	21.3971	29.3758	8.825	8.28307	8.92117	13.2442	10.2153	8.53523	12.4162	16.6633	14.2936
GLYMA_07G236000	7.9881	9.0322	9.03562	8.81918	9.62246	8.64721	47.0284	74.1085	44.0014	32.4889	37.8648	27.0279	16.3216	27.9115	24.2541	8.51456	9.1084	7.33902	47.4267	38.912	25.3886	56.6234	54.9339	47.7032
GLYMA_19G213100	1.10046	0.900302	0.783867	3.62082	1.19557	1.15834	0.253615	1.07223	0.726117	0.433551	0.782629	0.209688	19.0075	15.3158	12.7225	2.80445	4.86716	5.86905	0.90371	1.42625	1.67695	0.825261	1.0526	0.637955
GLYMA_15G007900	27.9326	24.9061	22.6577	37.7374	27.2052	37.7043	2.23562	3.41347	3.72135	1.70646	2.392	4.41323	17.0628	20.5918	19.2199	42.632	35.5649	38.1572	4.94028	2.97254	6.54808	4.737	3.79777	3.77811
GLYMA_16G137200	2.95681	3.64974	3.30551	1.59796	2.49851	2.10495	0.908583	1.09213	1.37293	0.72483	0.892115	0.375605	6.74977	9.70903	11.6311	2.67276	3.26131	2.87856	1.07919	0.851594	1.62113	0.568561	0.79609	0.804154
GLYMA_01G183400	5.7459	5.36638	5.1838	5.33171	5.44828	5.32884	13.0277	13.0208	13.1183	13.187	15.701	8.7753	10.3262	10.8772	14.2633	4.88631	4.9522	5.12077	10.0008	10.8838	10.8783	11.0717	15.622	9.28927
GLYMA_06G132700	4.81733	3.07534	3.65832	4.17483	3.82413	3.97156	10.4867	11.0921	11.1904	5.7487	8.44089	4.43883	7.57492	11.4867	13.2996	2.78517	3.50988	3.54729	9.41807	7.09179	3.84526	8.19588	13.4673	8.21168
GLYMA_03G029600	0.992584	1.76991	1.31528	1.37819	2.09331	2.1163	7.28986	6.4787	8.19315	11.2853	10.7963	8.64818	5.60507	5.65929	6.10039	2.04595	2.20937	1.55976	6.57532	7.35287	1.53798	9.29949	11.1807	9.84605
GLYMA_12G065200	21.0945	22.3822	21.131	15.9444	12.309	15.1704	8.30382	9.03136	8.71728	14.006	10.1878	13.2429	57.6048	41.8107	42.8656	21.7078	21.2479	22.0073	8.15344	6.69336	10.8069	7.64888	6.43326	8.97402
GLYMA_08G142400	7.80835	8.54153	6.14547	5.99739	9.62778	10.0143	8.13006	11.3108	8.65856	7.0901	8.39588	7.14403	24.4471	29.8484	32.5703	8.2184	12.5121	12.1728	7.22149	10.4362	6.45533	11.2663	6.12911	11.6579
GLYMA_17G246500	8.08308	8.84145	9.52083	13.3016	10.3649	11.8085	10.4019	9.77021	10.7793	7.6928	7.13874	8.26807	23.6676	36.6765	48.3588	12.9871	12.2993	10.7924	13.5323	12.4484	13.5507	15.2421	14.0818	20.064
GLYMA_19G007600	3.02628	3.42694	4.32678	5.14536	6.23555	6.54918	2.99822	2.50007	4.03957	3.91943	3.56233	2.67333	2.05226	2.87016	2.49633	8.401	6.28041	7.03308	3.89636	5.00043	6.49718	4.59113	6.09985	5.37295
GLYMA_20G113100	5.2311	6.24808	5.93589	5.16501	6.04902	7.42204	15.5168	11.3026	15.2455	12.4308	13.9677	14.6005	1.03015	1.40981	0.988367	2.97151	2.95072	3.26566	21.0771	22.1093	21.1019	21.037	37.0871	25.3101
GLYMA_13G329700	30.4252	32.6774	31.0485	34.7914	41.5274	45.515	71.1628	49.693	78.2392	100.508	99.8386	95.9583	18.1009	17.0998	14.9265	39.6196	28.8582	35.0964	76.9057	95.8037	122.687	77.9395	85.7076	81.7646
GLYMA_18G127500	7.72492	5.46729	6.75431	18.8784	14.7969	15.8235	0.375161	0.932998	0.608664	0.15392	0.168394	0	22.8488	19.596	26.7694	45.5377	46.3345	43.8122	0.178242	0.0703261	0.519751	0.86393	0.456737	0.251653
GLYMA_04G028300	9.53114	9.59475	9.61369	10.3869	10.8804	11.1717	9.95344	10.87	12.459	11.2449	11.4525	10.2172	5.69012	5.2608	5.88518	11.2273	11.6579	11.2963	11.8224	14.9739	8.94778	8.59357	13.6105	12.7404
GLYMA_19G008600	18.6535	16.5314	25.7988	15.3647	16.2185	23.953	68.6698	38.2209	67.3424	39.2195	46.4313	38.0796	15.1921	16.8778	13.0345	55.8578	29.2265	39.5793	94.9148	99.2493	161.981	64.2691	121.132	76.0484
GLYMA_19G263300	5.75448	5.16741	5.1574	6.84732	7.26954	9.66687	8.09343	5.02945	9.32603	4.70068	5.53889	3.59088	1.35582	2.16287	2.04655	6.37438	4.31237	5.69811	7.89939	5.65656	8.73357	7.44308	9.97492	8.26631
GLYMA_20G240600	25.1676	27.2866	31.6023	32.2495	43.6141	43.9748	146.083	119.244	155.951	161.29	156.375	140.137	10.6769	15.455	16.9644	40.9876	31.9983	33.2491	141.354	146.086	208.243	153.075	224.105	172.421
GLYMA_13G259400	6.55823	5.09173	4.96646	6.59637	2.76065	3.23343	0.599897	2.00341	0.736092	0.351605	0.721254	0.566848	13.3528	18.5172	15.5195	1.93176	6.10356	2.58527	0.610749	1.56632	0.215871	2.57414	1.42274	2.63478
GLYMA_08G203000	145.002	135.822	137.207	70.0776	73.9315	115.723	6.34177	7.89997	5.99778	4.60994	5.64181	12.2817	198.14	336.603	349.587	90.2948	113.348	119.041	3.90879	4.01622	4.24546	5.49151	6.32329	11.4972
GLYMA_18G025700	5.31395	4.09001	4.42393	8.25759	3.20835	3.9458	16.8392	15.8717	16.2715	29.3046	20.9273	27.8916	8.23647	7.36278	7.74629	2.3992	2.83666	3.37496	14.3208	15.9409	17.5499	17.745	11.4152	23.8618
GLYMA_14G141200	2.52984	2.1856	2.87423	3.31218	4.43423	4.91083	0	0.076558	0.146895	0.0350834	0.115148	0.0565605	0.809532	1.08646	0.790293	3.7314	2.47254	3.05312	0	0.120222	0	0	0.141962	0
GLYMA_19G258800	20.1913	30.7192	26.9005	28.3143	39.472	30.5964	99.8746	132.098	109.543	110.307	84.8046	177.929	55.474	48.5932	44.4122	24.7752	18.1546	20.2267	150.01	96.0333	240.723	152.972	110.538	207.515
GLYMA_01G180400	6.83618	8.05259	7.39419	5.79971	5.32808	6.28435	10.6996	8.24509	9.06068	8.5529	8.03252	11.7121	24.3126	17.6105	22.3342	9.42164	7.06953	7.09936	12.3865	12.8534	18.6003	13.7304	15.3445	13.5625
GLYMA_15G045600	8.5061	8.88285	9.42012	9.52624	10.0399	10.7099	5.89598	5.44454	5.98555	4.52957	5.29818	4.32449	7.30139	7.11122	6.31719	16.6839	12.8227	13.7063	7.61131	6.78112	9.55586	5.69154	5.56354	6.80165
GLYMA_20G137700	8.14909	7.01623	6.73987	5.11042	9.46823	5.34219	1.67565	6.85022	1.59917	0.376701	0.772735	1.67009	10.6298	11.4857	10.4923	2.28442	4.85546	3.96498	1.74491	1.78569	0.173459	1.65473	1.44807	2.89983
GLYMA_17G115900	5.73115	6.38715	7.92457	7.30922	18.5777	21.0446	244.714	573.02	200.919	240.19	241.198	309.028	3.59595	7.03804	4.6253	36.4697	16.7661	18.6006	152.269	127.366	286.68	316.323	367.007	437.927
GLYMA_01G044100	7.21006	6.68563	7.36031	6.74835	8.09129	7.64298	17.6792	20.4506	19.6013	14.3746	16.5647	13.3764	15.5173	17.3206	18.1947	8.54624	8.00933	6.41952	16.3585	17.0231	20.9036	15.8438	15.8459	15.6608
GLYMA_07G212800	88.1097	112.05	106.699	35.7532	40.6325	48.3938	5.29671	8.81698	9.65265	5.64208	4.12173	3.02222	198.978	265.99	332.306	89.5423	120.867	106.867	4.52719	10.2283	8.78292	3.27786	4.03579	4.34448
GLYMA_10G145300	11.9749	6.964	11.841	8.04366	5.29078	15.2371	24.6427	37.5854	30.1877	28.3248	36.1486	20.5049	15.3632	20.1834	33.2162	4.42756	8.50683	4.63292	15.3915	14.909	15.0369	19.3156	13.5764	22.0969
GLYMA_03G111700	0.13891	0.0438628	0.226754	0.242879	0.230566	0.0932391	2.69982	12.2608	2.1845	0.722395	2.37098	2.26455	1.62059	3.59043	2.34562	0	0.150181	0.0970156	1.45002	1.43027	1.18272	31.0273	3.89748	24.9997
GLYMA_03G183900	12.9246	16.0044	16.0233	21.8301	26.5282	23.0206	34.8709	31.8126	26.7733	37.0969	35.6457	62.128	4.53338	4.1709	6.0326	15.9389	11.0203	11.8585	14.0069	12.177	14.7894	22.9423	15.959	19.9114
GLYMA_13G360600	7.77872	10.5957	9.24749	9.68001	10.4715	8.20992	18.0538	18.3314	11.811	12.4613	12.1325	21.1018	14.9134	15.0393	16.5604	7.14333	7.80089	7.41844	25.8456	13.5117	10.4484	22.7396	12.6435	13.988
GLYMA_08G132800	29.2437	34.6866	29.3708	29.236	31.0547	30.6465	24.0926	14.7268	25.5023	16.7284	21.7117	22.1802	21.8478	19.9938	17.5373	50.1516	34.0298	44.2414	39.2959	37.234	65.7628	34.1087	44.3466	29.3313
GLYMA_15G251600	5.17723	4.95083	4.20557	1.64741	2.95674	1.53166	51.5972	81.0594	41.2577	34.6651	38.5298	45.4288	8.39137	9.39107	9.03742	2.91006	4.03219	3.98424	37.621	27.2558	18.7237	39.9209	23.8888	53.5815
GLYMA_05G010500	11.4104	15.9679	13.7156	14.8542	17.3036	19.2691	23.8644	28.1867	24.9084	29.2202	27.3695	44.8612	37.4981	43.775	46.5815	17.1677	22.2614	17.3328	26.0497	21.6898	30.3047	30.8051	32.4515	32.4127
GLYMA_10G184700	8.77866	129.359	38.3605	89.4973	82.2702	45.0995	1793.6	1626.69	1590.47	2454.72	2480.76	1887.29	1.35054	3.20738	2.61312	15.3705	16.6295	6.75988	1063.49	969.046	1692.64	1576.03	2387.39	1961.71
GLYMA_18G050400	8.07133	5.47265	8.19124	8.20489	9.34672	10.0163	14.0112	12.3074	18.4175	23.9338	18.2144	16.8447	6.23587	5.88832	7.19756	12.75	12.3565	12.9128	12.5349	17.6667	26.5364	11.7521	27.4153	17.0237
GLYMA_19G218800	1.17525	0.980766	1.15107	0.293554	0.780281	0.338078	2.09265	4.05756	3.11417	3.10441	1.27363	3.28443	2.35045	2.69831	2.39204	0.603398	0.544546	0.498342	3.40399	1.13029	0.357371	3.72878	0.235533	3.2119
GLYMA_01G199800	2.22731	4.07125	3.13397	7.47061	7.90417	10.802	1.39173	1.54268	1.59385	1.08761	1.91869	1.27122	0.25096	0.686096	1.12566	5.37791	3.66293	3.45073	0.45341	0.596315	0.55089	0.597188	2.94861	0.444549
GLYMA_03G068200	0	0.100596	0.0520041	0	0	0	0.336512	0.803405	0.0642305	0.46021	0	0.222581	1.59287	2.42808	2.74578	0	0	0	0.191856	0.063081	0.339059	1.75201	0.521416	0.451455
GLYMA_01G108300	1.42308	1.34807	1.9469	3.93373	3.35188	3.43417	13.772	11.7917	15.0562	18.2471	21.3339	10.5107	0.271058	0.718585	0.691338	3.89675	2.53983	2.2954	5.57737	7.05793	7.39251	10.4349	13.2777	10.1792
GLYMA_05G143400	2.22979	3.6769	4.08472	2.77241	3.90667	4.90577	4.7106	4.52977	5.59452	4.36636	3.05412	3.86585	11.4378	11.576	11.6791	4.76373	5.13393	3.80672	4.37663	6.91706	9.097	3.98272	5.67696	5.0908
GLYMA_14G088900	17.4092	17.4286	18.3298	16.5617	15.8403	18.8028	45.1871	49.0418	50.1605	38.0661	36.0742	62.9171	26.1924	24.7802	24.3861	13.0966	11.122	11.8547	44.3672	33.1866	44.847	34.0449	21.5921	39.9211
GLYMA_12G142100	2.12128	2.33621	1.87494	2.31584	3.31484	2.88241	1.13674	0.173968	0.897088	0.747397	0.61326	0.265085	0.638095	0.72008	0.637036	2.64043	2.05101	1.95126	1.28787	1.37278	1.84466	0.787937	2.27426	1.46636
GLYMA_05G182100	1.44025	1.97829	2.04539	1.05765	1.36262	1.12381	0.958432	2.49705	3.31029	0.624161	1.17793	1.71063	9.43345	6.58619	5.12997	1.78578	1.94639	2.26322	2.90562	3.63604	0.632294	1.69074	1.16178	3.72475
GLYMA_05G188600	13.0513	13.0342	10.8505	10.5607	5.89429	6.72299	0.641206	1.21192	0.428357	1.57843	0	0.706861	39.9624	33.3918	32.6196	11.6719	17.6652	16.0574	0.487428	1.44237	0.0807574	0.128399	0.141933	1.21865
GLYMA_20G216800	28.7835	12.2169	12.7332	11.3474	3.98776	17.9849	0.0988738	0.0983566	0.377443	0	0.0369835	0	1.56005	1.03394	0.631142	5.32651	3.036	6.01986	0	0.0926722	0.0830184	0	0	0
GLYMA_09G130500	0	0.196735	0	0.0726246	0.0689428	0.2091	0.0877487	0	0	0	0	0.0967335	3.53052	3.02809	4.96809	0.0746397	0	0.145046	0.0833803	0.16449	0	0	0	0
GLYMA_16G090000	9.39835	9.71696	9.41538	9.57789	10.5364	12.869	0.578625	0.711033	0.779596	0.465482	0.878464	0.150087	7.22316	7.71473	8.33172	23.9722	15.2704	17.1598	3.33125	2.96687	3.38657	1.63577	2.52393	3.12028
GLYMA_02G156000	2.51951	3.04022	4.96473	1.19572	1.79226	5.97941	0.380191	0.416023	0.798242	0.311967	0.29864	0.963975	0.749841	0.41745	0.601443	3.49265	1.88082	3.8335	2.56497	0.32071	1.48439	0.875512	1.30442	0.212522
GLYMA_15G021900	10.1538	11.0081	10.5355	18.0213	16.8318	21.0698	1.13623	0.452115	1.08437	1.35613	1.57638	0.956509	4.17225	7.22625	8.35948	22.5455	18.8893	15.8448	0.902992	1.89757	2.36772	0.992835	1.37186	0.877646
GLYMA_15G109600	3.04116	7.45267	6.47519	6.20743	10.0736	12.5472	1.0056	1.45884	1.55952	1.31795	1.26949	0.646666	1.45444	0.95299	1.39545	6.30838	3.39514	5.02132	2.98607	0.863986	3.21907	2.47514	1.39121	4.16906
GLYMA_06G171100	0.158164	0.269689	0.309819	0.265481	0.315028	0.127395	3.68883	6.90032	5.70161	2.74174	3.4195	4.68536	3.00505	4.81135	8.44619	0.341059	1.19698	0.198832	5.29588	2.06696	3.63595	3.89408	6.03525	5.82742
GLYMA_17G105300	5.53567	6.03543	7.44216	8.10837	8.2174	8.85972	3.83934	5.99229	3.53775	5.56749	3.75119	5.14463	22.9256	19.7282	22.4317	10.3885	7.79159	10.6137	5.31506	4.96349	4.66876	3.94347	3.47999	6.17942
GLYMA_11G243200	9.51474	18.2431	17.7419	5.27878	14.1679	11.5141	1.27562	1.78806	1.49407	1.74452	3.38337	9.20443	26.165	17.1896	22.3521	9.51885	5.93468	5.27139	1.4325	0.597804	1.16843	2.03188	1.15512	2.85222
GLYMA_03G215800	1.75006	1.33547	0.857028	0.790479	1.40398	1.59071	1.97181	4.07624	3.49899	0.716291	1.17547	2.17371	6.63552	8.57805	13.3905	2.3062	3.38995	1.70606	4.12788	1.44385	1.20291	5.39829	1.73904	4.61554
GLYMA_15G128700	139.122	55.0979	105.175	50.1195	73.4941	173.211	8.82144	4.45124	8.50014	6.76056	8.7034	7.46969	161.645	188.94	158.747	423.862	290.316	350.415	25.5113	47.9712	61.4553	23.3394	43.6753	28.5383
GLYMA_08G271900	12.9786	13.5878	12.4263	11.8205	11.2213	12.1509	4.06084	3.35104	4.22781	5.26957	4.29794	6.02821	19.2582	26.6913	28.9697	10.8925	10.3713	10.717	3.66136	4.58467	3.05125	3.46519	3.26865	3.58551
GLYMA_10G185200	2.96859	2.93011	3.13117	3.96363	2.93573	3.84581	2.07877	3.35051	1.93366	1.51141	1.97834	2.52368	5.56341	9.1217	12.0279	2.28301	2.89525	2.69671	2.27532	1.92372	1.19307	2.76631	2.35895	2.26518
GLYMA_05G188700	14.825	14.5266	13.9054	11.5204	6.05406	7.81849	0.19885	0.9396	0.189774	0.135973	0.390493	0.219211	13.9619	9.98117	10.058	3.80573	4.79141	4.19084	0.330664	0.232973	0.125222	0.149321	0	0.111155
GLYMA_13G117600	3.11961	3.18972	3.29792	3.5844	4.06843	3.44005	4.89574	3.96479	4.79208	3.13308	3.09902	3.63262	5.6449	5.07033	7.00274	1.76184	2.35556	1.21906	3.78722	3.47092	4.74308	2.26235	4.41116	3.1226
GLYMA_09G270900	4.13302	2.68921	3.67998	2.36501	5.2386	5.08596	9.94843	11.4756	10.3024	1.88159	3.91912	6.82525	7.89016	14.2768	13.9667	3.69096	3.92675	3.1052	19.7611	8.18368	18.0614	15.3118	18.4486	21.416
GLYMA_10G204400	4.97257	5.01275	3.90663	3.45914	4.87271	5.22071	1.04488	1.4753	0.643346	0.875816	0.491695	0.85461	12.7902	18.3459	22.3667	5.33269	7.27348	6.5186	0.320278	1.04252	0.721668	0.641195	0.410348	0.602915
GLYMA_13G181000	18.1838	24.1341	15.6635	10.2929	13.419	12.5126	24.5412	43.3823	25.7157	31.8047	36.4237	20.6561	43.7253	142.534	111.45	23.449	28.1806	22.784	72.6763	69.1223	76.9584	105.051	138.743	120.452
GLYMA_11G210500	4.94546	5.23921	5.56023	8.47299	9.58802	12.345	0.0741847	0.0737967	0.106198	0.355089	0.0416229	0.286232	2.5751	2.35637	3.21186	7.88776	6.04276	7.29618	0.352458	0.278127	1.44821	0.297103	1.06737	0.539089
GLYMA_09G253900	0.251392	0.327445	0.36933	0.406583	0.657195	0.74878	2.12434	1.12266	1.95135	0.944199	1.84746	1.62467	0.754162	0.656025	0.28742	2.98152	1.72134	2.21662	6.76227	7.76529	19.6819	8.95978	14.4449	10.3905
GLYMA_13G292400	7.97158	7.90618	6.70717	3.70433	3.83622	5.06339	0.0678145	0.0674598	0.0647192	0	0	0	42.0506	33.6136	35.2892	10.4984	17.8152	16.0857	0.128877	0.127122	0.341639	0.339488	0	0.530705
GLYMA_16G113000	8.26146	6.87296	6.95451	9.96593	6.10803	7.4218	0.931916	1.21979	0.84257	0.6037	0.275196	0.513669	20.7016	20.8496	20.2556	7.07167	11.0654	9.76955	0.489367	0.551662	0	0.392867	0.217139	0.603182
GLYMA_11G121800	158.713	117.649	184.677	84.1704	76.6548	78.0847	693.133	574.528	598.538	582.744	341.185	583.487	559.964	847.946	1078.17	251.801	367.026	235.327	615.703	974.949	1622.52	527.716	897.039	733.442
GLYMA_18G078600	3.82426	3.644	2.93036	3.91755	4.18941	3.71448	8.72538	5.98506	8.7081	7.05825	11.263	10.8133	5.60131	5.81448	4.89068	2.15865	2.21321	2.14456	10.8921	9.59457	5.49464	10.5061	11.4242	9.8504
GLYMA_17G167800	7.99346	6.79106	8.09819	6.31935	7.66411	7.24094	7.75149	8.11527	7.00979	5.87612	7.23228	7.201	17.8418	21.312	28.8131	9.85317	8.54301	8.18206	8.08284	5.98639	5.55779	6.22043	7.583	8.79581
GLYMA_14G145900	6.03088	9.44669	10.488	25.3074	28.7064	17.6424	405.034	352.409	327.838	578.574	466.732	527.693	0.118716	0.613704	0.150349	1.28	4.28692	3.40774	375.461	363.099	402.816	442.293	596.804	470.786
GLYMA_01G232500	5.78573	5.29281	5.32915	5.68622	5.11713	5.77267	2.27689	2.81805	3.00677	3.53023	2.71839	2.04304	9.57656	9.0221	11.8374	4.459	5.22771	4.09184	2.62895	3.015	2.10072	2.87611	3.79462	2.48631
GLYMA_06G260100	2.33902	1.68875	2.06799	2.59971	2.87084	2.22769	1.42632	2.47104	0.917672	0.701344	0.737323	1.07769	1.23902	1.34488	1.72129	0.354428	0.341731	0.410603	0.152282	0.135188	0.201842	0.192548	0.319267	0.304584
GLYMA_04G186300	1.23948	1.20505	2.01265	0.923906	0.8121	1.14942	0.206724	0.246772	0.0789153	0.113085	0.139184	0	5.21877	5.60973	10.0862	1.79358	1.30479	2.05025	0.707158	1.66632	1.71838	0.331164	0.366072	0.36978
GLYMA_01G006200	32.0105	51.2253	41.98	26.9108	35.8301	32.3021	34.2142	27.3425	41.7471	64.4397	62.6918	132.037	69.7986	65.0314	62.8434	36.6618	26.0294	25.279	67.662	59.832	145.412	72.2829	61.4515	90.6721
GLYMA_20G070000	19.9112	19.918	20.5676	26.3194	27.1795	25.2862	49.7701	44.2542	41.8783	62.8186	55.8492	64.9195	42.7684	50.6466	55.6721	20.9241	24.7128	25.8097	47.2604	56.5522	52.2999	63.0723	65.7356	67.8311
GLYMA_09G127700	17.7147	16.4204	20.218	21.963	19.3624	25.0584	0.296915	0.590725	0.708407	1.11666	2.24897	0.122744	21.0815	21.3364	23.8252	70.5269	37.9243	56.0422	4.97261	5.63541	5.37558	2.74984	2.25923	4.93767
GLYMA_11G202000	1.56079	1.42572	1.88354	0.964887	1.49886	0.841845	1.37779	1.58145	0.809173	0.483142	0.832506	0.934689	3.90189	3.62966	4.44156	1.11186	1.41624	1.25552	1.47705	0.662244	0.177977	0.4952	0.351899	0.631935
GLYMA_10G148700	0.52435	0.28075	0.53589	1.21975	0.726534	0.91814	1.24259	3.59327	1.15829	1.14607	1.36193	0.828261	1.7326	1.69978	1.82857	0.147482	0.468305	0.238832	1.04343	1.32716	0.655111	1.5913	1.02344	1.03381
GLYMA_10G234700	0.0316124	0	0	0	0	0	0.0400702	0.996516	0.152965	0.109599	0	0	0.727071	1.63418	1.4346	0	0	0	0.304603	0.112671	0.100934	0.601791	0.221742	0.313583
GLYMA_07G050300	10.5524	16.3637	14.1933	21.1928	20.1544	14.263	197.658	125.311	145.663	285.725	212.959	258.85	1.55392	2.37111	2.51719	6.70179	7.34529	5.52739	140.548	200.373	238.558	166.851	279.953	187.126
GLYMA_03G148100	29.5791	26.3034	23.7604	23.4877	11.9926	12.9483	10.5217	15.7737	13.7186	12.0587	11.3911	10.1288	72.251	66.0744	60.3977	18.3409	34.3807	26.4555	8.0969	5.76427	8.39896	4.67381	9.43086	9.1122
GLYMA_15G109500	1.12856	0.510239	1.35655	0.834142	1.53262	1.29121	2.37333	2.61965	2.8235	1.2894	0.91206	1.82786	5.79657	6.40006	7.74178	2.32297	0.998288	2.04213	2.84214	2.9558	3.15291	3.8736	2.55475	3.70739
GLYMA_10G067900	32.8399	33.4179	35.681	34.8365	47.7394	52.1954	4.01976	2.28027	5.19959	2.7714	3.877	3.88201	22.9324	27.3577	34.022	76.4101	54.8294	60.8167	5.14547	6.0718	12.4267	3.42598	7.86835	4.01117
GLYMA_17G076600	12.4858	12.0638	12.0092	11.0854	14.5938	14.0264	24.6083	31.0158	29.7859	21.4279	25.0617	28.1727	26.7405	26.0388	35.6913	13.4889	12.502	14.0462	25.6344	22.0581	35.7276	31.6916	33.4588	38.071
GLYMA_04G018400	61.3798	75.3639	57.9516	23.6437	34.8296	38.9528	112.636	159.087	107.309	146.268	158.843	250.654	40.0389	62.6978	70.2547	25.1274	17.5942	18.4639	152.702	92.1829	139.997	174.733	112.298	154.555
GLYMA_08G192300	5.79946	5.63568	5.51246	6.37594	6.09533	7.02411	0.678145	1.02539	0.77663	1.2242	0.669658	1.55497	3.03877	3.95704	3.83947	7.70652	7.8896	7.91392	1.3661	1.34749	1.63987	1.87398	1.71125	1.75891
GLYMA_02G197600	0.864079	1.03075	0.626889	0.57075	0.318715	0.579986	0.0405652	0.161412	0.0774273	0	0.18208	0.313032	4.70434	5.47214	4.22186	1.3802	1.69538	1.54222	0.115637	0.152084	0	0.08123	0.0448962	0.181404
GLYMA_19G257100	39.6533	27.3079	33.166	19.0169	14.7933	13.9418	13.0842	16.5078	15.5326	9.16512	12.8918	9.67459	62.4371	61.946	60.5812	28.9096	26.2669	32.046	12.7361	11.2166	11.8569	10.0648	12.5385	8.02747
GLYMA_02G009500	21.0851	15.9166	23.8135	8.4332	11.8117	18.5754	5.51231	7.80981	7.89106	3.3124	6.84165	12.0614	58.4441	50.5687	60.4295	25.6464	29.4923	19.949	2.85703	3.7575	6.83735	3.09403	0.739495	4.38854
GLYMA_07G052000	5.72648	5.8767	7.81207	11.872	9.0297	8.57974	2.33312	3.95415	3.0513	2.24534	2.71506	0	1.22708	2.64309	1.58283	8.96731	6.63336	7.35605	2.4633	3.9686	0	2.07643	0.860738	0.966063
GLYMA_16G045300	3.76953	2.38056	1.06091	2.81817	1.9849	1.6577	0.10984	0.600962	0.576547	0.525757	0.554655	0.544892	7.53891	7.7101	8.77956	2.38249	2.95114	3.17735	0.313116	1.13246	0.899208	0.0549876	0.121567	0.245598
GLYMA_12G055200	22.7022	22.8536	19.1944	17.4382	10.3705	11.7217	0.0819834	0.733991	0.156483	0.784836	0.091997	0	77.2896	49.4455	54.6761	15.6208	29.1595	19.2432	0	0	0	0	0	0
GLYMA_18G003000	5.39652	5.62903	6.29507	5.77268	4.43837	4.88393	2.15202	3.76545	3.8692	2.73285	2.97547	1.864	12.7937	13.8791	19.1497	5.19738	7.35855	5.98692	2.70217	1.96301	1.40359	2.78951	1.10583	1.67554
GLYMA_10G184600	6.6297	78.0275	63.4244	188.068	184.536	37.218	7372.13	5710.14	7292.19	13259.8	9929.1	14219.7	0.468758	0.865448	1.27214	2.45488	15.8557	7.99765	2738.41	2858.73	5408.77	3682.94	5914.65	4712.24
GLYMA_18G116300	1.50756	2.27995	2.20186	2.13647	2.00182	3.22211	10.8285	13.1396	9.11841	7.93168	7.71198	5.98708	4.31101	4.4698	4.18692	1.53988	1.65848	1.21913	6.24371	5.0275	6.88234	8.35787	7.30946	7.00871
GLYMA_06G017800	5.22696	4.03595	4.59947	6.89719	5.62573	7.08539	1.79438	2.21409	2.71692	2.8787	2.55567	2.11126	2.40925	3.04466	2.65762	5.75304	5.25373	6.55955	3.55766	3.89733	3.62897	3.62772	5.80511	3.31774
GLYMA_08G258900	3.41809	3.07603	1.50649	2.86867	4.25507	3.26936	3.6827	3.44795	2.68764	0	1.45854	0.477622	14.5266	13.7619	16.7741	4.23814	2.58681	2.86465	1.85261	2.23346	3.54688	4.12101	5.99395	1.45312
GLYMA_10G262700	0.42729	0.653856	0.547267	0.706871	0.687403	0.479847	0.35413	0.393722	0.497009	0.227908	0.116878	0.620031	1.39688	2.12389	1.87317	0.318945	0.479728	0.482065	0.197941	0.175721	0	0.271137	0	0.37262
GLYMA_14G140400	11.7767	8.10475	10.5978	12.3019	8.26997	8.86749	8.16548	10.4708	7.97541	8.8987	7.73114	9.77513	29.7934	22.6644	29.2128	12.2634	12.7867	12.4955	6.97095	7.23478	10.4448	9.64453	10.6611	9.69936
GLYMA_07G253500	56.0255	67.9797	71.1567	76.9066	93.2235	92.0671	131.297	79.1755	130.309	245.178	191.551	240.586	28.8435	43.9727	40.1121	93.8397	85.6946	72.3432	218.925	265.095	383.935	271.945	540.361	324.367
GLYMA_14G199200	14.5256	13.4795	11.6532	12.6373	12.1625	12.3705	16.3948	19.0389	17.8177	14.1777	14.5547	15.462	22.6299	28.4757	38.5882	12.4891	12.0232	11.8248	16.4032	13.7397	12.3773	17.8944	15.757	16.4672
GLYMA_12G065400	36.3856	41.0058	33.1466	28.3903	23.2732	23.2239	28.7774	26.8711	25.2667	39.5655	35.5646	36.546	90.9926	72.7647	68.8776	31.9196	43.1343	33.4879	20.0528	16.5431	28.9952	24.2795	17.4961	27.9685
GLYMA_13G236600	30.5127	27.862	35.9599	17.5269	13.9483	18.5334	25.4883	29.7701	33.8855	36.0715	27.4632	42.7763	44.3176	30.93	47.5113	14.6694	16.4402	17.2927	23.8579	22.1068	31.9419	26.5353	13.0522	37.9938
GLYMA_12G141000	13.5223	18.0664	15.2224	18.2009	16.1559	24.789	7.57296	7.45293	10.5966	13.1209	23.8305	10.4875	6.0169	10.7374	12.2291	38.0078	25.2164	24.0557	18.4892	16.4188	14.7989	27.8196	24.9655	31.3045
GLYMA_14G099200	9.41705	12.8624	13.8886	10.7408	7.96071	9.8121	1.63087	3.03757	2.81482	1.70836	2.84244	0.918054	41.0619	43.7604	59.3707	16.7058	24.0914	20.419	0.593493	0.813072	0.437024	0.382161	0.230424	1.62931
GLYMA_03G105400	39.0352	39.7344	43.0971	43.8986	37.3259	42.2317	36.5687	35.3019	46.0674	52.0113	46.7445	53.6339	37.0777	32.122	26.5818	68.3782	55.3841	68.9094	52.9381	63.9601	100.604	55.4616	55.9582	65.0571
GLYMA_02G297200	6.73873	7.66683	5.54543	5.42962	4.08198	5.66561	9.90656	9.19777	13.5723	6.98479	9.93081	5.09643	14.1372	25.6569	29.4005	8.05208	6.94752	7.38705	10.1246	8.74872	13.4751	9.74239	13.888	8.95869
GLYMA_13G051600	0.0500972	0.332197	0	0	0	0.0252196	0.0635006	2.17931	0.0606022	0	0.285027	0.105004	0.676299	2.36563	2.16771	0	0.0270811	0	0.150848	0.208312	0.599824	3.14714	0.281121	2.7332
GLYMA_02G072300	10.1196	12.2463	12.2465	10.5051	10.2891	10.5088	13.3643	15.9667	12.0493	12.4908	9.19396	16.6576	22.8349	26.2827	24.4911	12.3389	10.1961	10.3794	18.8252	18.5059	20.2152	20.7099	22.0753	30.0322
GLYMA_10G221200	4.68316	4.92924	5.42077	7.02211	6.73679	7.62043	16.5792	19.952	20.1143	15.6213	17.494	11.2701	2.03406	2.93916	3.12024	6.73242	6.87873	6.4176	14.3864	14.1624	17.256	15.1287	17.8515	12.3679
GLYMA_13G219100	0.0583181	0	0	0	0	0	0.369605	0.441206	0	0	0	0.16298	3.61565	1.97116	3.50818	0	0.18915	0	0.140482	0.207854	1.11721	3.47855	0	1.32227
GLYMA_06G187000	3.45562	3.39939	3.21096	8.59827	11.6038	6.78002	3.59399	5.41864	1.98293	2.68794	3.90693	4.02389	20.8662	13.3889	22.1155	7.64268	5.36454	6.68333	2.02769	2.31589	3.04123	3.87952	2.54821	1.75787
GLYMA_12G112000	24.2525	28.5068	22.8669	17.692	22.9605	17.9939	58.2251	72.0233	55.0199	70.5667	66.6661	94.2809	24.3543	34.7206	22.837	9.792	13.6706	10.325	48.0985	53.3935	48.624	61.2799	49.4065	73.4121
GLYMA_02G116300	35.9916	42.7757	41.838	48.2829	60.0033	51.4912	78.9	57.7997	81.4451	94.0666	99.7849	79.5176	15.1686	21.8574	16.4378	40.6781	36.4949	34.0468	80.8693	74.1049	78.2525	89.7126	125.193	94.0994
GLYMA_11G185700	3.12369	1.75429	3.40907	3.3004	1.99984	2.87545	3.28067	6.18942	5.20922	2.35934	2.76104	1.49652	22.7133	35.2233	49.1671	12.1005	13.3398	11.2898	7.95461	8.32344	11.5051	10.5903	6.16632	11.4774
GLYMA_14G003800	2.37648	1.55853	1.65616	1.67805	2.45775	1.28838	0.173786	2.18978	1.38212	0.554559	0.910062	1.66037	5.39267	5.04304	6.99362	0.788395	1.97639	1.29269	0.385314	1.57457	0.0729591	0.753999	0.705249	2.39623
GLYMA_01G038500	3.75377	4.69684	3.8928	4.4434	4.05821	4.10277	2.16276	2.91079	2.28259	1.77466	1.77023	2.46836	10.418	11.1153	13.6432	4.71819	4.68772	5.8882	2.3694	1.74093	1.44207	2.3947	2.30919	2.21879
GLYMA_11G243400	0.930884	1.5983	1.82346	1.40382	0.637355	1.0544	0.221239	0.806966	2.46331	1.71453	2.56537	1.30076	4.36343	4.3957	5.09633	1.0664	1.13222	0.792351	0.630674	1.93538	0.371522	0.812204	0.489719	1.15425
GLYMA_17G126400	20.1493	32.6985	29.0621	20.0515	21.2313	17.9655	41.4658	54.3526	46.1619	41.2423	40.1142	44.2642	40.1642	44.048	35.5474	19.0587	21.712	15.8927	38.4356	37.1579	51.211	45.715	52.9714	45.4581
GLYMA_07G083000	24.453	27.8611	27.527	24.5874	34.5417	29.5635	122.357	103.723	132.367	144.315	126.258	107.002	2.70889	1.89954	2.98656	9.44025	7.89716	5.21972	70.7613	88.1883	87.9212	70.0784	102.642	84.351
GLYMA_13G143200	0.543873	0.429339	0.799024	1.42641	0.27082	0.547587	1.03408	1.25726	0.767572	0.471397	2.0629	1.77327	4.3509	3.96495	6.79217	0.488663	0.784004	0.189922	0.43671	1.29229	0.289418	2.30077	0.381493	1.54143
GLYMA_15G078500	5.70672	5.85643	8.15108	2.9934	8.52493	7.18212	2.10978	9.59429	2.01349	0.824376	4.39675	4.31936	9.98657	18.2014	18.8209	2.82008	1.79952	1.4946	2.29114	0.282493	0	7.84596	0	2.69564
GLYMA_15G128300	2.94136	2.58182	2.6694	2.1515	2.31117	2.93427	0.0342047	0.136103	0	0.0935558	0.0767651	0.113121	5.3699	5.55304	4.98383	1.97844	2.24644	1.9506	0.130007	0.0641186	0	0	0	0
GLYMA_09G112700	7.11939	7.03555	6.28423	10.6038	13.8739	11.1945	0.835572	0.775788	0.903757	0.457087	1.75024	1.65803	3.25201	4.1941	4.40611	13.1251	8.78986	10.3128	1.21743	1.67075	2.80632	1.33855	2.58939	1.93057
GLYMA_08G062800	2.21187	1.49319	2.39047	1.73365	2.10151	1.68943	2.96478	3.10956	4.15192	4.45125	3.47156	4.36965	3.30503	1.84503	1.74405	0.465997	0.439787	0.426147	3.70521	3.35271	2.02936	3.00069	2.28265	2.81017
GLYMA_15G160300	5.55354	4.66686	4.09043	4.19338	4.59408	4.32887	1.53277	2.92244	0.677225	0.368775	0.525551	0.735338	11.5211	13.7688	12.2065	4.39423	6.69415	5.93523	1.28115	1.11738	0.160872	0.923631	0.816792	1.15827
GLYMA_13G269100	4.58198	5.39168	7.53795	3.60514	6.6665	5.40617	0.181496	0.180547	0.129909	0.062053	0.152749	0.40016	34.2568	22.882	31.1674	8.33663	12.5779	13.6878	0.0862304	0.127584	0	0	0	0.0507271
GLYMA_15G234200	3.8416	3.38893	4.18585	2.87147	2.9411	2.8767	8.79538	10.9291	8.62628	5.41072	6.11305	8.5888	6.31451	5.56144	5.27059	2.04509	2.59582	1.55949	8.0394	5.02039	5.40456	8.31863	4.41248	8.23388
GLYMA_11G130900	53.8911	57.0632	44.5717	44.098	27.789	27.7324	0.151799	0.30201	1.4487	0.207598	0.17034	0	176.4	120.721	120.322	44.676	70.8229	54.8257	0.144242	0.142278	0	0.30397	0.504017	0.169707
GLYMA_12G030100	3.31242	4.9764	4.53691	4.50662	6.21105	4.40329	10.1358	12.9869	7.76358	7.13267	12.11	7.95534	10.791	11.4224	9.96855	5.38501	4.53245	3.90388	13.6208	10.7606	14.4595	18.7857	25.4128	16.7223
GLYMA_08G344200	67.3744	83.0514	65.1482	37.9898	41.3785	36.6517	66.4963	80.5077	70.4931	69.7946	69.4676	86.0219	121.214	82.7519	81.162	44.3353	45.075	43.3775	49.6419	39.6256	56.7458	51.2789	45.8553	50.5737
GLYMA_03G041000	3.24855	1.86505	3.37455	5.06034	6.27435	6.59103	12.7898	11.4817	14.4686	11.5186	10.0814	8.66597	10.7299	12.82	19.0121	3.50254	5.5875	4.07354	14.8208	17.1335	17.9941	17.303	16.0197	23.7847
GLYMA_06G102300	46.2997	52.416	65.4249	40.7131	64.2356	67.1192	206.708	135.686	216.346	213.026	247.611	169.336	17.1457	25.6754	25.7731	56.3055	43.5071	54.5103	260.261	322.229	337.147	262.94	451.938	266.276
GLYMA_U027400	108.948	155.358	157.578	189.908	177.834	187.427	945.877	682.14	913.768	848.818	837.309	580.533	38.6694	66.6152	70.048	175.737	145.865	124.107	767.487	786.196	677.113	785.611	1260.72	805.604
GLYMA_14G086500	9.20779	12.9419	11.9511	11.5838	14.2396	12.4363	18.5033	22.2294	20.6924	20.3088	23.585	24.6344	13.25	14.5863	15.88	5.24635	6.96035	6.82289	17.3567	16.1865	16.8507	20.3311	10.8695	23.8687
GLYMA_06G220700	52.5042	53.8624	59.3457	66.612	80.9973	88.9165	58.4462	33.2979	71.6674	57.6409	40.6096	31.5874	7.15481	9.93054	10.6518	26.2735	17.4142	25.5646	46.4192	32.3179	40.668	50.929	66.1409	45.308
GLYMA_07G055300	9.22717	10.6973	7.90766	5.14954	4.62135	4.59107	0.849991	1.62345	1.91442	1.39492	0.915659	0.712138	22.1823	14.2127	12.767	3.67288	6.17692	6.63163	0.452298	1.05161	0.171285	0.612744	0.413926	0.418119
GLYMA_10G015000	0.458576	0.144802	0.399236	0.801803	0.152231	0.153902	0.258341	0.25699	0.123275	0.176652	0	0	6.92946	2.53267	4.51702	0.16481	0.661047	0.854058	0.12274	0.42374	0.0813426	0.193993	0	0
novel.476	0.575147	0.74556	0.681906	0.412835	0.391906	0.0609552	1.15109	1.29775	1.75769	0.89206	0.731959	1.52275	2.4519	3.46069	2.17239	0.718029	0.22909	0.380544	2.4428	1.22275	3.04449	1.26776	1.31646	2.31641
GLYMA_18G294400	5.8087	6.17358	6.69521	5.59835	6.4668	7.88103	10.9095	12.3114	12.2254	6.99938	9.7567	8.74361	2.06606	3.4976	3.04024	6.87387	6.931	6.43156	13.2531	15.4992	11.4784	13.545	18.3019	10.2726
GLYMA_02G228300	2.15707	3.03411	2.88094	3.01725	3.02703	3.29061	13.381	17.5145	13.7586	12.4075	14.1321	14.2031	3.75846	5.91332	6.24314	1.55048	1.66074	1.43803	11.3764	6.2126	10.1221	15.9276	9.99533	14.867
GLYMA_10G243800	13.3998	13.643	11.884	7.58215	5.83177	6.53319	9.49548	24.2132	14.4227	3.56655	13.6568	10.4677	13.6105	11.0134	13.4179	5.6311	4.61989	4.6424	10.4842	25.9476	1.68439	4.82052	5.55067	21.0819
GLYMA_11G163100	7.87085	7.24596	9.33755	2.55855	2.64964	1.11614	0	0	0	0	0	0	84.9148	50.2536	53.2327	7.76909	15.7006	24.3883	0	0	0	0	0	0
GLYMA_09G094900	1.30906	1.15739	1.28212	0.915534	0.478016	0.790797	0.995575	1.54057	1.58355	0.680768	1.36544	0.304865	4.53797	6.98396	7.04583	1.55255	1.5568	2.05707	1.20879	0.673927	0.417963	0.996796	0.734578	0.742019
GLYMA_09G206200	4.77809	4.26512	4.4698	3.43812	4.51445	5.95173	11.7247	17.9971	15.3763	6.58372	14.2895	7.27578	7.19763	7.1859	8.11349	2.9391	3.07961	3.36913	6.01319	2.61996	0.73345	4.89776	1.24609	5.03483
GLYMA_18G256400	2.74571	2.40934	2.6043	2.27405	1.89971	2.47347	0.732699	0.76531	0.664293	2.00406	1.2744	1.00965	9.16183	9.68279	8.5712	3.02271	4.68711	3.42144	1.00952	5.04756	0.230702	1.2838	0.121639	1.06488
GLYMA_11G040600	0.407792	0.656706	0.599103	0.598927	0.852846	0.574807	0.361827	1.69684	0.493303	0.56552	1.10206	0.455858	1.59036	1.62158	2.324	0.131903	0.22044	0.128162	0.834977	0.58137	0.781212	0.414024	1.60183	1.21354
GLYMA_U029700	1.44247	1.50587	1.12446	0.895602	0.791565	0.770617	0.783598	5.08531	1.6025	0.663396	0.963053	1.23405	3.03207	3.45327	2.82719	0.698274	1.08211	0.70931	1.631	0.699475	0.140987	1.4944	0.495576	2.2944
GLYMA_02G158300	2.69259	3.57093	2.63719	4.85854	4.39771	4.66287	17.0649	21.3214	17.3283	18.6702	28.6473	10.6854	12.1703	26.9817	24.211	6.15459	4.77415	2.70794	21.7935	20.0892	2.40717	21.1865	12.2387	14.652
GLYMA_07G136600	48.7486	32.1994	48.5159	49.4158	34.9623	64.7461	8.80919	9.95317	10.7597	8.52733	7.99356	4.9555	27.9702	34.6584	48.203	83.5194	76.884	84.9259	13.1588	16.4453	25.7738	10.4896	14.4641	10.2943
GLYMA_03G201000	41.8969	46.9783	46.3873	56.4331	55.5344	60.1491	99.9455	102.892	119.353	108.651	118.869	81.2448	117.547	119.704	159.094	65.815	36.0121	46.5009	92.7758	77.3351	73.5324	101.672	82.0364	89.874
GLYMA_20G137900	7.9157	4.8062	6.41259	5.30054	10.1475	8.98717	0.907287	0.902542	0.636673	0	0.0598886	0.147086	47.4301	36.1647	46.3246	13.0062	21.8502	20.4888	1.36925	0.375168	0.302478	1.33588	1.21089	1.43199
GLYMA_15G036100	20.0349	24.8705	24.2662	15.055	19.4703	19.838	24.8459	31.6904	31.6671	20.7673	21.0646	21.5843	34.8182	41.2278	49.417	21.244	14.9088	17.0099	20.5696	12.2645	20.7938	17.4038	13.4453	18.1689
GLYMA_02G033600	19.0852	14.4716	17.0818	19.931	21.8801	26.7681	27.7753	29.6673	31.481	29.933	32.5426	21.1654	9.57848	12.2758	12.21	24.3414	19.5421	23.787	30.8753	28.7239	31.5045	30.2077	36.8525	25.1851
GLYMA_11G090200	47.3013	47.0669	40.9548	44.6401	45.0606	59.6084	0.368586	1.12442	0.680074	0.168025	0.358459	0.623034	24.5419	15.88	14.8124	39.5247	37.9982	38.0788	0.303538	1.05943	0.092844	0.221423	1.25101	0.879083
GLYMA_18G083200	17.1797	17.9954	19.6018	18.9475	23.9825	22.28	5.79207	6.18921	7.36479	4.18388	4.70589	2.86099	10.888	11.1072	14.7251	26.6514	22.6197	23.4239	3.46228	3.36681	4.02626	3.23515	5.00282	2.11363
GLYMA_15G071200	58.3345	63.8934	63.4339	83.3941	95.2915	81.7359	2253.63	1610.79	2008.52	2269.88	1958.08	1875.49	9.21314	18.3183	12.4492	33.0676	44.3542	29.4501	2024.64	1953.88	1985.99	2109.94	2557.61	2021.83
GLYMA_04G190800	21.1252	15.3046	23.4528	13.4972	10.4992	14.2653	6.77516	5.31727	8.69162	4.95874	6.59028	3.45295	28.6857	26.2746	36.5533	13.003	7.27431	13.2814	1.73078	1.9625	3.64477	1.36351	0.828981	1.82701
GLYMA_13G302500	8.51506	7.98449	8.48074	7.81633	8.16495	7.84912	18.5235	23.7588	23.6983	29.671	31.22	23.4752	20.5105	27.1681	38.0713	12.2204	9.6414	7.77525	30.7678	36.6031	44.7305	32.4925	39.3074	40.4394
GLYMA_09G022300	199.249	202.782	217.889	222.127	208.395	229.406	497.372	383.404	650.293	801.532	859.453	463.195	33.7167	49.9181	47.6337	110.708	87.5621	86.3663	127.075	148.89	203.117	156.674	207.258	172.562
GLYMA_19G144700	9.97979	8.93547	10.0317	7.37003	10.135	11.1276	15.5904	12.9424	15.5142	9.78804	9.9925	16.5139	9.32304	9.26841	8.06094	21.1898	14.4807	20.841	18.3465	15.0805	18.9717	12.6932	12.2811	14.7935
GLYMA_05G236400	1.13726	2.15463	1.51485	1.19307	0.860766	0.778616	0.317136	0.143399	0.275146	0.630853	0	0.381391	5.43598	4.63534	4.8249	0.833799	1.96726	1.73944	0.109581	0.378311	0	0.14433	0.0957259	0
GLYMA_19G038600	0.51218	0.485184	0.464019	0.429853	0.153023	0.309406	14.0392	20.8599	7.32653	3.88437	5.70059	3.73947	0.998732	1.41294	1.47297	0.303724	0.387617	0.268282	11.7055	2.47961	2.53474	9.71764	7.1134	8.02014
GLYMA_01G206700	6.95507	6.64479	5.35642	5.17608	7.10411	6.1048	3.61677	5.69661	2.8045	5.46149	2.79024	4.31936	15.0393	14.242	16.6251	4.67877	5.20574	7.41074	2.36274	4.37865	5.50418	5.20549	1.08412	11.2038
GLYMA_06G078400	6.04224	6.30257	5.78494	5.66217	5.07087	5.74173	2.58163	3.08175	2.05316	4.17788	3.13837	2.27677	18.1603	11.1023	13.9	4.7579	5.46823	6.57883	2.04425	2.37937	4.87719	4.26491	1.23814	2.8862
GLYMA_13G118800	3.19891	3.7086	4.84537	4.74119	5.33432	5.43035	6.84833	5.40545	9.17929	4.94882	7.64512	2.36492	3.17095	3.64233	4.25929	8.00093	6.81641	7.30641	18.7382	20.5379	16.805	13.7017	16.6201	11.491
GLYMA_07G238700	1.79299	1.31496	3.05901	2.85182	2.64964	0.873501	1.97945	5.25093	3.3584	2.9076	2.22123	4.04098	9.31181	8.33727	12.3302	2.49442	3.50176	3.63552	3.34383	1.16815	4.06273	3.67015	1.6228	3.11456
GLYMA_19G055100	16.005	11.8928	15.5128	6.67257	4.71967	10.9242	3.84664	2.56849	1.70981	2.37809	1.71477	2.32357	20.7853	17.7706	22.5508	7.48522	8.76418	10.6699	1.30183	3.16087	4.04831	1.74103	2.85766	3.12225
GLYMA_16G060800	1638.36	2099.17	1989.55	2300.77	2886.71	3067.98	286.659	183.548	365.548	442.771	271.548	209.186	504.029	617.365	1042.23	2707.3	1858.82	1626.12	348.952	348.555	746.147	314.522	895.524	330.495
GLYMA_13G272300	1.08092	0.80453	1.5124	1.49846	3.03722	3.16774	0.0978656	0.0973538	0.210147	0.03346	0.164729	0.269716	2.2197	3.08938	1.75189	8.71994	5.42577	6.06633	0.488216	0.573295	0.862806	0.293957	1.21853	0.38294
GLYMA_06G157400	19.3112	25.9034	26.1466	21.8149	20.9859	24.2961	134.217	325.159	128.241	64.7554	85.2598	86.5656	39.8267	75.3165	86.0219	27.0508	20.1099	19.4214	142.868	107.371	119.271	168.889	131.945	143.659
GLYMA_18G064300	6.98856	6.90494	4.41598	4.80886	2.17028	3.10202	0.190502	1.13703	1.09084	0.65132	0.748196	0.630023	29.2311	19.5724	17.1302	7.94007	8.2868	8.02978	0.271527	0.178553	0	0.190736	0.210841	0.745417
GLYMA_17G065400	0	0.150286	0.0776919	0.166434	0.236995	0	0.15082	0.100021	0.0959575	0.137507	0.112828	0	1.86408	1.61658	2.59519	0.042763	0	0	0.0955413	0.0942403	0	0.151005	0	0
GLYMA_20G062000	2.01357	2.42214	2.28517	4.2583	5.69759	6.11413	3.11947	4.47337	6.18614	3.65669	7.3192	4.7787	2.81255	3.52685	4.75607	0.792587	0.725649	1.1719	6.19781	4.21484	3.36758	9.16707	10.3127	9.33016
GLYMA_01G203400	18.5692	26.1116	19.2264	11.8654	17.6764	17.2635	18.402	35.6992	28.2976	7.5666	12.9317	17.186	18.6894	34.6426	28.7852	10.8946	10.5073	10.6614	47.084	46.5574	60.7518	26.688	33.9331	33.525
GLYMA_19G215600	2.82789	2.93224	3.33113	4.53019	5.06168	5.50201	0.43595	1.06008	1.29438	1.1924	0.652265	0.480588	1.9107	2.31739	1.77454	5.52114	5.16443	5.44462	0.0920549	1.31662	3.17236	0.533482	0.536105	0.649843
GLYMA_13G333800	18.3112	22.0642	22.167	19.5172	22.6856	19.3949	24.7886	23.2736	23.7458	31.8691	34.7965	36.7428	69.1417	54.1737	49.2402	29.2194	24.3899	26.6259	21.8784	16.9685	25.023	18.2192	24.5581	25.9486
GLYMA_11G077300	8.5903	8.17954	8.76111	8.20532	9.08511	9.48259	15.1241	17.1517	11.894	6.76637	9.75804	7.68556	17.0472	20.8424	24.4203	10.4257	9.35126	9.18514	13.3027	9.71382	10.1496	14.4109	12.7771	10.518
GLYMA_03G193100	15.6762	18.3029	17.9204	10.2222	9.56167	10.3383	3.11041	3.30442	1.95974	1.36285	2.10097	3.0627	46.2892	27.8761	30.3729	16.234	14.1664	14.4009	2.2095	2.32093	7.03617	1.60246	1.73796	2.16069
GLYMA_08G118000	0.511786	0.822071	0.740988	1.16718	1.10801	1.07537	3.4128	4.5453	4.97975	4.70587	3.0384	3.35804	3.38217	3.45084	3.07635	1.17558	0.505199	1.00237	4.07372	3.51597	5.93235	4.37713	3.09041	6.27496
GLYMA_18G273100	5.20421	4.81111	5.00501	4.96627	5.86972	6.59702	4.05332	4.74367	3.90623	3.36944	5.66321	3.63601	6.14461	5.23594	4.86371	1.9267	2.23703	1.9049	6.57026	6.74152	6.30618	8.9919	7.30086	4.93135
GLYMA_15G258500	2.65142	2.56511	2.40348	2.48563	3.08998	2.98192	2.35971	2.8453	3.88983	4.79177	4.25274	2.99547	7.33357	6.70174	5.83459	2.40254	2.98854	2.8072	2.78581	3.51862	3.73747	2.00464	2.21594	1.55888
GLYMA_16G178100	0.0709229	0.201554	0	0	0.141263	0	0	0.089428	0	0	0.100879	0	2.6241	3.80732	5.08978	0.152936	0	0	0.0854227	0	0	0.270025	0	0.402016
GLYMA_01G080500	74.953	85.2268	77.6526	62.5138	68.7265	70.9134	327.694	434.242	367.613	375.048	352.477	389.916	91.2632	150.879	146.562	60.2265	49.7282	50.3715	404.132	312.398	455.161	376.24	326.98	392.202
GLYMA_16G210800	1.07503	0.904161	0.88563	0.737809	0.88051	0.910409	0.598551	1.31753	1.05738	0.417993	0.585915	0.126352	1.02478	1.81781	1.73895	0.357475	0.521389	0.347337	1.27062	0.919098	0.288709	1.13482	0.873876	0.555265
GLYMA_09G144200	1.58645	1.04042	1.05579	3.11524	1.19508	1.12629	0.0257807	0	0	0	0	0	5.16602	8.02713	5.7312	1.33769	2.17695	2.5995	0	0	0	0	0	0
GLYMA_03G001500	10.6569	6.63033	7.96092	6.7269	10.9729	9.59307	11.6193	17.0816	11.3074	7.51468	9.44168	9.4648	14.9465	20.6947	30.3573	5.45294	5.41907	9.08279	9.24603	6.70598	6.19965	10.2009	7.85526	12.0302
GLYMA_16G116300	18.8637	18.185	17.1297	18.3479	16.5883	16.0577	27.0776	29.9289	26.295	41.5787	32.9318	37.6473	40.0585	36.4293	32.0376	13.9631	20.4393	17.2752	19.1593	28.5949	29.0509	25.3669	13.8451	30.1541
GLYMA_02G153100	2.36704	3.69316	4.77305	0.657319	2.56532	1.61217	0.441226	0.263351	0.757956	1.68956	0.495118	2.0429	11.6957	6.36727	7.34734	1.80149	1.43009	2.69853	0.41926	0.16542	0.222283	0.441767	0	1.28253
GLYMA_17G030200	1421.68	1382.88	1731.2	1404.48	2087.71	1983.15	3145.62	2609.47	4062.47	2643.84	2508.37	3061.73	1574.45	1917.87	1797.64	4698.19	2856.1	3752.01	3639.2	4265.3	7620.64	3132.66	6693.43	5554.94
GLYMA_20G078700	8.80484	4.78568	8.76505	6.25892	2.10832	3.14876	47.6916	51.7495	84.0451	34.2793	49.4106	14.5219	16.6471	19.7542	9.03845	2.90504	5.51389	4.43559	14.8353	21.6642	1.4594	3.72475	7.82975	14.8636
GLYMA_16G199000	0	0	0	0	0.0347895	0	0.265675	0.0440476	0.169032	0.0605556	0.0993751	0.146439	5.4145	5.00077	8.6269	0.188321	0	0	0.126224	0	0	1.68467	0	0.544533
GLYMA_14G176500	0.0716456	0.0678692	0.140343	0.0751617	0.0356757	0	0	0	0.0433345	0	0	0	1.21795	1.31765	1.89031	0.115871	0	0.0375282	0	0	0	0	0	0
GLYMA_04G112500	16.8729	15.2771	14.1063	15.305	15.6896	15.2987	9.33477	8.46314	9.69807	10.423	9.74568	8.33667	36.3087	34.1962	42.2551	14.1215	20.2073	18.7016	4.77186	7.91864	7.14336	6.98009	6.01575	8.52057
GLYMA_17G112900	22.6319	14.6425	21.3912	7.30543	12.294	9.82634	9.0274	10.5767	15.6353	5.94425	6.82839	19.5349	25.6385	24.4393	18.5401	9.04389	10.2094	11.2744	22.9382	10.0281	4.54786	9.50713	0.296036	13.307
GLYMA_05G136100	0.345687	0.201518	0.442751	0.083689	0.317785	0.455139	0.640409	1.54236	0.546844	0.230478	0.302581	0.743139	0.983859	2.00906	1.29093	0.143352	0.229991	0.111429	1.02489	0.56865	0.339609	1.28239	2.27556	1.16815
GLYMA_13G267600	11.243	13.3007	12.1281	7.8813	8.51372	15.4408	0	0.391977	0.0626754	0.449068	0.442167	0.941166	7.87513	8.29254	6.7256	19.7751	17.9248	13.8408	0.561632	0.369323	1.07526	0.92055	0	2.49631
GLYMA_11G081000	11.4401	13.6389	10.8222	9.54273	12.1712	10.5069	24.404	24.206	24.0327	28.441	26.9085	30.4898	48.8847	32.2324	54.0071	18.3515	20.8151	18.0064	24.0629	23.2711	50.6028	22.4509	24.0345	29.8137
GLYMA_02G047400	6.6602	5.84751	5.96631	3.28051	3.19509	3.10751	7.97883	20.0732	12.4782	3.37912	6.18073	5.84496	15.0258	14.1706	10.7577	4.68512	6.19077	5.87112	13.011	10.1802	2.7878	10.3079	2.90558	20.948
GLYMA_15G161700	4.54602	6.1672	6.12904	8.56676	10.6756	12.4315	16.7178	19.8149	21.1485	20.1389	20.2366	21.8802	2.69389	3.06866	3.16887	7.01937	7.03861	5.87956	18.9274	19.4031	23.8777	21.9378	28.3839	25.5298
GLYMA_10G092100	8.51893	8.29408	10.2236	11.0885	12.9092	14.9835	32.2612	22.047	43.8929	39.2431	38.2585	32.0374	4.96928	7.10965	4.77279	17.0659	11.4843	12.5604	56.9082	58.6636	71.5252	52.3218	55.9189	49.5551
GLYMA_11G018500	7.22472	9.71899	11.6965	22.1841	27.2032	20.6264	132.891	150.457	120.081	222.457	170.895	184.16	4.84938	8.06773	7.17213	20.4521	16.8702	13.513	109.666	125.888	219.51	150.806	206.225	180.078
GLYMA_18G064400	12.054	12.053	13.1178	8.95728	6.16898	3.87688	0.212209	0.633296	2.22775	0.870642	1.90503	1.63756	51.8982	26.1299	33.5704	9.38632	14.4801	8.41857	1.20986	0.795594	0	0	1.40919	0.711732
GLYMA_19G212300	0.661703	0.626825	0.473603	0.186894	0.329493	0.256239	0.193555	2.47097	0.615736	0.397056	0.253396	0.142249	2.26502	2.78305	4.96895	0.631119	0.990545	0.479911	1.31809	0.755896	0	2.51931	0.571254	1.80325
GLYMA_20G138100	6.1792	6.40399	8.29076	10.9734	12.0376	14.081	10.656	7.59607	11.599	8.62967	11.4617	7.33519	5.21057	9.58981	9.0767	21.0939	19.0156	17.7561	35.2061	38.754	47.5605	39.161	52.8	46.3901
GLYMA_08G019900	7.22097	4.74638	5.14794	3.55578	1.02733	1.87939	9.27746	11.9543	15.9253	6.98251	10.6901	3.56929	9.97162	9.57136	6.1692	2.38333	2.76162	3.24203	1.89328	1.92586	0	2.30662	0.82695	1.53143
GLYMA_10G112000	29.1923	17.4013	34.7649	19.1841	14.9905	23.1709	5.46629	5.33313	5.86889	5.75049	5.30824	8.92312	69.9523	46.87	51.6831	23.8296	30.3505	25.4995	6.89225	4.28595	5.29584	6.5255	8.08593	10.5183
GLYMA_02G000800	0.0871159	0.247573	0.0426618	0	0	0.219277	1.04902	4.284	0.790376	0.981591	0.185867	0.36519	1.56806	2.12179	1.42506	0.0939271	0	0.136895	1.20665	0.465739	1.04306	4.42236	0.122213	7.77741
GLYMA_11G069700	0.175162	0.165929	0.114372	0.122506	0.116295	0	0.148017	0.294487	0.565045	0.506067	0.830483	0.326347	2.56899	2.26372	2.03346	0.125905	0	0.244668	0.210973	0.346833	0	0.0740995	0	0.24822
GLYMA_15G202100	1.3405	1.30241	1.48125	1.11782	0.753075	0.657525	1.30704	3.20717	2.57792	2.8004	3.32449	2.44948	4.15891	3.58783	3.44612	1.0006	0.780377	1.36831	1.36617	1.22506	2.52412	1.61399	1.25371	2.72764
GLYMA_08G232400	5.5379	3.93451	3.50687	3.80635	2.71004	3.02819	1.69438	2.0467	2.3678	1.1586	1.01857	4.66967	17.6637	11.865	13.5532	4.32375	6.50339	5.95159	0.862513	2.09856	1.14321	1.87822	1.27251	1.15009
GLYMA_02G055500	3.65053	4.10965	4.74996	5.55028	5.63773	5.80617	5.47667	5.82605	5.31203	4.73846	4.69073	4.13996	8.94099	9.71259	11.9674	4.10708	5.16699	4.8774	6.62716	6.99786	6.4472	5.66244	7.39736	4.84825
GLYMA_07G106000	1.9853	2.51937	2.67821	2.04344	2.98438	5.61943	3.37111	3.77857	5.61885	3.05188	2.87711	2.66945	4.45748	5.95813	7.82744	1.97897	1.61992	1.92285	4.51167	2.35863	4.00659	3.8031	6.67381	4.93663
GLYMA_15G256500	11.1412	9.64155	12.8617	15.0563	13.3657	19.6869	4.11045	2.83393	4.27239	3.78471	3.88182	3.8135	5.84342	5.1708	7.04808	11.7008	11.9411	13.1853	4.52456	4.8444	10.2001	3.62653	5.04477	5.32337
GLYMA_12G086100	2.05085	2.91414	3.6473	0.736041	0.429986	1.08677	0	0.476361	0	0.374223	0.0767651	0	6.15244	9.06728	8.20196	1.39655	2.8591	2.37465	0.325019	2.88534	0	0	0.151426	0.3824
GLYMA_01G097400	9.40716	11.923	11.9282	15.3933	20.9452	19.5666	12.048	16.261	21.0043	14.9788	12.8239	10.9124	2.33137	2.57703	4.88658	11.0216	8.95424	7.99332	23.5641	7.49595	9.91647	25.8843	36.1834	25.2984
GLYMA_17G093900	10.5104	10.3564	9.97244	19.5912	27.4765	21.0698	3.62798	6.44888	3.40562	5.20559	5.80634	6.42536	52.4101	32.7918	54.075	20.5901	15.3708	20.3994	3.61691	5.12851	9.81276	3.39424	6.77996	5.5853
GLYMA_20G136300	11.5898	12.5121	12.1156	8.27754	7.45494	8.84627	21.0285	27.4418	21.3273	21.7441	19.116	23.2624	9.10403	10.8895	9.97431	4.23803	3.96842	5.11702	13.6112	6.73008	1.43035	16.1025	5.9603	12.8605
GLYMA_17G222300	9.23065	10.2243	9.2958	6.31411	8.27059	6.84644	2.86089	3.4297	2.03023	4.01283	3.25148	5.62027	18.6635	22.265	19.8499	9.29719	9.60422	5.45648	3.10183	3.36899	3.51079	4.33332	2.11089	2.3783
GLYMA_04G046800	1.9208	2.68385	2.58676	3.12335	3.25195	1.59548	17.956	21.5556	18.4143	16.1489	17.0072	22.3443	5.33012	5.15567	6.03077	1.96743	1.34983	0.754592	17.9296	8.21518	10.6558	18.2827	18.9973	24.9058
novel.1963	0.488022	0.809023	0.768184	1.37136	1.99614	1.54426	0.0662776	0.197793	0.0421683	0.0302135	0.198328	0	1.18517	0.77971	0.827747	3.81479	2.26123	2.53802	0.209927	0.227775	0.445195	0.265436	0.317866	0.172893
GLYMA_18G266200	21.0322	18.5595	14.6162	12.1766	6.82259	7.8201	2.65487	4.29159	4.38117	4.00896	3.0412	1.89016	33.6857	24.9427	25.7887	6.44542	14.1527	10.3768	1.10368	1.03681	0	0.941418	0.612148	2.78257
GLYMA_12G137700	0.328319	0.349891	0.415353	0.416189	0.286099	0.482068	4.12692	5.86477	3.87236	2.82196	3.30785	1.58659	0.697664	1.49595	1.64586	0.294991	0.192269	0.2293	4.6794	2.0153	1.17931	3.94101	3.95341	4.38117
GLYMA_17G011400	2.54106	2.16072	3.39022	3.06458	2.41107	3.04189	3.98176	3.86002	6.12359	6.86745	6.03336	3.07542	5.10203	7.6977	10.7059	2.95546	2.46603	2.34762	6.12113	7.4878	10.7644	5.07853	6.73662	5.50059
GLYMA_17G121000	14.7556	17.1062	15.9316	17.0646	18.4387	18.7827	10.7322	9.9673	9.98735	13.8855	14.9914	22.7786	8.92346	8.76639	6.34027	16.6669	15.0793	16.7095	17.2645	19.1581	21.4811	17.4334	20.4539	28.5272
GLYMA_10G010400	0.139139	0.197708	0.204415	0.18246	0.138568	0	2.91003	4.12292	2.94552	1.80897	1.18744	2.91636	1.25223	1.38321	1.43172	0.075009	0.0376073	0	4.27343	1.65304	0.721908	6.18037	1.36637	8.67559
GLYMA_15G055800	6.87036	7.8196	4.01732	3.60377	3.06365	3.66512	0.714878	5.68911	0.992361	1.5998	1.02098	0.286573	19.3289	13.7619	13.9063	3.92488	6.70722	6.71403	0.988056	0.670039	0.491106	2.14726	0.431564	2.03437
GLYMA_19G246500	1.53586	1.87059	1.71915	1.61123	2.98626	3.60813	2.22488	1.93659	3.45041	0.25356	2.49663	1.32854	4.82688	7.19789	12.504	1.73479	1.89769	1.22588	1.58559	1.30333	2.56864	1.67071	1.64161	2.17644
GLYMA_08G087400	13.1433	15.7538	15.3687	14.2105	23.5965	25.9261	34.5096	18.8838	40.776	47.04	49.1531	43.2905	3.88928	2.66655	3.8688	11.6163	7.34657	9.22622	30.4763	55.8736	98.2747	39.6014	58.4513	54.102
GLYMA_01G069000	5.79917	8.30893	5.53786	3.42213	3.03206	5.10893	1.10261	1.37105	1.22766	0.628298	2.47457	1.72197	6.74141	9.80064	9.48641	2.18841	3.05649	2.4301	0.436549	0.86121	1.15725	1.56395	0.406777	1.33542
GLYMA_11G059200	12.0162	12.1127	9.25345	8.67979	6.55892	7.09271	0.860382	0.670827	0.377267	1.52646	1.12203	0.179442	33.9015	26.6997	33.0493	8.34702	17.0968	12.4153	1.21528	0.871802	0.0585739	1.04769	0.463252	0.103988
GLYMA_13G280900	4.38787	4.759	3.67475	1.86797	3.0399	2.56106	1.85395	3.20739	0.923126	1.98425	0.814067	0.533159	12.1459	8.15519	10.067	3.77104	3.30011	3.59747	1.07231	0.755506	0.304562	1.21058	0.0892123	0.360464
GLYMA_12G009600	4.1862	4.33732	2.65864	4.70043	3.5176	2.79888	3.15056	2.55675	1.38469	3.1748	4.04708	9.45977	4.02259	4.29163	4.55604	1.6573	1.48505	1.19916	2.87554	2.52555	3.81137	3.23743	1.78934	2.4563
GLYMA_11G064400	2.20284	2.0643	2.38951	2.31095	3.20813	4.60271	5.58442	2.38934	8.33812	5.25569	6.13175	3.90556	0.284232	0.141283	0.224981	1.17477	0.998728	1.66255	4.87847	6.10651	12.4407	6.79369	6.84522	6.51177
GLYMA_17G030000	10.089	5.79927	4.7968	4.82964	5.80416	4.19135	34.5159	64.2862	38.5095	15.5364	17.0671	37.2973	7.3462	11.0034	11.7847	2.58744	4.13006	3.23236	73.6176	30.78	35.4183	50.3456	54.0722	64.7528
GLYMA_13G275800	1.73868	1.28768	0.990783	0.696441	0.535204	0.954848	0.601053	1.39512	0.267689	1.64399	0.269787	0.265039	5.43723	6.0339	4.80423	0.579429	2.18736	1.02664	0.114226	0.375569	0	0.64191	0.443483	0
GLYMA_17G030100	279.597	325.576	367.202	327.386	530.608	490.25	504.368	534.515	852.057	624.815	646.884	915.13	265.797	374.405	370.75	1277.32	582.718	815.564	1005.15	1167.57	2582.25	927.406	1554.47	1646.4
GLYMA_17G021000	29.7844	26.1743	29.5575	22.9249	25.7909	29.882	14.6818	18.6123	18.4916	8.05878	10.3109	7.00988	61.0385	65.5896	82.52	37.0123	26.2948	32.9084	17.8736	15.0403	15.598	15.6331	15.0334	13.2502
GLYMA_10G031200	6.94981	7.8752	5.51439	5.58353	3.72347	3.80864	0.390282	0	0.159629	0.0762492	0.0625646	0	22.0806	15.6982	15.0406	5.50133	8.32216	7.74148	0.105958	0.156772	0.0702207	0	0	0
GLYMA_10G067000	0.529253	0.0835594	0.345576	0.647765	0	0	0.559044	1.66836	0.960349	0.91745	0.125466	0	2.99904	2.10456	1.95495	0	0	0	0.318728	0.314388	0.985732	1.4553	0	0.125
GLYMA_09G018800	26.0017	28.6052	30.8503	33.6542	37.5187	46.8244	4.80863	2.39174	4.92412	3.16811	5.5929	4.48844	9.42855	15.6772	17.5783	42.2013	32.8417	29.3863	12.4237	16.778	17.3289	11.7728	17.8307	7.8677
GLYMA_04G196000	12.3564	10.431	14.1341	16.0959	14.3945	17.0774	26.73	23.0832	27.7438	27.1895	31.8757	19.5279	7.93349	11.1732	11.7654	19.6642	21.542	20.6351	26.9645	28.0599	31.5909	23.3777	27.7289	22.873
GLYMA_07G088200	7.09485	11.8549	15.2972	4.39346	3.01765	4.53897	1.8111	5.21851	7.09255	1.19572	7.14814	3.64886	54.6145	53.2659	60.6033	18.8849	29.8032	30.2982	8.01127	5.8242	0.117983	3.31401	3.04125	5.96958
GLYMA_03G048600	10.6689	6.45097	7.41088	12.3038	7.64852	5.29467	0.623414	0.429337	0.915321	0.983738	1.07625	0.528651	20.8833	17.0751	25.354	9.78979	9.85753	9.35361	5.96935	9.03436	13.1062	2.54473	7.11202	5.30763
GLYMA_13G147000	15.4038	22.6683	16.6306	11.7252	9.34702	9.52179	2.45198	3.34255	3.12009	4.22268	3.36291	1.50169	58.2467	38.5324	37.1257	14.2907	22.618	17.1879	1.03552	0.936299	1.02939	1.18203	0.703569	2.5382
GLYMA_08G338200	2.35898	1.95845	2.02488	3.47577	3.74831	2.37509	2.35178	6.68423	3.91173	3.03248	2.14893	2.03703	6.65272	6.85088	7.55269	2.20048	3.58201	2.77672	2.68164	2.7081	1.18479	1.95101	2.41695	4.16921
GLYMA_12G011700	1.50207	1.04082	1.56652	0.846254	1.53745	1.24627	1.07537	2.22718	0.689801	0.385749	0.534124	0.388683	0.792742	1.85272	1.74669	0.134959	0.330804	0.335114	0.23452	0.0826167	0	0	0	0.315342
GLYMA_19G142300	1.23586	0.900554	0.814714	1.12198	1.11244	0.837509	0.723005	0.839095	0.805005	0.288392	0.405658	0.265679	0.808047	0.779685	0.777555	2.20373	2.67228	2.16613	0.543884	0.734128	0.189708	0.784217	0.933563	0.303113
GLYMA_20G222600	12.7073	8.95192	10.0039	12.9934	6.80811	10.4862	6.32049	10.2931	6.51845	7.73761	5.94854	6.85528	5.22757	3.71781	3.09807	8.41124	9.91246	10.5739	6.248	3.29645	3.46663	3.92963	3.10275	5.12866
GLYMA_12G020900	8.7581	7.95185	8.70987	11.605	13.9822	13.3896	19.8628	15.3076	22.7702	18.6855	20.2957	15.5517	4.90444	5.93389	5.61691	11.9561	8.88604	11.9134	22.3144	21.8345	20.0691	22.7428	26.5011	17.7
GLYMA_03G063400	2.1856	1.96476	2.228	1.80153	1.79904	1.75143	0.819796	1.01236	1.07914	0.502582	0.666155	0.716757	4.2819	4.7224	7.20226	2.11602	1.83248	1.40182	1.07446	1.40427	1.78018	0.735892	0.31287	0.316039
GLYMA_17G049900	0	0.126444	0	0	0	0	4.48357	2.86121	1.41285	0.636306	1.37646	2.19156	1.13455	1.36012	2.2187	0.0359789	0.0360775	0	1.56749	1.38757	0.745815	5.29372	1.26397	2.45898
GLYMA_16G084300	21.9128	15.4895	14.7428	15.5817	9.51845	9.95826	2.53272	6.13072	5.76079	1.50094	2.41576	3.25739	52.4498	46.8785	48.9935	12.1362	26.2831	20.9325	2.96818	2.49255	0.691137	2.83167	0.513906	1.51014
GLYMA_07G183700	1.48278	1.82418	1.65974	2.16161	1.97531	1.37657	0.805496	0.825565	0.628961	0.867917	0.684759	0.995606	3.56245	3.88616	4.75559	1.70252	1.45736	1.63406	0.927752	0.709218	0.676327	1.002	0.16209	1.03697
GLYMA_05G030000	156.079	157.041	171.715	156.484	151.698	180.867	112.364	89.7211	127.751	125.408	129.872	136.375	89.6152	121.037	122.318	264.13	188.195	221.4	166.205	167.845	254.164	129.737	138.496	139.411
GLYMA_09G232900	5.43629	6.81995	5.49233	4.34154	4.92622	3.87084	12.0744	16.1179	10.6938	10.8245	11.1458	12.5921	8.20326	12.2693	10.751	3.93396	4.47424	4.89984	12.1221	7.4768	6.84128	11.623	7.66081	10.3757
GLYMA_17G214200	0.046899	0.0222135	0.0689011	0.147602	0	0.0472192	0.35668	0.14784	0.0567333	0.365844	0.0667077	0.425969	0.98486	0.909154	0.717687	0.0505658	0.0253522	0.0982635	0.508385	0.222872	0.486661	0.773756	0.328968	0.46522
GLYMA_16G084700	0.0979837	0.0928192	0.41586	0.342642	0	0.263074	0.869394	5.35381	1.02726	0.283089	0.603933	1.87119	1.17578	1.6884	1.82689	0.246504	0.0353114	0.205297	2.55701	1.2417	0.625696	3.73054	0.824755	3.70271
novel.957	1.94622	1.0705	2.3366	1.08673	0.468926	0.979754	0.0397891	0	0.189865	0.0544151	0.0446491	0	11.3946	6.45966	7.35456	3.04604	3.02045	3.25562	0	0.0372934	0	0.159352	0	0.13345
GLYMA_13G321600	3.12195	4.15294	3.96852	2.57832	2.51376	2.80888	0.252588	0.251267	0.321412	0.345437	0.661361	0.278452	13.1518	8.98061	9.88441	3.93898	3.80615	3.82727	0.240014	0.0789152	0.848334	0	0	0
GLYMA_07G055200	4.68848	7.23958	6.32454	5.02668	6.48219	5.01445	9.2082	8.22887	10.6369	8.81213	10.1619	9.43111	11.5922	9.68037	11.763	6.11051	4.41905	4.6778	9.57718	8.38579	10.2265	9.24129	7.03513	7.98253
GLYMA_02G206600	2.81121	3.21401	2.87206	1.55086	1.23089	1.39081	3.53263	6.66162	3.22481	3.48685	4.102	4.80867	3.44125	3.80656	3.35051	1.48938	0.969438	1.16786	2.68541	1.32442	0.30951	3.2294	2.92384	2.95346
GLYMA_14G171800	7.78829	5.19438	6.39008	7.74151	5.18321	6.71859	0.75395	2.6719	1.41659	0.451103	0.898917	0.441548	20.0001	25.5743	27.2676	9.29907	12.8012	12.3262	0.470148	0.750826	0.94957	0.589746	0.104306	0.553152
GLYMA_13G070300	2.01648	1.49343	1.56204	2.17314	1.2962	0.978212	0.162654	0.43918	0.110878	0	0.0260744	0	9.47728	6.0321	10.5439	1.54166	3.58726	3.11111	1.45724	1.58985	0.526773	1.37262	1.69733	1.37681
GLYMA_14G215800	38.2441	39.074	36.6651	40.7271	42.5746	42.4605	76.5954	61.4803	72.6799	78.7134	64.2578	68.4546	78.7975	74.2007	105.477	44.3486	31.354	27.3554	69.4423	79.8899	135.573	87.6868	75.8581	78.9188
GLYMA_05G043900	99.8262	143.334	113.193	28.9666	40.6954	54.1589	20.8355	34.6412	27.3132	12.3262	15.4993	14.7104	118.801	256.774	244.915	69.8458	85.8617	71.8797	26.2493	35.6013	22.7033	18.3413	31.9341	23.7516
GLYMA_10G262600	0.0781278	0	0.0382602	0.286867	0	0.196653	0.297092	1.08364	0.567063	0.0677166	0.0555633	0.436683	0.62501	1.04852	1.52539	0	0	0	0.470503	0.232048	0.187088	0.495761	0	1.82678
GLYMA_11G212100	1.3989	0.932523	0.456705	0.407653	0.928769	0.730308	0.525384	0.293983	0.376052	0.0898136	0.110542	0.108596	2.30555	2.88436	2.89802	0.474826	0.644173	1.00414	0.0312018	0.153885	0.0413563	0.0986303	0	0
novel.843	0.597517	1.16742	0.6218	0.97944	0.855404	0.939996	3.55023	4.80306	5.01451	2.13631	4.78064	2.34825	3.24894	2.07902	3.35007	0.724764	0.444125	0.704209	5.08272	2.52894	4.17328	3.83895	4.34839	5.87422
GLYMA_06G018700	14.6716	21.0599	16.0484	8.58641	10.7512	13.385	25.9262	44.5731	28.928	22.5455	28.8195	46.553	13.4861	24.5691	29.4973	9.29093	7.46351	7.29913	26.7962	13.6628	21.5556	28.377	14.3808	25.6256
GLYMA_02G089500	0.899953	0.196735	1.22045	0.435748	1.51674	0.487899	13.6888	24.3538	23.2807	6.0002	8.07426	6.96481	8.65322	11.4241	18.4111	4.40374	2.39502	3.19101	37.271	12.6657	14.8092	22.0519	11.2656	22.1708
GLYMA_02G042800	0.0444228	0	0.0435088	0	0	0	0	0.280068	0.0537379	0.385031	0	0	2.2211	1.36901	1.50024	0	0.0960547	0.0465377	0	0	0	0.112754	0	0
GLYMA_19G088200	0.670579	3.17617	2.29874	4.15059	5.20904	6.27897	1.27499	0.422773	0.648955	2.09239	1.23995	1.40554	1.07291	1.13328	1.48619	9.90522	3.76995	4.84728	0.242303	0.239003	1.71285	0.340414	0.47037	3.32594
GLYMA_16G161100	9.92004	6.85679	7.92616	6.19932	9.1939	9.1037	5.77568	3.2019	5.22496	4.15507	4.11822	4.90794	11.676	17.9304	21.0137	57.8793	35.9979	35.8759	1.40062	1.88906	4.58429	1.14451	2.43041	2.18599
GLYMA_03G038100	10.6088	9.83659	14.5027	10.1463	15.0826	15.7766	38.631	20.3253	41.7653	46.6579	25.7005	22.7862	1.12459	2.3478	3.00676	8.16444	5.79561	8.28633	55.3101	49.079	76.4824	36.0142	92.4527	49.882
GLYMA_05G032600	6.62514	4.84339	4.42581	6.47812	4.44644	4.87591	0.273838	1.06692	0.696903	0.468121	0.332892	0.0503128	4.39267	4.99334	6.30797	9.35595	11.8146	10.5051	0.195154	0.0213885	0.201185	0.685434	0.176793	0.280632
GLYMA_13G195900	3.81747	3.1883	3.73893	3.60197	3.55434	3.63885	5.84095	7.29148	5.87492	5.75606	7.26122	6.84935	6.25691	8.15144	9.36882	3.28788	3.54111	3.28929	4.65234	4.83052	4.65187	6.50746	3.32734	7.29828
GLYMA_17G161700	11.6761	12.2658	10.7436	18.3292	17.4281	21.9176	0.143341	0.748606	0.615594	0.49008	0.884672	0	13.4569	8.29103	6.92212	23.9892	21.2124	20.4952	0.408616	0.0671753	0.0451332	0.179397	0.277629	0.641009
GLYMA_04G038800	3.39236	2.99669	2.83335	2.68551	1.82394	1.71824	0.553986	0.656057	0.528699	0.396851	0.266422	0.290814	7.20083	7.09656	5.62288	2.67027	3.1051	3.29223	0.551473	0.173079	0.431924	0.343364	0.0583935	0.147463
GLYMA_18G256800	1.018	1.73582	1.76978	1.30826	1.54608	2.48552	1.35489	0.417177	1.26226	2.33822	1.15838	1.38693	0.178147	0.404808	0.34917	2.16775	1.56836	1.19978	2.20703	2.69099	4.75362	3.03609	3.78456	2.8852
GLYMA_05G176900	0.679264	0.346479	0.51176	0.328892	0.624438	1.05216	0	0.197653	0.442454	0	0.297281	0.876147	1.72425	2.49331	2.59177	0.338018	0.282454	0.164216	0.0629335	0.124153	2.08538	0	0.439811	0
GLYMA_13G087800	4.90117	9.96057	9.28785	4.07213	5.456	3.3887	0.0311402	0.185864	0.074297	0.149054	0	0.102986	43.5692	42.3125	53.9292	10.7806	25.1795	17.3724	0	0.102154	0	0	0	0
GLYMA_08G017700	4.12873	5.28307	5.58931	6.30428	6.88883	7.53034	7.26095	4.52458	8.08009	8.35617	7.8711	9.24283	2.33452	3.28786	2.12163	8.2738	5.77248	5.59344	9.81547	11.2227	17.5996	11.7689	6.09535	11.2114
GLYMA_09G258000	15.1492	8.55625	11.4501	8.2162	6.12018	8.54722	4.92738	5.91077	5.67063	5.599	5.56988	2.23667	25.6388	48.7606	52.6697	8.47499	17.7381	14.9721	2.99515	2.71666	1.23204	1.92259	3.16781	2.99738
GLYMA_03G125800	8.11176	9.11685	9.15679	8.22139	4.65538	6.09076	0.261408	0.346721	0.914746	0.476664	0.391116	0.48029	31.2778	18.9984	23.2885	9.6354	10.628	10.7304	0.41399	0.408353	1.09744	0.0872428	0.385756	0.292248
GLYMA_10G272300	21.5609	25.3181	19.3604	25.0277	24.4735	26.801	0.227366	0.361884	0.347182	0.621887	0.153083	0.150388	11.9461	7.95309	7.57226	21.2353	16.3289	24.1282	0.129628	0.0426211	0	1.50246	0.0503282	0
GLYMA_13G133000	0	0	0	0	0	0	2.11489	3.38951	2.35475	1.9282	1.05476	1.81334	1.85384	1.93513	3.22827	0	0	0	2.56783	1.21137	1.77575	8.9405	3.12092	4.7288
GLYMA_19G187600	1.35469	0.784232	1.5111	0.55268	1.12427	1.17451	2.7188	5.07702	3.96034	0.913242	1.44516	2.9446	2.14489	2.65605	4.13024	0.81145	0.32547	0.473062	2.40216	1.52002	3.244	3.05643	1.63651	1.70642
GLYMA_07G135900	5.71572	5.75479	5.88602	10.5876	9.17265	9.63509	2.81518	2.18271	4.38561	5.49192	6.31807	4.65515	7.08735	6.20162	5.48067	10.8814	12.0059	13.926	6.76625	8.57546	12.4618	7.37819	17.1366	9.76589
GLYMA_14G086300	0.728697	0.914165	1.07248	1.03718	0.651172	0.440203	0.0649057	0.0496663	0.0381188	0	0.0112051	0.0220159	5.92399	3.44977	3.00135	0.840879	1.92059	1.24618	0.0189768	0.0467959	0.0880344	0.0149966	0	0
GLYMA_10G053600	0.175287	0.166048	0.206016	0.0367778	0.244394	0.176484	0	0	0	0.0607713	0	0	1.71778	1.63801	2.44189	0.340185	0.416921	0.183632	0	0.458146	0.447732	0.0889827	0.344268	0
GLYMA_01G101800	4.52265	4.84066	4.05567	6.93205	5.90794	5.44058	2.90356	1.03685	1.91841	3.05452	1.37847	4.39093	3.93521	3.53262	4.33914	7.06107	8.15995	9.75281	4.0324	5.30332	5.7198	3.87616	6.46832	4.9524
GLYMA_10G207000	346.84	318.923	301.459	337.7	228.426	193.931	9.15044	12.4126	19.0533	8.53229	4.66732	17.4236	1510.06	1204.36	932.599	479.388	620.479	631.484	0	20.6616	26.7162	3.33151	17.0324	16.7399
GLYMA_15G158200	5.39572	4.48704	7.22108	7.51856	10.2139	13.2289	21.7188	19.7875	32.0379	13.7088	22.2039	21.9858	3.7481	3.35762	2.8255	8.3045	6.45696	9.01827	25.2512	24.5159	42.5433	23.3136	19.8772	27.433
GLYMA_11G119500	17.5412	19.1048	13.6235	12.2201	12.8517	11.0381	144.06	133.716	121.598	119.294	98.9883	91.5651	19.7792	26.0209	26.2983	8.29893	13.4085	10.6238	98.7048	88.1076	18.7418	72.93	60.1747	69.1995
GLYMA_11G106900	1.42256	1.61709	1.33756	1.7013	1.61506	1.97653	7.60934	10.1884	10.0498	8.77889	11.6953	12.6821	1.90619	1.07479	2.31203	0.214729	0.399876	0.238445	4.72896	5.30679	4.40576	3.8996	2.19524	2.78193
GLYMA_08G177100	2.02276	2.89878	2.18434	1.90439	2.22106	0.992176	0.197227	0.130797	0.752897	0.359633	0.0737721	1.01463	8.24648	4.53734	8.04639	1.56578	1.514	2.55374	0.124939	0.554568	0.413999	0.329114	0.0727611	0.440989
GLYMA_19G059000	8.90869	6.17111	13.4153	17.4652	19.6295	17.8269	3.88169	1.47435	1.41445	0.675634	1.10875	0.544618	0.222713	0.166056	0.587621	2.28124	2.40789	2.56652	0.134125	0.396897	0.44444	0.918616	2.49956	0.394512
GLYMA_18G056500	0.491223	1.11679	1.53957	0.412264	0.391364	0.0989154	0	0	0	0	0	0	7.07347	4.00434	4.35473	0.953332	0.531081	0.823374	0	0	0	0	0	0
GLYMA_02G134500	10.4479	12.1963	12.465	7.48304	9.66808	8.43326	23.0724	17.4284	25.8145	13.5449	16.7973	16.7498	17.0478	22.6854	21.959	10.6904	7.26377	9.1159	31.7271	33.3697	46.7776	27.796	18.1034	35.1475
GLYMA_11G219600	3.20961	2.78088	3.1244	1.72463	1.52025	1.20197	0.198455	0.271449	0.520841	0.169628	0.0278369	0.218775	8.04343	7.19861	6.36154	3.03853	3.97785	3.15738	0.235719	0.25576	0.406163	0.248373	0.247099	0.416003
GLYMA_19G174200	0	0.0578488	0.119622	0.0640646	0.18245	0.122969	4.87659	23.1004	4.06301	2.43477	3.12699	3.83994	11.5416	12.3846	15.6611	0	0.396136	0	5.22223	2.24908	4.38705	27.5129	1.62774	26.048
GLYMA_17G258500	8.03103	8.70278	6.97196	8.58474	5.81677	5.85001	48.3922	89.8341	47.6554	19.3005	17.0048	33.8787	17.4611	25.1006	23.3082	6.55981	11.9387	7.71226	93.0287	30.1416	32.3438	56.559	53.7722	104.84
GLYMA_12G210600	13.1664	16.8331	18.7063	7.45371	10.0087	6.73613	0.416775	0.648931	0.29399	0.545194	0.549016	0.918898	34.8811	41.1573	56.7888	12.4541	23.601	16.4291	0.4649	0.390633	0.387978	0.417286	0.461271	0.628011
GLYMA_02G007400	6.47853	7.91255	8.14105	4.8302	7.62869	16.9018	1.60105	3.33948	3.2531	1.48326	0.869326	2.39127	2.68915	3.03794	3.48312	8.91802	5.99101	8.32362	9.52067	5.228	3.57759	9.46296	10.9749	11.6057
novel.1874	1.10116	1.13795	1.1888	1.48338	1.48918	1.19687	0.594788	0.315561	0.499523	0.314524	0.444958	0.472097	0.58185	0.566001	0.482018	1.16702	1.18374	1.16014	0.836463	0.743309	0.249704	0.849606	1.09715	0.425574
GLYMA_09G060700	0.921445	1.38205	0.977693	1.12778	1.75885	0.773114	8.66248	20.0422	10.5893	2.9284	5.13332	2.03865	5.91249	7.86257	6.64516	2.40093	1.24526	1.04576	16.9249	9.39632	8.33578	39.9548	16.0507	45.8107
GLYMA_18G070000	1.14466	2.2289	1.80624	1.86797	2.72324	1.98483	2.74062	4.24979	5.07719	4.96063	2.08039	3.02124	6.99503	4.29886	5.97309	1.64555	1.65006	0.799438	5.13177	4.83524	4.66995	5.89148	1.60582	6.48835
GLYMA_19G164100	0.857186	1.06843	0.883736	1.37255	1.61747	1.90777	1.48682	0.568864	1.85556	1.40771	0.705873	1.7021	0.135342	0.134549	0.0476129	1.6052	1.46327	1.22883	4.56444	4.28789	5.90588	3.37808	4.8101	4.7949
GLYMA_01G114400	1.27982	0.953988	0.986349	1.80484	1.75513	1.03507	0.292533	0.555551	0.228421	0.290956	0.119369	0.322486	4.36388	4.46345	6.50982	2.01327	1.70122	2.15399	0.45486	0.498518	0	0.106506	0.117733	0.0297314
GLYMA_08G039200	100.473	101.56	101.653	92.4558	115.867	135.08	22.3148	13.4052	25.6435	23.3609	25.2534	31.2055	59.487	90.7597	95.2225	199.406	149.86	167.689	63.8436	62.8472	105.282	48.6479	56.6867	52.9868
GLYMA_05G190000	3.41182	2.42399	3.34162	2.36863	3.098	2.57634	3.24348	2.5306	4.12725	2.95716	3.85375	5.04789	12.7439	10.5244	10.2727	5.13918	4.28535	4.99343	6.34532	5.18596	9.61186	7.70476	2.11163	9.52749
GLYMA_13G245600	0.370698	0.195089	0.484095	0.0864202	0	0.24882	14.253	26.4872	22.4215	15.6366	20.0363	8.23028	1.89464	1.67881	2.04305	0.0888181	0.356246	0.302047	8.8801	4.7466	2.16991	14.1136	5.02709	11.9071
GLYMA_18G231500	46.7986	68.3535	65.4398	78.463	92.7164	62.896	2446.64	1935	2358.83	4092.04	3027.85	4905.7	14.9582	15.437	7.89334	28.6464	40.9696	27.6847	1236.71	2406.49	4160.48	1898.29	3167.32	2959.27
GLYMA_07G203700	0.352738	0.411256	0.398631	0.626237	0.702579	0.833228	0.206359	0.0855334	0.180529	0.164625	0.192971	0.227489	2.03499	2.2928	2.90655	0.219414	0.733383	0.824338	0.604599	0.225652	0.129951	0.258266	0.399685	0.096127
GLYMA_08G015300	14.9596	16.7884	15.193	10.5591	4.00952	5.92136	0	0.0497699	0.23874	0	0	0	30.5501	24.5244	24.0358	9.61793	13.1862	14.6793	0	0.14068	0	0	0	0
GLYMA_19G057700	6.58076	13.4926	10.5951	12.0106	19.3919	23.1446	2.28532	0.909349	3.38057	1.71896	3.3338	1.76353	3.1551	0.896174	0.856248	10.3999	6.4325	8.59396	0.977198	1.39229	7.48352	3.5466	5.31156	2.81043
GLYMA_06G317200	5.46636	6.39016	5.37667	3.75801	5.83773	4.14533	8.43259	5.25013	8.46977	5.40324	5.19449	9.00349	2.58193	1.87307	1.39929	6.29503	3.87287	5.79971	8.5451	7.59969	8.13249	6.406	11.7803	6.46075
GLYMA_09G247700	16.2599	15.7276	13.431	7.80964	5.56029	6.50893	0.124158	0.123509	0.0592454	0.0848984	0.0696614	0	37.0738	35.3959	29.7202	12.6204	18.3735	18.368	0	0.523667	0.078186	0	0	0
GLYMA_19G246600	0.215722	0.192998	0.234759	0.60349	0.214836	0.277527	0.030382	0.120892	0.0869856	0	0.0681858	0.0334928	2.07328	1.27481	1.35335	0.206745	0.570107	0.439428	0.158782	0.38443	0.478311	0.562756	0.554824	0.390612
GLYMA_18G210500	17.9632	11.8091	13.6063	8.08322	5.17671	9.0545	50.4945	66.1232	60.7659	69.2949	74.4917	41.1058	16.6748	31.6452	40.8526	10.9113	10.8169	10.0718	75.2123	106.186	22.3247	87.3063	84.2156	119.52
GLYMA_20G205700	0.55482	3.75412	2.48414	2.8271	3.47312	1.67583	377.852	340.397	429.352	443.514	475.863	358.618	0.951102	2.28503	1.67297	11.024	7.02668	4.73291	858.225	857.085	1991.63	998.951	1548.91	1183.28
GLYMA_09G236800	5.0008	4.62532	4.97505	4.91576	7.84294	7.69118	3.14442	3.42588	4.76333	2.66207	6.16086	2.58604	8.70201	7.04608	8.89311	3.99078	2.59686	2.80507	2.56104	2.71329	2.51446	2.24877	4.75066	2.78999
GLYMA_15G194600	7.91674	5.72382	7.21389	6.2463	8.8725	7.74877	18.0851	32.9779	27.9301	10.5125	18.2239	7.14892	5.18216	5.67794	5.84157	2.06854	2.86098	2.54123	12.9882	5.135	1.19696	6.26898	4.54767	7.31248
GLYMA_14G062600	3.84041	3.96035	4.38036	4.15639	3.3163	3.49955	1.84857	1.10334	1.61718	3.0337	3.4227	3.15867	3.01394	3.14126	3.46305	5.84412	6.25432	7.15527	1.58089	1.84813	2.2118	1.44983	2.79611	2.13555
GLYMA_13G030900	47.0788	51.4216	44.2032	36.1534	33.894	35.1287	214.661	295.683	226.861	191.436	182.225	255.685	51.9453	92.8685	60.4527	26.1566	34.143	26.3122	234.273	215.353	224.292	216.209	243.533	213.002
GLYMA_02G026900	5.18745	3.72552	4.04095	4.85987	3.12372	2.96368	0.244664	0.638884	0.408619	0.376424	0.377504	0.404574	4.56005	3.57389	3.59037	6.34745	8.84296	9.40281	0.319665	0.429972	0.231109	0.183723	0.338482	0
GLYMA_15G108400	50.1245	40.5035	44.8877	22.2856	14.1789	22.7533	0.802067	1.82371	1.03883	0.626798	0.450017	0	44.6998	49.3804	62.6306	19.249	27.3646	27.1314	1.57871	1.55722	3.96853	0.630968	1.01451	0.896691
GLYMA_14G174400	1.95673	2.09893	1.93057	4.01497	3.36724	2.31776	0.0547115	0.290269	0.069619	0.448937	0.163718	0	3.13647	1.7879	3.02169	5.44495	6.09763	5.81807	0.0866463	0.0170933	0.22969	0.292153	0.343132	0.0815548
GLYMA_04G228700	4.08341	4.63766	4.79498	4.90566	5.24728	4.55337	9.6005	10.9621	9.5341	7.49715	7.68171	7.08636	9.90099	15.4738	17.3539	6.22529	5.9338	5.81875	12.2956	12.702	7.71049	14.4881	12.4426	14.2175
GLYMA_06G169800	9.65291	7.84097	11.0985	10.3223	10.8439	10.5874	8.68899	7.90855	9.3924	13.9443	11.7733	8.50352	5.96883	8.83124	9.59679	19.2566	15.5534	16.9274	12.3566	11.0249	13.9213	9.88328	11.154	9.41672
GLYMA_11G146200	0.898058	1.37424	1.6915	1.0146	1.20396	0.695531	1.2259	2.83095	0.58497	0.299379	0.933463	1.97886	3.59216	2.98737	2.91625	1.04276	0.933584	0.976998	0.832047	0.0820718	1.76454	1.75343	0	1.81105
GLYMA_13G263800	11.3666	9.3845	12.086	10.1376	10.4545	19.7736	0.616844	0.525958	0.798934	0.542306	0.741629	1.26286	8.30754	9.05364	13.2432	23.7236	20.2936	20.6109	3.64241	6.56618	11.3204	1.89692	5.31531	2.61069
GLYMA_12G090500	11.527	10.2643	10.048	7.21535	5.73986	6.77003	10.52	9.25374	11.7131	11.6561	8.19786	10.1475	27.088	21.3907	23.3168	13.754	10.3853	10.1034	9.20952	8.26243	16.5005	7.50956	7.70819	10.5632
GLYMA_08G277000	15.7888	11.834	19.096	11.7105	21.3756	27.0034	198.611	189.779	231.03	70.5505	92.6803	84.1399	3.35247	7.54075	5.59385	17.7906	12.3519	13.4011	211.913	191.583	207.535	155.737	287.605	227.881
GLYMA_17G214500	0.0483265	0.0457792	0	0.0506982	0	0	0.0306281	0.0914036	0	0	0	0.101292	0.990673	0.864762	0.637527	0.0521049	0.0783715	0.0759408	0.407446	0.430605	0.270024	0.643978	0.576267	0.821794
GLYMA_02G187200	83.4276	112.031	117.108	108.035	140.698	176.05	395.246	320.971	455.398	502.119	431.759	410.153	35.0155	49.1992	54.033	129.449	78.8252	99.6429	451.961	352.299	664.783	408.795	733.573	515.511
GLYMA_02G217800	12.0944	6.24922	6.5689	15.9561	10.1103	10.0368	0.232276	0	0.133004	0.127063	0.0521294	0.256059	21.2197	12.3876	12.3386	27.5816	33.6799	39.6999	0.220712	0.0870828	0.234034	0.0930244	0.462735	0.0519358
GLYMA_19G193200	10.7362	16.5542	14.7706	7.02932	7.11526	6.33796	1.07694	0.73044	0.957712	0.502096	0.961295	3.21088	41.2448	28.0648	30.7721	18.9041	14.196	13.4928	1.81409	0.940573	4.37737	1.2008	1.30028	1.75127
GLYMA_02G093500	5.90646	5.90071	5.81762	8.42514	7.37768	8.63461	5.71021	4.40402	6.51258	5.28327	5.55332	5.14472	3.40366	4.21305	4.84827	8.6829	8.28579	7.14318	7.06042	8.12719	9.21614	7.67942	9.58122	7.15625
GLYMA_08G062700	1.91476	1.6858	1.65473	1.13434	0.830059	0.907215	7.50956	13.8328	9.53756	6.4041	7.36945	9.47462	2.95092	5.6881	7.01327	1.04438	2.07012	1.08555	6.72873	2.89035	2.73311	7.80466	7.36326	10.0235
GLYMA_07G039700	11.5023	16.1072	17.5559	16.0155	20.6034	22.1282	23.6879	21.3404	20.2505	25.0493	23.6985	29.6074	5.44837	9.39373	8.19465	22.1073	15.3667	16.1861	25.1717	25.298	33.9099	33.0368	31.4234	31.779
GLYMA_11G127500	7.52379	7.39925	8.71903	8.25455	5.71976	8.50037	1.89279	2.96918	3.33489	2.489	3.26767	4.49421	19.0101	15.3588	22.0027	6.74971	9.68661	8.18282	2.14444	2.45641	3.57585	1.53067	2.57831	3.58109
GLYMA_15G243000	0.726746	0.938782	0.776501	1.17827	0.263186	0.665189	0	0	0	0	0	0	22.9911	12.9388	16.6645	4.41647	8.35714	5.46784	0	0	0	0	0	0
GLYMA_11G014200	0.929899	0.820134	1.00498	0	0.0638676	0.29056	0.650312	1.77901	1.00852	0.11117	0.547308	1.07535	1.60324	1.30696	2.26734	0.242008	0.416007	0.100776	0.733801	0.0380952	0.10238	1.99402	0.179936	0.817913
GLYMA_17G107800	5.74395	5.66238	5.07691	4.65411	2.55788	2.02176	0.0591929	0	0	0	0	0	22.7886	14.4844	15.7217	4.43079	9.1888	5.28357	0	0	0	0	0	0
GLYMA_13G119000	5.14371	7.11298	8.20603	7.14294	8.44962	11.4361	28.58	52.6754	37.5904	17.5389	24.9809	16.0644	1.91957	3.31057	3.35784	7.30683	5.73306	6.57741	48.8472	34.5363	36.4695	36.5158	49.9168	29.2916
GLYMA_12G054300	0.841088	0.223092	0.560173	0.600009	1.03867	0.372606	28.2309	38.5614	33.4947	9.21464	17.0837	13.2572	1.37936	2.17397	1.63329	0.326466	0.363734	0.211471	24.3131	28.8583	16.9185	40.9038	64.9441	60.5483
GLYMA_05G124800	22.9053	11.5619	28.3304	5.89633	17.7993	26.1397	91.3633	65.9772	132.824	65.5922	95.2641	45.9722	3.31579	9.6553	5.63386	21.9324	14.3651	20.3249	69.8768	67.5842	59.28	62.8837	118.174	64.4844
GLYMA_19G059100	1.84762	5.3207	8.03463	5.50475	12.0706	10.4173	2.90401	1.77057	1.07282	0.896787	0.10512	0.516348	0.22171	0	0.155993	2.23112	1.19852	4.56796	1.06817	0.351208	0.825884	1.59447	1.65887	1.7804
GLYMA_20G162200	1.89194	2.27583	1.23534	1.19718	0.747687	1.20943	0.076131	0.0757328	0.072656	0	0	0.167852	4.74478	4.29901	4.21524	1.48942	1.94805	1.85617	0	0	0.383536	0.0762244	0.210648	0
GLYMA_01G016600	6.25777	5.82394	7.88529	4.87568	4.73783	6.74265	12.2923	18.7804	17.9289	8.37369	13.013	8.07944	10.1367	8.29464	9.2305	3.23542	3.99602	4.86885	5.77407	4.99982	0.584215	9.42794	3.95307	5.86002
GLYMA_08G182900	1.14262	0.249783	0.258256	0.768394	0.204243	0.206486	0	0.0369423	0	0	0.0833449	0.163756	7.85169	4.28147	2.50453	1.23196	1.07696	1.31979	0.105863	0	0	0.111546	0.0411014	0
GLYMA_16G021200	3.58606	7.06053	5.44059	8.45848	13.1182	6.65474	0.178255	0.206877	0.453651	0.28441	0.200028	0.163756	5.25008	3.86789	4.67511	9.42604	9.57857	7.73457	0.197611	0.361995	0.374176	0.0594913	0.131524	0.199285
GLYMA_13G162700	4.60096	5.97805	8.61777	15.1511	13.8431	12.2037	59.1122	51.0035	53.9423	119.683	105.657	76.5274	0.847894	1.69967	0.396084	2.51781	5.47021	4.31033	76.3435	93.3702	102.055	102.916	183.458	92.5401
GLYMA_06G298600	7.13532	4.94425	6.60026	14.3472	10.0011	11.4413	1.08867	0.833061	2.31773	1.03075	2.44329	3.04652	100.289	66.5989	95.3152	34.8331	49.8571	40.3512	13.0503	16.2477	33.6457	18.4463	22.9859	24.4358
GLYMA_02G028700	5.3765	3.3426	3.51741	2.69738	4.25106	3.40536	0.270267	0.61151	0.227586	0.00724733	0.279492	0.198627	6.57208	9.46786	8.76278	2.33497	4.46127	3.70534	0.287026	0.307952	0.180207	0.191011	0.0879771	0.361398
GLYMA_14G190800	8.25293	10.8513	9.2471	4.84846	6.11497	5.65032	5.60709	5.57776	6.98845	7.72541	7.60669	6.22734	23.6029	20.872	17.7333	11.8168	8.03032	8.40375	4.41345	3.09833	6.64031	4.23142	1.75983	5.00552
GLYMA_17G160100	5.81718	4.38596	4.95333	4.68287	4.01984	3.3468	4.54452	8.23316	9.62202	3.41621	4.18775	4.14722	8.71373	9.89008	9.82283	3.1744	5.36507	4.22858	4.74725	3.30039	0.341145	3.4653	3.96381	5.7536
GLYMA_09G098400	0.234354	0.594963	0.459064	0.183572	0.258286	0.191909	0.0831752	0.11426	0.128518	0.0649997	0.115557	0.0611278	0.731169	1.14935	0.976126	0.434604	0.398634	0.330621	0.150542	0.14478	0.109744	0.0713805	0.0832882	0.128412
GLYMA_12G075200	4.26844	2.80515	2.45612	3.47039	3.50701	3.33063	4.93704	4.74303	4.61488	4.62455	5.00883	2.94495	8.16324	10.9001	17.7376	3.88309	5.22048	3.94065	5.88014	4.94432	5.19587	3.28411	3.92969	5.21706
GLYMA_17G089500	0.221382	0.209713	0.108413	0.116123	0.0734908	0.111447	0.0467686	0.046524	0.0446339	0.191881	0	0.154672	1.9186	0.88032	2.29745	0.0795635	0.199454	0.270575	0.0444403	0.131506	0	0.046826	0	0.0522862
GLYMA_05G128200	3.39452	2.86389	2.76623	2.39262	3.86918	3.25749	4.25229	8.40994	5.1329	4.73505	4.33789	2.39017	2.51932	3.51956	2.84078	0.91498	1.49092	1.01405	2.36367	0.645884	0.444536	3.36562	1.46955	1.87903
GLYMA_08G202300	5.24107	1.85024	3.60283	4.61037	4.79809	3.60531	0.0825256	0	0	0	0	0	2.14847	3.75397	3.19507	6.28262	7.42607	8.62806	0.0392086	0	0	0.0826268	0	0.230654
GLYMA_08G109300	0.226332	0.0756713	0.130397	0.111736	0.50384	0.241282	0.843783	1.88019	1.81991	0.253868	0.568107	0.223243	1.2914	2.85884	2.54319	0.66031	0.66212	0.683426	3.11089	1.97715	0.488848	1.8417	1.41948	2.43379
GLYMA_09G163900	0.955738	0.407413	0.936074	0.451189	0.333135	0.14434	6.9658	16.5702	13.5847	1.24257	3.67041	3.73936	1.48136	3.32542	2.87467	0.206093	0.516644	0.400495	4.43186	3.46315	3.96699	6.24659	4.82682	10.2932
GLYMA_16G207700	30.1626	26.5115	40.9693	22.6301	48.4206	55.9778	232.058	199.056	302.609	199.715	194.288	176.19	18.4948	31.2906	25.181	76.0438	42.1009	60.328	307.171	272.859	529.376	255.053	368.935	343.911
GLYMA_11G055900	3.34676	3.38901	2.45843	4.32823	2.98822	1.8591	2.4868	1.9281	2.30349	4.95133	2.38017	3.10426	6.66455	6.02317	6.18111	1.67979	3.33759	2.23665	1.807	1.09686	0.276355	1.72092	0.445225	2.08513
GLYMA_11G151200	4.00327	4.97346	4.62795	2.40968	1.37251	1.65189	0.0831858	0	0.0793888	0.113764	0	0.183407	8.72827	7.6985	8.17279	3.60868	2.69619	2.33756	0.711401	0.155936	1.25723	0.0832878	0	0.650998
GLYMA_01G105000	1.70775	0.997233	3.25357	15.4368	13.3496	16.4168	0.533749	2.5368	0.962175	0	0.565668	1.50369	15.6735	7.00013	9.72748	27.5181	21.5993	27.1298	3.26848	0.333514	0.485504	1.72197	1.64093	2.05536
novel.1147	0.86719	0.708174	0.615045	0.345077	0.625386	0.812897	0.113711	0.0377054	0.108521	0	0.0425333	0	1.94366	1.48636	2.27223	0.225688	0.58193	0.125307	0	0	0	0.11385	0	0.127126
GLYMA_08G338700	1.8917	2.96367	3.38488	2.51883	2.78966	3.73597	2.39782	2.70637	3.56458	2.33329	2.79418	1.0675	0.873074	1.26577	2.26519	5.25589	4.20837	5.10683	3.37385	2.98215	6.09799	2.26225	4.84832	3.24777
GLYMA_13G221700	3.13104	2.96601	3.74184	5.03252	5.22081	5.45166	7.33671	7.47944	9.55585	8.81363	9.37685	8.3087	5.45767	4.51189	6.41174	2.47768	2.32919	2.81366	10.5696	9.06064	11.7854	11.7386	15.6557	12.049
GLYMA_18G265700	1.45342	1.56215	1.45089	3.10814	2.61654	2.16687	0.141713	0.704861	0.202868	0.0484514	0.0795114	0.156224	2.90678	2.19509	2.53682	6.84079	4.95579	5.41698	0.0336646	0.232443	0.0892413	0.212831	0.352898	0.039608
GLYMA_08G235400	11.7649	72.6003	34.6156	44.6337	27.8329	28.5253	1436.84	1177.14	1543.73	1718.53	1691.71	1427.82	1.58463	6.30137	4.40905	15.5323	23.0509	10.514	1595.27	1970.22	1894.66	2122.8	3722.59	2660.7
GLYMA_13G159700	67.2958	60.5877	95.0538	161.91	143.455	131.871	3.8773	5.96086	11.4374	4.8205	15.8214	7.3829	40.043	27.3683	12.9131	87.8484	67.044	86.5223	7.36856	9.25046	11.9863	12.7049	4.68138	11.4279
GLYMA_20G155100	0	0.0865853	0	0.143833	0.0910276	0.0460136	3.07023	4.20669	2.81952	1.18834	2.66518	1.72423	1.55382	1.27212	2.21867	0	0.0988195	0	2.6972	0.434363	1.45918	3.13199	1.15404	1.03621
GLYMA_14G090000	5.06797	5.12784	4.57951	4.9381	4.26586	4.07574	0.855193	2.61151	1.68926	1.76793	1.67381	0.372719	12.5049	12.7748	11.2105	4.14468	6.80234	6.5256	1.15278	2.34874	0.175339	1.13502	0.70437	0.778209
GLYMA_17G245200	1.25562	1.66522	1.1806	1.0538	0.900337	0.960791	0.0636626	0.443307	0.18227	1.04477	0.142877	0.771993	4.21882	3.89452	3.71041	1.24549	1.14031	1.15755	0.302466	0.895043	0	0.127481	0.211379	0.142346
GLYMA_18G096700	17.0071	19.5223	29.0031	33.4445	43.7047	46.3334	348.805	415.267	390.248	339.557	414.556	461.126	2.66773	1.79016	0.98542	7.04708	6.27323	5.58957	459.085	245.156	516.18	471.203	385.858	602.891
GLYMA_15G272800	60.3348	112.375	98.3039	119.81	156.543	177.102	112.416	85.6584	120.455	296.074	208.416	235.967	21.7745	39.1223	31.9574	70.7992	60.4485	71.0487	75.6751	62.5183	113.882	107.084	182.808	91.2854
GLYMA_11G153000	4.16502	4.26678	3.29535	2.80383	3.05351	3.22364	6.70668	13.5314	5.64562	5.66781	6.94694	5.27016	4.57194	6.02872	4.52449	1.79919	2.80152	1.91872	5.47407	3.81997	0.671413	6.86987	2.60747	5.26776
GLYMA_20G015400	4.018	3.55952	5.10135	6.08861	5.55764	5.13171	11.0348	8.02175	11.9713	16.1875	14.1819	10.4492	1.48812	1.92322	1.17791	4.57282	4.34402	3.70261	18.0135	16.6633	14.4325	15.2978	12.7349	16.238
GLYMA_14G099000	5.22112	6.65059	7.34784	11.4067	11.8886	9.62041	41.6357	28.1553	49.3319	47.8898	50.7589	45.0489	1.90086	2.19207	2.91559	5.32875	6.30241	4.62003	10.8676	13.3694	14.8495	10.2609	13.6892	11.2778
GLYMA_12G234700	90.3946	131.364	146.505	102.778	160.916	106.594	3102.88	2386.32	3110.41	3466.01	3321.75	3447.03	31.5686	33.5816	16.7542	71.9829	57.5247	55.2849	2193.53	2345.89	2991.94	2440.63	2487.69	2982.5
GLYMA_11G144600	1.98656	1.62607	1.94569	2.30663	1.82474	2.05839	1.46683	1.70236	1.5632	1.27048	1.4814	1.72483	3.66446	6.30813	9.28184	1.97552	2.39798	1.89929	1.44027	1.35192	1.66268	1.41968	1.54227	1.53056
GLYMA_12G229000	0.700794	0.807041	0.847876	0.591033	0.602124	0.567231	0.156757	0.173264	0.0498674	0.119099	0	0.0192009	1.47027	2.54081	3.00189	0.770402	0.787369	0.719762	0.314457	0.114275	0.0658098	0.0348777	0	0.0584169
GLYMA_03G210500	2.62509	3.35708	2.44253	0.642583	1.17644	1.01316	2.44012	5.24088	2.91092	1.51685	2.24031	3.85154	7.96263	5.30631	4.6174	1.98124	2.31778	1.65004	3.89953	1.92321	0.488923	2.60969	1.22756	7.56398
GLYMA_18G040200	3.57522	3.75793	3.30979	1.69551	1.90221	2.16964	0.55871	0.679297	0.592454	0.848984	0.557292	1.57401	6.85645	6.13465	6.71935	1.68975	2.01208	3.12974	0.0589884	0.232741	0	0.435086	0	0.694028
GLYMA_12G142300	0.975406	0.977301	1.52487	1.96784	2.40982	2.85177	0.879728	0.141912	0.862264	0.455229	0.613653	0.235899	0.243847	0.428893	0.277149	1.88087	1.17623	0.982541	0.271113	0.445702	0.389291	0.166639	0.947337	0.106326
GLYMA_09G039900	3.07483	4.5898	4.42608	6.06046	5.84601	8.39624	1.71253	0.675556	2.2543	0.4038	0.69579	0.748643	0.745398	0.486301	1.08169	2.41108	2.21621	2.56233	1.20643	0.359768	2.75187	1.5077	1.83001	1.65049
GLYMA_02G034200	0.770575	0.821204	0.754721	0.666924	0.709855	0.659462	6.54417	7.99168	6.33868	4.14091	3.97316	3.31101	2.77402	3.67702	4.10686	0.37387	1.49958	0.827442	8.21382	4.50873	4.58237	7.04116	3.18902	3.43971
GLYMA_11G221300	16.6803	10.3614	17.944	23.81	43.8442	26.9808	64.469	57.5807	63.1803	46.9276	73.1213	61.5177	1.09377	2.17472	0.577175	7.37067	13.0079	10.5992	76.4097	65.2983	13.9692	131.525	126.592	54.6373
GLYMA_04G086300	9.32314	1.24049	6.20372	1.09006	3.13275	3.95536	6.09821	8.68667	11.2609	2.76349	4.00866	3.79887	5.40874	9.02778	7.34571	1.24308	3.40091	2.53495	8.79479	4.68418	3.02219	8.49016	6.01045	8.95573
GLYMA_03G256300	9.47413	9.04581	9.05886	11.1979	13.5803	14.5851	7.74718	6.44586	10.3268	8.92662	9.81345	7.70211	2.42473	4.07552	4.63	10.0801	7.90512	7.77778	7.06041	7.29095	9.87699	6.63046	9.97705	5.06563
GLYMA_17G262300	9.38266	8.66955	6.85455	4.43748	3.71467	4.3362	0	0.0969735	0.0465169	0	0	0	24.2637	18.7697	17.4505	7.71157	11.5159	9.50707	0	0.0456845	0	0.0488015	0	0
GLYMA_17G124000	21.0762	20.7744	21.4582	25.5604	22.6909	25.8425	5.27806	4.92735	6.17373	7.18119	6.98579	6.56445	16.8905	13.0554	9.08205	29.4699	24.8872	25.0996	9.7734	13.6994	11.6928	6.88344	12.4321	7.89791
GLYMA_08G021700	6.89757	6.93577	4.24141	4.58988	3.04559	3.25882	0	0.0281465	0	0	0	0	16.3395	14.6904	13.0041	4.25995	8.66391	5.84623	0	0	0	0	0	0
GLYMA_11G230600	1.07692	1.13722	1.08934	0.685271	1.03733	1.17315	2.32729	4.18503	2.81904	1.13233	1.60711	0.937427	1.85368	2.26403	2.03088	0.72332	0.782563	0.758291	4.14643	1.78281	0.873704	2.48698	1.48602	2.32666
GLYMA_08G212600	3.97353	3.07603	4.81241	2.46527	2.12753	2.15089	9.96496	9.85897	12.2495	5.99926	11.5467	8.65689	13.5012	11.4258	7.1245	3.82354	4.66549	3.75986	11.3729	3.55324	1.97807	8.73004	2.93704	11.08
GLYMA_10G039800	4.63023	5.3445	4.07766	4.32682	2.47998	2.31134	2.46598	9.66515	3.67134	1.41643	1.82634	2.06604	13.9293	10.5985	10.1838	3.14637	5.21626	5.70666	1.9683	2.44999	1.05597	2.17273	5.02184	5.23813
GLYMA_13G094100	6.11472	7.22619	5.81103	4.1601	3.07495	2.74299	0.115109	0.267184	0.0732369	0	0	0	12.4714	8.12509	14.44	5.05884	3.99271	5.20077	0	0.0359632	0.0966506	0	0	0
GLYMA_14G105200	6.15898	5.68849	7.38952	11.5225	9.66055	12.5571	0	0.258866	0.186262	0	0.0730029	0.215154	5.23503	2.14297	0.920831	10.6248	10.5985	13.1195	0	0	0.327745	0	0	0
GLYMA_10G029600	14.8112	14.4576	14.1701	25.1763	24.6695	28.0093	2.36715	1.59691	1.29833	2.08377	1.19075	2.57953	7.79184	6.33779	4.89327	10.3916	12.9265	15.4939	1.16343	0.765061	0.274145	2.42454	1.92727	1.61218
GLYMA_17G221800	1.82696	1.27255	1.68412	0.901941	1.1773	1.94764	0.272443	0	0.0650018	0.558883	0	0.600677	10.0481	8.22641	11.7955	3.36025	4.76372	3.94046	0.0647198	0.574547	1.45831	0.136388	1.35688	0
GLYMA_02G233900	3.69418	4.03271	3.54925	3.13729	3.78412	4.92378	14.003	8.96121	14.7684	26.1641	25.1214	24.6793	2.25164	2.37835	2.19071	6.22108	4.48841	5.30749	16.8231	28.1304	36.6206	15.0472	21.6183	18.2975
GLYMA_09G058900	1.3608	0.850242	1.10594	0.850477	0.403681	0.32066	1.02759	3.17617	0.910637	1.65627	1.81202	0.202287	2.77946	3.79936	3.1473	0.655556	1.37731	0.940281	0.732324	0.894341	0.27733	0.845127	0.121853	1.55911
GLYMA_14G165000	0.218384	0.127307	0.131625	0.176232	0.117109	0.135308	0	0	0	0	0	0	0.974312	0.951902	1.54242	0.181122	0.236104	0.351971	0	0	0	0	0	0
GLYMA_14G100700	1.00067	1.71812	1.10259	1.15913	1.6817	1.02849	2.06115	0.920037	1.10963	1.44554	0.978535	1.01957	0.187622	0.43522	0.594043	2.4725	1.69042	1.26671	2.6616	2.79873	3.79406	2.83094	3.36331	2.86562
GLYMA_04G152900	0.242705	0.781701	0.42788	0.15277	0.386733	0.390979	0.861391	1.16292	0.704635	0	0.483302	1.49221	2.427	2.50929	1.84423	0.575697	0.262398	0.254259	1.22776	0.519019	0.154984	0.677638	2.38339	1.71967
GLYMA_01G236200	0.115949	0.109838	0.0567819	0.0608199	0.230946	0.0583706	2.64548	1.68133	1.1221	0.100498	1.072	0.72909	1.62326	1.72901	1.83554	0.0625075	0.0626788	0.182204	3.28188	0.964271	0	4.12025	1.5453	3.28621
GLYMA_01G159700	2.99756	2.38619	2.51648	1.37414	1.15396	1.21736	0	0.0635241	0.091415	0.261995	0	0	8.58949	7.41229	6.99167	2.06409	4.16673	3.14027	0	0	0	0	0	0
GLYMA_11G141700	8.95766	9.45782	6.62572	7.39057	4.64629	5.35493	0.236547	0.176483	0.451501	0.242624	0.19908	0.65192	24.8664	18.2738	20.8768	6.7908	12.3074	8.79761	0.280964	0.0554276	0	1.65786	0.130901	1.4545
GLYMA_17G090900	1.47831	1.72179	1.97009	2.4407	0.796458	1.53721	5.22215	7.33389	8.00338	11.1747	11.4442	11.8862	3.70782	4.2884	7.57062	0.940659	2.06988	0.507767	6.56758	4.08843	5.64856	7.22771	3.6718	3.84637
GLYMA_04G196400	2.58746	2.46965	3.39816	2.40598	3.33817	5.05237	4.62143	5.11631	6.18892	3.56786	4.65616	1.7256	0.568446	0.935362	1.17917	3.59287	2.18282	2.54636	4.7455	4.14526	3.34836	2.33843	5.96731	2.44444
GLYMA_12G179100	3.95159	4.40389	3.18729	2.92625	2.02555	2.16481	0.294637	0.36637	0.421783	0	0.413281	0	10.8667	7.79894	9.50601	2.38089	3.95809	4.07883	0.0699922	0.966548	0	0.221249	0	0
GLYMA_07G202500	17.5676	15.6569	12.7265	13.1408	6.78079	6.38427	0.592929	0.524292	0.502992	0.630687	0.813207	0.435761	60.1861	37.7705	38.2325	10.143	23.3761	17.5872	0.313006	0.0617488	0	0.329809	0	0
GLYMA_17G215000	0	0.237889	0	0	0	0	0	0.079162	0	0	0	0	1.31838	3.49508	4.37298	0.473829	0	0.26308	3.10028	1.04422	0.601354	3.98379	1.49726	2.669
GLYMA_18G269900	0.678903	0.607391	0.406349	0.870494	0.788801	0.81645	0	0	0	0	0.0268237	0.0527031	3.63961	6.46791	7.14502	12.7691	12.7633	13.1181	0.567848	0.448093	0.933289	0.335066	0.714314	0.0801722
GLYMA_12G085500	8.71972	5.90526	7.60387	9.46862	8.18877	8.16317	7.61082	8.43903	7.63354	4.9059	5.27657	7.37475	3.48017	3.68789	3.71329	6.47382	7.69064	8.17328	5.71184	6.08842	5.73911	4.07703	4.45313	6.82865
GLYMA_13G301400	3.22458	2.13247	2.2644	5.93592	5.08967	4.90053	0.231357	0.306863	0.294396	0.421868	0.692309	0.340062	44.109	24.4353	35.1228	13.9724	14.1422	17.4004	0.14656	0.216846	0.194257	0.308855	0	0
GLYMA_14G156300	0.327918	0.217444	0.867162	0.963232	0.293914	0.627299	0.581913	1.07504	0.39668	0.56844	0.513063	0.458211	2.82004	2.96651	3.49535	1.02531	0.957219	1.09929	0.276471	0.350623	0.261749	0.416162	0.32202	0.0929377
GLYMA_18G288400	4.82554	4.11407	3.85977	3.96552	3.20381	3.31997	2.03887	1.62256	0.875612	2.37008	0.800765	1.01143	12.707	7.67547	8.57274	2.86155	3.82586	2.86465	1.45302	1.05104	0	2.44964	0.902618	0
GLYMA_04G091800	14.1571	13.2159	12.1527	14.9382	7.66424	7.56194	0	0.0259461	0	0	0	0	47.7792	50.8949	49.7741	12.1357	27.5193	23.0657	0	0	0	0	0	0
GLYMA_06G255300	2.05785	3.02354	3.0027	2.24696	1.08744	1.86049	2.60843	5.08366	6.04561	3.78566	4.062	1.8192	3.65367	6.01201	8.28827	1.58482	1.907	1.84785	2.12449	1.7463	0.0670452	1.75885	1.82642	2.73762
GLYMA_02G102800	26.1523	40.2367	36.7391	54.6085	42.401	43.3967	112.193	91.245	99.8831	140.611	140.02	88.188	8.47489	16.2771	17.1741	44.3907	31.3918	28.2905	72.4809	85.7332	95.5092	88.496	144.081	86.9118
GLYMA_06G300000	9.43227	9.43849	8.84786	5.57475	7.47514	11.0349	0.673569	0.251267	0.642825	0.345437	1.22824	0.928172	18.8642	20.8007	23.4842	11.4589	7.39686	6.68033	0.800046	1.26264	5.40813	1.68599	0	0.564776
GLYMA_06G063700	2.21263	3.00559	3.35288	3.85409	4.49023	4.91783	2.48711	2.00034	2.8281	2.60528	2.55337	3.90848	1.9621	2.03361	1.40989	5.49143	4.46837	4.28605	4.02262	4.81101	7.73107	5.24523	8.19936	3.66793
GLYMA_05G216000	49.4936	30.4286	65.7574	64.9893	77.0366	43.5614	0	0	0.132168	0	0.233107	0	330.334	131.098	147.247	55.8371	69.338	87.9045	0.0657973	0.0649014	0.348843	0	0	0
GLYMA_04G104800	6.53118	8.47341	7.74106	7.54681	7.77695	10.4831	0.299949	0.358056	0.916025	0.65633	0.942439	0.793587	5.30057	3.48164	3.59624	14.4408	7.52163	10.6102	1.25407	0.787179	1.96442	1.38146	0.199184	1.00601
GLYMA_02G143200	10.0527	10.9603	9.05638	8.50652	5.47797	3.86713	0	0.239164	0.114724	0.328797	0	0.265039	35.5633	20.9301	22.72	8.58918	13.5343	11.4255	0	0.225342	0.302801	0	0	0
GLYMA_15G192000	1.56096	1.16864	1.75077	1.37344	1.32889	1.19139	2.39345	2.09522	1.88828	2.92411	1.3608	1.23131	3.92749	3.50402	3.82618	1.1401	1.82371	1.50339	1.42523	2.87146	3.9389	2.01297	3.39071	2.7115
GLYMA_10G231500	6.62622	5.69437	6.00412	5.74428	5.70992	4.85379	0.47779	2.15132	1.39194	0.65342	1.72132	1.38608	9.99865	7.5931	7.05591	3.2299	4.54713	3.92807	0.454004	0.0235696	0	1.15817	0.111327	0.506044
GLYMA_10G022300	0	0.632054	0	0.323062	0	0.413402	2.01676	7.31295	2.29723	2.66912	0.876034	2.36669	1.84766	2.14297	1.4625	0.166013	0.332936	0.0537683	1.42181	1.76831	1.06517	9.44479	1.80006	13.0917
GLYMA_04G248700	1.25344	1.41906	0.928225	1.47532	1.21785	1.32356	6.04518	8.71195	5.62132	4.29264	5.08767	4.48549	3.63797	3.64704	2.87153	1.28552	1.32209	0.864734	4.5291	3.15989	2.34267	5.70341	6.00437	4.67887
GLYMA_04G102600	56.0545	55.6441	64.1208	54.4536	68.4297	75.3657	66.67	41.543	87.0447	55.5451	69.2155	35.8565	26.3249	45.944	54.724	130.938	88.6905	85.661	99.254	116.162	105.151	71.8138	140.898	74.347
GLYMA_05G245400	0.337547	0.915663	0.841533	0.466785	0.458401	0.957765	0.952954	0.619083	0.51969	1.19686	0.807469	0.514545	0.199456	0.0915171	0.0809628	0.744419	0.812812	0.514352	1.75559	1.96865	3.79658	2.20033	3.33628	1.19583
GLYMA_16G127700	1.25491	1.71711	3.00445	2.34045	4.99904	2.1058	52.4035	52.569	57.0115	100.067	84.7852	106.381	12.4095	12.7526	8.75572	5.26178	2.86422	3.57879	119.742	106.682	211.468	157.757	130.374	213.893
GLYMA_15G090600	0.425537	0.806216	0.138927	0.148807	0.211895	0.49985	1.16868	2.2357	0.257385	0.368831	0.504393	0.0991031	2.19857	3.5958	3.06884	0.229404	0.613421	0.445796	0.683382	0.337038	0	1.80017	0.696473	1.10554
GLYMA_09G182300	1.09379	1.29517	3.48167	4.01614	0.544649	3.57909	3.11947	1.03438	1.98472	0	1.16683	0	5.74228	15.7667	20.7783	2.35861	0.886905	1.71879	0.988056	0.324867	0.873077	1.73516	0.767226	0
GLYMA_11G097000	5.42588	3.76925	4.52976	2.14134	3.01058	1.97706	0.556755	0.65158	0.625109	0.985356	0.735011	0.938696	9.40468	9.24683	7.0897	2.84148	4.91639	3.27518	0.746877	1.47341	0	2.09859	0.0724938	0.988579
GLYMA_07G081400	2.47637	2.81114	2.96663	4.50877	3.56682	5.64595	5.86278	4.54183	5.07527	5.21516	5.00693	6.00552	1.80096	2.74665	3.08866	7.81138	4.88996	5.93895	10.6981	14.6616	17.0223	9.48027	14.2694	9.19363
GLYMA_17G026400	4.22857	2.92415	2.98193	3.23835	2.18982	2.42674	0.58959	0.693144	0.562679	1.68593	0.962333	0.590872	11.3746	8.2813	7.89896	4.10326	4.06879	3.98689	0.0509307	0.351661	0.135012	0.697643	0.237286	0.119845
GLYMA_08G013100	8.45253	6.29819	8.68245	9.46211	8.5718	14.5816	3.78909	9.09825	4.42666	2.23358	4.03198	1.5844	19.0694	26.7968	22.1381	8.72441	6.408	12.3105	4.34538	2.75542	1.56331	4.97111	6.72427	9.85992
GLYMA_06G261800	1.796	2.40755	2.05775	1.61752	2.24421	1.91062	0.794632	0.534105	0.758362	0.469937	0.361496	0.355134	0.423576	0.606375	1.09077	1.93642	2.49127	2.201	0.714258	1.5701	1.54179	0.666589	1.66386	0.672287
GLYMA_14G200200	23.2381	27.9254	29.4579	25.0054	28.1018	29.5245	112.015	147.79	98.8166	78.5323	81.8459	79.6632	34.436	59.6238	76.2369	25.1027	22.2045	22.536	90.4978	67.9943	66.7056	101.339	69.8576	104.781
GLYMA_02G222200	1.50275	0.99029	1.49316	0.799674	0.867582	1.55687	0.496906	0.604153	0.579609	0.339781	0.5576	1.24773	2.65698	2.44656	2.1146	0.751417	0.800569	1.04953	0.65579	0.129372	0.0347686	0.746274	0.336086	0.833294
GLYMA_19G152200	2.24388	2.17703	1.77235	2.96148	2.64915	2.47783	3.44059	2.80653	3.08653	2.98003	3.32032	2.27573	1.01334	1.74497	1.41323	3.21925	3.93238	2.91942	4.05394	3.54727	1.81998	4.01894	4.51873	3.48749
GLYMA_20G030600	9.06049	6.57251	8.8341	13.7439	12.3156	15.9025	1.24158	0.669005	1.92548	0.919733	2.3801	2.11009	30.7724	29.7401	50.912	16.9415	16.6791	16.4611	0.147471	1.06673	1.8895	0.932327	1.0306	0.173507
GLYMA_13G249700	2.5118	0.556881	2.40777	1.12131	1.22413	1.66803	0.203223	0.269546	0.258596	0	0	0	14.6429	5.04718	7.50139	2.18959	3.12006	2.01552	0.193105	0.31746	0	0.203472	0.299893	0.0757327
GLYMA_11G097400	1.53866	1.61428	1.45839	0.954617	0.774408	0.699623	0.0629136	0.041723	0.040028	0.0860399	0.0705981	0.0693555	2.33276	3.05922	2.79372	0.695692	1.21633	1.1786	0.0199272	0.157247	0.0264124	0	0.0696306	0.0234453
GLYMA_14G110900	21.7454	19.9126	19.5062	23.6816	21.0373	24.0485	2.27507	2.56783	2.71403	1.37618	1.66924	2.55625	15.4976	8.8529	8.52405	20.5056	23.6964	24.0462	2.07866	1.06618	0.385721	1.13893	1.16214	1.9076
GLYMA_10G118100	1.50887	1.36034	0.896889	1.10259	0.746157	0.513377	0.0659507	0.0131211	0.0629404	0.0360773	0.0444036	0.0290814	2.4974	2.47242	2.63572	0.841472	1.4288	1.10104	0.025067	0.0123628	0.166125	0.039619	0	0.147463
GLYMA_03G264300	5.11207	3.63197	6.09391	6.06861	7.55288	10.04	11.2118	11.0895	14.3413	5.01385	6.09924	8.38865	1.8161	2.50757	2.73305	5.02223	4.52694	4.89741	11.646	8.43079	14.2281	8.64321	16.4192	11.6289
GLYMA_20G017200	33.2749	38.6367	30.4606	21.9816	15.3552	19.1725	5.51231	4.48648	4.70275	6.0537	4.03001	8.37852	72.4786	44.5424	47.4257	22.3784	24.5769	30.0961	3.80937	5.08828	10.4138	2.84316	4.06722	4.29517
GLYMA_07G153800	9.58011	9.94234	10.1753	7.77222	12.6998	11.2531	10.4162	12.4556	11.7435	7.38087	9.14487	8.4782	18.138	26.201	35.6565	13.382	9.57489	9.85778	17.9748	11.0781	8.0888	12.5364	11.4984	14.5111
GLYMA_12G227300	1.46272	1.38562	1.48993	1.54985	0.975997	1.00144	0.129785	0.442649	0.15925	0.0760679	0.520132	0.0817564	3.13016	3.11182	2.48537	0.851625	1.37582	1.37912	0.140941	0.521332	0.0233512	0.389832	0	0.041456
GLYMA_09G280200	4.03821	3.36825	3.74369	3.58362	4.21133	4.66671	6.19708	5.65228	4.54704	5.26114	4.20853	4.89747	5.49847	8.3698	13.8978	3.1217	3.17144	3.80476	6.51567	4.94844	4.58163	8.4287	5.54041	7.54003
GLYMA_10G045400	4.7729	4.97346	6.89518	9.38838	8.31827	10.1516	61.255	112.842	68.7796	51.504	57.4504	58.9403	13.7218	23.9021	32.3008	10.0348	7.35325	5.62514	44.9835	30.1241	57.0516	56.56	51.8087	57.998
GLYMA_11G121700	0.281904	0.106818	0.110442	0	0	0.283829	0.0714655	0.213275	0	0	0.240583	0	3.10089	1.96173	3.62966	0.60789	0.670512	0.35439	0	0	0	0	0	0
GLYMA_07G168900	3.84451	5.25243	3.6679	2.84412	3.72958	2.96862	11.0567	27.2896	12.2196	8.61592	7.59247	12.253	4.8783	9.72989	7.28226	2.86524	3.39472	3.16106	15.4596	9.85369	5.92964	13.4904	5.41487	10.4511
GLYMA_04G198500	1.06003	0.937209	1.03822	1.18618	0.316702	1.38744	0	0	0	0	0	0	7.42003	2.91549	3.13241	0.380968	1.45165	0.925409	0	0.125936	0	0	0	0
GLYMA_20G102600	4.50322	4.74316	3.73202	5.08763	3.76341	5.35833	11.2165	19.4964	12.7616	6.49611	10.3021	6.51252	5.41635	11.458	12.0974	3.80276	3.20035	3.00211	12.327	7.10842	6.98797	16.6256	18.6873	18.475
GLYMA_10G107500	2.66153	3.29442	2.36347	2.01035	1.83775	1.92938	0.809667	0.35797	0.77271	1.29184	1.16094	1.14051	5.85524	4.86842	4.41932	1.91308	2.26362	2.04471	1.02581	0.801043	1.24635	0.94577	2.04114	0.8549
GLYMA_02G235700	26.2092	25.056	24.3164	34.3566	31.0306	36.4515	27.5385	28.0631	30.1693	26.3518	31.4735	25.4183	14.2533	24.7451	26.2696	46.1212	44.1802	43.9883	41.7287	46.6396	41.2766	42.2965	63.9104	40.4881
GLYMA_05G196700	4.84889	5.04459	6.53213	6.51475	7.15028	7.72555	11.516	10.5548	10.6611	6.6064	9.07489	6.63288	3.13045	4.65125	3.62704	8.21806	6.86102	7.27204	10.2665	12.7948	10.0224	9.32778	15.2517	9.81271
GLYMA_08G363600	15.3889	7.61977	8.50381	28.4145	10.6942	12.8011	3.74437	5.05867	8.45076	2.38738	3.1229	1.1435	11.9356	16.7072	18.3685	6.1763	5.65375	8.90761	1.94726	4.79002	0.414234	1.46919	2.77209	2.85674
GLYMA_10G014400	2.34004	3.43815	2.77522	4.92647	3.34504	3.17342	11.2188	18.366	10.8993	10.7895	12.9966	9.98742	5.34857	7.56438	7.07282	3.46698	2.82249	1.88445	14.9551	11.4796	10.3685	15.8993	23.0689	14.6854
GLYMA_17G097700	1.45839	2.07227	1.07128	1.30046	1.01668	0.734172	0.184857	0.643617	0.0882098	1.13764	0.103718	0	2.8438	6.74162	4.38653	0.943446	1.1037	0.840298	0.175654	0.779682	0	0	0	0
GLYMA_06G214800	0.792016	0.765901	0.533308	0.380823	0.57514	0.431938	0.439214	0.998668	0.698611	0.800885	0.516331	0.115282	4.4055	4.87179	5.20676	2.20601	2.72939	1.81502	2.10662	1.74468	1.47513	1.52867	2.33794	1.3328
GLYMA_07G139400	158.887	141.44	163.691	72.8011	81.7755	100.852	3.78117	8.1167	14.4343	0.408243	11.5008	7.23974	268.549	239.505	232.389	121.542	78.6757	146.056	11.4407	1.11916	0.751933	0.498133	2.31269	0.556218
GLYMA_18G017700	3.98152	2.42464	2.82522	3.53759	2.46811	1.92254	1.13295	1.53685	2.30991	1.0212	0.491195	2.1289	15.1945	13.8332	18.6087	5.62884	9.37784	7.78883	1.83502	1.08602	0.129718	1.21168	0.968927	0.83481
GLYMA_08G307600	5.57075	5.74582	5.81509	6.53621	6.5151	5.29514	25.3413	29.8069	23.963	13.2146	14.7265	15.5684	7.69628	11.4039	13.8084	4.54424	5.44822	4.58814	21.5857	13.1931	7.84014	18.2328	27.7127	18.9046
GLYMA_14G100600	1.51106	2.39972	1.78467	2.61094	3.5187	2.57292	8.42186	8.18167	7.36542	4.85358	5.59446	4.96813	0.511083	1.03827	0.211066	2.49172	2.2583	2.44433	14.3725	12.0912	15.3961	12.4368	12.1267	10.675
GLYMA_20G221400	5.09529	3.41089	5.88874	5.84425	3.65354	8.00293	0.215284	0.214158	0.205458	0.058884	0.579791	0.189862	1.15491	0.60784	1.36228	3.18633	2.82781	3.55858	0.12274	0.201781	0.271142	0.215548	0	0
GLYMA_14G199500	1.12807	1.11222	1.60091	1.18343	0.710743	1.69206	0.233449	0.377371	0.556984	0.279355	0.3602	0.386029	3.52226	4.48573	6.14699	2.10985	1.64272	1.59177	0.610025	0.300859	0.661546	0.262953	0.807417	0.782972
GLYMA_06G061200	7.98629	8.37017	7.43365	5.05071	2.8768	2.79433	0	0.428513	0	0.0981851	0	0	24.5248	14.4147	15.1234	6.65651	8.20565	8.24783	0.13644	0	0	0	0	0.160529
GLYMA_13G095700	0.299864	1.42029	1.17478	2.56158	1.40784	1.50956	9.44799	17.3928	12.0742	6.46048	8.89593	9.57738	2.31319	3.23652	3.11946	0.92374	0.787331	0.448771	14.9111	5.49645	6.63356	13.7001	12.1995	13.2943
GLYMA_01G165000	0.357499	0.636673	0.56023	1.09513	0.45572	2.00127	0	0.108187	0.0345971	0	0.0406797	0.0399637	0.357492	0.55442	0.905504	1.94267	1.54603	2.06734	0.241129	0.084945	0.41092	0.0181481	0.260794	0.0405286
GLYMA_17G015400	26.0069	30.3541	25.5033	8.79127	11.8629	20.3981	15.3023	6.96337	20.391	6.34495	14.0202	4.89025	19.3282	38.8449	58.2483	16.6511	10.2749	9.92258	15.0432	16.5549	22.0405	11.939	13.783	9.28177
GLYMA_19G184500	2.8613	4.20991	3.8757	4.05553	5.0625	5.76168	1.50475	1.15145	1.9884	1.37192	1.0824	1.19095	0.608776	0.938073	1.41349	3.0522	2.5011	4.1774	1.28319	1.33804	1.84658	1.12029	0.854055	0.948977
GLYMA_04G017400	11.5369	9.49937	11.2727	11.7577	9.6452	13.5493	9.25059	6.91896	11.9482	16.5271	16.761	8.33841	3.3883	5.90501	7.39807	12.5868	11.7166	13.4227	21.4795	25.3918	24.7907	17.6708	30.2721	17.8651
GLYMA_09G004400	46.4462	40.8942	49.4025	57.6578	32.536	51.5552	12.8841	9.16772	6.24927	3.56548	3.02763	4.37797	33.7697	21.7313	33.3684	60.2891	45.5864	66.8725	6.82709	6.64889	10.0035	7.19359	13.9577	6.88008
GLYMA_04G134200	3.00001	2.21571	1.74305	1.33358	2.32939	2.20138	4.70498	9.23252	4.55174	0.528861	4.70107	3.26835	3.61011	5.712	3.86373	1.58987	0.989522	0.479415	4.16453	1.81228	3.49051	7.03386	2.92465	4.68361
novel.2109	10.5156	9.34624	8.60854	9.10443	8.35899	8.96101	12.506	16.5342	12.3183	7.13769	8.49217	4.97907	15.0604	32.8569	41.1488	10.6547	10.975	11.4641	14.6492	13.509	6.44695	12.662	17.4181	9.89693
GLYMA_17G125400	31.2898	31.4558	29.9489	60.3953	57.0881	37.7876	357.75	274.037	280.852	603.477	474.337	553.204	6.81628	12.3825	6.47155	16.0564	21.8125	20.1036	370.571	338.856	274.233	522.935	506.971	447.167
GLYMA_12G101800	7.94536	8.72311	7.42272	6.28353	5.03169	4.84079	0	0	0.0492894	0	0	0	37.5666	20.8605	20.8987	6.85326	14.0084	9.22001	0	0	0	0	0	0
GLYMA_17G251200	2.08224	2.09839	1.60548	3.02101	3.92676	2.4533	5.78407	6.98279	5.84162	5.91347	4.66312	5.50963	4.3859	4.53637	2.85211	1.52854	0.957953	0.789005	5.1226	2.63169	2.26324	4.77912	4.84782	5.33639
GLYMA_05G224500	99.7416	135.799	80.4784	45.9965	65.1084	59.0431	90.8181	135.387	112.685	103.86	111.983	98.8248	62.312	139.467	105.356	49.5475	36.9969	37.2119	48.2831	47.5226	47.2477	77.7981	104.488	80.4396
GLYMA_05G015700	5.79987	5.7169	7.94508	8.71565	7.92255	6.47077	2.73202	3.06362	2.65472	2.78522	3.28867	1.91657	4.19307	3.46725	3.76358	7.39415	7.75335	7.14339	4.53121	5.54033	2.31477	4.07819	4.67299	3.1654
GLYMA_15G131400	60.5684	76.1495	76.096	76.2004	89.2083	93.3187	118.013	99.8393	171.438	131.907	132.395	127.924	30.7941	46.4165	66.0526	150.249	94.7872	96.9039	185.592	212.234	446.529	136.212	147.119	130.094
GLYMA_02G294100	15.3104	16.7979	18.3928	14.5246	14.7115	12.9461	15.9953	13.9887	18.557	19.2313	19.6929	24.5694	40.0694	32.4027	36.1032	21.0212	11.7679	17.543	18.9808	20.4631	32.4142	18.4817	10.4037	22.6284
GLYMA_12G103600	1.92303	2.12529	2.46645	1.05674	3.1007	2.81205	1.21877	1.55879	3.15709	0.793701	1.62813	2.04733	6.22684	7.51036	9.1811	3.50501	1.13854	1.24712	1.15809	0.707153	2.48522	0.581078	0.770794	1.81674
GLYMA_15G015600	10.1138	10.1647	10.6604	10.1251	9.88041	11.2108	53.8673	49.869	54.1817	64.1842	62.8033	51.8456	2.87034	3.86853	3.39528	8.26669	5.51929	7.06353	112.859	114.114	98.3519	117.23	202.557	109.771
GLYMA_11G121900	0.522696	0.165048	0.213309	0.182783	0.216895	0.219277	0.828177	2.03215	1.05383	1.1326	0.743466	1.3999	1.43738	1.08255	1.70088	0.140891	0.235461	0.0912633	0.367242	0.155246	0.417223	0.442236	0.672171	0.432078
GLYMA_14G217700	3.24641	3.92691	3.9256	5.0431	3.97917	5.38057	13.2787	11.4144	13.1408	16.7312	16.8542	10.9569	2.60956	2.64392	2.74092	6.81198	5.08924	4.15963	25.1451	21.6282	21.6874	22.5967	25.0312	16.3493
GLYMA_08G180000	13.973	16.2208	14.7019	9.99283	14.1002	8.43358	4.18121	4.39302	4.08004	5.58968	4.00658	14.4495	27.2783	22.6601	23.5868	14.7857	8.13441	9.16344	3.70521	2.73006	2.30761	4.60968	2.85976	4.41188
GLYMA_19G214100	2.53688	2.22202	1.66062	1.16352	1.07914	1.11666	0.161589	0.289338	0.154213	0.0662959	0.126928	0	4.66572	4.00472	3.51148	1.27827	2.32924	1.76286	0.0153544	0.0302907	0	0.0647147	0	0.0361304
GLYMA_18G282600	31.9385	11.6802	22.4926	20.501	7.083	10.8081	92.4677	109.543	149.035	103.874	92.5585	41.4709	50.2166	53.4245	27.2531	8.38495	20.0856	18.244	27.7403	57.0547	1.91004	13.1596	9.13833	35.3694
GLYMA_07G235900	2.4336	2.82484	3.08852	3.7037	2.73083	3.41651	12.4692	25.0672	14.222	9.62556	8.92186	7.95061	3.56465	6.98529	6.07722	1.07172	2.2605	1.86721	12.9631	5.04947	1.58686	15.0075	7.98214	17.5832
GLYMA_19G158100	37.6564	42.2869	36.0239	43.1793	45.4627	38.2978	155.689	129.222	141.439	173.137	160.269	181.263	9.38584	11.0274	5.35572	17.0682	18.7415	18.419	131.062	140.962	145.217	152.517	170.169	144.336
GLYMA_14G043000	0.0937533	0	0.0306081	0.0327848	0	0.062929	0	0.118215	0	0	0.0444506	0	0.656261	0.869887	1.05541	0.067389	0.0675737	0	0.526963	0.222766	0.199561	0.356948	0.219207	0.0885711
GLYMA_03G202600	6.54216	9.23753	6.77025	12.4315	8.17485	9.1035	16.937	40.3896	15.4174	5.88434	6.80346	13.3243	12.3126	21.7813	26.8033	7.98528	9.14151	7.43553	28.8054	20.5675	29.4109	63.3275	46.2789	66.3825
GLYMA_18G295700	1.58446	2.66297	2.40288	1.50136	1.22164	0.617528	0	0.386686	0.185488	0	0.145399	0.499941	5.46884	5.0303	4.58503	1.81856	2.04458	1.71344	0	0.121446	0	0	0	0
GLYMA_15G129100	437.836	412.759	407.548	499.59	507.258	591.154	224.399	142.304	237.762	263.599	280.112	221.153	204.833	405.038	511.307	970.949	932.363	764.125	319.919	443.189	364.117	285.866	551.175	320.076
GLYMA_14G083200	2.41628	3.10276	2.76976	3.32349	3.5828	4.61327	0.499115	0.270821	0.346424	0.775663	0.814659	0.72529	0.483246	1.01421	1.2467	3.24202	2.24468	2.71882	0.301806	0.340225	0.742909	0.318008	0.376638	0.836997
GLYMA_08G125600	9.79086	12.8054	13.2977	11.9781	16.4376	13.3124	9.22342	6.63895	8.22991	7.12733	9.38232	12.7305	5.35381	5.32244	3.74609	11.0985	8.05889	9.9471	8.12296	7.23923	11.711	9.12212	5.76802	5.9522
GLYMA_02G201100	15.4974	4.39382	9.78052	7.67099	2.98892	2.08775	16.3928	19.8161	35.9098	29.7968	13.1947	2.44	18.662	23.8688	9.09914	2.17688	7.49248	3.88729	5.06078	18.9302	0.261342	1.17729	0.535867	9.12469
GLYMA_16G021000	4.4843	3.99508	4.54889	3.52828	4.67854	7.20237	62.3893	36.3493	89.3124	101.518	127.491	126.664	0.747368	0.689918	1.40851	3.62618	3.80927	2.90815	113.359	135.662	143.944	78.726	110.99	102.355
GLYMA_17G156700	4.26151	4.84428	6.05206	10.3272	9.03975	8.83867	7.50833	5.64209	7.99044	7.53501	8.00111	5.89522	3.23869	2.49951	3.46305	5.74338	8.0167	6.60731	10.4195	8.55625	7.55155	9.68086	16.2014	8.63569
GLYMA_05G119500	1.77015	2.03501	1.73373	0.685116	1.69442	1.48808	0.806008	0.715112	0.311845	0.238332	0.244447	0.456276	2.2685	3.12653	2.7569	1.1859	1.18915	1.02623	0.703783	0.306265	0.0548722	0.850618	0.0482195	0.12177
GLYMA_09G281900	46.6746	31.5994	50.2857	28.4204	54.2843	57.3121	119.649	84.5753	130.652	67.5567	65.6457	59.7015	26.5028	48.6066	39.3038	83.9318	67.9294	78.4398	100.208	136.961	180.55	80.5677	166.124	92.3213
GLYMA_07G133500	6.85405	3.02576	3.9105	8.19103	8.99075	4.71223	0.196812	0.223751	0.670816	0.230706	0.820304	0.278954	4.90199	1.56562	2.10686	7.43777	8.24953	8.3887	0.0534325	0.368935	0.460343	0.112602	0.0311178	0.282897
GLYMA_16G052000	38.1377	44.0787	35.943	28.7817	30.2172	40.4493	20.5899	46.513	30.7237	37.4818	40.9936	35.2618	60.4922	119.519	85.0281	40.2702	40.2338	41.3762	30.5905	21.977	30.789	52.3307	61.9624	43.1894
GLYMA_11G156100	1.13542	0.645345	0.778442	0.536015	0.734993	0.914539	1.15136	2.43384	2.12894	1.37776	1.69574	2.30052	5.79053	3.7813	4.67332	1.04057	1.53444	1.78421	1.2308	1.61872	4.07839	1.15277	1.03536	2.17214
GLYMA_20G152800	1.46039	1.33218	1.85415	2.49669	2.12772	2.26	7.64441	6.51321	8.30966	9.09486	8.84739	6.08417	2.24463	2.28524	2.5402	6.09417	4.82437	4.22143	14.0717	13.8158	13.8589	13.1453	8.83996	12.7236
GLYMA_10G066100	0.605024	0.471993	1.01086	1.53079	1.45318	1.21831	0.586451	0.0897513	0.430525	0.30847	0.101243	0.248653	4.5198	4.45793	6.19743	2.22559	1.07737	1.82692	0.257195	0.21141	0.284082	0.271002	0.399423	0.252168
GLYMA_05G184500	13.8277	11.2073	7.82277	4.55613	9.09773	7.8406	8.79525	22.2823	5.73677	4.84592	4.04722	8.64951	13.3282	20.3466	17.7016	6.5125	9.44473	7.05995	6.91439	9.66695	3.82525	9.12281	3.36148	12.4503
GLYMA_01G027200	0.564455	1.57738	1.96259	2.33902	2.52962	3.75084	0.214642	0	0.0341408	0	0.12043	0.433803	1.12889	1.29061	1.13184	3.13423	2.89871	2.60184	0.509891	0.670598	0.630778	0.573081	1.90047	0.159977
GLYMA_06G064100	41.1805	52.3848	47.1194	29.0067	27.6664	22.3103	11.5168	10.7972	8.46076	8.95154	7.90283	18.0849	94.3865	56.5989	58.7752	38.6211	30.1053	25.8161	8.03042	7.6881	13.4614	8.21265	8.25303	4.35357
GLYMA_09G250800	24.1019	24.2941	19.8069	7.58541	17.3646	9.44116	4.72574	3.70384	5.10227	6.20174	4.98157	21.9962	23.6118	16.2105	19.1567	10.7193	7.00295	9.7841	4.58119	2.37126	3.18636	6.69107	1.90192	6.88425
GLYMA_14G081500	0.390639	1.22401	0.441463	0.662001	0.748144	0.69585	0.114266	1.78081	0.145401	0.260448	0.598374	0.125966	1.59257	1.13515	1.55393	3.56384	4.71067	2.77021	0.723851	2.49898	0.623627	1.44915	1.01173	4.51372
GLYMA_14G185100	5.78894	6.2554	5.72681	6.56132	7.5034	5.38913	0.147493	0.220082	0.211141	0.302563	0.206885	0.325189	10.2977	5.35003	8.19711	19.3519	13.3665	18.4374	0.0350375	0.138241	0.464403	0	0.0816198	0.371009
GLYMA_18G028400	8.45851	8.89026	7.57438	3.71848	3.6503	4.25814	0	0.203152	0.146174	0	0.859367	0.956807	5.96112	7.16749	9.81953	3.47423	2.30798	2.99593	0.0970268	0.239264	0.0643019	0.869002	1.41265	0.456627
GLYMA_14G016400	2.28458	3.24625	2.27753	2.4181	2.68149	2.32072	10.6008	11.7542	11.326	6.50618	10.648	7.58178	3.69198	4.19757	3.74578	1.75943	1.96273	1.81638	12.3579	8.65146	8.5969	11.3386	10.8741	14.8287
GLYMA_03G200500	5.1206	3.2668	5.42466	3.94671	2.7059	4.83992	7.5503	7.11551	8.46983	11.0503	12.0399	20.8815	10.868	7.37603	9.70536	2.92949	3.0505	3.50327	10.1952	6.95258	12.5123	11.9362	2.78547	13.1799
GLYMA_07G051000	6.19725	6.77378	7.00355	8.29345	8.82251	7.45949	9.84432	9.59247	7.71302	11.7758	10.0296	14.2107	2.82049	2.23132	1.67702	4.98993	3.95134	5.53509	9.09107	7.74018	9.86176	9.40265	8.38747	8.24725
GLYMA_19G187200	7.50553	11.1514	10.3689	5.22163	11.8022	4.77271	38.4551	41.641	30.9655	27.9388	23.2617	49.8996	29.3895	17.122	18.6771	9.71083	7.43121	10.0148	33.6859	23.6533	73.658	22.3594	15.7386	26.7579
GLYMA_19G155600	14.895	7.95818	11.5598	21.3573	8.82844	8.66592	16.9203	29.8292	30.9866	15.6351	27.8573	13.1073	18.9147	25.5159	35.8453	9.89136	12.8717	12.0945	6.89053	15.7977	4.11398	14.6517	2.67525	10.8824
GLYMA_07G123000	1.91829	1.77286	2.15377	2.64071	2.0502	1.88428	1.37589	1.2271	1.34704	0.90838	1.29105	0.666854	0.608226	1.507	1.38259	2.76442	3.41947	2.82326	1.11579	1.31182	0.731991	1.3182	1.99537	0.397812
GLYMA_14G116400	0.0186583	0.0176748	0	0.0587219	0.0185816	0	0.260153	1.92918	0.361132	0.0646875	0.132695	0.28679	0.391816	0.500811	0.472592	0	0.0201722	0	0.404511	0.376836	0.178719	2.0601	0.340278	1.87727
GLYMA_09G079400	9.5244	10.9362	10.4374	12.1579	11.9616	9.50002	19.7834	14.6689	15.6575	22.1678	20.305	19.4513	2.93053	3.37684	4.33467	7.94716	7.36887	6.02391	18.0765	20.5735	19.1037	22.3153	38.1225	22.6522
GLYMA_16G143400	0.106769	0.556277	0.366003	0.224018	0.478487	0.268745	0	0.403881	0.0645788	0.370164	0.0759325	0	2.45564	1.85747	2.25361	0.518026	0.346297	0.391482	0.192896	0	0.170449	0	0	0
GLYMA_02G265900	0.695696	0.933622	1.30598	0.486559	0.115473	0.291853	0.146971	0	0	0	0.164923	0	2.49286	2.76642	2.93686	0.562567	0.438751	0.789551	0	0.137753	0.0925524	0.367879	0.243994	0.739397
GLYMA_19G226800	1.82486	1.39254	2.0852	1.48899	1.7164	1.99043	1.34931	1.59792	1.34904	1.84529	2.30722	0.920812	5.22102	4.43454	7.00812	2.45942	1.31529	1.11518	2.68637	2.52935	5.82651	2.63759	1.7067	2.15499
GLYMA_19G113400	2.87976	2.89017	3.32362	3.57631	2.99195	3.63603	0.887894	0.922506	0.941519	0.728563	0.996344	2.95817	15.5193	6.94816	8.19763	3.7259	4.3083	4.43559	0.899937	1.01714	1.09342	0.948249	0.720639	1.23529
GLYMA_09G153900	3.0432	1.98036	1.16632	1.30478	1.00145	1.11902	0.771481	1.06775	0.896326	0.229363	0.112919	0.739543	9.12943	9.07593	7.90357	2.76757	4.6634	4.6851	1.21117	0.471582	0.718176	0.97393	0.48261	0.674998
GLYMA_12G055300	7.55599	6.88847	7.44692	8.39894	7.78444	9.49159	10.178	10.0651	12.7794	15.6439	16.9802	13.4378	3.19761	4.16786	5.07458	7.7126	9.03977	7.7172	13.0092	17.813	22.7639	15.0303	19.7714	13.9969
GLYMA_06G100900	2.97688	2.78135	2.59611	1.3262	2.4367	1.60125	1.70576	6.37599	2.02254	0.7069	2.26212	1.70947	3.67006	7.33764	7.10111	1.05522	2.38075	2.00787	5.25544	3.10064	1.75773	5.79634	3.26087	8.72595
GLYMA_07G229200	1.20222	0.915552	0.715729	0.692438	0.446048	0.308542	0.02988	0.0297237	0.0855483	0.326908	0	0.131758	2.75799	1.96849	2.01514	0.432074	0.968459	0.716163	0.11357	0.224046	0	0	0	0
GLYMA_06G160300	0.421408	0.958072	0	1.06102	0.0839356	0	0	0	0	0	0	0	3.96116	6.70289	5.07004	0.272614	1.36681	1.41271	0	0	0	0	0	0
GLYMA_08G227400	14.3861	16.1563	9.92514	12.0073	5.85697	6.60451	0.229373	0.627476	0.711435	1.25475	0.128694	0.189644	38.7242	31.3465	31.5589	7.70669	20.689	11.1374	0.32693	0.161239	0.433329	0.287067	0	0.192325
GLYMA_08G211100	16.5834	25.0948	31.4466	56.0827	54.2421	41.3416	460.499	513.941	427.367	604.699	538.299	542.151	6.62265	8.42732	3.57861	12.3961	18.0436	15.2638	407.9	356.774	419.951	467.654	439.127	469.328
GLYMA_19G202400	3.23165	3.15551	2.59705	2.45141	1.96404	2.48617	2.33172	3.00912	1.24296	1.1204	1.48506	1.78312	5.03796	4.30001	4.32006	1.50094	2.66967	2.08338	1.13776	1.43729	1.03182	1.17781	0.883472	1.0803
GLYMA_17G175400	1.01573	1.60365	1.6166	0.621587	0.421482	0.85222	0.0536452	0.106729	0.30718	0.146729	0.300988	0.532242	5.84032	3.07134	3.17123	1.04951	1.05239	1.46312	0.203898	0.201122	0	0.107422	0	0
GLYMA_02G125800	2.8015	4.74591	4.30606	1.02972	1.85321	1.60591	0.10368	1.03138	0.371053	0.141791	0.349031	0.485757	4.1306	3.78113	2.54657	1.52129	1.52546	1.15681	0.147777	0.947474	0.130581	0.233566	0	0.521602
GLYMA_01G222000	12.8047	13.1759	12.6958	19.4463	21.2884	28.2197	7.832	5.07246	11.2913	8.84222	7.51707	6.6867	3.81241	5.51521	6.65971	11.9065	10.6315	10.1365	3.29352	3.40486	9.23447	4.27117	11.1026	6.96753
GLYMA_03G263000	1.07825	1.4355	1.0846	2.14004	1.68328	0.557475	12.042	23.2599	12.3737	9.64871	6.17611	9.73229	1.63191	3.09984	2.21438	0.345623	0.441089	0.885346	16.2863	7.09746	4.23357	12.8334	11.6515	23.539
GLYMA_10G133500	4.9871	4.82694	6.47726	4.49257	3.2391	3.32924	1.71777	1.91384	2.68855	1.97333	2.3131	5.07499	17.0751	11.8017	11.2702	7.07195	4.92291	4.99737	1.37109	1.22362	0.519231	1.03193	1.44489	1.68997
GLYMA_02G152900	0.766674	0.639112	0.510612	1.57643	1.52705	1.63645	5.67529	4.33088	6.00981	7.12353	6.10677	5.1851	0.459996	0.487787	0.517839	1.62017	2.12194	1.38146	4.80177	6.30303	5.43429	6.22713	8.94858	6.17101
GLYMA_10G075800	7.57884	8.92785	8.40897	7.62806	9.19094	8.89766	4.85644	5.88894	5.44671	3.442	5.09162	3.32164	5.50923	3.44742	3.12855	9.34735	6.77273	11.2796	2.66102	1.56158	0.44646	3.01682	0.156933	0.990764
GLYMA_06G267300	3.64262	3.20822	3.28757	2.90552	2.96808	2.53087	1.90793	1.11979	1.82085	2.34834	1.41304	2.62911	2.31798	2.75331	2.66877	1.15226	1.1066	1.27727	3.35395	2.9864	1.89834	3.40028	2.51284	1.96238
GLYMA_06G047800	0.507927	0.343682	0.497476	0.355236	0.289052	0.316578	0.214607	0.914934	0.526658	0.712771	0.0344028	0.337973	2.37028	2.5247	1.81236	0.547639	0.889084	0.836169	0.640901	0.344822	0.0772255	0.613915	0.339314	1.30245
GLYMA_05G168400	38.9202	53.4215	45.8298	24.9304	42.7903	28.1487	121.841	139.294	141.512	149.092	210.657	313.508	37.5216	40.2274	43.9481	25.6618	14.9939	16.8025	131.106	90.6424	117.924	151.123	100.944	179.379
GLYMA_05G033600	0.620687	2.58708	2.00613	1.88833	3.39976	1.81228	15.1056	28.6445	19.2215	9.25317	10.4176	18.4737	8.06878	7.71298	7.46761	3.81453	1.54342	2.14578	29.2305	19.1725	30.6183	35.6048	40.1415	58.9311
GLYMA_03G017800	1.58927	0.774889	0.9843	1.61823	1.28016	1.4354	0.444369	0.412575	0.59372	0.405142	0.299187	0.0653158	1.70609	1.44052	1.60326	3.67904	2.72894	4.35819	0.112599	0.222132	0.970086	0.0296609	0.196725	0.298076
GLYMA_13G173100	23.5636	23.6436	19.8193	19.4269	9.24774	12.1595	1.22465	1.69201	2.07779	0.744365	0.839812	1.27505	74.0172	54.107	50.3596	15.5098	36.0372	23.3358	0.258597	0.573921	0	0.817438	0.1506	0.304252
GLYMA_07G134500	1.20376	2.02722	1.83399	0.280631	0.444007	0.673323	0.113024	0.0562165	0.269663	0.309141	0.317073	1.37057	11.5024	19.3686	24.4672	0.817183	3.80791	0.980833	0.375891	0.264838	0.569398	0.113163	0	0.505433
GLYMA_10G031800	0.380873	0.138768	0.0286951	0.184415	0.262598	0.353976	0.297092	0.849673	0.177207	0.507874	0.0833449	0.040939	1.02541	2.24268	1.51508	0.22112	0.443452	0.306927	0.141151	0	0.187088	0.0371821	0	0.332142
GLYMA_17G223400	10.9659	10.2088	8.27125	7.20657	3.76582	4.63205	0	0	0	0	0	0	38.9471	22.68	22.1484	8.76553	15.4669	9.50728	0	0	0	0	0	0
GLYMA_14G037100	6.97883	7.90824	5.72613	4.47568	2.93743	3.47347	0	0	0.318575	0	0	0	20.0934	15.3941	14.9806	4.96899	10.2499	7.36625	0	0	0	0	0	0
GLYMA_01G179700	0.745347	0.941414	2.163	2.34578	2.0894	3.94674	0.0699824	0.139233	0.233759	0.0478535	0.0785303	0	0.193234	0.0274431	0	0.62504	0.865516	1.07003	0.299243	0.0327965	0.0881402	0.280273	0.154908	0.547671
GLYMA_07G058800	0.562767	0.123024	0.0423991	0.3179	0.086224	0.174342	0	0	0.157102	0.0750421	0	0	3.67956	5.55155	6.53319	1.58693	0.655233	2.04078	0.10428	0.205721	0.69109	0.109878	0.303651	0.184036
GLYMA_15G050100	5.78664	8.44817	10.8017	16.4978	25.5601	17.9583	34.8621	30.216	29.4002	70.0993	53.7419	53.2717	5.71845	7.71528	5.38856	13.726	13.9844	11.4824	28.8627	33.1607	43.038	49.7653	54.3425	39.1679
GLYMA_15G072200	3.62624	2.81054	2.85621	3.7244	2.47491	3.34462	19.6393	18.3855	17.3011	15.737	15.3293	16.0162	2.13006	1.86548	2.62271	5.08542	4.1398	4.51615	15.4546	10.5444	18.2172	12.8407	14.0875	14.7333
GLYMA_04G060600	8.92122	8.11101	6.37749	4.67952	2.09349	3.35539	0	0.129298	0.0620225	0	0.291707	0	24.8661	15.0361	16.3413	6.46776	9.64509	9.02366	0.0617535	0	0	0	0	0
GLYMA_01G195200	1.40781	0.933523	0.792835	1.4769	0.841216	0.602404	0.401505	0.732242	0.532192	0.152526	0	0.344257	2.81556	2.41419	2.15435	0.910727	1.06543	1.17986	0.275539	0.0627202	0	0.267998	0	0.0498747
GLYMA_10G127500	10.7715	3.75206	10.2187	5.97945	1.87607	3.30702	46.1032	52.1354	71.3448	31.567	40.2608	13.364	16.9056	20.1679	10.3993	2.13525	7.78109	4.3012	14.7772	15.8959	0	4.78149	5.01445	11.3626
GLYMA_04G057700	0	0	0	0	0	0	0	0	0	0	0	0	0.51449	1.02295	1.20664	0	0	0	0	0	0	0.145101	0.0801978	0
GLYMA_07G098700	16.0657	15.8005	16.4368	19.9674	29.1461	30.5994	4.53976	2.83864	4.33255	2.6608	5.23982	2.14483	1.1256	1.11901	0.431981	5.8475	3.09771	4.60965	1.10925	0.851004	1.47025	1.68827	3.44534	2.32016
GLYMA_13G207100	4.87962	5.42632	3.53247	5.39731	6.33858	4.80614	8.06759	10.2324	3.52887	9.01039	4.52649	10.8206	10.1834	14.9746	15.3934	3.20243	6.36507	6.16765	1.98037	1.76437	0.931408	6.32736	4.53887	5.33646
GLYMA_06G114600	1.1729	1.05879	1.05417	1.41865	1.18183	1.33374	0.542212	0.382783	0.383924	0.406641	0.314033	0.385632	2.51134	2.7847	2.34462	0.892663	1.29791	1.27211	0.282539	0.327873	0.110144	0.525365	0.0580743	0.23465
GLYMA_18G019000	1.19335	0.654472	1.64042	0.549087	0.77145	2.84566	0	0	0	0	0	0	1.90514	2.7473	2.76189	0.654613	0.90539	1.09663	0	0	0	0	0	0
GLYMA_11G253300	0.289873	0	0	7.60249	0	0.0583706	0	0	0	0	0	0	1.04352	3.5733	1.40725	0.25003	0	0.182204	0	0	0	0	0	0
GLYMA_10G025600	0.759035	0.774337	0.457488	0.735033	0.814065	0.411502	4.36651	10.0125	2.7546	5.2631	3.40498	5.13996	1.75159	2.84416	1.78698	0.251809	0.504999	0.122334	4.21946	4.162	5.21982	5.77976	2.12967	4.38522
GLYMA_02G284100	2.40416	3.26024	2.44263	2.37564	2.29494	2.24983	0.252896	1.04403	0.277555	0.415028	0.127703	0.223032	3.85058	3.9966	3.44269	1.60261	2.38353	1.4213	0.120153	0.49777	0	0.41779	0.307885	0.197912
GLYMA_08G336300	2.5483	2.31477	2.32492	2.67336	1.70348	1.37071	0	0	0.295597	0	0	0.243892	10.3326	7.98167	8.39973	2.78517	4.37791	4.82725	0	0.0829449	0	0	0	0
GLYMA_16G145500	7.05752	7.93637	7.0461	8.19204	10.112	9.60417	4.21316	4.24853	4.24117	2.44682	2.20197	1.20886	1.77573	2.71588	2.49878	5.7929	4.62733	4.48381	0.932301	2.86701	0.763236	0.751209	0.734578	1.35499
GLYMA_12G212200	6.94476	6.39896	5.20362	4.89687	7.10521	7.25964	0.481028	0.526363	0.780422	0.460494	0.485804	0.795423	3.87077	2.98038	3.80481	7.44682	6.52357	6.99709	0.457081	0.6312	0.121167	0.337133	1.33096	0
GLYMA_03G157700	6.57342	9.82136	9.78812	12.895	14.1928	14.4383	12.4192	15.5438	14.1366	8.12158	13.7587	6.34755	14.2689	17.249	25.8131	10.2373	8.22385	7.33426	10.6423	9.65078	6.02907	12.3892	12.0207	8.15388
GLYMA_17G026300	0.309563	0.586493	0.454791	0.487133	0.693656	0.701273	6.67056	7.41634	6.27247	6.17115	5.39383	4.97448	0.696503	1.38484	1.55184	0	0	0	8.38916	6.06828	4.94195	5.89301	8.03416	8.77356
GLYMA_11G124700	7.9233	10.6899	11.9932	12.3423	23.2738	20.9508	18.869	16.5501	25.5593	8.32418	8.3101	12.078	30.4921	30.8704	43.0769	18.2074	8.13356	14.2534	16.5801	9.41323	31.5585	23.2597	21.1081	29.7145
GLYMA_13G212600	1.9285	1.26634	1.84589	1.6553	2.24795	2.07405	0.027778	0	0.0265101	0	0	0	4.51435	3.66003	5.08818	2.19742	2.03759	1.90552	0	0.0260357	0.244897	0.0834362	0.153718	0.0310551
GLYMA_18G268200	6.79953	7.4025	8.0512	9.87474	8.0855	9.14498	38.527	29.9758	43.091	30.7426	34.8605	26.1284	1.42077	4.38867	3.26669	8.12446	9.60051	7.28272	44.2486	43.8571	54.1533	37.1253	46.0217	37.1759
GLYMA_12G064300	12.9871	14.8141	10.1233	6.00607	7.00262	3.79122	0.389629	1.64726	1.34794	3.53014	0.655829	0.912739	53.1771	25.8216	27.2097	10.9369	14.8302	17.671	0.786743	6.11694	0.184021	0.243817	0.646841	1.41569
GLYMA_10G056400	0	0.282583	0	0.156473	0	0	0	0	0	0	0	0	1.34235	4.59656	9.12985	0.321629	0	0	0	0	0	0	0	0
GLYMA_03G021700	2.4272	1.96003	1.71475	1.58623	1.14918	0.961486	0.706104	0.501722	0.385071	0.896683	0.113193	0.222401	4.77473	3.67873	3.61142	1.28704	1.89283	1.00043	0.0958502	0.519998	0	0	0	0.169159
GLYMA_15G198500	1.16922	0.178644	0.332468	0.435247	0.525868	0.303795	0	0.237789	0.136877	0	0	0	2.75328	1.68728	1.35338	0.325326	0.326218	0.553175	0.0454279	0.224046	0	0	0	0
GLYMA_12G004800	0.531156	0.4792	0.173409	0	0.377839	0	0	0	0.0305969	0.0876905	0	0	1.64402	2.91676	3.52355	0.409061	0.9024	0.927406	0.182785	0	0	0	0	0
GLYMA_13G347800	1.31967	1.38405	1.75413	4.97737	1.86185	2.7839	0.0796544	0.158476	0.0190047	0	0.0223459	0	0.989732	0.734045	0.845589	1.37203	5.24839	2.23833	0.0567667	0.0933229	0	0.159504	0.066119	0.0222629
GLYMA_08G140200	2.1529	2.69429	2.68896	2.23784	1.63263	2.36647	1.20172	1.56901	1.50527	2.36247	2.07894	2.31834	6.32033	10.0729	7.6918	2.66196	4.18539	3.9935	0.856421	1.52526	0.882887	1.32853	1.80107	1.14757
GLYMA_16G039300	25.5306	40.5104	41.2836	39.8536	39.9852	46.1991	255.847	273.918	280.088	392.254	419.338	256.769	8.96356	21.0576	21.7356	55.8014	41.7638	32.8667	274.246	283.696	235.731	370.529	575.943	317.9
GLYMA_08G339400	7.37479	1.96238	2.75937	1.4778	7.50955	2.25257	0.105033	0	0	0	0	0	54.4398	37.5633	43.3756	2.32288	11.5566	3.47231	0	0.787557	3.57168	0	0	0
GLYMA_17G128000	1.84296	2.81034	5.30506	19.8292	28.18	21.7234	78.7131	101.908	67.9155	129.465	73.2385	86.8042	1.5957	3.79831	0.925061	6.90622	5.02984	9.93603	105.492	150.89	63.1845	150.603	89.9546	154.532
GLYMA_20G156800	1.68982	1.56669	1.72548	1.13154	1.36063	1.52036	4.19271	4.21612	1.52225	1.43347	0.971647	2.21053	4.31435	3.2168	4.36359	1.62812	1.04951	1.65727	1.21252	1.11058	2.64028	1.00383	0.907893	0.713292
GLYMA_01G048700	5.84939	7.09529	6.07837	7.48349	6.89099	5.31477	3.79761	7.73539	2.07101	4.08066	3.85561	3.9871	5.63528	3.61665	3.76418	10.383	8.40631	10.8359	2.31978	2.88143	4.32743	3.62121	3.7027	2.52717
GLYMA_10G075700	2.6377	1.08433	2.53469	1.72294	0.0495636	0.350754	1.64016	1.69434	1.38469	2.07052	1.06183	0.27817	3.83206	5.88757	3.04636	0.160977	0.968511	1.35557	0.179828	1.71467	0	0.252643	0.279273	0.63473
GLYMA_01G024500	0.225782	0.561439	0.580484	0.236863	0.168641	0.0284155	0.787021	2.1352	0.170704	0.244618	0.843007	0.35493	0.733778	0.673364	0.953132	0.0912881	0.0915383	0.0886991	0.441906	0.536478	0	0.179088	0.0395931	0.159977
GLYMA_06G260900	4.19602	3.03474	4.80884	3.23296	4.42154	5.96011	7.74625	5.31279	7.18206	6.88136	7.4294	5.49831	1.8281	2.61358	2.40711	5.95077	3.61413	5.23481	11.6176	9.1634	10.59	7.75576	14.5331	6.2422
GLYMA_07G021100	5.90381	5.74972	3.67081	3.54911	2.6425	2.47115	0.336331	0.125464	0.200612	0	0.377411	0.417114	14.0959	9.62796	11.3763	3.68335	6.66971	5.55944	0.359535	0.433448	0	0.210465	0	0.235006
GLYMA_14G176700	8.03251	8.60749	8.09043	8.06814	9.04911	10.9552	15.9223	12.2115	14.9888	14.2205	12.7622	12.5774	2.73442	3.00156	4.29875	8.53769	6.65179	6.20675	11.5959	10.2198	17.4615	9.00116	14.2256	12.1901
GLYMA_19G146600	26.9334	29.0678	30.9299	18.9758	23.7297	24.9409	42.6427	46.0225	44.9643	43.4152	40.3236	40.3083	25.0446	42.9043	39.8574	16.1269	20.4422	15.149	42.6146	50.6242	60.6482	38.9742	57.9312	44.4694
GLYMA_13G249200	2.21903	1.9531	3.04614	3.26277	3.11476	3.34248	2.30333	0.991422	2.45184	2.18078	2.58467	1.56257	0.960978	0.990087	1.38301	4.33292	2.05905	2.56263	2.50434	2.78161	4.68617	2.46138	4.75533	2.69887
GLYMA_16G132500	11.3363	12.4199	11.6351	14.4383	19.8021	18.1598	46.6428	37.0826	49.3332	51.357	51.4641	44.7383	5.21532	6.62496	8.2945	16.7524	11.0814	13.9249	50.0353	55.1629	84.4167	56.2147	76.2653	62.3077
GLYMA_11G106000	3.46287	3.93642	3.74248	2.45528	2.80649	3.19798	0	0.0602261	0	0	0	0	8.35849	5.74543	6.42705	2.39466	3.51147	3.65275	0	0.567454	0	0	0	0
GLYMA_04G190700	0.777268	0.257705	0.685148	0.693102	0.638613	0.704318	0.0985224	0.147011	0.117532	0.168423	0.0276391	0.0543052	2.95356	1.3329	1.53807	0.20951	0.336134	0.773558	0.0936176	0.0230857	0	0.0739825	0	0.110146
GLYMA_06G169400	7.49051	6.39184	8.0838	7.33144	8.47972	8.73458	3.10547	5.49477	3.81397	4.59511	5.02722	3.14283	1.84749	3.75318	3.49696	8.11947	5.51466	7.76297	4.93423	2.79139	1.34648	3.41511	4.62026	4.21174
GLYMA_13G005100	10.8322	11.2786	9.76779	10.2693	11.3989	12.7908	50.0982	49.3331	41.3154	56.5982	48.8846	51.7547	7.21109	6.9858	11.0433	4.06949	3.78206	3.43973	13.5642	13.9993	16.9499	11.9558	8.09318	16.1329
GLYMA_17G095900	0.4863	0.822621	1.05465	0.0364404	0.242151	0.209837	0	0.0875978	0.0420195	0	0	0	0.937846	1.72657	2.63944	0	0.413096	0.218336	0	0.206338	0	0	0	0
GLYMA_18G141500	0.573072	0.808267	0.561281	0.187039	0.114144	0.141041	3.84183	9.36164	2.44945	1.10379	1.0506	2.38453	0.738611	0.962164	0.725762	0.0823837	0.247828	0.266824	3.77328	1.54323	0.142313	7.70924	1.5543	3.14009
GLYMA_15G097500	12.6088	11.3963	12.7459	10.5578	7.54572	8.38561	11.5834	11.6687	9.51547	12.232	9.70758	17.1338	10.1794	7.41729	8.36259	3.49219	2.93898	4.42321	1.04495	1.23686	1.01568	1.46806	1.70394	2.3769
GLYMA_15G256000	0.821711	0.3892	0.402402	0.517223	0.654669	0.496393	39.2667	43.1022	36.7786	30.4826	35.5308	42.4836	4.27281	4.24778	10.233	1.24034	1.95445	0.602582	42.5573	11.7148	21.12	40.1492	12.5651	29.4603
GLYMA_17G043900	4.06641	4.45396	4.10721	3.33279	5.06214	3.88094	1.39597	1.44208	1.69094	2.27626	1.32549	2.07161	13.5121	10.1063	8.67252	4.24733	4.16738	5.99063	0.663239	0.95615	0.0676222	0.483815	1.06963	1.56067
GLYMA_16G217900	3.64765	3.82252	2.85808	1.74592	2.04338	1.74447	25.5163	45.9939	35.5485	23.7513	26.7198	22.7772	2.07456	3.05961	4.403	1.03237	1.25703	1.02698	23.1752	18.4718	10.1178	22.799	27.3451	20.03
GLYMA_10G005400	5.75424	5.49437	5.27659	7.09485	8.12787	7.15535	15.5174	13.2972	16.0016	13.1144	15.7497	8.68128	1.90276	2.98555	2.17751	5.11656	4.73401	4.63522	15.3524	21.9251	18.6652	17.5149	32.2256	17.3156
GLYMA_05G064200	0.766181	0.600659	0.750417	0.997799	1.52607	2.44724	1.23908	2.9649	1.37428	1.41976	1.12737	0.590682	1.66443	1.31323	2.9277	0.455771	0.428456	0.63659	1.17739	1.28691	2.69937	2.71591	1.18605	1.38526
GLYMA_07G273600	3.46205	4.28994	4.00733	1.88935	2.55975	1.98931	3.14717	3.48347	2.39013	2.36419	2.03936	1.34379	3.74173	3.25049	3.41384	1.3008	1.89038	1.7768	1.34783	2.43045	0.0558273	1.66428	1.37365	1.56101
GLYMA_18G259400	9.46789	8.49368	8.72039	14.9975	7.68058	8.01744	0	0	0	0	0	0	35.739	29.047	34.0129	9.80252	18.8453	17.5383	0	0.223476	0	0	0	0
GLYMA_13G208900	0.764949	0.699642	0.74921	0.830162	1.23465	1.06231	0.568392	0.898018	0.127635	0.228625	0.300149	0.22115	2.26842	2.15024	2.92299	0.710997	0.798499	1.0777	1.27081	0.908793	0.336879	1.37251	0.66608	0.635448
GLYMA_12G219700	6.50271	6.76016	6.10763	2.93864	4.94833	3.42464	14.0334	12.236	13.7962	15.2032	14.5142	19.9436	9.00357	6.49763	6.68678	2.91231	3.92978	3.63322	19.8415	14.6983	21.0816	16.209	10.7599	18.7606
GLYMA_19G069400	1.73819	2.38954	2.07613	2.06811	1.58328	1.53664	6.90528	13.5245	5.5644	2.90289	4.67335	2.63618	3.39153	4.17242	3.73598	1.53127	2.08549	1.53226	5.79558	3.34941	2.47033	8.42025	8.65359	10.0029
GLYMA_05G211900	0.311276	0.147435	0.495416	0.326552	0.232498	0.391752	0.887753	2.69839	0.423616	0.404693	0.221375	0.652435	1.43962	0.967018	2.3817	0.209758	0.336533	0.244571	1.07788	0.416036	1.30444	2.61715	0.982534	2.15039
novel.1899	0.967215	1.42525	0.947315	0.676455	2.14054	2.92146	0.136221	1.21958	1.04003	2.23553	0.917158	1.80203	1.07466	2.3504	0.907349	8.11096	3.71803	7.54317	4.14207	1.53213	0.514696	5.18276	5.72907	4.72105
GLYMA_19G201400	3.1123	3.09385	3.83856	3.58752	4.87888	5.78354	1.16889	1.40502	1.25498	0.666065	1.55759	1.34226	1.3448	2.10087	1.76396	3.95634	3.15713	3.9649	4.00313	2.46504	5.76599	6.77811	7.14221	2.8586
GLYMA_15G032300	12.8457	12.5356	9.42028	13.1376	6.20364	6.62921	0.204555	0.122091	0.780874	0.279747	0.321356	0.1804	33.1143	27.0485	25.1724	8.24742	17.8311	12.9163	0.349869	0.07669	0	0.122884	0.40751	0
GLYMA_08G285400	5.52051	3.28581	2.75131	9.84033	5.05996	6.59115	0.0619249	0.061601	0.0590984	0	0.104233	0	9.23324	5.09952	6.08397	10.9298	15.6606	13.7418	0	0	0.155984	0	0.0342681	0.0346153
GLYMA_08G128800	1.36998	2.3734	1.86159	2.36946	2.00351	2.52257	0.187731	0.0466873	0.179162	0.128369	0.175551	0.2242	0.185129	0.515323	0.63825	1.79646	1.49448	1.16368	0.237847	0.249271	0.334957	0.250615	0.34629	0.279839
GLYMA_03G256700	0.178984	0.155421	0.146084	0.0625892	0.297081	0.135154	0.264682	0.488981	0.108258	0.129277	0.275796	0.37515	0.47728	0.756208	0.991691	0.128652	0.0806277	0.218755	0.197611	0.248081	0	0.643588	0.0836973	0.105681
GLYMA_02G013300	1.91617	1.46792	2.17049	2.86673	1.87511	1.37564	0.844812	1.34463	1.12875	0.173303	0.2844	0.139697	4.08219	3.8098	3.2532	0.880289	1.7654	1.90266	0.160551	0.0197956	0	0.422924	0.514254	0.377792
GLYMA_05G058900	0.146199	0.161576	0.190922	0.0766873	0.194132	0.196264	0.154429	0.0614486	0	0	0	0	0.365492	1.0416	1.38865	0.0788151	0.105375	0.15316	0	0	0	0	0	0
GLYMA_02G206700	5.63593	6.40665	3.99541	3.15335	2.40548	2.81019	4.08218	4.39923	5.32433	1.76787	3.35925	5.4752	9.50039	7.79056	7.36417	3.93531	3.71397	3.59878	4.5901	3.95367	4.28446	3.67847	5.42162	4.18347
GLYMA_03G031000	13.3345	13.2258	14.7161	15.9056	14.4747	14.414	20.9117	18.4298	20.0561	17.7264	18.9278	8.91631	5.64457	7.86151	11.7993	18.552	17.63	16.9689	59.3162	63.2384	65.2559	60.0434	79.0731	56.9591
GLYMA_16G055900	44.5193	53.9811	53.8239	54.6252	63.1351	81.9011	37.3794	31.0315	50.1063	33.0302	36.4233	28.9642	19.8374	28.5373	35.7456	76.1089	45.2822	56.3396	33.5882	31.6922	32.6362	31.6397	40.6208	45.1203
novel.413	0.492533	1.21309	1.31856	1.1023	1.83124	1.12403	7.40847	5.00976	9.53302	16.2222	12.0497	12.7094	0.0985048	0.13057	0.277229	1.2391	0.887496	0.997565	5.89274	5.77349	14.5726	7.75094	5.25132	6.04901
GLYMA_17G019500	8.16851	8.49853	12.0349	9.55817	12.272	14.621	9.73451	8.6272	11.9928	7.32203	7.44785	8.73133	5.86446	7.98167	9.06287	18.2165	12.7563	14.5183	12.3192	11.4879	18.1674	8.19588	8.81493	9.00316
GLYMA_09G005000	0.644148	1.54344	1.18757	0.675761	1.99998	4.19648	0.192115	0.621108	0.641711	0.328418	0.269476	1.37661	0	0.0753366	0.039989	1.1439	0.450621	1.03207	4.06176	0.450163	0.786374	1.05793	0.956817	1.66454
GLYMA_17G065000	0.214468	0.101582	0.105028	0.599984	0.106794	0	1.35924	2.38877	0.648602	1.30122	0.762633	5.59411	1.60848	0.746226	0.716753	0.154158	0.0386451	0.0748929	0.473578	0.594529	0.513575	0.72582	0.5516	1.11438
GLYMA_08G264800	19.458	14.533	15.4902	11.7335	8.15849	14.124	10.3153	18.4396	14.4309	6.92442	7.66544	7.36024	21.922	47.4235	39.0129	12.3219	14.4052	19.4623	10.4215	8.97653	9.20874	8.6782	20.7246	12.4724
GLYMA_08G246700	211.44	218.915	239.362	133.39	165.533	213.377	203.915	84.2762	292.676	136.644	214.495	160.348	72.3001	94.7002	144.131	269.213	179.482	206.896	224.609	335.983	478.493	167.576	537.872	236.872
GLYMA_08G053600	3.63887	4.56154	2.78689	3.38691	1.63485	1.90073	0	0.0344986	0.132388	0	0	0	22.7357	8.97569	9.2688	2.65492	5.50187	5.30256	0	0.0975144	0	0	0	0
GLYMA_01G063800	4.17485	4.11209	2.95055	3.08572	3.99234	4.58548	0.390873	0.987027	0.573895	0.452314	0.641053	1.39212	1.35205	1.15548	1.20164	2.60868	2.41067	3.2305	0.714258	0.0845438	0	0.602081	0.0665545	0.605058
GLYMA_20G068000	1.06685	0.0459371	0.949907	1.42444	0.579527	1.8065	0	0	0.0586617	0	0.206925	0.0677611	17.7481	7.42403	12.9992	5.0716	3.87966	5.38498	0	0.0576119	1.16124	0.0615427	0	0
GLYMA_03G231200	0.499194	0.567458	0.260759	0.314216	0.132572	0.167534	0	0.0839257	0	0	0.0473359	0	2.89527	1.58803	0.948299	0.215289	0.431759	0.383503	0	0	0	0.380117	0	0
GLYMA_14G165300	0.0552264	0.0523155	0.0811351	0.0434525	0.151249	0.111207	0	0	0	0	0	0	8.98792	4.14508	6.17812	2.32223	2.98537	3.02295	0	0	0	0	0.0968448	0
GLYMA_06G114300	5.55908	9.35687	6.40278	7.38374	5.15608	6.10149	66.3813	90.0711	77.1184	49.9199	59.4218	49.3745	12.0007	12.4522	19.3128	8.12882	6.31968	5.64877	70.9217	46.3727	52.2958	73.9417	104.831	65.8616
GLYMA_18G111800	1.85372	0.733858	1.19232	0.522456	0.137769	0.38999	0.0701398	0.174432	0.334692	0.479611	0	0	1.93669	5.14341	2.48195	0.208815	1.07685	0.753602	0	0.0328702	0	0	0	0
GLYMA_03G185500	5.57317	8.46798	7.72838	7.12022	6.53945	10.278	3.49716	1.32197	3.80479	3.63483	3.37491	3.2384	6.51111	7.62492	10.89	33.1978	13.6019	18.4404	4.58582	3.80226	18.0586	5.25218	8.90223	4.92627
GLYMA_03G197500	2.36988	3.49696	3.21385	3.20335	2.04243	2.01897	0.0577679	0.0574658	0	0	0.194472	0.509463	16.68	9.42377	8.56142	3.43965	5.76488	4.39247	0.164676	0	0	0	0.191806	0
GLYMA_14G048400	2.55298	3.48415	2.07664	2.51939	1.87455	1.91691	2.49557	2.01875	2.14612	0.562568	1.44636	1.26974	10.017	10.6896	10.8001	2.75258	6.6898	3.96644	1.92834	1.13097	1.20888	1.0983	1.60864	0.766481
GLYMA_13G065200	1.0412	1.61398	0.741658	1.0923	1.22546	2.28723	0.359938	0.59676	0.229006	0.492247	0.673171	0.529058	3.12355	5.26951	4.09572	0.918499	1.12569	0.495805	0.342019	0.449816	0	0.961014	0	1.20721
GLYMA_19G043000	23.6184	32.7871	19.0443	14.1121	16.1337	15.8323	23.4418	41.9746	25.4464	18.9487	20.3975	26.7372	17.9149	39.9748	35.4592	13.2115	14.052	13.5945	25.9085	15.245	18.0773	28.9514	23.4806	26.998
GLYMA_02G238100	3.92753	3.24148	3.41747	3.96113	2.90417	3.36034	16.3024	17.9175	15.6603	17.8243	17.0948	18.3721	6.47271	8.56295	7.82744	2.41718	4.77471	3.24922	16.242	15.3199	13.3742	15.3598	13.9992	18.6318
GLYMA_19G110900	8.60358	9.23994	7.49573	5.92976	5.08117	4.58298	1.20467	0.126144	0.907647	0.260131	0.213444	0.559167	28.2112	15.6639	19.0573	9.49199	10.0588	10.5328	1.08445	0.534843	1.35753	0.571334	0.210519	0.637955
GLYMA_05G038300	16.6299	8.20018	6.13008	3.5243	2.63764	3.45254	0.653754	1.82797	2.57997	0.555771	0.91205	0.42852	2.62058	3.36739	1.89776	4.37356	5.77204	5.44698	0.369367	5.21665	0.0222535	0.51303	0.547553	0.474085
GLYMA_20G001400	38.547	70.537	53.0462	97.5222	75.8797	89.3834	56.4932	48.3773	61.3737	32.504	32.8251	33.8597	12.1877	16.3104	24.1272	49.8808	33.5269	31.656	67.4484	31.9584	41.7926	85.8048	120.952	90.4959
GLYMA_08G039700	2.14635	0.999378	0.641345	0.496134	0.253606	0.109882	0	0	0	0	0	0	5.16569	4.62911	3.60894	0.941354	1.96653	1.94365	0	0	0	0	0	0
GLYMA_12G027100	0.0502506	0.095204	0.0861293	0.131792	0.0125111	0.0632422	0.0159238	0	0	0	0	0	0.602996	0.599462	0.729202	0.0677244	0.20373	0.18425	0	0	0	0	0	0
GLYMA_06G135700	6.81791	8.21482	8.90351	5.64672	3.45451	3.49245	3.03229	2.41314	2.60449	1.86611	2.0416	2.42351	14.3532	9.21546	9.08892	3.86893	5.68998	4.19778	2.44913	3.48157	9.45215	2.42881	6.71206	3.13577
GLYMA_12G136400	0.0505863	0.43128	1.23864	7.21738	10.9322	5.70436	79.9584	54.9191	43.6312	115.488	68.5707	193.326	0.556439	0.352022	0.320323	1.69079	1.64073	2.27877	37.8366	21.4553	17.6859	100.472	61.4569	135.27
GLYMA_14G146700	4.59771	4.22033	5.55036	4.6738	6.06962	5.49034	0.496946	0.224703	0.646723	0.432484	0.557645	0.348619	3.02944	4.49982	4.81466	7.37814	8.82409	8.5504	1.80297	2.2442	2.73113	1.71883	1.35001	0.858614
GLYMA_15G071000	168.857	209.563	208.817	334.906	353.288	346.554	1894.67	1597.85	1856.52	1835.35	1812.6	1696.71	44.5441	102.595	105.058	209.434	194.506	162.736	1314.81	1441.54	1477.72	1562.65	1733.97	1611.51
GLYMA_03G022500	1.33863	1.72328	2.11792	0.828194	0.410196	1.20954	0.174029	0.173119	0.249128	0.1785	0	0.191848	3.70691	2.83214	2.86172	1.07322	1.41014	1.04278	0.744143	0.448562	0.493161	0.522727	0.770436	1.84832
GLYMA_14G121200	1.71866	1.76374	1.75344	1.3773	1.14107	1.39393	0.937958	0.481575	1.09728	0.33103	0.441381	0.266838	4.65461	5.05448	6.24759	2.72808	2.21941	2.67571	1.12127	0.935845	1.29564	0.999696	1.70784	0.710352
GLYMA_09G266700	3.83352	2.60031	2.31768	1.3902	1.83819	1.33422	3.23945	4.17732	4.98089	2.54328	2.3561	4.23246	5.30057	4.75196	3.69614	1.27569	2.20021	1.48742	4.84528	1.74304	0.906657	2.64279	1.52707	3.75576
GLYMA_19G058900	1.56587	1.53278	12.7293	5.69476	1.55944	6.14859	0.330802	0.394887	0.94711	1.17624	2.37573	1.23989	0.0521946	0.103778	0.0550856	2.70128	0.338585	1.20297	1.06874	1.30223	0.666613	1.32483	4.83279	0.369829
GLYMA_03G026600	9.11771	10.7875	10.3752	13.2166	20.3458	15.3888	37.1171	40.1669	39.4961	49.5148	55.4804	43.8781	2.30776	4.58847	2.19601	10.8504	6.38081	6.97558	67.8501	56.6333	111.554	79.4147	68.7849	82.7776
GLYMA_02G005800	0.426151	0.286832	0.395416	1.16472	0.748287	0.598428	1.94745	0.876716	2.12988	1.63297	3.04668	0.814863	0	0.0222972	0	0.399014	0.254614	0.140981	1.93154	3.05104	3.22257	2.96033	3.46117	1.73222
GLYMA_20G168600	3.85782	4.78863	3.97389	9.55966	14.573	9.77738	103.111	96.03	109.83	283.756	207.569	272.322	0.931181	2.24819	1.19335	4.44631	5.39334	4.32021	97.7375	125.566	178.179	176.255	104.322	243.087
GLYMA_05G162100	1.50497	1.7708	1.78432	1.27968	1.51457	1.4993	3.47388	3.35584	4.06271	1.89484	2.74902	1.63809	3.58018	4.23639	5.76803	2.49374	1.47294	1.6762	7.93752	5.64623	4.9569	6.51398	6.46722	4.57964
GLYMA_02G024600	11.9572	13.6705	13.6294	9.89467	10.3683	12.8691	37.1723	23.5905	45.3265	41.4553	32.3291	43.6431	7.52466	11.9382	10.8243	28.3404	16.4936	20.0316	47.4267	50.761	101.698	32.0506	64.7121	39.5857
GLYMA_09G057200	1.86035	2.35968	2.90297	2.1832	2.41795	2.4445	3.55711	2.1072	3.50918	3.38887	3.72249	2.37924	1.10358	2.28826	2.3294	6.32338	4.46577	4.19513	3.56991	3.97083	9.01043	4.88202	5.57357	4.24486
GLYMA_06G023900	15.6224	10.9806	8.87651	18.9105	14.6856	14.6452	0.0634683	0.0315682	0.181714	0.130198	0.142441	0.0349835	19.0519	9.2337	12.8147	25.6706	24.1711	30.398	0.0904629	0.178462	0	0.222412	0.140489	0.106434
GLYMA_13G046300	1.74895	0.608608	1.50322	2.54623	1.13748	1.11404	0.135727	0.225029	0.561306	0.494984	0.355379	0	8.03074	4.50635	6.51676	1.19299	2.817	2.72963	0.300931	0	0.398868	0.271788	0	0.2529
GLYMA_15G123700	2.05553	1.43383	1.66549	2.31323	2.40067	3.64995	2.81865	2.21485	4.47579	3.95193	4.97032	3.39449	1.23329	1.22606	1.53826	2.98185	2.58596	2.58406	3.10596	7.08196	9.18819	3.67586	6.1081	5.34907
GLYMA_02G224900	1.78335	1.76885	1.99325	3.2135	2.2566	3.06296	1.7286	1.56084	3.09637	2.18217	2.08895	1.61243	0.839208	0.813433	0.974259	1.51561	2.60854	2.37378	1.56674	2.09377	2.17711	1.57097	2.88445	2.67582
GLYMA_17G043400	3.14585	4.23318	2.85992	2.03092	2.66701	3.00491	4.08976	6.22461	6.73283	4.2228	7.66413	3.56173	3.42004	5.21226	3.18382	1.722	1.65695	1.92667	3.43925	3.29659	1.08169	4.81137	4.20956	4.5494
GLYMA_18G226400	12.8465	9.58379	13.2059	17.142	14.2797	18.815	2.26032	1.23897	2.04709	1.89256	1.83759	1.14417	18.8872	29.63	39.9051	63.1333	58.3095	55.8147	2.82719	3.58855	6.47788	1.80123	3.26745	1.80498
novel.201	0.123981	0	0.0607151	0	0.061736	0.312069	0.707184	0.703485	0	0.214919	0	0	0.92984	0.431383	1.30846	0	0	0	0.0746642	0.0736475	0	0.393362	0	0.175692
GLYMA_08G146600	28.0398	25.7821	17.4666	11.8585	13.6618	13.7565	0	0.761085	0.597408	0	0.62439	0.15335	7.02352	5.67317	3.12717	10.5309	13.2294	11.7269	0	0.325954	0	0.139277	0.0769792	0.699831
GLYMA_02G308300	3.83337	3.19556	2.70324	1.93032	1.06894	1.00348	0	0.193343	0	0	0	0	11.1932	5.33517	6.95846	2.14921	2.56954	3.05206	0	0	0	0	0	0
GLYMA_17G234800	4.48891	4.62532	4.93648	4.83314	3.9999	5.39176	1.44743	1.58881	2.61983	2.38904	2.80039	3.90656	2.59879	3.24903	4.52967	9.34012	8.17371	6.02265	3.60443	4.63131	6.5376	3.34817	4.41922	3.96179
GLYMA_13G143300	18.2298	39.0544	28.5676	45.4574	56.6993	52.9451	26.3066	28.6445	31.3823	72.4394	61.4331	121.095	34.2153	23.9776	27.3788	70.1537	43.8146	52.5921	42.2246	31.9869	54.1756	57.1269	53.7058	63.3908
GLYMA_11G062700	17.079	19.0637	28.2959	11.3979	18.4434	31.698	137.611	63.4641	152.837	114.002	102.615	73.4355	3.08651	7.07783	3.86553	11.3148	12.1912	9.74366	97.6986	117.295	176.93	95.3701	194.103	94.2438
GLYMA_11G219800	1.14211	1.37319	1.31222	1.17512	1.35615	1.72486	1.2528	0.775442	1.46131	0.380736	0.905972	1.31969	1.22994	0.982553	0.973548	2.81802	2.46956	1.9788	1.00525	1.35688	1.12203	1.00347	1.97199	1.5251
GLYMA_01G209500	1.0574	1.42173	1.57018	1.18087	0.883214	0.824226	0.0864717	0.0860195	0	0	0.0970336	0	5.83267	2.61102	2.80788	0.735535	1.4751	1.14348	0	0	0	0.0865778	0	0
GLYMA_03G177300	10.2269	7.92645	8.24889	11.6468	9.31349	10.4619	0.970501	1.65501	1.91856	0.663622	0.855675	0.382097	3.50006	3.58828	2.36642	5.89654	7.33175	7.50539	0.0658704	0	0	0.485846	0.383613	0.232499
GLYMA_13G090600	48.083	44.1283	54.8414	71.6505	92.1669	86.4117	9.83025	13.9511	13.9473	14.34	13.8255	11.7037	20.0601	6.78457	6.92973	3.67914	3.40974	3.24982	0.435907	5.34393	0	0.262462	0.290127	3.5168
GLYMA_10G030000	8.33765	7.78869	9.616	10.206	11.6827	13.1363	22.4176	19.3994	20.7854	19.8634	21.0188	11.5567	2.35657	4.97837	5.02535	10.272	9.28025	7.2619	30.6208	23.3284	21.0372	28.015	37.4964	18.1244
GLYMA_08G043600	3.56097	3.94798	3.95273	2.62885	1.65496	1.32788	0.234044	0.13304	0.191452	0.09145	0	0	11.5268	6.63428	7.23788	2.58803	4.56285	3.8134	0.190622	0	0	0	0	0.0747586
GLYMA_05G187200	0.591237	2.38031	1.01338	0.775317	1.17762	1.33937	1.12413	1.67738	0.178804	0	0.210239	1.23923	4.582	2.79187	4.5238	0.637463	0.479408	0	1.42423	0.702416	0.943867	1.68827	0	0.837835
GLYMA_17G053000	34.6174	11.2376	20.6556	17.394	12.885	27.415	0	0.61232	0.503523	0	0	0	8.63683	10.7586	4.39287	20.6815	15.0005	18.0237	0.668452	0	0	0.440211	0.0486612	0.294925
GLYMA_05G195200	0.458932	0.706457	0.393304	0.361092	0.457048	0.34655	0.290859	0.578676	0.763354	1.29277	0	0.240481	2.46671	2.11008	2.9666	0.556666	0.372128	0.781269	0.13819	0.272616	0.0915815	0.291216	0	0.650348
GLYMA_16G135200	0.257474	0.101626	0.273192	0.185701	0.219023	0.302438	0.265168	0.365236	0.493152	0.0929848	0.328075	0.277329	0.616853	1.05584	1.34733	0.133019	0.49294	0.230396	0.452249	0.713745	0.291153	0.653523	0.842811	0.638511
GLYMA_18G164100	2.72809	2.96514	3.1501	4.18752	4.28982	4.65497	4.69558	4.67102	6.35713	2.28988	4.20712	4.69485	2.125	2.36948	2.09116	5.20161	3.50829	5.11426	5.49945	4.09401	4.63026	4.44623	5.35805	2.88928
GLYMA_18G259500	29.5911	26.7509	36.5228	42.4495	36.8735	54.7637	0	0.370526	0.142189	0.254695	0.0417969	0.287429	30.1488	41.1898	45.8673	96.0942	53.6908	82.0711	0.530896	0.802956	2.8147	1.64089	1.73141	1.04104
GLYMA_08G286000	0.172444	0.210028	0.24128	0.491034	0.686944	0.248031	0.218581	0.310626	0.298006	0	0.14016	0.137693	1.28099	0.881642	0.961958	0.185927	0.319605	0.206462	0.296714	0.087802	0.0786556	0.156321	0.414717	0.139639
GLYMA_12G212000	1.53569	1.98915	1.51944	1.29871	1.10802	1.05708	0.397258	1.02747	0.341213	0.0814927	0.512647	0.635004	3.40039	3.1468	2.7453	0.963045	1.72807	1.52672	0.415229	0.167553	0.250165	0.139211	0.0659506	0.621775
novel.2106	5.60876	5.51749	3.5566	1.50872	1.28901	1.33937	12.0768	27.3821	18.8759	13.2752	10.6881	22.055	1.40216	2.71641	2.16282	0.542705	0.621935	0.527314	15.1131	5.51017	0.229589	17.0196	11.3487	24.5067
GLYMA_08G064900	3.06679	2.99144	2.91448	2.13425	2.38893	2.23173	1.07767	0.957172	0.808091	1.89489	1.25249	0.424291	5.01001	4.40712	5.25546	1.86608	2.59342	2.44936	0.987447	1.08222	1.50271	0.92485	0.894544	0.903606
GLYMA_07G141500	13.0628	14.9811	15.5575	16.6273	13.7723	11.1178	0.220769	0.570998	0.294969	0	0.148641	0	64.8946	32.6554	54.6662	22.3467	21.7678	28.6465	0.0419557	0	0.27805	0	0	0
GLYMA_18G081500	0.500335	0.266604	0.490041	0.295251	0.653993	0.409298	0.0792749	0.197151	0.378282	0.108415	0.177916	0.087392	0.625407	0.901526	1.02307	3.33787	1.99469	2.12938	1.95854	0.965933	3.54445	3.45269	4.78176	2.12706
GLYMA_01G081100	5.75496	7.29786	7.86956	6.17241	7.92863	7.33075	3.14627	2.64295	2.95818	2.3267	2.56293	3.28858	4.92747	3.50944	2.91067	7.65206	5.86411	8.49444	5.15989	3.9319	4.81383	3.24347	3.22424	3.0224
GLYMA_20G144600	17.5507	23.2424	20.112	22.1257	27.6632	26.3419	3.36961	5.45553	5.39796	2.91541	4.32135	3.12711	2.53625	3.93714	4.60913	8.43778	6.74527	6.76339	1.11085	1.1924	0.69288	1.34261	1.21775	0.499723
GLYMA_15G088000	4.49865	5.68847	5.26338	2.09278	3.42601	3.46363	1.08369	0.924015	0.861852	0.282292	0.492211	0.255996	5.82167	10.3609	11.3	4.30169	4.20344	3.88114	1.17684	0.943163	0.227477	0.930013	0.456909	0.980766
GLYMA_15G063600	1.13123	1.0488	1.46156	1.4645	1.46216	2.25367	0.244066	0.303487	0.873471	1.2934	0.924334	0.874433	0.240682	0.382835	0.431823	1.16777	1.01484	1.46244	0.318884	0.48611	1.15272	0.366548	0.776605	0.750364
GLYMA_12G238300	0.721179	0.256188	1.32439	0	0.179554	0.363052	0.685597	2.72805	1.52671	0.625076	1.53868	1.76353	2.61422	1.88197	2.75902	0.388783	0.292386	0.283317	1.62866	0.749694	1.0074	2.17372	0.632329	1.9162
GLYMA_03G197300	2.34123	1.73794	1.62257	1.24961	1.04991	1.02008	0.0520634	0.0690548	0.198748	0.0712013	0.0584226	0.0382629	4.79189	4.45076	4.50822	1.44666	2.96046	2.05108	0	0	0.0437146	0	0	0.0194019
GLYMA_11G131000	11.1865	10.8537	13.4796	13.8336	11.8832	13.5837	15.0817	10.7713	20.9134	20.2142	25.0724	17.4312	4.06773	6.20064	7.47704	13.7789	10.6648	11.719	19.9653	20.4989	27.437	17.8966	23.207	18.3501
GLYMA_16G020900	7.67073	8.17472	10.0619	16.1662	16.3925	14.3199	3.12525	4.05885	4.75007	2.21618	4.57856	2.74345	8.30979	6.62703	3.63813	12.7257	11.5018	14.1824	3.68459	4.44809	3.13433	3.30293	4.64392	2.45871
GLYMA_13G272100	9.37962	9.05578	8.4637	10.9165	14.1103	15.4796	3.44579	2.81486	3.92008	5.0245	6.1457	3.69799	3.60055	6.72937	8.87295	15.8779	16.3497	11.4481	6.04977	6.15988	8.01864	5.1636	11.0117	5.22996
GLYMA_18G205100	2.53822	1.95825	2.30659	4.58439	3.7526	3.31958	54.3626	39.6926	59.2567	78.4281	90.5921	53.4571	1.85783	2.75742	1.73981	4.5141	4.21527	4.41349	115.73	151.056	175.576	161.163	305.495	187.001
GLYMA_13G250900	6.80064	10.3011	7.38615	5.29782	7.54387	6.74539	30.896	31.0315	36.6535	37.0005	43.6244	37.9641	8.92146	11.4463	11.6185	6.35229	3.85822	4.69082	36.008	28.4781	40.0409	35.9328	23.2844	37.2126
GLYMA_09G240100	2.57295	1.55989	1.51201	4.1568	1.66555	2.27966	0	0	0.0622495	0.0446016	0.0731937	0.0359527	11.1149	7.69904	9.42246	2.10833	5.59125	3.77362	0	0.427949	0	0.0653067	0.180477	0
GLYMA_13G053800	0.298532	0.229773	0.328939	0.411053	0.445959	0.413285	0.212852	0.352898	0.248278	0.161719	0.132695	0.0521437	1.47397	2.30002	4.35178	0.643746	0.887577	0.95778	1.23601	0.576338	0.417012	1.1366	0.863783	0.66101
GLYMA_20G061300	1.30686	1.47254	1.40123	2.29462	1.64399	1.60664	9.22414	9.99114	9.46875	7.03473	8.41369	4.45958	3.0126	5.31979	6.48959	2.09131	2.40937	1.51319	6.26303	6.81513	4.74361	8.31016	10.8844	7.73915
GLYMA_02G280100	3.7563	3.98776	3.17157	2.98946	3.93437	5.60772	14.2839	11.0244	17.2357	17.0646	8.6591	13.3935	4.33909	7.85473	6.97166	1.74569	2.52068	2.44249	20.7492	18.697	19.4375	14.7946	20.4425	18.5388
GLYMA_18G287800	32.2647	34.2645	34.1239	33.2279	45.4224	43.5188	11.7766	9.0259	15.0451	11.0543	11.5331	12.2743	14.105	23.5944	26.7863	49.6083	39.5397	37.3179	9.68982	8.6046	11.0567	8.03937	9.44961	7.42083
GLYMA_16G100100	10.5423	7.73796	8.1372	0.439456	3.12883	2.38996	0	0	0	0	0	0	5.86446	7.28761	6.70505	2.33352	1.88703	3.21816	0	0	0	0	0	0
GLYMA_10G021200	2.78048	3.30642	4.4036	1.67569	5.59705	3.21641	0.224962	0.223785	0.787209	0.205103	0.168293	4.21593	13.3106	8.76291	5.18209	3.57194	1.91878	3.34669	0.142508	0.421703	0.377774	0.600633	0	2.01201
GLYMA_15G148300	3.82741	3.69819	2.21171	3.81449	1.37221	2.35066	0.194057	0.0965211	0	0	0	0	11.6734	7.64787	7.87668	3.01246	5.42074	3.1676	0	0	0	0	0.268469	0
GLYMA_04G108500	1.83757	4.78695	2.12114	0.0688481	0.326789	1.25543	0.415929	0.827507	0.7145	0.568819	1.30685	2.10918	1.7719	3.19683	2.8397	0.707584	0.496667	0.137503	0.0790445	0.467809	0	0.166576	0	0.464999
GLYMA_13G266800	0.649971	0.391816	0.69447	0.557893	0.353073	0.832884	0.52428	2.30967	1.71549	0.102428	0.420227	0.495396	1.12265	0.939853	2.12023	0.0637081	0	0.185704	1.28103	1.26359	1.8866	4.87429	1.07762	2.34453
GLYMA_10G014000	0.689896	1.12678	0.838802	0.748711	0.639679	0.598799	0.422161	0.26997	0.230224	0.0824774	0.2707	0.232693	2.30754	2.71971	2.28471	0.307794	1.10595	0.872273	0.372491	0.452208	0.987434	0.422679	0.100121	0.505677
GLYMA_11G228800	4.20965	4.77168	4.54591	1.7363	2.18576	1.7026	0.501669	0.861987	0.783443	0.374223	0.409414	1.96076	5.46884	3.39799	9.9107	1.90086	2.52846	1.69618	1.60342	1.4961	3.56124	0.958906	1.56474	1.07072
GLYMA_11G010500	8.56801	4.92165	6.90383	5.6736	10.2878	8.96301	31.4643	25.4382	38.8858	8.8483	16.0763	10.1044	3.55474	4.62127	6.89403	10.581	9.98589	9.96263	40.2175	37.3958	23.1365	38.8677	46.9286	30.3541
GLYMA_03G007700	3.32238	2.60329	1.6471	3.22726	1.22546	1.4867	0	0	0	0	0	0	18.8675	15.1279	15.1508	5.17421	10.4211	7.77754	0	0	0	0	0	0
GLYMA_08G301500	1.42944	0.361093	1.21336	0.549852	0.332167	1.00744	0.120793	0.420563	0.288198	0.660777	0	0.0665804	1.81059	1.84735	2.71546	0.410988	0.7212	0.199666	0.344337	0.0566081	0.152134	0.423293	0.267378	0.742737
GLYMA_03G084600	10.2967	6.75275	9.71544	5.4208	8.60169	6.2278	19.6969	15.1234	20.0297	14.2532	11.8024	12.6487	4.11106	5.58677	5.53292	12.1591	8.72633	8.89031	11.993	16.0865	13.7886	11.0572	17.7785	11.331
GLYMA_19G165900	14.2009	14.4319	12.1532	8.46138	8.6503	9.78639	1.3107	0.695384	0.917308	0.477999	0	2.40818	32.2615	18.709	19.0613	12.0408	10.9559	9.46058	0.58121	0.982792	3.1915	0.96236	0.773673	1.17227
GLYMA_11G183900	1.46134	2.26524	2.40714	3.90232	4.23371	3.00951	4.71498	3.18272	5.38366	6.5633	4.06264	4.73368	5.181	3.10359	2.17317	9.81165	7.54049	8.62876	30.4817	38.7473	57.0505	28.0717	33.3603	25.6032
GLYMA_04G102700	95.2114	104.399	115.419	117.087	125.563	137.402	89.8711	43.5325	101.033	118.74	125.455	102.222	34.1482	55.1284	64.6547	136.046	95.6829	83.142	119.622	120.135	180.255	97.321	144.142	108.102
GLYMA_10G176500	26.5868	29.4603	29.0549	23.2674	25.3627	32.9321	25.4524	13.9388	34.7009	21.7097	22.1424	20.6284	9.55006	20.4488	31.1231	61.2159	44.818	46.6896	47.0643	37.2385	66.4581	31.8323	85.0001	40.5015
GLYMA_01G033200	0.582748	1.39244	0.954104	0.976332	1.22134	0.840684	2.22701	1.74378	1.6098	2.0656	1.67014	2.02966	0.730596	1.08947	1.35854	2.62578	2.53894	1.74036	8.32838	3.76132	4.45718	7.3736	6.72322	3.84554
GLYMA_03G016100	0.197871	0.0937209	0.33915	0.0518956	0.0492647	0	0	0.561374	0.418886	0.257255	0.140723	0.0691232	0.742003	1.18025	1.46179	0	0.160445	0	0.297906	0	0	1.19282	0.138795	0.560802
GLYMA_07G183100	2.48342	2.15969	2.23295	1.324	1.62178	3.11522	0.25802	0.410674	1.28047	0.494012	0.463257	0.227552	4.11181	4.85669	5.62853	1.88748	1.58454	2.4737	0.490351	0.870612	0	0.20667	0	0.115384
GLYMA_18G017400	5.04099	3.61277	1.96012	4.17922	2.70757	2.28109	0	0.0952252	0.0228391	0.261827	0.0537091	0.131909	9.36436	7.8455	7.1134	1.89313	4.8989	3.59977	0	0.0672913	0.0602815	0.0239608	0	0
GLYMA_14G093800	0.076787	0.0636473	0.0752072	0.0704861	0.200738	0.00966392	0	0	0.0232222	0	0	0	0.758257	0.791982	0.628049	0.134535	0.33207	0.241328	0.0115607	0.0228066	0	0.073088	0.0134653	0
GLYMA_16G220500	6.26741	3.85443	5.46355	3.61453	4.90184	4.42706	11.5212	14.4814	15.2427	8.36164	6.4409	9.4913	9.51578	10.0472	15.4798	6.26212	4.07976	5.46576	12.0938	10.7206	12.3628	14.1589	18.6436	21.0644
GLYMA_15G150500	0.550719	0.326057	0.471964	0.288873	0.274229	0.485169	0.261773	0.60761	0.3331	0	0.391663	0	2.82238	1.77931	2.17954	0.445333	0.297702	0.50482	0.0829138	0.327139	0	0.611554	0.386295	0.292656
GLYMA_04G078400	4.0201	4.54056	4.24027	3.89298	3.285	3.42485	0.0653292	0	0	0	0	0	8.55544	6.50707	7.83265	2.5562	3.56619	4.1035	0	0.183695	0	0	0	0
GLYMA_18G254100	14.5588	10.6531	12.1402	6.45451	8.68595	11.1185	4.68491	4.51833	3.02615	2.10963	1.63484	3.90495	15.0994	23.771	34.2024	8.942	13.0599	10.3647	5.04886	1.98133	1.69099	3.661	1.9286	3.35335
GLYMA_19G199300	0.47126	0.198409	0.10257	0.164796	0.104294	0.184519	0.995575	1.05639	0.823448	0.49923	0.223435	0.512173	0.837779	1.4315	3.03938	0.536334	0.31136	0.191993	1.67129	0.466565	0.961314	2.35908	3.12196	1.70664
GLYMA_16G061800	3.23038	3.06012	3.73213	3.49958	5.79081	6.25265	3.04175	1.18041	2.61581	0.959968	1.93169	1.0686	1.4899	3.42112	3.81279	7.2218	6.67139	6.10533	2.27097	2.77264	2.37857	2.20881	3.03355	1.99926
GLYMA_03G204500	6.02976	6.03284	6.56927	4.05128	4.28447	5.42292	3.00568	2.09297	2.17186	4.87392	3.56553	4.59148	2.60833	2.82878	2.03779	6.82992	5.12732	4.18756	5.9569	4.105	9.68016	4.64302	4.98987	4.65639
GLYMA_14G193100	0.908798	0.895332	0.854496	0.686447	0.217216	0.439202	0	0	0	0	0	0	4.4712	3.54154	3.68301	0.6663	2.12228	0.837816	0	0	0	0	0	0
GLYMA_19G114700	98.6047	82.0468	129.467	67.5265	70.8603	105.705	22.9716	33.6581	30.5448	45.1376	34.8144	74.9525	187.534	134.516	210.437	98.6618	51.9756	96.9237	12.6703	8.09615	29.8345	13.0106	2.44223	16.6362
GLYMA_05G001500	1.74279	1.35076	1.18968	1.32968	1.57784	1.22296	0.334707	0.332956	0.447201	0	0.0751178	0.221387	4.91139	5.98514	8.75051	2.84704	1.77	2.65564	0.0636088	0.188228	1.09603	0.20107	0	0.149678
GLYMA_08G366700	1.95147	2.25942	1.59277	0.682415	0.64782	0.327467	0	0.0683514	0	0	0	0	7.37209	5.17333	3.31812	2.0456	1.58236	1.76044	0	0	0	0	0	0
GLYMA_18G050700	26.6747	27.9947	29.9246	35.8591	36.309	36.1408	34.5568	27.4819	39.5784	30.0604	36.9624	15.822	10.2343	20.2491	19.714	37.7849	35.0208	27.7742	37.6285	42.3186	36.5321	35.3931	47.3909	24.8752
GLYMA_19G082000	1.72461	1.17627	1.04726	0.434221	0.480909	0.451462	0	0	0.041725	0	0	0	4.03552	3.12034	2.83936	0.706593	1.49164	1.40924	0	0	0	0	0	0
GLYMA_03G123600	7.43678	6.1055	3.93863	4.91222	3.12708	3.60512	0	0.0347303	0.0333193	0.0477464	0	0	21.4285	15.4707	14.4471	5.73155	11.435	6.20381	0	0.0654461	0	0	0	0
GLYMA_11G171400	365.034	420.051	483.988	221.925	235.096	323.353	77.7506	58.305	114.152	111.497	180.292	70.7986	592.3	889.976	1414.31	422.164	460.259	453.1	46.4818	108.204	99.918	49.3664	123.989	59.6879
GLYMA_03G141800	4.47843	3.76211	3.35179	3.41286	1.34643	1.06345	0	0	0	0	0	0	9.80166	5.96414	7.89218	2.14097	4.56775	2.78843	0	0	0	0	0	0
GLYMA_14G111300	1.48196	1.31179	1.38009	1.19788	1.47587	1.9079	0.338738	0.704566	0.999218	0.294798	0.518335	0.577107	3.98421	2.58422	3.51262	1.30969	1.70727	1.42526	0.351135	0.721571	0.0775686	0.308321	0.0340821	0.275419
GLYMA_20G129900	39.1036	25.7718	68.7304	5.76384	11.2829	19.9142	413.96	396.936	609.076	435.088	485.757	448.722	14.6257	33.9391	20.0745	11.8884	8.43891	7.46266	353.008	302.509	409.399	293.239	576.961	407.813
GLYMA_08G076000	15.35	7.53265	8.52756	12.0907	8.87142	6.28325	0.191378	0.253837	0.182643	0.261727	0.143169	0	7.69999	4.85309	3.87734	16.0075	8.86905	12.5482	0.121234	0	0	0.255484	0	0
GLYMA_13G329500	2.51649	3.65848	3.2494	6.2821	8.15268	4.62266	0.117175	0.207222	0.223654	0.0356105	0.175317	0.401872	1.70502	1.09258	0.867207	2.27027	2.28759	3.03443	0.0494853	0.0732172	0	0	0	0
GLYMA_12G063600	2.48078	1.35178	1.48365	1.45097	0.962002	1.65778	0.166965	0.775096	0.451475	0.152226	0.0624529	0.58286	3.73208	4.53955	3.63759	1.42022	1.92255	2.2539	0.713939	0.130411	0.0350477	0.222893	0.0615971	0.5911
GLYMA_18G048500	2.02525	1.78917	1.62699	1.98141	2.24356	2.65768	1.26913	1.00426	1.45895	0.710038	0.776807	0.158986	0.546125	0.746522	1.537	2.50255	2.55862	2.78916	0.465935	0.0811042	0.181639	0	0.127694	0.322468
GLYMA_14G049500	6.32506	46.9167	23.5407	41.6226	10.2312	10.5366	319.527	456.724	325.485	549.15	508.498	350.315	1.57165	1.8292	1.41597	2.85183	10.734	3.25285	158.458	193.099	168.965	245.826	491.688	294.807
GLYMA_08G326300	0.790384	0.555505	0.761636	1.324	0.774442	1.14233	0.42013	0.257189	0.462639	0.375677	0.707169	0.356268	0.382436	0.443561	0.524704	1.00337	1.13017	1.02834	1.68899	1.9386	1.75022	0.873649	1.52014	0.758739
GLYMA_11G019000	0.470083	0.550084	0.595827	0.841262	0.660922	0.334089	0.0701004	0	0	0	0	0.0772781	2.15681	1.53941	1.22569	0.536651	0.538122	0.405558	0	0	0	0	0	0
GLYMA_U029900	5.17064	7.72393	5.89206	5.52871	7.72411	5.70652	23.5693	33.6645	23.1551	30.6818	26.5188	38.2792	7.70609	10.4288	10.704	3.85955	4.5689	5.26055	28.2045	17.4838	29.6053	31.1067	32.2235	36.0726
GLYMA_12G177700	2.99223	3.31224	3.55631	6.84249	6.4956	6.43153	6.77589	6.27413	5.32784	7.80961	6.21671	8.92605	3.02579	1.97195	1.98699	4.45865	4.50722	5.38884	3.56348	2.15691	3.75709	4.73614	1.65079	5.38369
GLYMA_16G124700	2.63725	2.63834	2.14847	2.04269	1.91459	1.19115	0	0.155391	0.0298155	0	0	0	6.4328	6.19909	6.03476	1.83363	3.75724	3.12429	0	0	0	0	0	0
GLYMA_14G028900	1.2495	2.27445	1.70371	2.1333	2.41554	1.62804	0.652153	0.12357	0.207462	0.721995	0.313633	1.88291	1.07798	1.437	1.57725	2.98496	2.83421	2.8233	1.77053	1.92107	0.430237	2.02105	0.653039	0.76381
GLYMA_17G131200	3.0016	2.60082	1.96454	1.82069	1.51589	1.56118	0.198348	0.179373	0.309754	0.345237	0.0404681	0.0198779	8.73433	6.4063	5.85515	1.97858	4.44478	3.01037	0.0171339	0.101404	0	0	0.159654	0.0604767
GLYMA_06G111300	0.156836	0.272378	0.15361	0	0.0780962	0.0263179	0.265064	0.758072	0.221344	0.317185	0	0.0365255	0.679611	0.649643	1.15864	0.140916	0.0565207	0.191687	0.283351	0.310548	0	0.530778	0.110011	0.111126
GLYMA_20G030700	4.00632	2.90445	4.88484	3.08787	4.397	6.09167	2.17637	1.28868	2.96719	0.92126	3.48886	2.39922	2.08488	2.15394	2.2435	4.76033	4.243	4.32553	0.73858	0.485682	1.04421	0.985757	1.14702	1.15863
GLYMA_09G148200	7.18594	7.65055	8.84433	5.07021	10.8296	8.25943	71.9009	55.3275	54.926	72.9764	76.6127	119.428	3.75188	3.66667	2.0134	9.94184	6.0502	7.26156	74.6787	56.2852	107.104	69.7294	60.3967	98.5869
GLYMA_13G132700	1.5577	1.60734	1.3077	1.92596	1.67596	2.15646	0.141033	0.122758	0.235542	0.241093	0.158259	0.136039	0.570218	1.06462	1.23296	1.91942	2.3457	2.34579	0.402035	0.132187	0.333047	0.423617	0.721916	0.256216
GLYMA_15G025400	1.61085	2.0346	1.87823	0.912014	0.509282	0.901029	1.42604	1.93443	1.45374	1.06377	0.981955	0.142914	5.67623	3.81281	3.99375	1.02002	2.2115	2.1697	2.49452	1.39735	1.2654	1.65494	1.18372	4.49297
GLYMA_05G049300	2.06945	1.96037	1.68244	1.39058	0.740866	0.898801	0.0171446	0.0341099	0.0327242	0	0	0.0945006	6.15413	4.34316	4.35379	1.15209	2.92467	2.19631	0.0162911	0.0160693	0	0	0	0.0766692
GLYMA_10G004700	2.49531	1.84051	2.2201	2.21811	1.02438	1.09316	0	0.0240182	0.0691273	0	0	0	6.11435	4.22277	4.16129	1.70461	3.00669	1.83586	0	0	0	0	0	0
GLYMA_06G259800	2.89197	2.95526	2.78787	3.5953	3.0842	3.49636	1.47206	1.34951	1.10186	0.671057	1.19841	0.906852	0.774214	1.0866	1.00935	0.171863	0.393906	0.393617	0.137135	0.0811605	0.0545295	0.101148	0.143755	0
GLYMA_12G186500	10.2478	2.69657	6.89407	5.70115	1.80404	2.18862	10.8903	13.7048	16.0906	16.2392	9.42297	1.88035	10.8687	10.7535	6.11769	1.06026	4.19671	3.4159	3.74028	12.6053	0.413128	0.328422	2.17824	2.20031
GLYMA_08G030100	0.741352	1.05342	1.3744	2.66652	2.3995	2.47916	24.4322	25.0389	20.2422	15.6509	13.1056	9.36026	1.0061	3.60601	3.1296	0.485299	0.973257	0.305111	8.67406	3.6174	1.01444	10.8534	7.09446	7.76665
GLYMA_17G037500	5.74488	6.094	6.09558	4.61429	3.6652	4.42846	14.6018	16.2232	12.1617	12.6558	11.491	6.98228	4.51802	8.3287	7.04188	2.51633	3.17021	3.13458	7.64017	3.98135	1.00311	7.06301	4.65932	7.9714
GLYMA_13G110200	1.91973	2.17629	2.06517	0.495231	0.7522	0.538659	0.119673	0	0	0	0	0	3.61908	2.0023	2.42458	0.848287	0.884636	1.12095	0.113715	0.299111	0.401928	0.159759	0	0.178388
GLYMA_06G061900	2.38934	2.65573	2.5274	1.80476	1.07872	0.833962	3.06899	3.45464	2.85183	3.36873	3.17196	4.89678	1.62472	4.5289	3.59754	0.515231	1.06773	1.16811	2.80109	2.23307	1.42405	3.15362	0.49162	4.10824
GLYMA_07G057700	4.00536	5.22849	5.12275	6.8877	6.23696	7.9407	1.77956	1.35372	1.84819	2.02809	1.76199	2.25027	2.33986	3.57132	4.41597	7.39046	6.6369	5.98405	2.58619	2.50191	5.11981	2.13111	2.78055	2.51614
GLYMA_17G023000	66.7883	95.5728	91.6923	155.792	182.428	146.358	779.042	664.837	787.977	1197.84	1065.39	1061.93	30.1977	53.6873	60.6707	120.705	87.9318	82.8789	571.859	653.514	1000.11	795.59	1146.15	961.527
GLYMA_08G101500	0.84122	0.666954	0.438823	0.776988	0.382458	0.423482	0.0347702	0.265177	0.176977	0	0.0130057	0.140545	1.24352	1.66346	1.36064	0.285899	0.830392	0.421476	0.110131	0.162947	0.189764	0.0696257	0.0384824	0.129574
GLYMA_12G062700	7.53262	7.48537	8.49875	4.33852	5.22176	4.83298	0.140411	0.139677	0.17867	0.128016	0.105041	0	37.847	14.1324	19.1728	8.67892	8.46319	11.6434	0.0444737	0.0877361	0	0.0468611	0	0
GLYMA_11G139100	4.8863	5.10856	7.52882	3.12567	3.73869	3.56976	0	0	0.0720843	0	0	0	23.9245	10.3371	11.2256	5.68595	6.05586	7.36625	0	0.141589	0	0	0	0
GLYMA_14G118700	0.210244	0.0885167	0.480476	0.196055	0.25591	0.30576	0.059221	0.147278	0.0565179	0.0809899	0	0.0326424	0.30368	0.441239	0.862886	0	0	0.0734178	0.0281364	0.111013	0	0	0	0
GLYMA_17G096500	1.31152	1.51645	1.07674	1.13308	0.768313	0.699074	1.24681	2.01851	1.02658	1.33735	0.768132	1.07802	4.01162	2.62679	2.66649	0.95657	1.70986	1.29314	0.859516	1.00821	0.246323	0.734317	0.81172	0.9566
GLYMA_17G164200	1.36269	1.13596	1.60159	0.40028	1.08568	1.9208	4.97457	8.38504	12.0666	13.0394	16.2813	12.872	2.34379	2.5468	6.15525	0.999081	0.707167	1.02785	19.039	19.233	25.4092	17.0865	17.7405	25.1037
GLYMA_06G052800	0.270577	0.48933	0.38547	0.490298	0.269466	0.0990637	0.0311791	0.093048	0.0297559	0	0	0	1.45125	0.929227	0.960516	0.212169	0.34572	0.309228	0	0.0584469	0	0.561912	0.0690158	0
GLYMA_13G126300	2.77299	3.03727	3.05542	2.95453	1.76915	1.61408	2.52633	10.3256	4.50755	0.82619	2.65002	3.02718	12.3049	7.49473	6.1274	2.89636	3.32589	4.44828	3.54865	1.90459	1.52174	3.84913	4.13329	7.06094
GLYMA_17G045600	0.494402	0.381613	0.269017	0.0960493	0.036472	0.0921812	0	0	0	0	0.0520906	0	0.421149	0.910177	1.1595	0.157943	0.158376	0.211012	0.0661645	0	0	0	0	0
GLYMA_18G233600	8.63793	8.85213	9.12164	12.1099	13.107	13.6937	34.1609	32.9722	35.0144	26.1359	34.022	21.4189	2.08877	4.26235	3.81223	7.39983	7.62387	5.89018	39.6484	33.2124	18.9547	38.787	54.1562	32.5825
GLYMA_19G234100	16.5409	16.3043	11.1653	14.1636	8.23651	7.87684	2.66331	3.77677	5.62428	4.95973	6.04081	1.87405	23.1122	25.8655	23.779	7.23009	16.8198	8.57055	1.23844	0.796677	0.713687	1.41839	1.06617	1.64713
GLYMA_06G084800	0.506268	0.586157	0.743777	1.3868	1.5966	1.4159	2.06776	1.13487	1.59912	2.0965	1.76025	1.76857	1.49065	1.45395	1.69195	3.21446	2.76714	3.6242	1.45668	1.50367	2.51446	1.60627	1.65721	1.71385
GLYMA_08G104200	7.53791	6.25285	6.26542	5.38588	3.40856	4.96386	1.60105	3.956	2.07016	1.20074	0.927281	1.53725	13.5272	11.9897	11.7824	3.51449	7.35661	6.61621	0.981513	1.11337	0	1.08591	1.54334	1.38576
GLYMA_13G118600	0.0135931	0.373421	0	0.0427805	0	0	0.103379	0.0171397	0.0328868	0.0235633	0.0773375	0.265917	2.89527	4.37826	2.25227	9.17456	5.59918	5.6676	32.253	38.6288	36.1962	26.5148	36.7658	20.9192
GLYMA_01G160300	3.05569	2.38381	1.65778	1.71282	1.53649	1.25173	0.170878	0.0377742	0.108719	0.0519311	0.0426109	0.209305	6.17117	5.88186	5.81741	1.59885	3.83804	2.76178	0.0541236	0.177955	0	0.0570291	0	0
GLYMA_19G110200	1.59891	1.51463	1.86229	1.58671	1.50627	0.739651	0.821633	1.30774	1.51599	1.19857	5.04021	3.98535	3.37061	2.53462	1.77865	0.885257	0.700803	0.724337	0.572535	0.513399	0	1.09685	0.0606236	0.979804
GLYMA_18G239700	0.939975	1.37612	1.11592	1.58375	1.67366	1.54864	2.96061	2.69371	5.16854	2.41946	4.29458	2.74633	0.256352	0.396433	0.541101	1.32058	1.44738	1.22345	2.2643	2.19962	1.81891	1.87976	4.27568	1.85676
GLYMA_18G041400	8.31683	10.2062	7.33114	6.54375	6.66379	5.67122	5.94184	7.72213	5.76209	8.78131	7.42039	12.2553	8.27886	6.5016	5.42597	2.32329	3.9645	2.77225	2.14003	2.1558	0.844913	9.1156	0.424272	5.83927
GLYMA_04G035900	4.41024	7.99453	7.2525	1.77071	4.44636	2.63132	9.17896	8.92499	12.5801	11.2317	7.82189	16.0532	3.7568	4.27606	4.76935	2.05466	0.76525	1.19783	6.68905	3.62241	9.64828	2.55668	0.840214	4.93804
GLYMA_06G166900	0.367317	0.55673	0.647567	1.73405	0.109743	0.29586	0	0	0	0	0	0	12.1947	7.01103	5.89235	0.712865	3.69323	2.80907	0	0	0	0	0	0
GLYMA_11G217800	1.77833	1.34197	2.00743	2.24505	1.35078	2.64019	5.84542	4.63668	4.81292	6.74014	4.84452	5.13831	1.32618	1.4982	0.69982	2.50233	3.29127	2.93658	6.13527	9.09549	7.55455	7.03841	8.41458	7.26115
GLYMA_03G041100	7.71121	3.73009	5.22251	5.16361	3.43129	5.69901	2.39159	2.99971	4.26715	0.995434	3.96722	0.343888	1.55862	1.54949	1.03891	4.51085	4.34583	3.60946	1.58089	2.43651	0	2.70685	1.49609	1.395
GLYMA_19G022800	2.64575	2.2805	2.06605	1.8504	1.12754	1.31991	0.0604255	0.300547	0.144169	0.0206593	0.0169515	0.0666126	3.96855	5.69876	5.24488	1.61905	3.25986	1.99763	0.0287087	0.113271	0	0.0151249	0	0
GLYMA_03G114300	0.469885	0.445118	0.40269	0.0924274	0.233978	0.236547	0	0.0370305	0	0.0509086	0.0417719	0.0820734	1.73267	1.10942	0.681865	0.189984	0.222255	0.30766	0	0.104671	0	0.0372708	0	0
GLYMA_19G230300	36.3905	27.357	20.3341	41.3089	42.7923	42.8394	0	0	0.0564376	0.16175	0	0	36.3898	17.9028	17.1839	44.7187	43.9837	52.5902	0	0	0	0	1.30901	0
GLYMA_11G087600	3.60997	5.09665	4.07964	3.7143	3.38773	2.86576	3.16786	5.68984	3.56914	1.98565	2.86359	2.66768	5.44955	5.62466	4.17617	2.50748	2.21413	2.5091	2.00677	2.02068	0	1.05725	0.827825	4.67294
GLYMA_14G208000	0.758611	0.295905	0.611885	0.88947	0.622173	0.359431	8.42793	8.834	10.7423	9.82412	10.7903	6.42256	1.24945	1.24213	1.74251	0.192453	0.241225	0.373989	7.52464	6.46789	7.40889	10.9301	12.7709	13.4694
GLYMA_15G148000	8.5458	8.13428	6.31772	8.62038	8.79712	6.70131	1.09364	1.60597	1.54073	0.997095	1.0519	0.516693	17.1323	20.5445	31.9566	8.3723	13.8588	9.72739	0.94022	1.31791	0.13118	1.66854	0.57638	0.93155
GLYMA_11G042200	2.63681	1.41544	1.93692	0.922073	3.76391	1.63714	2.72953	1.44075	3.88084	4.79941	2.31282	4.48282	3.86725	3.66983	3.94231	1.70578	1.09279	1.70345	1.79967	6.78741	0.280632	1.89629	1.47965	3.11383
GLYMA_16G062000	0.363251	0.430131	0.0592962	0.603374	0.18088	0.274299	0.0383698	0	0.0366185	0	0	0	3.11784	2.1366	2.68354	0.55484	0.916359	1.30019	0.0364596	0	0.0483253	0	0.127399	0
GLYMA_12G067400	2.25162	0.469248	1.76424	0.755881	0.0448475	0.2267	0.742051	0.965299	1.57979	1.01482	0.128106	0	3.82769	3.53665	2.09114	0.0485534	1.21716	0.283058	0.0542391	0.642007	0	0.228603	0	0.12763
GLYMA_14G064100	0.537774	0.831174	0.609874	0.415702	0.704692	0.284972	0.179383	0.0713778	0.205434	0.196257	0.28181	0.3164	3.82095	2.39169	2.30007	1.12912	0.459008	1.1564	0.374995	0.100879	0.361481	1.00578	0	1.64447
GLYMA_03G217500	2.011	2.42772	2.19781	1.17062	0.928101	1.13583	0.0155429	0.0618466	0.0148335	0	0.0348828	0	4.43883	3.65703	4.19293	1.37498	2.75749	1.79844	0	0	0	0	0	0
GLYMA_15G221800	2.52741	2.69726	3.58778	2.80248	3.42507	3.99416	0.223036	0.10085	0.309609	0.249563	0.432299	0.156465	0.655834	1.01774	1.78949	3.10445	3.21672	2.36285	0.539465	0.532119	0.842717	0.872939	1.14448	0.816052
GLYMA_U030900	2.10569	4.45246	3.71962	2.68239	3.89451	3.52083	3.43165	3.17664	4.36669	2.21618	2.8881	2.46948	2.29365	2.39235	2.6588	5.14877	4.67505	4.49066	5.02709	4.91396	8.10381	3.91307	5.7498	4.9022
GLYMA_14G010500	50.2456	78.2753	64.6458	28.6158	42.7202	34.2331	92.7582	111.902	99.5373	107.339	117.68	112.355	44.0943	116.188	95.8786	43.6277	31.7821	33.8177	97.2641	80.3557	72.364	116.994	120.381	107.985
GLYMA_07G135400	1.17144	1.14796	0.85061	0.826347	1.1264	0.772733	0.665623	1.47708	0.855132	0.385126	0.258551	1.016	1.8985	1.42557	1.55603	0.544407	0.807931	0.444333	0.948729	0.335932	0.0644866	0.640807	0.226673	0.686908
GLYMA_19G177000	8.02508	7.43316	10.3053	14.2186	12.521	14.8131	25.2044	30.5818	34.409	12.0565	22.7024	5.48227	1.33749	5.58453	5.92859	15.9591	12.7252	11.77	30.7157	29.344	8.54097	26.2538	43.7819	15.7948
GLYMA_02G269000	6.16042	5.55782	4.80231	5.51752	3.1093	2.89027	0.15936	0.105684	0.228129	0.181615	0.0298041	0.204956	15.1912	13.3108	12.7376	2.53031	8.49526	5.66345	0.227139	0.149364	0.334512	0.0531851	0.117582	0
GLYMA_06G088800	6.06201	4.73124	3.88351	4.35967	2.08831	2.11124	0.0483264	0.144221	0	0	0.0542291	0.0532746	13.1913	12.6213	10.3811	3.32965	7.62559	5.55179	0	0.0452952	0	0	0	0
GLYMA_12G100500	0.275304	0.68924	0.82818	1.95982	1.78213	0.910749	9.22256	11.4803	13.7257	19.9757	21.733	8.93036	0.117985	0.371431	0.12452	1.14491	1.19057	0.51502	9.66345	8.97117	9.26097	12.7278	15.4763	9.94833
GLYMA_19G263100	140.103	105.329	126.311	105.473	89.4648	159.338	24.0664	17.944	31.5208	31.8785	33.4102	20.1128	55.3132	78.1244	123.357	183.109	163.807	156.017	20.0806	27.455	28.2611	16.7524	29.4263	17.399
GLYMA_02G022700	4.67664	4.47401	5.14731	7.26209	8.53095	7.31927	0	0.0583848	0.0560128	0	0	0	4.21353	2.48568	2.80986	6.36526	4.83084	7.88251	0	0	0	0	0	0
GLYMA_17G058600	6.45895	6.8088	5.09329	4.3783	4.981	5.66933	7.05344	13.7407	6.61128	4.99535	5.51221	12.6354	3.37846	4.18187	4.05498	0.821388	1.89795	1.76969	5.98419	2.47914	1.85074	7.69264	1.90516	6.75906
GLYMA_06G237900	6.02878	5.24199	7.13133	3.39148	6.09104	7.33086	16.1695	8.66679	19.4831	15.9034	16.7361	16.5636	0.757224	1.38976	1.47538	4.39623	2.36158	2.89856	7.01578	9.27314	16.6453	7.87292	17.6507	11.7625
GLYMA_17G166900	1.38786	1.36566	0.737606	1.08351	0.503577	0.552434	0.122733	0.0678285	0.0260291	0.0559494	0.0765134	0.1353	3.06614	2.93052	2.50929	0.429191	1.67494	0.969286	0.0388743	0.0511267	0	0.10923	0.0301859	0.0457376
GLYMA_19G235200	2.22999	1.50346	1.47575	1.60177	1.38052	1.23386	0.0509301	0.101327	0.121514	0.174128	0.171452	0.168435	4.11837	4.63348	3.20155	1.34297	2.23717	2.02046	0.120986	0.167075	0.128289	0.0509926	0.140919	0.0284693
GLYMA_05G175400	1.20638	1.59992	1.46514	1.41746	0.624744	0.728774	0.428162	0.121692	0.0583741	0.501899	0	0	2.07494	2.25467	3.20841	0.884481	0.469538	0.758291	0.116242	0.171989	0.154072	0.122482	0.135393	0.820586
GLYMA_03G208300	1.59097	1.6013	1.04694	0.782365	0.693189	1.02617	0	0.0626899	0.150358	0	0	0	3.52989	3.9046	2.93834	0.938085	1.88131	1.58858	0	0	0	0.378581	0	0.105681
GLYMA_08G096500	1.78077	0.74224	0.279061	0.523086	0.780321	0.502021	0.902885	2.15559	1.55101	0.370432	0.911849	1.69207	0.783524	2.54923	1.65384	0	0.154021	0.223866	0.257381	1.10013	0.454859	1.62719	0	3.02821
GLYMA_19G187500	3.40158	3.55228	2.64922	1.5048	3.14273	3.01218	2.46752	4.26328	1.73518	0.355216	0.845247	0.944904	3.4425	4.7057	4.71447	1.85586	1.48433	2.53311	1.6783	0.730343	1.17767	1.58635	1.55234	1.50999
GLYMA_09G210900	2.67672	2.01866	2.18895	0.708838	2.63985	1.02044	0.0329405	0.0983047	0	0	0.295712	0.290507	1.09146	1.39508	1.50846	0.53237	0.252866	0.326698	0.0626012	0.123498	0	0.0329809	0	0.22096
novel.1232	0.406688	0.331745	0.39832	1.06662	1.2038	0.682441	0.0286387	0.0427333	0	0	0.0321367	0.0473566	0.429273	0.24707	0.20268	0.730808	0.732811	0.923106	0.0272129	0.0805271	0.126243	0.0143369	0.0158481	0
GLYMA_07G144800	0.420035	0.397896	0.284235	0.240354	0.167324	0.26912	0.0290408	0	0	0.0132386	0.0325879	0	1.00807	1.03253	0.805985	0.263492	0.561454	0.304022	0.0275951	0	0	0	0	0.0865785
GLYMA_15G168800	1.11428	1.85631	1.69348	1.89453	1.91329	2.63064	2.48388	5.28093	2.60291	1.33213	2.51401	3.11405	0.653187	0.458371	0.324407	1.78139	1.49548	1.61011	2.59162	2.19114	3.1897	3.31591	2.69517	2.17798
GLYMA_16G180300	3.08379	0.189691	0.745279	4.74766	0.797695	0.282259	0.507643	0.605986	0.532919	0.277699	0.455718	0.559622	1.72208	1.87125	1.31027	0.431805	0.519586	0.293691	0.289423	0.237901	0.575421	0.30496	0	0.964806
GLYMA_02G069700	4.0117	3.41048	2.92168	3.0755	1.84395	1.2428	0	0.129703	0	0	0	0	11.212	8.18075	9.22756	3.49356	6.00537	3.39448	0	0.0611036	0	0	0	0
GLYMA_13G309300	5.15098	4.759	5.66784	7.33846	5.19316	6.53071	1.93455	0.481109	1.23083	0.330709	0.904519	0.0888599	2.67083	3.28736	2.61742	7.95347	5.29393	6.06241	1.07231	1.35991	0.812165	0.887758	0.535274	1.62209
GLYMA_13G342000	31.3977	27.9932	21.074	26.0602	12.8754	12.9238	1.63874	3.02747	2.1225	1.44072	1.97026	1.29039	77.4769	59.6721	57.8907	14.7358	42.3318	26.7977	1.22348	1.09711	0.589696	1.75795	0	0.654313
GLYMA_07G159700	5.38911	4.08404	3.48949	3.89469	2.50459	2.77324	0.113849	0.0755025	0.217305	0.518996	0.08517	0	13.4725	11.6077	8.53123	3.55083	7.1535	4.95564	0.108181	0.248986	0	0.0379963	0.126004	0.127281
GLYMA_11G073100	5.91874	4.87304	4.45149	1.79377	1.79016	1.8981	0.111145	0.663382	0.972325	0.0760002	0.332588	0.0816835	7.17541	5.12847	5.42901	1.65446	3.66559	2.90888	0.228825	0.312521	0	0.222563	0.0410037	0.45561
GLYMA_08G325600	1.11975	1.40663	1.88349	1.81314	3.46668	2.15677	20.1793	26.5809	16.4903	17.976	24.1676	33.6064	0.24342	0.314592	0.179832	1.07607	0.631624	1.17306	21.0512	7.49027	10.065	23.1389	19.2945	37.738
GLYMA_07G066300	0.649061	1.16138	1.09483	1.0592	0.969594	0.471968	2.05679	1.8187	0.785164	2.87535	1.48739	1.71314	1.87503	3.44131	2.62583	1.01083	0.896651	0.793289	1.30293	1.32803	4.43255	1.51016	1.97287	5.92745
GLYMA_18G037800	3.19908	2.88729	2.56582	0.924905	1.50517	1.54706	0	0.031762	0.0609433	0	0.0716579	0	5.03782	3.9816	3.98764	1.41227	2.50548	2.16388	0.0303395	0	0	0	0	0.0356959
GLYMA_11G153800	6.35648	5.24877	6.1706	5.5767	1.00838	2.86012	0.0356511	0	0.102071	0	0.0800111	0	9.08452	14.4277	9.46896	1.54658	5.38224	4.97959	0	0.13366	0	0.0356948	0	0.079714
GLYMA_19G059200	2.988	2.72758	2.97973	6.04131	5.30221	7.43896	1.85928	1.57555	1.77442	1.50681	0.618188	0.910961	0.43461	0.0540079	0.172006	1.93297	0.881031	1.76432	0.719776	1.22632	1.90805	1.37894	7.92631	1.1548
GLYMA_19G254600	7.06477	8.27357	9.27658	10.2621	16.5843	13.288	19.632	18.3057	24.2768	25.3681	19.987	21.3167	4.38628	10.3419	8.93073	25.4044	12.716	18.0961	34.6443	31.6361	52.4879	27.5382	24.9409	36.4701
GLYMA_07G038300	1.44419	2.14983	1.67428	1.94795	1.87855	2.07722	2.91399	5.20289	2.85229	3.78077	2.59916	2.3475	4.83354	5.09821	5.31899	2.25622	1.62511	3.05677	2.98192	2.80125	3.48185	2.73054	1.48851	3.7172
GLYMA_05G043600	0.81631	0.544163	0.503398	0.539198	0.572082	0.730564	0	0	0.182867	0.157229	0.215018	0.0844933	1.60236	1.41263	1.37203	0.488963	0.392243	0.475096	0	0.143676	0	0	0.50897	0.0856877
GLYMA_17G118300	0.52909	0.157521	0.53301	0.586774	0.180657	0.304402	0.498195	1.2771	0.914337	0.104819	0.623551	0.25348	0.408147	1.38257	1.22845	0.293378	0.212465	0.237548	0.946786	0.161635	0.0723989	0.613915	0.296899	0.128532
GLYMA_20G060300	15.0981	17.8518	20.3733	18.7728	20.3592	23.6895	94.3785	84.1751	106.668	76.1291	82.6675	54.7448	6.06118	13.2154	16.3121	34.4138	23.5912	22.2822	76.3732	84.6783	120.625	63.4274	103.546	61.6289
GLYMA_20G099700	2.12592	2.28693	2.36451	1.09623	0.933	1.45114	0.685095	0.454341	0.305118	0.312309	0.358762	0	5.08049	2.90148	2.8901	1.51514	1.36347	1.32118	0.0867985	0.214041	0	0.137187	0	0
GLYMA_07G047000	1.90916	2.65628	1.81144	1.81509	1.42599	0.660755	0	0	0	0.103422	0	0	4.53416	4.32966	5.16309	0.836236	1.80606	2.18755	0	1.34672	0	0	0	0
GLYMA_07G136300	0	0.186738	0.0362011	0.555783	1.04294	0.570614	5.34096	3.46434	4.27746	18.1324	15.509	20.0393	0.0246406	0.0367443	0	0.106271	0.226444	0.490469	2.96788	5.66465	6.117	10.5387	7.7606	21.8939
GLYMA_05G049800	0	0	0	0.18811	0.178573	0	0	0	0	0	0.382567	0.626389	2.8689	1.6043	1.04081	0	0.193859	0	0	0	0	0	0	0
GLYMA_10G017000	0.12912	0.122314	0.075878	0.162548	0.12859	0.130002	0	0	0	0	0	0	1.08459	0.744492	1.03564	0.167058	0.279194	0.243481	0	0	0	0	0	0
GLYMA_15G149600	11.4893	14.3614	14.5156	11.9819	10.9005	8.48759	3.36075	2.91456	1.89152	1.88559	1.83727	1.61494	49.8994	21.9649	24.9684	12.0944	17.2726	12.6773	0.655065	1.69613	0.542659	0.949067	0.762987	2.11947
GLYMA_11G084500	4.91939	4.81124	4.45356	2.90122	2.27746	2.51665	0.101117	0.0335295	0.0321673	0.138287	0	0	10.849	11.0763	9.87839	2.63767	7.07224	4.37359	0	0	0.0424511	0	0	0
GLYMA_14G067700	0.242466	0.459371	0.356215	0.127183	0.120735	0.732364	10.1421	28.5857	15.3987	3.15232	8.96677	17.1097	3.63691	3.37456	3.9663	0.522846	0.655348	1.01603	18.1063	8.35373	14.3219	21.6938	13.4359	22.6773
GLYMA_12G053600	1.66849	1.0537	1.08944	1.45865	1.10776	0.279981	2.46737	2.10383	3.70033	3.37435	0	2.33144	11.1231	9.67565	13.2065	3.29806	3.60775	1.4566	0.334934	1.32149	1.33181	2.82332	0	0
GLYMA_10G274300	0.70736	0.837596	0.577339	0.401958	1.37956	0.623167	3.3623	3.38188	4.27844	2.09475	2.59916	3.99486	1.00207	0.908302	1.8041	0.158889	0.414243	0.247012	5.46685	2.83627	3.29364	2.20688	1.94333	3.25777
GLYMA_13G357600	5.4148	4.05222	3.55327	5.16929	3.99049	4.36142	0.13727	0	0.327512	0.281594	0.231055	0	4.16931	2.79914	3.54305	6.42197	7.14207	6.97728	0.847837	0.321651	0.172887	0.618474	0.607704	0.30693
GLYMA_10G177400	1.14005	0.798232	0.873857	1.04	0.641731	0.848401	0	0	0	0	0	0	2.23049	4.13919	5.02194	0.961973	1.0182	1.55782	0	0	0	0	0	0
GLYMA_03G106000	0	0	0	0	0.0770729	0.0389596	0	0.0487917	0	0	0	0	0.464335	0.769357	1.55184	0.0417208	0.167341	0	0.0932129	0	0	0.147325	0	0
GLYMA_07G048800	24.0478	4.99697	5.12849	105.876	29.975	12.2622	0.0983284	0.244535	0	0.134473	0.0551692	0.108396	10.2395	10.488	33.6481	1.7146	4.44501	2.1942	0.607316	0.96769	6.19204	0.098449	0	0.549644
GLYMA_16G037600	0.185838	0.100596	0.026002	0.445619	0.264392	0.160377	0.168256	0.100426	0.0642305	0.230105	0.0755229	0.0741937	1.7787	2.90314	3.92255	1.20221	0.94718	0.973426	0.0639519	0.0946216	0	0.235847	0.037244	0
GLYMA_05G108200	20.2465	16.2338	25.8862	28.5055	17.5945	29.243	1.97066	1.42571	1.83797	1.16377	1.75904	3.20929	9.25737	18.4765	25.0965	42.9351	30.1408	44.4936	8.00091	13.5591	10.5484	5.47081	4.85781	8.31189
GLYMA_07G195400	2.16499	2.07181	1.73098	1.08927	1.56208	1.8239	0.70006	1.19781	0.748279	0.344662	1.35118	0.648262	2.69515	3.55783	3.45061	1.26241	1.71967	1.62005	1.09094	1.70599	1.23438	1.14951	1.48762	1.87836
GLYMA_19G182400	1.54517	1.47794	1.23421	1.05444	0.986045	0.694789	0.133107	0.264822	0.0725896	0.104021	0.149366	0.0419247	3.63033	2.68443	3.11896	0.889603	1.83274	1.5873	0.0542061	0.0712906	0.239491	0	0.105228	0.233846
GLYMA_18G268100	5.29804	5.3102	6.02598	5.12775	5.54861	5.98809	18.0236	12.0678	19.5991	19.6717	17.0163	15.3317	1.09377	2.3786	2.3087	4.86464	4.24975	4.3686	26.5952	30.4157	30.8305	26.0275	34.7649	21.7484
GLYMA_20G234200	1.4735	1.04687	0.832604	0.683725	0.733723	0.51354	0	0.07146	0	0	0	0	3.37198	2.78882	2.84102	1.28318	1.50115	1.33585	0	0	0	0	0.0795053	0
GLYMA_11G063200	0.180863	0.367135	0.455507	0.24395	0.128657	0.494265	5.1418	13.39	5.71975	1.43325	2.35203	2.70778	0.516741	0.976054	1.47248	0.195004	0.251406	0.135338	6.87749	2.94683	1.40242	8.78785	4.0959	5.05274
GLYMA_02G275800	0.260426	0.575632	1.02027	0.182138	0.691617	0.262204	0.550171	0.985128	0.210023	1.20385	0.123474	0.727805	3.47228	3.45193	2.01553	0.187192	1.03238	0.272824	0.83645	0.82506	0.831502	0.550846	1.21782	1.72222
GLYMA_16G212400	19.2026	58.0736	22.8609	22.2869	36.8737	17.9448	844.075	841.121	911.548	1004.27	1081.93	971.675	6.0145	10.258	10.9482	25.7015	16.1671	15.7813	816.941	792.509	1183.24	847.981	1125.24	1097.39
GLYMA_01G204600	4.32077	5.46691	4.67577	2.82113	3.24984	1.79487	0.306393	0.647681	0.36551	0.314265	0.0859543	0.717752	3.92789	5.88735	5.42098	1.5963	2.84202	2.34237	0.218355	0.574351	0.144709	0.690231	0.254329	0.17127
GLYMA_01G238800	6.73391	6.97557	5.59894	2.41409	3.90796	2.97535	95.764	222.688	102.733	55.0064	63.5669	92.9444	2.76133	5.70703	3.91127	0.940196	2.33074	1.04041	113.986	51.6846	16.28	84.0461	74.4534	110.803
GLYMA_11G150400	7.6907	6.98388	7.79221	9.18099	7.07808	6.08777	3.09257	3.0764	4.04216	3.218	4.22473	4.00214	25.3523	14.0255	14.7217	6.74798	10.3217	8.44579	4.28016	3.02463	4.06433	3.02906	2.23223	7.96711
GLYMA_05G033100	1.39363	1.44019	1.17883	3.32279	3.7852	1.97716	0.16059	0.479251	0.15326	0.109811	0.0901026	0	1.3936	0.440821	1.00281	3.96138	2.39704	3.45086	0.0762978	0.0752589	0.202257	0.723543	0	0
GLYMA_04G190400	13.4976	15.9827	15.9333	9.94263	8.25616	8.09515	1.79538	3.17801	3.09929	1.26378	2.45908	1.97921	13.9556	28.6174	28.7097	12.6889	11.4175	8.70671	3.53743	2.07871	1.19711	2.69637	0.496765	1.44636
GLYMA_14G068400	2.70814	1.92405	2.65242	1.6336	2.49474	4.43078	1.63053	0.853687	1.47421	1.76044	1.92599	1.89209	1.62485	2.89414	2.00066	0.291988	0.585577	0.425561	1.46781	0.482609	0.648503	0.687382	1.4247	0.47971
GLYMA_12G182300	0.433025	0.455779	0.0942479	0	0.0479163	0.0484424	0	0	0	0	0	0	3.17545	2.53504	3.50367	0.207503	1.04036	1.1593	0	0	0	0	0	0
GLYMA_11G045400	3.49137	3.08354	3.0853	3.27717	5.62077	4.78386	1.26442	1.48951	1.01618	0.500561	1.41886	2.09084	2.17879	1.67018	1.2744	3.28319	3.15029	4.0151	1.04339	0.654933	0.0419077	2.29874	0.368268	1.3392
GLYMA_17G117100	0.555379	0.920686	0.407964	0.291318	0.345687	0.559172	0.527977	1.75072	1.00776	0.842398	0.789955	2.52217	2.42974	1.79437	2.05145	0.224551	0.300222	0.654547	1.00339	1.97945	0.443311	2.37881	1.75304	0.787021
GLYMA_04G033300	0.495508	0.223519	0.369763	0.519826	0.493473	0.498892	3.73857	2.85621	2.8258	5.07193	3.45686	3.7587	1.41571	0.727164	0.672356	0.0763214	0.255102	0.24719	3.06932	2.55097	1.54442	1.97639	2.61504	2.17341
GLYMA_09G071300	2.55028	3.10611	2.5335	2.33146	1.63274	1.50394	0	0	0.0881445	0	0	0	9.65446	6.84529	6.42112	2.55327	4.76605	3.20604	0	0	0	0	0	0
GLYMA_14G116000	2.11559	2.87043	3.02176	5.05148	5.72814	3.96053	8.6035	6.8079	5.67825	9.58856	9.93646	7.43666	1.06879	1.86216	1.31405	3.10073	3.01393	2.23939	5.82615	7.21297	4.13378	10.7396	14.3758	7.54178
GLYMA_18G077000	18.2999	11.4324	9.03896	13.6538	4.55619	5.55923	0	0	0.0954193	0	0	0	40.7797	30.974	28.387	8.67471	21.8315	14.461	0	0.0937117	0	0	0	0
novel.1929	1.24454	0.924664	1.52965	1.15202	1.04501	1.79357	0.371181	0.12308	0.295199	0.211509	0.138839	0.340989	3.29432	2.9839	3.99186	1.26292	2.0051	1.48275	0.411486	0.289916	0.662275	0.557455	0.342342	0.449552
GLYMA_10G231900	4.26928	2.60825	2.48463	1.81749	1.66373	1.80659	0	0.273062	0.149696	0.429028	0.0880072	0	6.49661	5.32061	5.5178	1.86792	3.64573	2.69	0.111785	0.441052	0	0.117786	0	0
GLYMA_13G331800	2.24658	1.48327	2.5004	3.46383	3.86452	2.94735	0.517754	0.257523	0.329414	0.295031	0.532578	0.23782	1.36154	0.744457	1.14956	3.22964	2.42887	2.35353	0.286987	0.2022	1.41286	0.302394	0.573032	0.144709
GLYMA_13G030200	4.91076	7.32544	5.30728	4.50039	5.90244	4.60331	0.28619	3.77218	1.02423	0.489237	0	1.97183	1.46756	0.785591	1.0127	3.1038	2.80718	3.19317	0.61187	0.670598	0	0.286541	0.0791861	1.27981
GLYMA_16G210600	5.6542	4.66948	5.39587	5.87737	6.77573	5.95346	5.95934	8.42219	6.81478	5.36746	6.76088	3.57417	0.652395	0.370612	0.622955	0.189811	0.179135	0.0650921	0.212038	0.196848	0.0165321	0.354845	0.116222	0
GLYMA_10G164100	1.06954	1.71617	1.19718	2.06086	0.673867	1.16474	0	0	0	0	0	0	7.35565	4.49168	4.23859	0.517745	2.52502	2.10371	0	0	0	0	0	0
GLYMA_20G201800	1.21158	1.93678	3.0408	10.7244	14.5547	10.6737	287.759	565.06	230.655	205.3	205.506	222.522	0	0.225836	0.0799165	0.326577	3.43846	1.58658	170.098	82.6762	63.466	240.349	212.356	313.445
GLYMA_11G057300	0.615256	1.82133	1.28052	0.56477	0.153182	0.154864	0	0	0	0	0	0	3.69147	3.13465	1.94796	0.0829201	0.748326	0.805684	0	0	0	0	0	0
GLYMA_04G052200	1.1879	1.34546	1.28993	1.05656	1.15731	0.546007	0.294598	0.586115	0.468586	0.134296	0.734625	0	6.01687	3.54276	3.13419	1.00235	2.14979	1.83963	0.124414	0.42952	0	0.131093	0	0.182974
GLYMA_06G175100	9.24478	11.0526	10.8447	6.91157	9.22798	10.0568	3.39424	4.50198	3.88203	2.09992	2.4183	1.87089	9.39337	16.8597	21.4422	7.83659	8.11081	6.01132	2.43174	2.85311	1.08569	3.61417	2.0572	2.83095
GLYMA_04G238300	0.446698	0.476047	0.601572	0.0585775	0.250236	0.36542	0.601599	1.1969	0.675458	0.774343	0.0397106	0.351105	0.614197	1.47099	1.70893	0.270913	0.301839	0.321725	0.638902	0.630202	0.26742	3.50773	0.313331	1.8199
GLYMA_09G173700	1.63252	2.16506	1.55896	1.15603	1.3413	0.945109	0.517325	0.669005	0.641825	0.848984	0.98687	1.42574	3.38741	2.63725	2.54129	1.23211	1.14724	0.855121	0.983141	0.969753	0.716705	1.39849	2.00395	2.37126
GLYMA_17G071300	1.68137	1.87639	1.66934	0.821538	0.917517	0.997161	2.39398	5.60513	3.42706	1.55713	4.16062	3.50807	1.81953	4.64811	4.6914	1.4155	1.49408	1.20645	2.52447	1.09455	0.698625	3.09845	1.32478	1.66459
GLYMA_15G063200	3.03213	3.16607	2.44667	2.5303	1.01228	1.2142	0.0873494	0.260678	0.229247	0.059729	0.0735139	0.192587	8.40712	7.15898	6.60003	2.35903	5.23389	2.94186	0.124501	0.061403	0	0.0655925	0.0966753	0.0244136
GLYMA_03G125600	2.32335	0.951	2.55647	0.812456	1.6568	2.25257	3.12674	3.14655	4.44133	2.13804	2.2439	0.641282	0.602337	1.19761	1.12004	3.30907	1.79862	2.6443	1.20916	1.70385	2.51849	1.56529	2.29363	1.42264
GLYMA_12G059100	16.1379	38.5173	35.3226	59.3281	70.6451	44.6469	1433.8	1007.43	1380.07	1737.29	1625.69	1602.82	2.84161	4.18513	1.25884	4.72816	10.8477	7.12999	409.152	469.976	501.033	485.791	609.542	481.686
GLYMA_13G077000	0.550291	0.173762	0.419198	0.320721	0.365354	0.677171	0	0.0770969	0	0	0	0	1.22285	2.73528	1.93587	0.197772	0.396628	0.512435	0	0.0726412	0	0.155195	0	0.173291
GLYMA_16G200800	4.08826	1.88543	1.26447	16.9299	1.82145	2.70801	0.0681851	0.203485	0.0650728	0	0	0.0751667	0.537918	0.267383	0.340628	1.50797	1.27947	2.1978	0.388743	0.7669	0.343506	0.136537	0	0.381146
GLYMA_06G323100	3.4626	3.87648	2.85883	1.20084	1.82394	1.84397	0.0362729	0.324748	0.62311	0.446457	0.284923	0.279909	11.6467	6.68536	6.0704	2.93113	4.48609	3.8373	1.51655	0.577962	0.0456843	0.581078	0.481746	1.41933
GLYMA_10G070100	0.230387	0.26501	0.0805881	0.22443	0.0655545	0.546763	0.104295	0.14525	0.199069	0	0	0	0	0	0.0347347	0.354857	0.373621	0.137917	0	0.156406	0.0788134	0.0626538	0.415549	0
GLYMA_20G009000	0.475198	0.33169	0.342942	0.550995	0.423431	0.453262	0.0634038	0.756866	0.332804	0.0433551	0.106722	0.17474	0.950377	1.4918	2.08522	0.32359	0.540796	0.497821	0.240989	0.0891404	0.359346	0.603075	0.385952	0.531629
GLYMA_15G251300	50.2494	2.65099	2.78122	171.617	6.35271	5.30372	0.31299	0.207569	0.547624	1.71216	0.351219	0.230025	2.30459	8.14155	26.9718	0.0887439	1.06785	0.172454	0.594816	2.34687	13.0086	0	0	0.349915
GLYMA_17G141000	25.1905	25.878	31.1125	33.1222	45.4551	51.1144	33.2784	21.338	40.8252	54.2278	69.322	24.1194	3.5295	6.7773	9.13387	23.8236	13.4865	11.1434	16.7135	21.311	29.4085	21.7219	26.4535	17.1291
GLYMA_04G026600	0.097034	0.321718	0.40391	0.178143	0.314065	0.146545	0.830218	0.61176	0.469525	0.630775	0.724596	0	0.849031	1.25403	1.38249	0.313862	0.445856	0.254134	0.555143	0.489943	1.39417	0.70809	0.646602	0.618776
GLYMA_15G028400	0.604045	0.814961	0.770895	0.595284	0.328126	0.350158	14.0834	19.8029	15.522	7.23452	8.87814	6.72685	0.841985	1.07361	0.502264	0.217091	0.217686	0.210934	10.8469	6.56742	2.39617	6.34183	11.0162	8.1967
GLYMA_07G243500	29.0702	7.22807	35.8401	1.69114	4.06703	7.79056	111.701	291.886	288.933	283.727	133.599	308.898	3.86878	16.8268	5.21726	2.02774	3.31137	1.57619	405.146	188.26	25.5632	119.203	209.035	211.305
GLYMA_03G203000	8.27638	6.83297	7.16685	10.7165	8.82372	11.5023	1.63835	2.28695	2.59754	1.91534	2.84665	3.90351	8.21368	4.55944	3.63026	10.6542	9.55648	11.6406	2.51094	2.69966	1.46437	3.57175	1.69628	2.5702
GLYMA_07G051900	12.0128	11.7893	13.303	22.6002	21.5662	18.8034	5.48165	6.80613	6.82026	5.38648	7.44978	4.38672	13.342	7.72261	4.61477	16.4923	16.7453	19.7496	5.49813	9.11489	6.18797	4.63463	5.66244	5.42473
GLYMA_20G205900	0.276909	0.852518	0.406817	0.871495	2.96454	1.8122	1.75497	1.83309	3.09851	1.92006	1.08313	1.83794	1.38452	2.20224	1.24202	9.25532	2.54471	4.85903	2.33465	1.15143	6.1889	2.8114	5.43856	1.76582
GLYMA_04G041400	0.684006	0.634729	0.505867	0.527198	0.472667	0.337311	0	0.0352031	0	0	0	0	1.7728	1.16569	1.11965	0.436471	0.603679	0.628826	0.0168132	0.0663371	0	0	0	0.0395631
GLYMA_02G109800	50.6024	57.223	56.5539	84.1503	78.5408	79.6019	289.343	258.458	261.052	370.778	349.44	294.235	11.8772	26.9841	24.1673	40.8304	42.6141	39.5001	238.996	240.393	160.778	275.877	288.848	256.806
GLYMA_10G035100	2.31836	1.64712	1.179	1.30961	1.28762	0.538659	0.621633	0.562165	0.539326	0.540997	0.317073	0.436089	1.91707	1.90583	2.30556	3.46101	6.12157	4.06345	1.18137	2.54244	1.35232	0.735558	2.25164	1.26358
GLYMA_13G289900	1.11798	1.30988	1.44076	1.7284	1.58218	0.888642	0.261043	0.0370969	0.0355897	0.611999	0.502162	0	5.14849	3.45121	3.47754	1.26883	2.22654	1.84927	0.141741	0.209717	0	0.224026	0	0
GLYMA_09G190100	1.96958	1.23786	1.42824	1.43047	0.961884	0.915243	2.23248	2.00588	1.26002	2.29804	2.72066	2.06412	2.53768	2.03331	2.55831	0.939271	1.22849	1.24991	1.1405	2.13745	0.816305	1.34594	0.823609	2.20065
GLYMA_11G085900	3.92888	3.30705	4.27686	3.57778	3.18987	3.74691	26.0102	29.0848	32.2099	52.4879	47.4598	32.5856	0.898671	0.698689	1.09436	1.45343	2.59096	1.6174	24.1186	34.508	36.5111	30.6481	44.2071	22.9724
GLYMA_08G059600	1.91743	1.38044	1.52117	1.10634	1.7186	2.14288	0.413174	0.846204	1.20614	0.897436	0.600006	0.99134	1.11209	1.239	1.21416	2.79092	1.99009	2.24976	1.10853	0.523939	0.214273	0.340679	0.403488	0.244545
GLYMA_02G292100	0.449913	0.767158	1.23384	2.54877	0.358452	0.905971	6.50127	4.87881	10.994	7.33122	10.4951	9.93314	3.68922	3.75705	4.46334	0.48509	1.75111	0.282799	6.17761	5.55897	12.2103	12.2191	4.41821	9.43598
GLYMA_06G185900	0.444482	0.753465	0.893586	0.490837	0.60574	0.494624	0.148264	0.206483	0.707481	0.121658	0.332746	0.196134	0.397686	0.232562	0.24689	0.731462	1.08755	1.05382	0.112706	0.0277928	0	0	0	0
GLYMA_07G089300	4.85441	5.39009	3.50744	1.96192	1.54545	2.24347	6.55668	7.02411	8.13463	12.1397	14.2057	9.22965	5.49094	12.1042	13.8158	4.71914	4.43094	3.83498	23.9626	34.9817	49.3567	15.8563	40.6934	30.2794
GLYMA_15G121000	5.98527	4.50767	6.26264	7.02001	5.73855	9.61937	9.65998	5.81255	10.793	10.1176	14.1712	8.98679	3.42009	7.13271	8.47453	12.8263	12.7811	14.4098	9.58206	14.3982	18.6947	10.1436	23.886	10.0621
GLYMA_15G179800	0.988905	0.979362	1.58491	2.12203	0.805781	1.40297	0.17093	0.39675	0.217504	0.545443	0.511487	0.690916	4.80958	3.39613	3.6528	1.45394	1.74951	1.83652	0.21656	0.587431	0.717598	0.456372	0.126119	1.27397
GLYMA_10G189400	1.5133	0.738489	0.958167	0.962163	0.63937	0.584829	0.0581267	0.0963712	0.110947	0	0.0217422	0.0213595	1.72727	2.09705	2.21011	0.626278	1.18988	0.880748	0.018411	0	0.0732083	0.0387987	0.128665	0.0216614
GLYMA_09G225400	1.45458	1.76292	1.63416	1.52597	0.511274	0.732257	2.11489	5.07077	3.57095	2.48441	0.9432	2.03254	1.60429	1.38224	1.48997	0.392077	0.809431	0.336139	5.35895	1.16901	0.375639	3.14908	2.64078	4.21348
GLYMA_13G141700	5.40792	4.92276	3.10351	3.27989	3.11361	2.25451	0.0535531	0.053273	0.153326	0	0.240377	0	8.23846	5.96414	6.01946	2.14097	4.20233	2.78843	0	0.100388	0	0	0	0
GLYMA_13G025800	4.98623	3.22689	2.70776	3.47003	1.42581	1.54088	0	0.186749	0	0	0	0.0689845	8.78744	8.04885	7.08588	2.28883	4.8037	3.87892	0	0.0586521	0	0	0.0692581	0.909476
GLYMA_13G042800	1.61923	1.43556	1.58592	0.675124	1.86067	0.37622	0	0.0261759	0.125562	0.17993	0.147638	0.783211	2.30425	1.2176	1.59934	0.805769	0.516208	0.521945	0.325046	0.221968	0.0662817	0.184421	0.0873686	0.147089
GLYMA_04G087700	5.71438	5.59514	5.07946	4.5339	2.19985	2.224	0.365206	0.0605493	0.232358	0.332967	0	0	14.5018	8.01993	8.66607	3.46889	5.97038	4.62816	0.0578374	0.1141	0.306642	0.0609423	0.269465	0
GLYMA_03G242100	3.53553	3.71234	3.92171	7.19464	9.67217	10.4646	2.15973	2.41699	3.0402	3.91355	3.39294	3.39275	0.660236	0.762233	1.01149	2.59488	1.51975	1.71805	1.79569	0.759102	2.6521	1.59476	1.67322	2.44471
GLYMA_03G218900	0.588293	0.123841	0.192063	0.89146	0.455682	0.658122	0	0	0	0	0	0	2.0263	1.68952	3.03534	0.21143	0.212009	0.821733	0	0	1.04352	0	0	0
GLYMA_14G133100	3.94641	4.673	3.32838	3.50757	2.83848	1.60038	0	0	0	0	0	0	20.0605	12.478	10.5858	3.48671	8.82954	5.22528	0	0.325591	0	0	0	0
GLYMA_10G170900	0.359274	1.02101	0.410529	1.50762	0.655964	0.663166	15.7112	55.4943	12.6037	9.13432	8.00598	11.9649	0.838289	1.90486	1.0743	0.258243	0.0647376	0.0627296	24.7375	14.868	14.6256	37.2364	41.0774	53.5427
GLYMA_03G226800	10.6497	11.4736	14.3488	24.4577	25.361	17.4726	244.452	232.562	218.241	272.469	244.171	286.136	2.8693	5.86954	2.53323	5.86018	10.3804	9.45143	241.852	219.908	227.45	276.79	253.481	255.814
GLYMA_06G055300	0.16996	0	0	0.677545	0	0	0	0	0	0	0	0	0.0679828	0.236545	1.00448	0	0	0	0	0	0	0	0	0
GLYMA_04G251400	0.661418	0.88762	0.539841	0.462585	0.384243	0.80467	0.174662	0.416997	0.200028	0.334412	0.391992	0.0385093	1.95666	2.27395	3.43202	1.03998	0.953447	1.06823	0.0663868	0.0327414	0.263976	0.489654	0.38662	0
GLYMA_20G019900	0.326264	0.377748	0.443821	0.408829	0.324924	0.374115	1.28661	2.05696	1.0744	0.769807	0.747664	0.4559	0.824706	0.756806	0.679092	0.322458	0.382132	0.199381	0.534871	0.236876	0.49192	0.724609	1.05527	0.539402
GLYMA_20G069700	2.17063	1.71166	1.49392	1.74787	1.29703	0.921434	0.342063	0.295891	0.269676	0.0813567	0.233644	0.229532	3.12095	3.4176	3.24429	1.01204	2.28333	1.3398	0.310902	0.26485	0.280966	0.357373	0.230442	0.0166269
GLYMA_06G298900	3.96027	3.39424	2.77056	6.5287	7.7002	5.12654	4.78079	3.56684	8.21264	2.61526	6.97415	5.79734	46.768	18.935	24.8782	9.55646	7.3399	15.6074	10.6756	6.94544	11.4403	6.70132	8.46594	10.9569
GLYMA_17G027300	8.90125	6.46361	7.86756	7.5811	3.33584	3.4037	12.698	18.3021	22.3234	26.2367	23.8218	21.6257	5.36546	7.09147	7.69203	1.87262	4.25848	2.89173	17.333	26.0508	30.3019	12.6742	15.7941	17.4484
GLYMA_03G027100	0	0	0	0	0	0	0	0	0	0	0	0	3.20862	2.22977	1.61097	0.772521	0.875678	0.946424	0.0375211	0.333092	0	0.158141	0.0874055	0.0882909
GLYMA_13G345700	1.33028	2.06527	1.70103	1.39557	2.06083	2.56712	0.0936777	0	0.0447009	0	0.15768	0	1.69977	2.38778	2.10591	4.82082	3.47571	4.3744	0.267042	0.395109	0.235967	0	0.362877	0.314188
GLYMA_15G001800	1.84799	1.07728	1.86218	2.442	0.796327	1.44913	3.28839	6.65441	5.76071	2.15617	4.27135	2.03601	2.32771	2.66736	1.53774	0.383168	1.01818	1.00521	0.856078	1.09775	0.0851014	1.48836	0.0997116	1.05758
GLYMA_13G117700	33.7799	42.0146	40.3461	47.4452	57.4009	54.7947	331.401	428.42	378.108	421.976	378.962	479.989	57.5807	101.464	135.482	57.0355	43.0897	37.9769	536.504	442.82	729.321	547.738	593.874	577.43
GLYMA_11G154900	0.430679	0.271986	1.66719	0.107575	0.347213	0.557512	0.493916	0.232736	0.074427	0.0711024	0.116683	0.114629	2.13285	2.56888	2.554	0.818145	0.288244	1.26761	0.0494028	0.0730952	0.360144	0.10411	0	0
GLYMA_09G013200	0.591722	0.458618	0.421489	0.451463	0	0.216641	0.0681851	0.271314	0	0	0.153027	0.150333	1.88271	1.44387	1.36251	0.173996	0.523419	0.225415	0.194372	0.0639083	0	0.0682687	0	0
GLYMA_08G329600	8.92202	7.80473	5.81169	7.25503	3.06099	3.69633	0	0	0	0	0	0	25.9118	16.8055	18.0661	4.92486	13.6151	8.00513	0	0	0	0.108354	0	0
GLYMA_05G225800	1.52305	2.16416	1.23703	1.28603	1.05436	1.10334	0.117716	0.07026	0	0	0.0264188	0	4.14187	2.27114	2.29345	0.781013	1.66671	1.03128	0	0.0441329	0	0.0471441	0.130284	0.078962
GLYMA_18G110200	3.57007	3.76211	3.9518	3.67879	4.98599	5.01947	12.3172	13.8776	13.3649	6.48161	7.75215	4.39822	5.1332	8.37919	11.1249	4.03141	4.31652	2.50073	12.0602	4.94412	3.54102	8.63262	13.1284	10.0583
GLYMA_15G005000	0.396483	0.21462	0.11095	0.475361	0.676893	0.256622	0	0	0.171294	0.147278	0	0	2.83196	1.91445	1.43463	0.396948	0.551126	1.00873	0	0.0336456	0	0	0	0
GLYMA_17G048700	1.22646	0.745317	0.747935	0.873954	0.530053	0.535873	0	0.291787	0.251939	0	0.0987444	0.0970064	2.33718	2.25447	2.46663	0.474052	1.20089	1.11515	0.0278718	0.137462	0.14777	0.0293681	0.0649274	0.13117
GLYMA_14G081200	0.270607	0.170896	0.206142	0.126173	0.119776	0.121091	0.038112	0.189563	0	0	0.213836	0.0840288	1.05234	1.01628	0.9837	5.38145	1.75539	1.98443	0.217288	1.25025	0.576007	0.91581	0.506172	4.30344
GLYMA_01G076900	0.444095	0.210344	0.700765	2.2518	1.4251	1.46558	0.156364	0.559967	0.0298454	0.0427684	0.14037	0.1379	0.814158	0.981075	1.04152	2.31428	2.66738	1.52494	0.059432	0.0586227	0.157548	0.156556	0.20767	0.279698
GLYMA_17G076000	1.30203	0.92071	1.38301	1.32746	1.53411	3.21269	0.302184	0.20811	0.377127	0.0953683	0.130421	0.281875	0.916906	0.583381	1.19994	1.89814	1.82404	2.1709	0.0883508	0.392165	0.263485	0.0232734	0.0771799	0.0519745
GLYMA_15G248400	12.0782	10.4496	5.88067	6.81157	5.31901	4.63934	34.6902	30.5914	22.6765	27.1097	20.6057	38.1447	6.70224	11.8684	8.39973	2.67226	5.24595	4.2787	13.7907	5.14258	1.05884	20.9106	33.056	16.3739
GLYMA_20G151700	11.4929	4.53951	9.90408	7.54092	2.38621	4.37505	45.7625	55.9182	93.1935	49.9829	52.6228	16.8539	15.1476	17.1178	9.81483	2.10174	8.42999	5.02024	15.0654	41.493	0.388995	7.31861	9.17252	24.6311
GLYMA_09G189700	2.46985	5.93272	5.87479	7.31049	7.11557	7.54894	31.0829	28.0285	23.5819	50.1539	29.7353	55.8355	21.5225	14.5566	20.8528	10.5567	5.9127	9.98008	27.3044	36.2594	66.4665	35.7108	29.5753	43.8749
GLYMA_06G125000	1.97871	0.390504	0.484501	1.90284	0.574755	0.249028	1.14955	1.45541	0.598408	0.571678	0.469077	0.345616	1.73134	1.7212	3.30643	0.533355	0.0891361	0.431857	1.29093	1.07745	0	0.837064	0.115662	0.350501
GLYMA_19G017600	3.48733	2.48318	3.34681	5.08258	5.05801	5.16067	3.35235	2.92166	2.74633	2.51546	1.59794	2.58365	2.1064	1.30297	0.913929	2.7506	3.11239	3.4572	3.41098	3.39234	3.40014	3.47528	2.92224	3.15085
GLYMA_17G047200	0.921529	1.59186	1.11494	1.13736	1.02571	0.873244	0	0.205054	0	0	0.0771033	0	4.987	2.74833	4.40509	1.51959	1.34794	1.70365	0.13058	0	0	0	0	0
GLYMA_11G070600	88.1781	47.2439	76.2114	50.3758	109.591	87.3979	120.515	126.593	176.466	54.6209	75.3313	61.3434	29.6896	90.4236	54.0105	117.166	115.261	139.121	125.388	143.866	100.276	91.9128	131.937	135.219
GLYMA_08G273100	24.6523	29.1414	33.4929	36.654	42.1095	47.44	74.3449	52.4673	96.0261	148.853	130.072	111.039	13.1177	22.8772	31.2384	60.0802	39.7592	37.3808	50.0499	72.962	118.38	77.2997	98.0507	71.2592
GLYMA_14G195000	6.37876	6.25682	6.13675	7.68846	3.06365	2.89232	0.602103	2.1106	1.94276	2.23502	1.7052	0.885005	30.3098	22.1494	92.9819	1.39013	9.24402	2.89098	0.899059	9.86247	0.288886	0.459308	0.380792	2.33995
GLYMA_06G070900	0	0	0	0	0	0	0	0	0	0	0	0	0.196721	2.34682	0.830467	0.127263	0.127612	0.041218	0	0	0	0	0	0
GLYMA_10G045100	1.32564	1.09298	1.20219	1.89289	1.69914	1.74251	0.0777922	0.0619083	0.133635	0.0851101	0.087294	0	0.282307	1.0494	0.842013	2.27627	1.44647	2.186	0.0443517	0.0291652	0.0587858	0.0311551	0.0172195	0.104364
GLYMA_01G114900	4.3558	6.29247	6.36371	6.96859	7.1214	6.68795	6.30335	6.0873	9.79188	14.4722	13.9916	11.7165	3.95644	5.80967	7.1253	13.5412	9.85014	9.24041	8.74386	10.3498	11.7634	10.1346	17.7209	11.3163
GLYMA_13G078900	2.53828	2.85751	2.63017	2.97158	3.18729	3.48155	1.02583	1.15962	0.845509	1.21161	0.261621	1.02806	2.28073	2.01137	1.86352	5.15616	3.38058	3.93087	0.708919	2.18521	0.939635	1.58732	2.32232	1.98094
GLYMA_13G238600	0.23778	0.20477	0.211716	0.204095	0.0430552	0.152348	0.164399	0	0.104597	0	0.0307465	0.090616	0.756559	1.22489	1.04941	0.233065	0.420666	0.2491	0.0781072	0.0770436	0.069018	0	0.0606503	0
GLYMA_06G142900	21.2863	28.2785	26.796	30.1434	37.8142	30.9246	25.6444	29.1374	35.609	24.7658	31.2316	38.8995	26.4635	30.1848	36.8342	21.8134	10.4355	12.3887	28.7563	14.3532	35.1045	19.7944	11.344	21.9214
GLYMA_10G277500	0.966871	1.06501	1.03507	0.754845	0.895722	0.565973	1.31106	1.36091	0.952013	1.48116	1.31128	0.659812	2.47334	1.98943	2.42049	0.727302	0.996704	1.29557	0.920802	0.774695	0.682029	0.342435	0.725517	0.987777
GLYMA_06G074800	1.66145	1.77061	1.83068	2.52734	1.65463	2.00736	0.631791	0.94273	0.401969	0.720024	0.2954	1.1608	6.68721	4.29438	5.69869	2.28398	2.91893	2.78488	0.350197	0.789551	0.729406	0.316283	0	0.529745
GLYMA_10G137200	12.5004	6.29083	17.5997	6.35206	2.91776	11.7992	0.247577	0	1.89021	0	1.11127	0.81878	61.3291	24.2714	27.6219	14.1096	17.1046	14.1187	1.64676	0.696144	2.18269	2.23092	0	0
GLYMA_08G349400	1.88745	1.23171	1.37619	1.54006	0.730994	1.22466	0.0531652	0.211548	0.3298	0.218124	0	0.205131	3.08277	3.12726	2.36821	0.972288	1.74585	1.27426	0.101037	0.0747458	0.200878	0.0532304	0.235365	0
GLYMA_19G173800	2.62376	4.05855	3.02519	0.592317	1.58764	1.371	0	0.125634	0.241059	0.230291	0.04724	0.139226	5.38027	5.97607	4.17108	2.93633	2.58531	1.84405	0.240014	0.118373	0.0530209	0.0421497	0	0.0941293
GLYMA_01G032900	2.01503	2.30331	2.64459	3.41046	2.88973	3.20549	3.23526	3.06589	2.94133	2.25882	2.84701	0.656991	0.671664	1.48236	1.64457	2.694	3.09352	2.47686	3.81847	4.16547	1.2224	4.05755	5.03178	2.11305
GLYMA_13G314700	0.100348	0.285175	0.294849	0.105272	0.199871	0.303098	0.635977	0.37959	0.364169	0.173951	0.713657	0.140219	1.1038	0.798061	1.95922	0.16229	0.10849	0.315375	0.664747	0.238435	0.160198	0.955136	0	0.711007
GLYMA_12G049300	19.6087	21.5873	23.8768	26.8258	45.7197	41.4861	82.542	120.534	94.4813	62.7003	62.7544	58.8728	45.8411	45.9676	64.3204	29.8557	12.1755	27.6904	74.4433	56.8234	71.2798	78.2715	75.6487	111.712
GLYMA_08G321200	48.262	50.712	47.4071	55.3033	45.5371	63.0953	0.178664	0.248821	0.272814	0.390941	0.400972	0.669655	13.503	30.0985	27.5794	59.6644	44.3148	38.4218	1.08652	0.736813	1.26011	1.43106	1.85874	0.95876
GLYMA_01G229600	2.65286	2.18073	1.54609	2.30005	1.15723	1.43482	0	0.05529	0.0265219	0.418063	0.0623695	0	10.6332	6.21175	6.54817	1.70198	4.7881	3.37634	0.0264068	0.156284	0.0700017	0.0834733	0.0307574	0
GLYMA_14G136300	0	0	0	0	0	0	0	0	0	0	0	0	0.983596	5.42252	5.02261	0.0535616	0.0107417	0.353889	2.14205	2.12469	6.519	0.61785	2.16044	0.112636
GLYMA_02G150700	1.43418	2.25498	1.44812	2.79198	2.06145	2.02454	10.5138	15.2501	8.29898	10.8416	8.41211	8.78055	0.768824	0.720224	0.670972	1.06807	1.85427	1.61088	13	10.2935	7.22275	17.3381	20.8458	15.5465
GLYMA_06G111700	11.3676	6.16131	12.3389	37.3747	15.5225	14.926	1.03982	0.960499	1.84296	1.92992	3.00042	3.68451	1.52346	0.932021	0.742082	1.57943	4.43452	4.66529	1.05863	0.208843	0	0.223092	0.164406	1.66071
GLYMA_19G086500	4.19663	102.509	7.69211	17.5475	15.1652	22.8166	0.227976	0.453567	0.725233	0.727479	0.255821	0.921502	4.85601	1.78798	0.822527	11.3119	4.79642	9.10688	0.938714	0.356127	2.77556	1.44562	0.504631	1.44427
GLYMA_20G094500	7.68043	2.94421	11.3275	3.73084	1.3393	6.80012	13.637	13.4903	15.8344	5.07689	10.5844	13.6135	5.11023	6.23894	15.9906	0.612209	2.48786	0.876615	9.10668	7.02992	5.91593	9.02664	5.70179	9.74041
GLYMA_04G074000	1.46249	0.859909	0.839685	0.978758	0.627797	0.583915	0.127847	0.41333	0.183017	0.262263	0.143463	0.0704688	2.34499	2.03044	1.64992	0.924355	0.736058	0.871724	0.0303706	0.389441	0	0.0640019	0.0353741	0
GLYMA_11G218600	5.53676	5.53402	4.95315	7.22631	6.03503	7.46202	11.7705	8.41067	12.5517	14.5102	12.03	16.509	2.22338	2.42705	3.26674	8.13189	4.19493	5.20662	15.6479	14.9169	20.8796	14.7727	14.6785	14.9508
GLYMA_01G166300	1.52228	1.20171	1.17147	0.608378	1.15507	0.693354	0	0.0457018	0	0	0.0515536	0	3.40695	1.98175	2.86887	0.390787	1.41069	0.835348	0.0436549	0	0	0	0	0
GLYMA_09G239900	41.5226	51.8517	57.2761	60.177	66.135	74.9867	176.556	136.651	215.38	268.852	273.606	181.226	14.1007	29.0942	39.9842	78.7522	52.639	48.3677	201.008	217.637	247.992	231.81	255.15	226.718
GLYMA_02G212100	1.63326	1.68782	1.45423	2.72589	1.51565	1.56967	1.31742	0.889289	1.21239	1.99473	1.95351	1.40045	3.78612	3.65323	5.24942	2.28124	1.00329	1.7499	1.78834	1.27889	2.07405	2.07277	2.23919	2.15667
GLYMA_14G211300	0.664213	1.12823	1.00947	0.444517	1.27735	0.968533	0.551604	0.2888	0.637253	0.138962	0.765579	1.37619	5.06167	3.0397	3.03359	2.25956	1.18859	1.6796	0.937941	0.353741	0.127975	1.14816	0.0963941	1.62284
GLYMA_04G041000	2.62304	2.87455	2.61944	3.39924	4.55866	3.21056	6.32368	3.30743	7.09273	9.18313	7.68132	10.2771	1.02862	2.04519	1.03132	3.82628	4.1704	2.80179	8.48675	10.6931	20.1985	11.8143	9.66849	15.5971
GLYMA_12G169600	8.41565	8.96859	8.89323	2.90417	5.84471	4.84975	1.40358	2.93211	2.47811	2.11148	1.96878	5.41555	8.47085	10.0724	9.46592	4.47712	1.67604	4.93017	4.6013	2.69687	3.44713	4.07539	1.24275	6.59053
GLYMA_14G221400	8.09816	1.47796	6.00324	6.35221	0.66591	2.13187	3.39021	8.57173	11.6836	10.6251	4.6497	1.29769	12.0356	11.5219	5.4886	1.04135	5.1407	3.30786	1.47649	7.3702	0	0.377152	0	3.10584
GLYMA_11G116600	3.55578	3.80771	4.05044	3.85193	4.21477	4.04702	2.35154	1.04779	1.00522	1.20598	0.604717	1.45818	1.50731	0.998986	1.24409	2.64615	2.54894	2.02449	1.14051	1.37753	0.925524	1.52057	1.51819	1.25971
GLYMA_03G246000	0.315709	0.356034	0.220867	0.346974	0.14972	0.1665	0.57168	0.815122	0.327352	0.443033	0.192452	0.357122	0.661472	1.19563	0.650511	0.178301	0.357579	0.236242	0.398361	0.71443	0.312004	0.133556	0.042181	0.234346
GLYMA_20G047400	1.06632	0.840272	0.147877	0.415781	0.103375	0.171016	1.10043	0.642524	0.730572	0.605243	0.630839	0.791153	1.14179	0.525334	0.587576	1.94328	1.10183	2.12542	6.45571	13.2625	14.4319	8.59864	9.76977	9.9356
GLYMA_12G095200	1.02676	0.466059	0.77518	1.12204	0.852123	1.33529	0.162684	0.134861	0.207011	0.222485	0.0608516	0.0597806	1.88236	1.48856	1.69315	0.645775	0.716924	0.829144	0.30917	0.406614	0	0	0.0300088	0.333441
GLYMA_13G303900	0.306034	0.628124	0.299738	0.802634	0.40637	0.667602	0.258609	0.192942	0.246805	0	0	0.142544	1.02009	1.41976	1.88404	0.439949	0	0.160302	0	0.242388	0.162854	0	0	0.0722796
GLYMA_03G044400	4.33918	5.27612	4.37676	1.49473	1.74144	5.15128	0.903004	0.898281	1.25351	0.561335	0.46059	0.452484	0.5181	0.772597	0.888545	3.49137	1.33036	3.25666	0.546031	0.615538	1.86103	0.493152	0.454278	1.10131
GLYMA_18G088700	0.255369	0.16588	0.121484	0.359753	0.25432	0.359958	0.138725	0.0459999	0.132393	0.227663	0.0830237	0.122344	0.0218883	0.159574	0.138604	0.369735	0.496961	0.343962	0.140607	0.147361	0.0698876	0.0462985	0.122829	0.0310183
GLYMA_04G034400	3.33893	3.32654	6.03302	1.50983	3.03857	3.07193	5.54572	6.75072	8.00852	3.99171	4.09414	5.14826	5.75667	9.27116	9.05253	4.15861	3.48538	3.49789	12.8274	6.9761	10.2931	9.49774	5.734	11.5026
GLYMA_11G082100	0	0	0.0522861	0.0560044	0	0	0.203002	0.134627	0	0	0.227797	0.149192	1.54812	0.424565	0.901444	0.0575584	0.115432	0	0	0.0634231	0	0.0677504	0	0.453903
GLYMA_16G043300	2.87652	1.02941	3.63124	4.12418	4.55171	5.72797	0.0405126	0	0	0	0	0	4.53843	2.19237	3.84533	1.20611	1.52041	1.64067	0	0.0379715	0	0	0	0
GLYMA_13G161100	0.65426	0.405238	0.418984	0.739167	0.375908	0.380035	0	0.0317296	0.060881	0	0.0715846	0	0.251634	0.525334	0.876385	0.0271313	0.0544113	0.105447	0	0	0	0.0958066	0.105905	0
GLYMA_11G052200	3.73506	2.90851	2.72816	2.45728	1.29245	1.21103	0.0802435	0.0798238	0.268033	0.05487	0.0450223	0	9.30582	6.23046	5.64555	2.55959	4.65411	2.38752	0.0381244	0.0376052	0	0	0	0
GLYMA_20G215000	3.06861	3.72079	2.61476	2.60756	2.84209	2.56434	0.388961	1.16078	0.779535	0.851101	1.00388	1.32924	7.94754	3.7522	4.46915	2.2498	2.6209	2.37888	0.406557	0.328108	0	0.272607	0.129146	1.26106
GLYMA_12G052100	5.09942	3.92052	4.12589	2.79114	2.20803	1.78582	0	0.0931877	0.0894018	0.51245	0.420479	0	8.94229	6.02455	6.7857	2.62954	3.27595	3.79373	0.267042	0	0	0	0	0.628376
GLYMA_19G259300	100.066	166.996	167.249	159.658	154.084	147.735	883.633	790.718	869.841	741.705	893.021	443.518	34.059	79.7208	80.9814	196.33	126.208	97.7523	970.066	870.246	751.188	1008.21	1323.16	894.245
GLYMA_18G219300	0.0208209	0.473362	0.183532	0.152899	0.228089	0.251556	0.131957	0.131267	0.428176	0	0.384994	0.552781	2.49845	5.52648	5.44947	9.69786	10.6023	7.17618	14.8208	20.7041	38.6237	20.1878	24.4188	18.9422
GLYMA_02G261400	0.384786	0.334129	0.43968	0.40367	0.335305	0.14528	0	0	0.0387893	0	0	0	1.1383	0.876616	1.01523	0.155576	0.502676	0.352716	0	0	0	0	0.157444	0
GLYMA_19G144400	2.84042	2.49852	2.26533	2.21358	1.29315	1.51162	0	0.10233	0	0.211021	0.230865	0.283502	8.31822	5.04237	6.50927	1.53125	3.81669	3.06067	0	0	0	0	0	0
GLYMA_16G127100	0.530475	0.287151	0.445338	0.278255	0.0377355	0.190749	0.288172	0.429998	0.412529	0.197051	0.0538951	0.635358	1.59139	1.61974	1.63955	0.0817072	0.655449	0.436645	0.684566	0.135049	0	0.192351	0	0
GLYMA_08G209300	1.48607	1.79167	1.85245	1.03934	1.61451	0.63476	1.4841	1.87382	2.39692	2.81027	2.1778	1.82484	4.72832	3.89479	3.84959	1.74792	1.36322	2.31164	1.5187	1.81902	2.22862	1.94313	0.568575	1.85063
GLYMA_03G088900	11.8224	6.53289	6.52291	8.80584	5.49445	4.20576	0.599417	1.04349	0.905757	1.09301	0.392369	0.825991	28.5702	21.116	22.9992	6.71327	17.0848	11.3118	0.569576	0.749094	0.692031	0.200051	0.331707	0.949356
GLYMA_01G236300	1.53643	1.92326	1.81384	0.748349	0.86069	1.02207	0.0869417	0.432435	0.0829733	0.0237801	0.0390244	0.134181	2.90818	2.49565	1.83866	0.739532	1.23099	1.40838	0.0165227	0	0	0.261145	0	0
GLYMA_05G005100	1.7958	1.95724	1.77777	1.49905	2.15381	2.74126	0.660852	0.438264	0.256947	0.167365	0.164793	0.269822	0.366878	0.844633	0.815154	2.3526	1.23172	1.7397	0.37212	0.825869	0.709011	0.318578	0.866854	0.355727
GLYMA_14G124800	9.58214	8.61996	8.10215	12.6559	12.2889	16.6577	46.5736	43.5484	54.4547	63.2154	57.1648	43.4435	1.93018	2.33005	3.71041	7.58126	6.18597	4.91084	42.5944	41.4411	46.1117	50.8301	59.0893	60.567
GLYMA_10G075600	10.8434	3.57501	7.70492	6.52422	1.27045	2.46177	46.8931	53.015	73.3018	45.9785	37.651	18.1971	14.5639	16.1695	9.25599	1.31812	7.41322	4.62181	11.8439	29.3012	0	4.24984	7.084	18.3037
GLYMA_08G114400	7.90951	8.45068	8.22936	3.10143	6.45658	3.81205	1.31484	1.11177	1.69402	2.06789	1.54921	1.95679	4.71968	6.08416	11.659	3.57893	3.44855	2.55374	0.812101	1.69451	0.496798	0.559494	1.05504	0.624735
GLYMA_08G174300	1.29253	1.17493	0.728871	0.657436	0.5851	0.565234	0.215136	0.428021	0.284284	0.407377	0.278553	0.10946	1.95834	1.99878	1.63967	0.605294	1.03041	1.06684	0.110075	0.232664	0.0625281	0.132554	0	0.129509
GLYMA_11G018900	13.0705	11.4892	9.57236	10.7472	6.33252	9.84019	1.0448	0.445428	0	0.816487	1.50739	0	25.7873	25.0509	22.1204	6.47491	15.1495	12.8293	0.141826	0.699475	0.187983	0	0.165192	0
GLYMA_13G251900	1.92543	1.33585	1.62021	4.1252	2.80877	3.74064	0.103123	0.170973	0.426469	0.329069	0.115719	0.151576	0.108473	0.296552	0.257582	0.994127	0.820937	0.738655	0.685923	0.451056	0.519517	0.240915	1.25546	0.115289
GLYMA_03G204700	2.18989	2.44491	1.83843	1.25808	1.29816	1.36491	0.627859	0.427341	0.126148	0.225961	0.111244	0.218573	4.66647	3.2137	3.79688	1.15245	1.9448	2.29415	0.282601	0.0619451	0.0832383	0.132343	0	0.369437
GLYMA_08G099800	0.665704	0.472962	0.978011	0.218242	0.165743	0.67025	1.16024	1.10171	1.05695	1.22611	0.887698	0.232553	0.915325	0.951324	0.658652	0.0448595	0.224912	0	0.400902	0.247152	0	0.369621	0.583688	0.17688
GLYMA_14G007900	0.0330339	0.156464	0.0647085	0.242586	0.296084	0.399114	0.125616	0.166612	0	0.114527	0.422878	0.230797	0.858864	0.656794	0.627532	0.142467	0.0714286	0.138426	0.15915	0.117737	0	0.209617	0.37074	0.187248
GLYMA_20G191600	5.78533	6.037	3.93985	6.35375	3.73602	3.09444	0.572905	0.170973	0.328053	0.0783497	0	0.505253	26.0787	15.7712	14.644	5.31176	12.0697	8.71234	0.163315	0.107394	0.14431	0	0	0.192148
GLYMA_18G061800	0.588654	0.707757	0.864813	1.09258	0.946997	1.8692	0	0	0.0547761	0	0	0.0316364	0.430162	0.292596	0.262835	0.903195	0.758805	1.28079	0	0	0	0	0	0
GLYMA_20G059200	3.95779	3.20384	2.60773	1.58532	2.0066	1.59393	0	0.0907354	0	0	0	0	7.48367	5.72294	6.15147	1.78448	2.72295	3.61851	0	0	0	0	0	0
novel.63	0.115406	0.0273307	0	0.151337	0.0287329	0.0580968	0	0	0	0	0.0410374	0	3.05819	1.60618	1.85738	0.311072	1.06054	0.725399	1.35525	1.78239	1.88843	1.31815	0.72855	1.88071
GLYMA_12G140400	1.14307	1.38601	1.45541	1.24713	2.29951	2.46287	0.840358	0.201784	1.18917	0.713336	1.13811	0.798624	1.07446	1.06817	1.1581	2.21839	1.73014	2.85002	2.03761	1.92838	3.50366	0.986456	1.89223	1.26347
GLYMA_16G063400	0.665999	0.841194	0.528049	0.765226	0.284256	0.574754	0	0	0	0	0	0	2.06139	0.914306	1.53963	0.376132	0.445738	0.531585	0	0	0	0	0	0
GLYMA_14G021000	2.55401	2.70126	2.55003	1.66484	1.80269	1.62276	0.282874	0.906714	0.77989	0.687741	0.59958	0.900864	5.97577	3.45106	3.1403	1.12287	2.38593	1.81837	0.657045	0.913229	1.54383	0.377627	0.695721	0.491938
GLYMA_04G201000	0.100936	0.177571	0.0635521	0.0378176	0.0359004	0.0725891	0.0456931	0	0.017443	0	0	0.0100743	0.252334	0.236521	0.281528	0.0932805	0.0545628	0.0679763	0	0.0256963	0.0805681	0	0	0
GLYMA_01G192500	1.03987	0.788048	0.916627	1.99999	1.10464	0.558384	0	0	0	0.0600865	0	0	8.00684	4.2384	5.19457	0.934311	2.84809	2.79606	0	0	0	0	0	0
GLYMA_06G299000	0.101486	0	0.0993975	0.106466	0.404275	0	0.128638	0	0	0	0	0	22.1234	7.86933	12.4241	2.84493	6.14433	6.16639	0	0.602847	1.1341	0.257591	0	0
GLYMA_13G351600	0.946548	0.163029	0.379257	0.63191	0.299938	0.0866374	0	0	0	0	0	0.12024	4.34543	2.73741	2.04332	0.834999	0.744256	1.48742	0	0	0	0	0	0
GLYMA_12G096500	1.68563	1.27743	1.03185	1.19364	1.4269	1.23043	3.84592	4.14462	4.2821	3.36032	4.79519	3.00313	3.62404	2.55548	3.46898	1.45394	0.820083	1.501	3.80672	3.35437	4.03649	4.65285	5.67537	4.65795
GLYMA_08G009300	0.289532	0.2857	0.18905	0.0885913	0.132157	0.206486	0	0	0	0	0.0343185	0	0.904771	0.503703	0.509272	0.195106	0.273897	0.13902	0	0	0	0	0	0
GLYMA_14G012400	0.0203938	0.0676161	0.089884	0.0534867	0.111705	0	0.0129251	0.0128575	0	0	0.0290076	0.0142485	0.305901	0.344657	0.150661	0.0439767	0.0440972	0.0640942	0	0.0848007	0	0.0258819	0	0.0866995
GLYMA_08G262400	1.14076	1.39847	1.41304	1.02075	0.868764	0.574276	0.255171	0.0423061	0.324699	0.174484	0.524954	0.843896	3.32156	2.50159	3.22226	1.19378	1.05195	1.68716	0.565758	0.797221	1.0177	0.383226	0.847243	0.713188
GLYMA_02G063800	1.23051	1.86505	1.96849	1.33393	1.55225	1.03243	0	0	0.198472	0	0.0583415	0	18.0061	7.74743	11.2549	5.66068	6.51875	5.37123	0.148208	0.19492	0.0654808	0.0520549	0	0.0581248
GLYMA_07G205100	1.261	1.39036	0.688394	0.932529	0.391159	0.541147	0.052406	0	0.025007	0	0	0	2.43927	2.11672	2.50893	0.668654	1.54212	0.628034	0.0248985	0.0245595	0	0	0	0
GLYMA_11G188300	0.945435	0.923019	0.755904	0.506038	0.461168	0.475945	0.0244568	0	0.0116703	0	0.0548881	0.0674025	2.06448	1.17964	1.19123	0.759315	0.594515	0.707461	0	0	0	0	0	0
GLYMA_10G288100	26.8642	28.4613	24.5409	32.5516	34.3653	31.1485	0.0580096	0.288531	0.138405	0.158666	0	0	32.0808	11.4878	10.7949	40.3382	34.4371	40.7045	0	0	0	0	0.64203	0.129707
GLYMA_12G033800	0.365047	0.172903	0.536304	0.702098	1.93892	0.735079	7.09496	3.37549	6.47672	8.22643	5.3654	5.69604	2.19024	1.4516	2.24734	0.131196	0.328889	0.764852	2.34495	4.55377	4.85642	3.08855	3.49946	3.70734
GLYMA_07G093400	1.63127	1.30755	0.983206	1.18477	1.28091	1.29498	0	0.237335	0.0758976	0.0543804	0.356965	0.131506	1.2548	1.02914	1.15876	2.09705	2.34021	2.72772	0	0.0745394	0.200324	0.15925	0.132027	0.533459
GLYMA_05G057000	4.80733	4.34695	5.24347	8.36723	2.28498	3.68512	0	0	0	0	0	0	19.666	9.93829	11.9343	2.8861	7.73704	6.58139	0	0	0	0	0	0
GLYMA_13G305400	0.936722	0.484009	0.542129	0.670019	0.212017	0.557297	0	0	0	0	0	0	2.55465	3.34391	1.57275	0.137722	0.920662	0.847501	0	0.151755	0	0	0	0
GLYMA_20G098500	0.38201	0.167019	0.489273	0.678205	0.819411	0.325446	4.43244	7.74398	5.26099	6.11268	5.18281	6.48767	1.38109	2.42465	1.36454	0.728706	0.508316	0.523334	4.81346	7.08696	8.67865	6.19065	5.4828	8.36997
GLYMA_04G230400	20.0307	12.9791	19.181	1.7186	14.3125	11.0959	46.7212	93.1415	46.9307	19.8786	20.4416	38.4988	3.27634	8.73506	4.55802	2.48886	1.3686	1.17013	12.4665	5.04257	2.13977	16.7269	18.6989	19.0994
GLYMA_03G114700	5.60955	5.56747	5.91127	4.96575	6.98012	6.90975	0.401019	0.0920589	0.250237	0.400775	0.328847	0.119022	2.59178	4.3911	6.48519	9.41988	9.11681	7.69951	0.351743	0.549343	1.76774	0.293412	0.665751	0.379356
GLYMA_05G045200	2.04698	2.2035	3.37181	1.56177	1.80692	1.26468	1.17938	0.469286	0.506498	0.645164	0.397031	1.30014	6.65255	4.48612	3.82965	1.95622	2.46456	2.33938	0.952568	0.829057	0.445616	0.472332	0.26106	0.461482
GLYMA_11G035400	5.66254	8.80258	7.2999	8.73295	9.3506	8.33253	2.02443	1.28154	2.69313	1.92962	2.75358	0.676279	3.29098	6.11038	7.66161	10.8538	11.0405	12.067	2.97291	4.1974	0.618108	4.60663	4.48114	2.60619
GLYMA_05G232500	0.60766	0.503678	1.11592	1.11559	1.96679	1.606	0.673959	1.14932	0.551311	0	0.324119	0.212276	9.19069	3.92657	5.77175	2.94827	1.23181	2.14849	1.55527	1.62434	2.18269	0.96398	0.426236	0.430554
GLYMA_03G166500	1.54309	2.5487	2.86767	1.41128	1.57615	1.75281	0.0501522	0	0.0957261	0.137175	0	0	5.10396	2.87136	3.2988	1.45043	1.15497	1.9896	0.0476554	0	0	0.150641	0.0555067	0
GLYMA_19G152100	1.02587	0.870571	1.21409	1.21075	1.36221	1.54932	2.60068	2.31759	2.66296	2.88979	3.79992	1.94118	1.41055	0.616154	0.654115	2.55781	1.59435	2.26137	3.16624	2.76765	3.99197	3.71595	5.24698	3.99782
GLYMA_02G201000	4.66299	1.3088	3.66492	3.38201	0.343989	0.63757	5.25384	6.46036	8.42636	8.78177	4.91297	2.97634	4.89317	7.95488	4.0706	0.310344	2.5518	1.80926	1.66409	4.30877	0	0.511417	0.0807606	1.22368
GLYMA_08G213100	5.71117	5.75919	4.27044	3.35006	1.4678	2.10221	5.44885	8.86615	7.61449	1.86294	4.49844	1.75913	6.90854	10.4395	8.61981	2.35052	4.81352	5.14673	6.39802	3.502	3.28425	6.50767	6.89211	4.04662
GLYMA_15G093100	0	0.765328	0	0.325985	0	0.187714	0.866519	3.60467	0.451073	0.107731	0.795565	0.868403	0.994334	0.679599	1.44294	0	0.201569	0	0.748527	0.590668	0.0992133	6.94065	0.784663	4.05112
GLYMA_06G018100	3.74504	2.33131	2.46279	1.85216	2.07795	1.40051	0.203443	0.0674598	0.258877	0.370969	0	0	8.29242	7.65878	7.34016	2.65344	5.26359	3.30681	0.193315	0.254244	0.256229	0	0	0.15163
GLYMA_16G156100	2.94419	3.81073	3.39753	3.08869	3.61432	2.87625	2.62342	2.88537	2.50368	2.12233	3.4414	2.9124	0.918221	1.47793	1.79972	0.502873	0.693346	0.534419	0.579316	0.554112	0	0.79539	0.388497	0.47505
GLYMA_18G184000	4.11507	3.39191	2.40777	1.00917	2.28859	1.29138	2.03223	4.85183	2.00412	3.05717	2.12842	10.8282	2.72551	3.29395	3.55329	1.26766	1.50225	0.839801	4.63453	2.73016	1.87697	4.06944	1.1246	8.70926
GLYMA_10G281000	0.5345	0.583377	0.546264	0.68263	0.867889	0.456258	1.13408	1.21606	1.7289	2.37679	2.61132	2.41923	0.406677	0.346538	0.539568	0.952132	0.84168	0.937302	1.51147	1.90503	2.67117	2.24146	4.28712	2.76628
GLYMA_05G053700	0.264626	0.501357	1.29591	0.277613	0.395309	0.666083	0.670853	1.33469	0.800291	0	1.12919	1.66397	5.42473	2.10456	2.93242	0.855949	0.715246	0.138612	0.159364	0.628776	0	0.839595	0.371238	1.5
GLYMA_17G013400	1.95012	1.6794	1.32595	1.55551	0.850679	0.843793	0	0	0	0	0	0	5.01221	2.916	3.40182	1.14687	2.10836	2.14427	0	0	0	0	0	0
GLYMA_04G004300	1.63669	0.94538	1.13384	1.84265	0.715597	0.64307	0.101199	0.20134	0.0965801	0	0.22712	0	2.63462	2.26202	2.31712	0.688647	0.820009	1.25459	0.0480806	0.379407	0.127457	0.405294	0	0
GLYMA_10G027700	2.29666	2.26092	2.42583	2.59834	1.65936	0.6801	0.799132	1.98738	1.74321	1.4832	2.24185	0.566329	11.348	8.19249	4.70506	3.25308	4.04097	3.5854	2.495	4.11954	0.215673	2.51464	1.70573	7.46635
GLYMA_03G125000	0.55853	0.595228	1.0257	0.585942	0.278118	0.562344	0	0	0	0	0	0	2.30389	3.6091	1.47364	0.6022	0.60385	0.658261	0	0	0	0	0	0
GLYMA_16G194500	1.37779	0.585077	1.25638	0.946994	0.56778	0.669684	0	1.13822	0.22989	0	0.067577	0.132775	3.0881	2.40877	2.30647	1.02449	0.975938	0.99544	0.286117	0	0.682618	0.241181	0.73316	0.33663
GLYMA_07G060600	1.24011	0.727223	1.01216	1.14609	0.529292	1.51613	0.187131	0.223382	0.107154	0.0511835	0	0	0.944826	0.704467	0.810191	2.03744	1.46842	2.13431	0	0.0350787	0	0.224832	0	0
novel.583	0.904314	0.944062	1.12069	1.97483	0.294073	0.334465	1.12287	0	0.580458	2.33542	0.525008	0.670497	0.442921	0.642141	0.623271	1.81075	0.917832	1.41138	1.57822	1.79792	2.47486	1.42873	3.41756	1.51687
GLYMA_18G246000	1.40752	0.444443	0.751941	0.626434	1.78403	1.41713	0	0	0	0	0	0	0.511815	0.339211	0.180054	1.19566	1.10671	1.56389	0	0	0	0	0.239343	0
GLYMA_03G161400	3.51319	4.82222	4.77514	3.53517	2.60622	2.09343	0.0454402	0.0452025	0.0867322	0.124287	0.0509904	0	8.63941	8.48187	17.8575	4.01978	6.16247	5.78355	0.086356	0.17036	0.400611	0	0	0
GLYMA_02G150100	2.177	1.74002	1.89899	1.46308	1.59217	1.54115	0.258698	0.471799	0.49378	0.294827	0.387062	0.760498	3.8777	2.46854	2.22573	1.06358	1.5078	0.890874	0.204849	0.323296	0.217213	0.0431692	0.381757	0.289218
GLYMA_05G098700	0.690177	0.837321	0.604821	0.800264	0.409994	0.292585	0.0767397	0.0610706	0.205063	0.104948	0.258339	0.169194	1.96152	1.99817	1.6868	0.430817	1.21745	0.824513	0	0	0	0	0	0
GLYMA_09G039000	1.19027	0.880549	0.8327	0.654073	0.677361	0.536426	0	0.0571746	0	0	0	0	3.24201	2.59193	2.35682	0.83111	1.92415	1.17568	0	0	0	0	0	0
GLYMA_14G081300	0.153526	0.203608	0.330808	0.0322122	0.152896	0.0927447	0.739487	2.05199	0.742878	0.53227	0.480416	1.84494	0.46057	1.70938	2.20356	0.496589	0.19918	0.225169	6.91578	2.07931	1.02939	3.23435	1.5938	4.78632
GLYMA_02G233300	0.691748	1.10895	0.625398	0.558228	0	0.160724	0	0	0	0	0	0	3.93756	4.91956	4.94186	1.37692	2.81892	1.0034	0	0	0	0	0	0
GLYMA_14G133300	16.4068	7.47592	13.425	10.8937	11.5824	18.4008	1.84272	1.57122	2.76354	6.48022	1.7724	1.7412	3.53052	5.78089	5.26033	11.4199	11.0021	12.619	4.75268	0.246735	0	5.53495	7.57514	10.3006
GLYMA_06G086300	1.0621	0.950992	0.812251	0.442639	0.492647	0.351569	0	0	0	0	0	0	2.93891	1.93815	1.7044	0.674537	1.41569	0.762101	0.0525717	0.0518559	0.162589	0.0184646	0	0
GLYMA_06G311000	1.79067	2.26172	2.27098	2.98642	2.94933	3.22441	6.31459	5.9342	6.81785	6.42707	7.26547	5.88651	0.73462	1.86002	1.56273	3.32918	2.61852	2.6816	6.77445	9.0278	9.5839	7.89564	12.0774	7.41742
GLYMA_07G180600	3.85645	3.79739	4.125	2.34226	2.931	3.98496	0.964784	1.98346	2.70086	0.879617	1.87655	1.27628	3.75489	6.20467	8.88968	2.89964	2.4687	2.44529	0.855636	0.0602847	0	1.54555	0.783045	1.72577
GLYMA_20G147200	0.531944	0.503906	0.490353	0.558051	0.311623	0.63009	0	0	0	0	0	0	1.68967	0.933206	1.51907	0.438585	0.473617	0.426147	0	0	0	0	0	0
GLYMA_14G148200	1.40005	1.42987	1.97116	2.13429	1.74288	1.71796	3.43835	3.11694	3.30787	5.08145	4.94736	2.35372	0.721887	0.587173	0.392479	1.0142	1.89206	1.3292	1.76533	2.78086	0.977847	2.16548	1.6879	1.95299
GLYMA_08G007900	0.473502	0.807379	0.301444	0.173859	0.353668	0.214531	0.0300093	0.149262	0	0	0.0673494	0.198492	0.804937	0.635469	0.974451	0.33184	0.153577	0.0992088	0.0285153	0	0.0377956	0	0.166066	0
GLYMA_17G065800	3.13593	3.35812	3.03803	2.3601	2.10467	2.47097	4.88227	7.17765	8.20553	6.85419	6.20585	3.04831	5.31735	5.9639	3.92111	1.76406	2.50594	3.07097	2.17591	3.48265	0.108832	1.77362	0.0478188	1.98043
GLYMA_06G317900	0.843092	0.304249	0.747103	0.463293	0.599735	0.606321	0.152666	0.354357	0.679921	0.347973	0.342625	0.336595	1.96718	3.1929	2.49983	0.779151	0.99831	1.17764	0.338486	0.381573	0.128184	0.254755	0.563216	0.625814
GLYMA_18G050600	1.73333	0.566195	2.42942	1.53623	3.33337	1.59472	40.5701	65.2284	53.5766	24.1929	20.4886	20.6291	2.36086	3.5354	3.59551	1.83663	1.0016	1.15838	39.0183	20.4507	41.7932	23.2114	41.3799	26.2144
GLYMA_09G286500	0.153949	0.177736	0.155494	0.232163	0.20602	0.179219	0.0548826	0.0242647	0.0174592	0.0333586	0.0273716	0.0470573	0.490704	0.229566	0.132009	0.0570577	0.109227	0.0655194	0.0347669	0.0228623	0	0.0244222	0.00674913	0.0681749
GLYMA_12G015300	1.09333	2.85307	1.87901	2.18577	2.07496	2.18082	31.3777	41.8002	38.6047	15.5555	22.2118	20.812	0.660111	0.574213	0.130626	2.17969	1.22665	1.03733	41.3195	25.1452	37.2137	39.2179	69.0503	47.4743
GLYMA_07G168600	0.460788	0.119046	0.123084	0.351565	0.0834355	0.168703	0.371681	0.686655	0.861453	1.16184	0	0.117068	0.879668	2.37368	1.50311	0.54198	0.271733	0.351072	0.706355	0.447902	1.06998	1.22274	0.293831	0.534254
GLYMA_01G188100	2.28464	2.60979	2.5996	1.65658	1.87374	1.11629	2.29968	3.77038	2.39792	3.02853	2.53278	1.54926	4.83796	3.34001	3.22666	1.23163	1.88883	2.11183	1.57819	3.39281	0.536361	0.938054	0.942666	1.7616
GLYMA_12G192900	4.0911	2.85005	3.22737	2.80558	1.36338	2.19575	0.242132	0.0602164	0.05777	0.137974	0.113211	0.0667311	11.2543	5.14315	6.13201	2.23123	4.23374	3.98569	0.134212	0.359329	0	0.0404048	0.11166	0
GLYMA_05G063400	0.517232	0.568997	0.457566	0.647639	0.780971	0.957534	0.994	0.988801	1.1101	1.30154	1.06795	1.21235	0.533907	0.398084	0.387392	0.863493	1.15448	0.978838	1.60768	1.52633	1.33181	0.931694	1.56826	1.48957
GLYMA_13G257100	0.545849	0.517078	0.479313	0.217207	0.393647	0.170558	0	0.0237335	0	0	0	0	0.75288	0.692333	0.556207	0.263822	0.122098	0.177466	0.0226705	0.0447236	0	0.0955501	0	0
GLYMA_02G028000	0.190482	0.0360884	0.0746251	0.39966	0.0379399	0.11507	0	0.0480364	0	0	0	0	2.36193	1.28766	0.763908	0.041075	0.576625	0.0798201	0	0	0	0	0	0
GLYMA_12G197300	0.406189	0.181072	0.210617	0.551453	0.309339	0.529245	0.0605722	0	0	0	0	0	0.023893	0.0712589	0.100865	0.437947	0.154993	0.976207	0.201448	0.0851594	0.114432	0	0.234637	0
GLYMA_17G044500	1.91148	1.9239	1.2169	1.22824	0.856632	1.01038	0.0908583	0.301277	0.144519	0.0414189	0.203912	0	2.79548	2.56532	2.34512	0.772847	1.26578	1.52689	0.201448	0.766435	0.228865	0.272909	0.335196	0.237014
GLYMA_08G258300	7.04707	2.44314	6.40399	4.45862	1.62792	1.71894	3.08493	4.25968	6.1519	5.79314	2.06671	0.761375	8.75418	11.339	5.52043	1.13579	5.38034	2.47354	0.656274	6.04181	0.173971	0.322702	0	2.7797
GLYMA_18G205600	1.80268	2.21314	2.72608	0.514394	0.287245	0.508198	0.0365598	0.0909215	0.209346	0	0.0410253	0.141061	0.836429	1.73474	1.30892	0.513118	0.623666	0.423025	0.677425	0.0685334	0	0.0366047	0	0.204365
GLYMA_13G168200	38.8773	48.0881	49.6228	57.3199	71.3857	74.0539	175.181	223.866	180.77	402.594	307.921	394.633	17.4353	34.242	45.0497	92.366	58.0068	49.6374	114.177	160.839	399.385	202.358	308.677	265.924
GLYMA_18G110700	2.6882	2.25958	1.7429	2.22432	2.71486	3.31648	2.01566	0.907075	3.6641	1.90336	2.58498	3.17435	0.340751	0.752786	1.15879	2.9392	1.76016	1.98322	1.6873	1.57436	3.08263	1.15322	1.11543	2.57538
GLYMA_08G152700	2.01533	1.68882	2.42937	2.03292	1.62108	1.6779	0.786007	1.02624	0.375065	1.54522	0.716635	0.649866	5.19324	2.65846	2.53593	1.08645	1.80174	1.09624	0.700197	0.920884	0.556845	0.393486	0.163111	0.933658
GLYMA_13G273500	1.83363	1.49858	1.37334	0.980671	1.25321	1.08597	1.36719	1.13336	0.826363	0.685575	1.78988	0.803828	1.9055	1.89434	2.46638	0.814058	0.777418	0.903967	1.25582	0.897004	1.14795	1.00383	0.554824	0.560444
GLYMA_10G258000	1.10506	1.26046	0.971887	1.28942	0.460425	0.896901	1.14345	1.33652	1.22766	1.62241	1.42746	0.74056	2.46943	3.01546	2.89182	0.449839	1.65799	1.37031	1.42606	1.39325	0.0540048	0.958812	0.854231	1.51804
GLYMA_09G282600	9.02598	11.8777	12.8903	12.8274	16.5609	16.2503	26.9959	20.2392	29.4212	35.7632	34.0246	31.5619	5.82453	9.72434	10.5581	23.0109	13.0752	14.5329	41.3431	44.4778	66.2261	41.9825	28.3187	48.012
GLYMA_07G089500	0.0966055	0.274541	0	0.101347	0.144313	0	0	0	0	0	0	0	1.54566	0.816319	1.07052	0.260397	0.26111	0.151807	0.058178	0	0	0	0	0
GLYMA_08G178000	7.49107	7.53158	4.99633	1.63924	1.60191	1.98967	0.466027	1.15897	0.889511	0.0796666	0	0.385308	3.07909	4.93423	4.12268	2.22978	1.54028	1.20364	0.719593	0.218398	0	0.291624	0	0.911762
GLYMA_20G152500	0.0292283	0	0	0.0306628	0.0291083	0	0.22229	1.10564	1.69715	0.506668	0.540455	0.122525	0.379961	0.639243	0.37016	0	0.0947998	0	1.05612	2.22237	0.0933218	0.778969	0.492045	2.73366
GLYMA_13G250800	0.875031	0.82891	1.4998	1.04547	1.21033	1.8599	0.400524	0.398429	0.294033	1.47472	0.726027	0.509463	0.388895	0.507434	0.743914	1.38896	1.05115	1.78245	0.526963	0.519788	0.931282	0.524405	0.511484	0.516665
GLYMA_06G045900	1.20935	1.43201	1.12524	1.39557	1.77646	1.43069	2.10775	1.56301	2.26756	2.67289	1.41912	1.85885	2.20702	2.13397	3.15886	0.945329	1.37285	0.886846	1.16528	0.646542	3.04075	1.15109	0.551385	1.49953
GLYMA_02G208300	0.104948	0.0662774	0	0	0	0.0704429	0	0	0.0846363	0	0	0	0.699638	1.11286	0.996826	0.188589	0.302569	0.146592	0	0.0415609	0	0	0	0
GLYMA_06G058400	0	0	0	0	0	0	0.14543	0.0723345	0.208188	0	0	0	0.745751	0.627322	1.15031	0	0.124043	0	0	0	1.09898	0.0728041	0	0
GLYMA_03G068600	1.40044	0.776563	0.802906	1.11084	0.731364	0.636223	0.541198	0.323021	0.371877	0.236844	0.267213	0.167052	2.15186	2.81838	2.59548	0.791797	1.56947	1.30609	0.617107	0.365222	0	0.130047	0.0718775	0.556643
GLYMA_15G072600	1.80389	2.15636	1.72471	1.80231	1.58262	1.68648	12.9569	23.6663	16.6259	13.7738	12.4014	17.2844	2.53399	4.09894	5.53	2.17647	1.25374	1.03487	13.3465	9.49089	13.5076	14.063	12.1712	19.5372
GLYMA_08G083800	1.52809	1.25708	1.10279	1.30778	0.881049	0.931211	0.101943	0.152115	0.0972902	0	0.22879	0.112382	2.57357	3.91769	3.35271	1.38742	1.47817	1.51658	0.193737	0.191098	0.320984	0	0	0
GLYMA_14G053600	0.532525	0.216195	0.298039	0.159617	0.0757625	0.0765944	0.241072	0.287773	0.736218	0.395624	0.432827	0	0.342331	0.907532	0.200718	0	0.0411239	0	0	0.587473	0	0	0	0
GLYMA_15G127900	0.999011	1.56512	1.20425	0.362783	0.727048	1.89561	0	0	0	0	0	0	1.46006	2.02447	4.25785	0.621415	0.7062	1.08682	0	0	0.552063	0	0	0
GLYMA_04G001100	1.07964	1.04896	1.46413	0.900292	0.606526	0.66893	0	0.17453	0.066976	0.143964	0.118127	0	3.65409	2.22915	2.7755	0.95512	1.2271	1.68206	0	0.0328887	0.309358	0	0	0
GLYMA_17G174600	0.249428	0.354422	0.244296	0.261669	0.124202	0.167421	0.0526937	0.104836	0.301731	0	0.11826	0	0.74827	1.28114	0.833588	0.179287	0.089889	0.261303	0.0500704	0.148166	0	0.0527583	0.0583195	0
GLYMA_12G191500	7.59094	5.22171	5.83511	6.07483	2.82798	3.58781	2.94067	5.12511	5.47819	1.86604	3.64304	1.58199	12.3791	13.0446	9.34318	2.84154	7.8457	6.08577	1.073	1.08044	0.177776	0.400422	0.676964	1.65695
GLYMA_08G295100	1.30385	1.8527	1.7027	2.39373	2.16417	1.09396	6.88624	5.06917	4.33747	12.8078	11.2819	9.41326	0.543262	0.972141	0.917364	3.63164	1.997	3.64247	10.7312	10.0687	25.325	11.3073	23.7789	14.9354
GLYMA_13G250600	0	0.187254	0.516282	0.276499	0.0656203	0.132682	1.41984	1.91091	1.19562	2.85552	2.43675	2.20972	1.71313	1.76859	1.18216	0.142085	0.284949	0.483195	0.872981	0.391406	0.31557	1.5052	0	0.840359
GLYMA_17G261300	2.21511	2.63184	1.98568	2.20566	4.26247	3.96906	6.71007	5.49147	7.44838	5.72724	6.72863	4.30187	4.0547	3.807	3.09059	2.1859	1.42067	1.37661	5.83338	4.32661	7.97157	6.81359	7.42646	8.51256
GLYMA_07G072600	2.35159	2.02914	2.91892	1.83193	2.80569	3.8445	3.21686	2.20186	4.08398	3.79392	4.239	3.77398	0.838176	0.694387	0.933745	1.98318	1.48517	1.68302	2.38367	2.10226	3.1966	2.03886	1.86181	2.60654
GLYMA_08G243100	0.858341	0.78769	0.551697	0.590931	0.347269	0.324076	0	0	0	0	0	0	2.62862	1.91991	1.52865	0.404885	1.15998	0.646303	0	0	0	0	0	0
GLYMA_09G102400	10.0364	12.6386	14.6566	20.7427	26.215	12.1017	0.60942	0.151558	0.508903	0.104179	0.341928	0	101.684	35.9665	35.0745	31.4914	17.3482	21.784	0.28954	0.285598	0.0959426	0	0	0.425823
novel.1191	2.5295	2.24355	2.27232	4.63119	4.70127	5.75862	0.837304	1.44238	0.701636	0.977513	1.07707	1.39581	1.40167	1.21727	1.32627	2.36248	1.72446	3.83142	0.213459	0.918774	0.154325	0.899672	0.836289	0.365302
GLYMA_16G023900	0.896248	0.935642	1.03904	0.978611	0.910783	0.957615	1.39107	2.46776	1.68159	1.68046	1.30081	1.04789	1.99366	1.65468	3.39742	1.18325	0.929421	0.97724	1.58618	1.26036	1.60599	0.974941	1.10337	1.03679
GLYMA_14G005500	0.934566	0.196735	0.864486	0.490216	0.672193	0.156825	0.526492	3.33883	0.816499	0.270009	0.0738499	2.68436	3.11516	2.42591	1.64385	0.615778	0.785865	0.979059	0	0	0	0	0	0
GLYMA_18G215700	1.31741	1.0621	1.20794	1.02919	1.45157	1.15707	0.0710585	0.353434	0.237353	0	0.0398689	0.117501	3.95214	3.00943	2.45529	1.14841	1.24247	1.90868	0.0337605	0.0999023	0.357982	0.213437	0	0.198604
GLYMA_05G237700	1.23051	1.96321	1.74436	2.03827	2.28967	3.39071	0.779867	0.408309	1.44937	0.898136	1.24359	0.497732	0.874294	1.513	1.53787	3.07241	2.5907	2.64604	1.13106	0.923307	2.68816	1.60274	2.27139	0.963648
GLYMA_19G213900	7.34746	6.53405	6.20496	6.29229	6.27196	7.39763	6.08213	4.53774	7.2103	8.05791	8.53127	8.59064	2.99891	2.16147	2.01769	0.970032	1.09428	0.90325	0.632115	0.890725	0.658299	0.570899	0.262949	0.478102
GLYMA_20G226500	0.357342	0.839998	0.622203	0.680336	0.593124	0.346456	0.0503275	0.0166881	0.0320202	0	0	0	1.93225	1.14466	0.991704	0.256854	0.658203	0.637788	0	0.0471708	0.042257	0.0167964	0	0.18755
GLYMA_02G268200	15.059	19.6477	18.6071	12.653	17.6702	13.9685	65.7916	53.7997	64.2645	52.7527	49.7307	55.4312	11.7472	28.5201	21.0064	10.8618	10.967	7.55928	70.7454	82.5375	109.017	101.22	138.981	129.472
GLYMA_20G194600	0.708937	1.05532	0.793544	2.23119	2.01722	1.9374	2.18234	1.40472	2.6953	2.2823	1.44053	0.424553	0.303824	0.604088	0.534421	2.62068	2.62787	1.48538	1.82973	1.92514	6.7906	3.72739	6.39355	8.32405
GLYMA_15G012700	1.31096	1.8816	1.43962	0.500107	0.633006	0.399973	0.100709	0.300547	0.432506	0	0.11301	0.277553	0.83423	2.76447	1.34162	0.513984	0.429494	0.291321	0.0956955	0.0471962	0	0	0	0
GLYMA_05G187700	0.825561	0.485408	0.724929	0.686889	0.425261	0.28662	0	0	0.172185	0	0	0	1.13868	1.78292	1.4421	0.399014	0.73866	0.357875	0	0.0676416	0	0.0361283	0.0798731	0
GLYMA_19G065000	0.386732	0.53287	0.757551	0.516361	0.210079	0.318578	1.38148	2.48252	1.06324	1.03606	1.05015	1.08079	1.96878	1.9922	2.93122	0.796033	1.14031	0.847119	1.94788	1.16952	2.1328	2.4094	0.986433	0.79714
GLYMA_10G008600	20.9159	33.9197	33.957	45.1965	39.1694	39.2562	93.2238	110.366	102.032	61.2827	77.7706	76.8784	1.81874	6.21527	4.55875	13.9719	9.21725	9.40771	76.2606	51.4536	59.8854	136.617	154.845	107.927
GLYMA_03G024600	0.559778	0.11363	0.156646	0.251679	0.11946	0.0805144	0.101364	0	0	0	0	0	8.35653	8.5858	9.07257	3.14706	6.39782	2.51326	0.0481587	0.522532	1.65963	0	0.168279	0.623272
GLYMA_10G261000	4.37516	4.29257	7.25413	3.86861	3.29901	3.77574	0.316898	0.15762	0.604867	0.270866	0.355605	0.218341	5.31259	9.13381	17.3152	5.12156	4.39229	3.76497	1.05393	1.48511	2.34484	0.158644	0.569939	0.575712
GLYMA_19G042100	0.945639	0.559872	0.55571	0.744036	0.376702	0.357036	0.14983	0.238475	0.400376	0.32785	0	0.75979	2.08036	1.85666	1.57184	0.586255	1.12461	0.569629	0.0569485	0.056173	0	0	0.198992	0.268011
GLYMA_02G290900	5.23622	6.20029	8.88938	7.59893	13.2975	9.66529	5.53097	16.066	12.035	3.47948	5.21349	9.14595	5.49793	4.33787	3.9604	17.5955	6.60461	8.31969	11.247	5.39142	8.08061	14.2874	5.01961	19.2925
GLYMA_13G345900	0.666393	0.333169	0.670812	0.504904	0.147479	0.167736	1.64244	2.33407	2.35121	2.59915	1.44811	0.82771	1.5734	1.06732	1.0354	0.379206	0.560361	0.562373	1.11477	2.70499	0	0.258415	0.18178	0.393474
GLYMA_02G145400	9.64032	10.0974	9.67227	5.26228	7.33714	7.3388	66.7606	101.989	55.9388	77.3069	48.9399	83.453	19.7505	17.6869	11.0012	8.36595	9.49045	4.76226	59.9442	70.5811	163.66	72.0148	77.8465	101.071
GLYMA_07G109200	9.10798	16.7831	15.3361	21.2696	21.496	14.4462	108.806	91.954	88.2937	253.157	173.472	163.27	4.74105	5.51948	6.5179	14.0575	7.35153	10.914	106.62	138.149	235.532	129.286	159.98	156.915
GLYMA_04G098800	1.49852	1.96551	1.52413	0.906957	0.688783	0.754374	0.146111	0.0726733	0.0697209	0	0	0	4.726	5.15668	4.92694	1.73996	2.55478	2.65668	0.0694185	0	0	0	0.16171	0
GLYMA_13G147700	2.62509	3.50806	2.2497	2.60639	2.31087	2.43063	0.0594184	0.0295538	0.0567063	0.0406299	0.200028	0.458517	0.843764	2.07375	2.69623	4.37186	3.80102	4.34609	0.338762	0.250612	0.224506	0.0297457	0.328811	0.0664284
GLYMA_04G109100	3.19808	2.88751	3.76853	3.19777	3.88166	5.33299	3.80037	2.20529	3.86869	1.5592	1.91905	3.42142	1.94879	1.73867	1.84579	5.22607	2.64721	4.29262	2.76856	2.90896	6.86053	1.8391	2.94428	4.31953
novel.553	1.36405	0.996243	1.46857	1.58393	1.70066	1.60401	0.897498	0.99784	0.906917	0.776155	0.784962	0.349198	0.38526	0.838464	0.681327	1.22372	1.66611	1.11265	1.27923	0.952541	0.282591	1.09682	2.08889	0.575469
GLYMA_13G330200	0.821625	0.997221	1.03105	1.58922	1.35523	1.80958	7.02978	7.44627	8.38615	7.16588	11.2118	5.9557	0.308104	0.357348	0.270974	1.10733	1.11037	0.618658	7.45294	6.1008	7.25515	7.65753	6.23146	6.98589
GLYMA_01G208800	1.75787	1.06745	1.98659	2.45886	1.34666	2.31446	10.3411	12.5604	11.832	8.51666	7.2446	8.50272	3.20017	4.92896	5.37534	2.38129	1.16954	2.03044	10.2063	6.64015	5.10894	9.95335	10.054	12.9024
GLYMA_04G191200	0.623491	0.534908	0.702838	0.937941	0.620931	0.450084	0	0.0741671	0	0.061178	0	0	2.83506	1.71914	1.5395	0.469299	1.19554	0.961275	0	0.0139761	0	0.0895782	0	0.0166706
GLYMA_07G227600	0.702378	0.946854	1.29648	0.991912	1.0896	1.42795	1.3012	1.10705	1.63396	1.1239	1.28723	0.924835	0.837435	0.644537	0.983604	2.068	1.09524	1.88199	1.59434	1.57263	2.86793	1.83421	1.36433	2.29692
GLYMA_09G187700	0.76907	0.766878	0.594669	0.254783	0.241867	0.652061	0.051307	0.255193	0.195861	0	0	0	0.24286	1.77053	1.23884	0.0872843	0.175047	0.212022	0.0487528	0	0	0	0	0.2868
GLYMA_18G003100	0	0.0540593	0.0279466	0.119736	0	0	0.0361677	0.0359786	0	0	0	0.239226	0.599194	0.709147	0.481815	0.0307645	0.0925466	0.179352	0.0343672	0.44069	0	0	0	0
GLYMA_02G269500	0.99335	1.01941	0.867513	0.833681	0.972783	0.791772	2.65464	2.87039	2.64362	2.98472	2.11937	2.83392	2.38399	1.19324	1.40654	0.606909	0.984455	0.797825	2.20344	3.45192	4.2024	2.39526	6.3871	2.89744
GLYMA_02G147700	0.386043	0	0.330838	0.354365	0.0961144	0.291509	0.183498	0.365077	0.175122	0.752849	0.205911	0.202287	1.35112	1.05538	0.763908	0.260141	0.208683	0.151658	0	0.229318	0	0.122482	0	0.888968
GLYMA_11G171300	0.575342	0.844776	0.64803	0.845009	0.945416	0.98476	0.510491	1.23328	0.765585	0.997345	0.900184	0.200986	1.38079	1.25831	1.54835	0.403211	0.653127	0.512323	0.173242	0.683532	0.275547	0.182542	0.12107	0.36689
GLYMA_18G041000	1.98666	1.87234	1.73731	1.28665	0.746985	1.1634	0.17987	0.17893	0.465935	0.351412	0.331595	0.0708171	1.81431	2.1362	2.93104	0.743139	1.5561	1.04062	0.268582	0.397387	0.469261	0.180091	0.184855	0.186727
GLYMA_07G133800	0.849606	1.12675	1.05403	0.356521	0.338447	0.228109	0.358972	0.357095	0.205552	0.392741	0.161127	0.158291	2.77533	2.19599	2.57039	0.427482	0.857307	1.18674	0.0682202	0	0.632956	0	0	0
GLYMA_08G036700	10.1486	3.20455	12.0105	11.8887	18.9504	9.53667	0	0	0	0	0	0	2.53709	0.42037	0.446269	0	0.0914335	0	0	0	0	0	0	0
GLYMA_06G087300	1.2693	0.293918	0.331515	0.384682	0.477543	0.36919	0	0.0355662	0.0682426	0.0488956	0.0401202	0.236484	4.2027	1.43008	2.08378	0.517003	1.18932	0.945582	0	0	0	0.107391	0	0
GLYMA_20G006600	1.75248	1.517	1.3613	1.45811	0.662004	0.82138	0	0.0761977	0.036551	0	0	0.0422207	7.13064	4.35544	4.62377	1.40083	3.65869	1.99418	0	0	0	0	0	0
GLYMA_16G039200	4.62089	5.20488	6.10197	11.1906	11.1041	9.09656	11.7144	11.1893	12.9317	11.9954	16.8403	9.50871	2.98858	5.62217	2.20788	6.12237	8.10269	7.17702	14.3432	22.5875	6.42268	20.4816	32.3159	13.1941
GLYMA_05G186700	0.397627	0.403573	0.639803	1.22163	0.678846	0.943663	1.90804	2.32781	2.78296	1.52626	1.00995	1.38904	0.766836	2.11762	1.97831	0.48996	0.491303	0.595081	1.09467	0.843568	0.634782	1.4418	1.11564	1.56967
GLYMA_09G217700	0.274008	0.218581	0.197747	0.105905	0.114898	0.1452	0.0182799	0.200027	0.0523366	0	0.205127	0.12091	0.807587	0.745508	0.639238	0.139941	0.218283	0.392809	0	0.274134	0	0.0366047	0.0606947	0.102183
GLYMA_02G046200	2.87569	2.28631	1.96151	2.02019	0.71597	1.68032	0.0325453	0.0647502	0.0621196	0	0	0	8.13907	5.15602	5.98853	1.38416	4.16387	3.09329	0	0	0	0	0.1801	0.0363849
GLYMA_08G044300	1.16303	0.956221	1.03164	0.874798	0.590056	0.441878	2.61462	2.90531	2.41564	1.48355	2.15367	2.79035	0.592478	1.28709	0.555817	0.260257	0.213521	0.18391	2.51089	1.27745	0.66561	2.53428	0.892759	1.67922
GLYMA_19G045700	1.78122	1.36225	1.20039	1.64577	0.960187	0.855559	0.0414272	0.0206053	0	0	0	0	4.55918	4.02886	3.70794	1.09239	2.96813	1.8489	0	0	0	0.041478	0	0
GLYMA_18G066500	4.93144	3.47027	3.77198	2.9809	2.78301	3.40465	5.89365	5.89244	4.06224	1.83184	2.20451	2.59228	2.11343	4.78573	3.64314	1.56978	1.72642	1.52526	3.59207	2.4551	0.974714	4.70878	1.81191	2.62893
GLYMA_01G181700	1.2789	1.04778	1.25259	1.08784	0.619614	0.417612	0.219064	0	0.167252	0	0	0	1.69365	1.615	1.82394	0.521744	0.747392	0.72421	0	0.0410647	0	0.0438665	0	0
GLYMA_14G064000	1.22613	1.24447	1.28669	1.1638	0.755918	0.999362	0	0	0	0.0506067	0	0	3.88268	3.19242	2.09508	0.912809	1.92531	0.642253	0	0	0	0	0	0
GLYMA_02G157700	2.18415	1.65104	1.3181	1.97888	0.736044	1.03289	0.0419471	0.0973647	0.0266883	0	0.0313804	0.0924844	3.43059	3.62981	3.85344	0.987161	2.73108	1.5832	0.0531451	0.0393161	0	0	0.216653	0.0312639
GLYMA_19G251900	2.75282	2.2948	2.0491	4.7362	2.5222	3.88027	0	0	0	0	0	0	5.17521	2.62717	2.90524	6.17356	8.69048	9.22842	0	0	0.703149	0	0	0
GLYMA_04G078000	6.96796	7.25608	5.27575	9.74657	8.26816	5.52287	0.814319	0.996997	0.717369	1.54198	0.562327	1.45013	5.78181	3.1933	2.60772	10.3367	6.09079	7.455	1.42852	2.64199	2.44567	1.00347	3.74369	3.01129
GLYMA_04G243000	1.48289	0.918476	1.14514	1.28641	0.3124	0.976202	0.614495	3.02045	1.41437	2.07622	1.41966	0.159392	1.25473	4.9895	3.94258	0.491947	1.63404	1.04562	0.618251	1.79562	0	0.144764	0	0.32329
GLYMA_08G290600	1.55782	2.24496	1.57446	0.990996	0.792216	1.08457	0	0.43883	0.0601431	0.114913	0.0235723	0.0694723	3.19844	1.94406	1.74901	0.875546	1.30796	1.11114	0.0598822	0.590668	0	0.126194	0	0.0704543
GLYMA_03G195600	1.02612	0.877964	0.486293	0.5556	0.593363	0.366592	0.12587	0.0834742	0	0	0.0470812	0.0925051	2.28389	1.1188	1.6768	0.392574	0.787299	0.554822	0	0	0	0	0.278616	0
GLYMA_18G177000	5.36694	2.40824	4.39196	2.03729	1.61754	4.37264	6.08676	3.42816	7.26117	1.95863	1.808	3.15765	1.02394	1.36895	1.30423	2.47452	2.17591	3.03316	11.3974	14.2205	15.5576	4.88435	12.0863	5.75411
GLYMA_07G219000	5.00887	5.7571	4.25171	6.09544	1.39672	2.6224	0.338612	0.168421	0.0807892	0.347312	0	0	12.6889	6.57284	7.54164	1.65615	5.12648	3.84804	0	0.476061	1.70588	0.169514	0.281073	0.28392
GLYMA_10G240600	0.534279	0.521935	0.261643	0.490438	0.249415	0.201723	0.0634898	0.0210526	0	0	0	0.0933209	1.06854	1.07887	1.19821	0.234021	0.667886	0.384804	0	0.0595076	0.106617	0	0	0
GLYMA_12G146700	0.735911	0.648486	0.486101	0.502716	0.528362	0.327391	1.21481	2.5464	1.01444	0.593344	0.803311	0.956572	1.00972	1.22498	1.17402	0.498212	0.536584	0.484083	0.948204	0.447314	0.218573	0.825349	0.792302	0.557804
GLYMA_16G078300	5.40419	3.61365	3.99569	2.89029	3.4297	3.41402	2.6863	3.00628	2.56369	4.86772	2.71297	4.81221	5.51005	2.84422	2.90762	0.97112	1.60388	1.72064	0.574328	1.19596	2.02998	0.806879	2.1555	0.900966
GLYMA_03G147700	30.259	10.8273	25.1069	1.59413	5.85589	9.51221	63.0593	83.3061	83.4382	21.9893	22.2716	38.5893	2.11413	14.1211	4.39273	1.0685	3	0.899771	88.0895	54.3946	23.4149	41.5042	45.2303	100.271
GLYMA_10G270000	1.89431	1.67483	1.60796	2.15288	1.02187	1.31918	1.12053	1.31371	0.840228	1.3135	1.25739	1.36761	2.87298	4.26853	4.19831	1.10631	2.67949	1.60413	1.15981	0.750175	0.730831	0.96163	1.35089	0.2237
GLYMA_12G192800	1.97893	1.41594	1.42273	1.03802	0.712842	0.996219	0.0800548	0.106181	0.280136	0	0	0	4.31566	3.82994	2.68838	1.06682	2.1395	2.02903	0.0507129	0.225101	0	0	0	0.178999
GLYMA_19G104100	0.0234495	0.0555338	0.0344505	0.393605	0.525447	0.212487	0.0594467	0.103488	0.326217	0.121948	0.0833847	0.344052	0.0351736	0.104902	0.0247478	0.809053	0.0633805	0.270225	0.197705	1.71333	1.40383	0.178559	0.197381	1.36243
GLYMA_13G199500	10.1241	2.85675	5.19526	5.56472	1.2335	2.57542	1.29693	1.1883	1.53088	0.280053	0.689374	0.639616	12.278	10.2787	7.64409	1.88702	5.23992	6.20571	0.389169	0.543815	0	1.19601	0.0377737	0.41972
novel.1024	0.0430626	0.0407928	0.0843531	0.451759	0.171543	0.303496	0.327503	0.705879	0.20837	0	0.183753	0.42121	0.473679	0.299666	0.318128	1.20717	1.02425	1.39849	0.414932	0.358122	0.343731	0.765111	0.302057	0.305117
GLYMA_01G041200	0.691476	0.29774	1.97018	0.857304	1.06426	4.43035	0	0	0	0	0	0	0.880043	0.68741	0.862445	0	0.067962	0.0658541	0	0	0	0	0	0
GLYMA_15G021400	0.100279	0.284982	0.163694	0.0175335	0.249669	0.336547	0	0	0.0202179	0.0289721	0	0.023354	0.935923	1.91072	1.95789	3.17152	4.17402	2.41623	0.905858	1.38992	2.13452	1.33628	3.42321	2.5342
GLYMA_18G270900	1.31105	1.2242	1.52254	1.8666	1.30566	1.43314	0.0237402	0	0.0453133	0	0	0.157026	0.280933	0.65167	0.889482	1.23181	1.53892	1.72664	0	0	0	0	0	0.106164
GLYMA_11G077200	0.675642	0.64003	0.562479	0.10632	0.370077	0.544204	0.0856408	0.298175	0	0	0.336354	0.236024	1.58773	1.10825	1.06958	0.21854	0.620894	0.141561	0.122066	0.120404	0.161792	0	0	0.239361
GLYMA_07G176400	10.7228	8.67628	9.55404	5.03862	2.85508	7.30979	1.22702	2.5351	0.630547	2.25893	0.741404	0.832406	7.2973	12.3993	19.0572	6.26228	6.44046	5.81165	3.09422	2.47705	4.75503	4.48885	5.37987	5.85645
GLYMA_19G196100	1.80475	1.82619	1.52658	1.11878	1.18461	0.743349	0.259956	0.155158	0.24809	0.426614	0	0	6.48057	3.34363	3.54962	2.16698	2.12857	1.63285	0.247014	0.243651	0	0.10411	0.172626	0
GLYMA_09G120000	12.5779	12.0238	13.3317	15.3643	24.9954	25.5589	0.655197	0.579352	0.972675	0.995599	1.79722	2.56812	5.62837	10.9624	14.1229	26.9369	14.9646	20.9384	0.484228	1.70584	6.96832	1.38489	1.85316	1.22082
GLYMA_15G026500	24.7288	12.9476	13.8665	22.511	28.4354	30.6567	1.02146	0.358631	1.20421	0.328692	0.584351	0.154556	1.62748	1.69649	2.76821	0.664425	1.02499	1.12563	0.0570947	0	0	0.0401065	0	0
GLYMA_09G027900	0.74636	0.390722	0.596345	0.556335	0.782416	0.454829	0.896255	0.891568	0.403914	0.170237	0.44699	0.631238	0.353532	0.449089	0.228014	0.0635301	0.0637042	0.0205761	0.0946263	0.676699	0.0940666	1.2214	0.220432	0.89066
GLYMA_20G172900	0.394817	0.280505	0.612265	0.655806	0.131065	0.430639	0.0834082	0	0	0	0	0	1.44763	0.948531	0.833354	0.283791	0.426853	0.172339	0.0792559	0.156353	0	0	0	0
GLYMA_16G065700	0.300418	0.2732	0.176542	0.289949	0.239347	0.217778	0.0304635	0.0454563	0	0	0	0	1.63424	1.23045	1.82622	0.647813	1.03934	0.553908	0.0144735	0.0571056	0.211022	0.0305009	0.016858	0
GLYMA_13G305500	6.58947	4.39665	4.65803	14.3066	8.6738	7.49983	0.14526	0.794754	0	0.397313	0.326006	0.560469	6.58934	10.0824	20.742	6.23976	4.46034	4.5621	0.552115	0.748821	4.57375	0.0727193	0.241154	0.405994
GLYMA_02G108600	1.78303	1.56394	1.74635	2.54024	2.4553	2.74822	1.84155	2.05396	1.83738	1.41187	2.09779	3.22971	0.792443	0.547083	0.487862	1.35283	1.04715	1.77568	1.35217	0.339977	0.245992	2.01142	0.0308812	0.655074
GLYMA_06G000600	2.54447	2.1771	1.7686	1.26292	1.33513	1.10187	0	0.0689973	0.0661941	0	0	0	8.20782	4.21586	4.93759	1.50445	3.75665	2.49363	0	0	0	0.13889	0	0
GLYMA_20G205800	81.4336	434.313	311.621	514.925	677.717	322.009	13112	10537.4	13484.7	18849.6	15660.2	17148.2	46.4091	73.7191	91.0381	414.139	166.032	158.844	5269.71	6067.39	14483.7	5765.34	12039.9	7041.46
GLYMA_13G322500	5.58577	0.684763	1.7378	4.34322	4.0576	3.30818	3.54012	9.44618	6.67757	5.86666	13.6935	35.1693	4.82995	15.3849	5.23618	36.7018	27.2466	25.1623	6.88605	3.04482	1.62609	31.6082	1.98209	34.7818
GLYMA_08G338800	4.29195	3.92156	5.60486	2.04373	1.63698	2.32919	39.0078	37.5372	50.0415	37.4112	41.5642	28.753	0.852286	1.63406	2.53786	5.41519	3.22511	3.22074	39.8889	42.3834	84.2139	32.8361	49.9195	31.3594
GLYMA_11G032700	0.404211	0.323997	0.365441	0.293572	0.402551	0.125222	0	0.0784119	0	0	0.044226	0	4.38405	1.26733	1.50948	0.63696	1.00848	0.586322	0	0	0	0	0	0
GLYMA_04G206100	0.665671	0.816051	0.805381	0.390249	0.428959	0.236547	0	0.0740609	0.213156	0.0678782	0	0	1.40963	1.03156	1.48771	0.591061	0.613848	0.512766	0.0707439	0.0232602	0	0	0	0
GLYMA_20G095500	2.01985	2.71902	1.21474	1.487	1.094	1.21305	0.628834	1.02768	1.80039	1.47426	0.756045	1.33693	4.57115	3.34662	3.665	1.41364	2.60516	1.26218	0.469487	0.505193	0.509138	0.539662	0.646259	0.903885
GLYMA_09G278700	1.47367	1.06095	2.04955	1.29863	1.35021	1.69145	0.0373589	0.668943	0.178268	0	0	0	6.18928	3.57461	3.29715	1.62067	2.29427	2.34661	0.141996	0.0350156	0	0.0374047	0	0
GLYMA_03G184900	1.202	0.846687	1.53951	0.323332	0.184164	0.217217	0	0	0	0	0	0	0.64722	0.857903	1.10592	0.232612	0.266571	0.193727	0	0	0	0	0	0
GLYMA_06G271400	0.267727	0.448704	0.403413	0.216051	0.164078	0.04147	0.0522087	0	0	0	0	0	1.25623	0.798458	0.738977	0.266454	0.445308	0.237323	0.0496095	0	0.0657548	0	0	0
GLYMA_08G090800	2.14927	2.6609	1.98	1.80827	1.44109	1.34979	0.8092	0.482981	0.746523	0.184442	0.484287	0.68391	3.06425	4.65406	4.28951	1.00952	2.25465	2.36306	0.153783	0.530912	0	0.216051	0	0.331711
GLYMA_14G218100	1.86526	2.1889	3.38109	3.35868	3.96472	5.60595	0.247017	0.0702071	0.505161	0.0965191	0.712769	0.350112	3.95315	3.54252	4.67159	11.016	4.54488	7.87456	1.00594	0.727644	1.77776	1.20127	1.406	1.26244
GLYMA_07G084200	2.39239	1.22603	1.42127	0.452587	0.703052	0.513335	0	0.148358	0.0474435	0	0	0	4.62781	2.49529	2.7732	1.39544	1.52647	1.43803	0	0	0	0	0	0
GLYMA_17G214900	1.17741	1.90266	1.94459	0.55705	0.459835	0.650837	1.66801	1.07708	0.642335	1.16058	1.11648	2.03236	1.10813	0.596721	0.389837	0.224024	0.124799	0.145114	0.250258	0.603412	0.589696	0.527385	0.0647752	0.359872
GLYMA_12G152100	0.815528	0.965678	0.715546	0.80208	0.473771	0.427654	0	0	0.0616586	0	0.169164	0.0474819	2.56546	2.28019	1.99033	0.494601	1.50624	1.01454	0	0.0201851	0	0.129374	0	0
GLYMA_04G123800	2.03075	3.35221	5.21857	6.05374	1.3416	2.91509	18.5792	36.7358	18.4122	13.5931	13.2412	16.6044	2.17145	1.29923	1.63391	0.888816	0.630398	0.779354	26.7599	13.6158	19.7726	19.5461	23.1578	19.6314
GLYMA_16G045000	15.6594	11.9684	10.2481	18.7428	6.16717	6.70071	0.225558	0.403881	0.215263	0.123388	0	0.547038	52.4937	76.2094	64.4157	12.2408	41.4017	35.9791	0.257195	1.649	0	0.135501	0.0499279	0.151301
GLYMA_20G190100	0.657735	0.588452	0.787358	0.46001	0.509471	0.882968	0.741076	1.05973	0.486235	0.696772	0.675669	0.868016	1.20582	1.70732	1.46543	0.35458	0.237035	0.727329	0.176046	0.347297	0.991691	1.15935	0.153787	0.828505
GLYMA_01G141100	2.70964	6.77429	4.92475	8.6744	7.09403	8.46568	21.422	29.1295	22.911	15.2051	16.1714	16.9797	0.865951	2.66594	1.76887	4.63825	3.32212	3.86289	37.3129	25.5875	30.8154	39.7768	51.8465	43.1879
GLYMA_10G253300	0.0689363	0.119248	0.0998091	0.0251546	0.0298492	0.03923	0.0379913	0.0188963	0	0	0	0	0.0689349	0.134082	0.0695899	0.0258526	0.0162021	0.0282593	0.04693	0.0249259	0.00956972	0	0	0
GLYMA_16G135900	1.14972	1.50122	1.03476	1.23874	1.39257	2.25257	0.236323	0.430993	0.225536	0.59252	0.397783	0.13026	2.17511	1.57543	0.65588	0.536049	0.470328	0.260423	0.112279	0.2215	0.545673	0.236613	0	0.176136
GLYMA_07G052100	3.0582	3.24935	3.31909	2.73138	3.33374	4.16092	45.9408	25.6381	45.2436	56.1655	46.9671	82.1173	1.61172	0.657345	0.828689	2.58438	2.90422	2.03484	59.7314	66.4792	83.1293	35.4026	25.1039	47.0855
GLYMA_09G164500	0.867728	1.39913	1.4466	0.871577	1.45253	1.07813	2.90183	2.42106	1.49636	1.08814	1.44431	1.3673	0.443087	0.58732	0.81835	1.29388	1.3573	1.25718	2.49052	1.22831	0.560001	1.33554	1.50222	1.51744
GLYMA_14G054400	3.68131	4.44305	4.43352	3.17541	2.7157	3.23971	8.88314	13.3066	11.7104	5.15246	5.1974	5.41075	2.75411	5.20486	4.28804	1.96987	2.35853	1.59976	2.92311	1.58744	1.39305	1.38429	0.53557	1.66163
GLYMA_09G055900	0	0	0	0	0	0.0306852	0	0	0	0	0	0	0.182859	0.454469	0.836278	0.0657199	0	0.0638561	0	0.0724163	0	0	0	0
GLYMA_12G008800	0.867996	1.19306	1.45023	6.07063	6.42391	4.28394	43.7933	29.1645	36.2973	79.0092	55.5091	64.7822	0.953075	1.64119	0.467009	1.96347	2.24486	2.81711	52.1497	63.0256	68.3337	62.6819	64.4899	58.9448
GLYMA_11G145200	1.28471	1.15361	1.16653	1.44604	0.892939	1.45517	4.51212	7.64398	6.97728	1.76306	2.05575	1.90737	1.69953	3.03325	2.45746	0.56272	1.38895	1.27578	4.64209	1.09702	0.277733	4.38178	4.54328	2.01019
GLYMA_11G192600	2.32146	2.4609	2.32783	4.23294	4.76147	3.56162	33.8044	23.3128	25.7089	64.1479	49.4903	54.0257	1.18834	1.29128	1.1375	1.90702	3.22692	2.08455	32.4877	35.1645	38.1193	46.297	47.6878	54.3978
GLYMA_08G308300	1.25236	1.51742	0.941336	0.580524	0.696119	0.469175	0	0.0367237	0.105695	0	0	0	3.37838	2.80847	2.05939	1.00485	1.63736	1.18993	0	0	0	0	0	0
GLYMA_20G216200	0.631032	0.367859	0.665591	0.611078	0.338391	0.146617	0.184584	0	0.293598	0	0.207129	0.203484	1.65036	1.01337	1.48563	0.209345	0.367357	0.508518	0	0.230675	0	0	0	0.412721
GLYMA_13G294800	1.5895	0.740098	0.527726	1.01746	0.45611	0.94936	0	0	0	0	0	0	3.25975	2.49075	1.81966	0.639034	1.3107	1.29827	0	0	0	0	0	0
GLYMA_08G022100	0.757238	1.29119	0.395551	1.11216	1.05578	0.711582	0.191967	0.254618	0.305342	0.175021	0.359024	0	3.53371	2.60966	2.29094	1.08859	1.36447	0.951947	0.0608035	0.359853	0.241775	0.448473	0	0.143076
GLYMA_11G054000	1.15772	0.996996	1.44314	0.404845	0.59395	0.56515	0.0444685	0.0442359	0	0.121629	0.0998001	0	2.59604	1.18579	1.62909	0.605204	0.682721	0.661545	0.0845094	0.166717	0	0	0	0
GLYMA_15G046900	0.886058	0.461645	0.542392	0.511248	0.330907	0.401449	0	0.0279312	0	0	0	0	2.63597	1.84978	1.51956	0.334367	1.29324	0.487326	0	0	0	0	0	0
GLYMA_14G058600	3.52884	3.60333	3.77044	3.22125	2.05384	2.03025	12.2571	10.4594	10.1454	9.29495	8.99567	8.4531	1.23736	1.77683	1.11243	2.66827	3.3197	2.83265	11.7573	12.9039	14.1204	11.2834	11.3155	10.391
GLYMA_09G102800	4.23641	2.10545	1.49083	2.93226	1.28113	2.18353	0.0597599	0.212312	0.0651797	0	0.0670591	0.0470563	0.417571	0.3013	0.291431	0.733436	0.48787	0.740859	0.00811212	0.0720149	0	0.128214	0	0.0190886
GLYMA_03G187800	0.611013	1.02899	0.598442	0.427333	1.08178	1.09366	0.172109	0.342417	0.328506	0	0.19313	0.569193	0.67889	0.134982	0.214948	0.805182	1.83498	2.48929	0.899472	0.24197	0	0.0861598	0	0
GLYMA_11G230300	1.73256	1.84018	2.69964	2.1756	1.88231	1.69153	2.4623	3.40933	2.858	1.22865	1.97894	1.28385	0.420007	0.313159	0.249339	0	0.0283809	0.0275007	0.0948534	0.0311873	0	0.0333151	0	0.0743998
GLYMA_09G036500	0.87939	0.624779	0.77848	0.842712	0.547362	0.587426	0.0428719	0	0.0716013	0.161235	0.0601355	0.0708925	0.109922	0.218555	0.240944	0.428489	0.447947	0.496061	0.224057	0.190869	0.323973	0.128774	0.118623	0.143789
GLYMA_07G073700	0.456651	0.587076	0.756076	2.53219	2.82611	2.53968	13.8367	11.2967	7.93099	13.0237	8.86141	8.20408	0.163087	0.205366	0.137696	0.293068	0.517214	0.558123	8.64304	6.9882	5.6238	8.62407	7.21467	5.11529
GLYMA_11G253400	1.38995	1.62649	1.70836	1.0007	0.97711	1.17992	0.0690912	0.0343649	0.0329688	0.188976	0.0387651	0	1.52619	1.43596	1.49567	0.734618	0.589305	0.542476	0	0	0.0435088	0	0	0
GLYMA_18G029400	2.09449	0.641912	1.08603	1.42177	1.34969	2.17081	0.0780843	0.233028	0.298081	0	0	0.688636	3.32648	5.38916	8.38673	2.59034	2.46424	1.80699	0.890364	2.04923	2.95032	0.547261	0.604946	0.96026
GLYMA_13G271600	1.64068	1.35993	2.20952	0	0.204243	0.619457	0	0	0	0	0	0	10.2541	12.0289	7.14254	0.44224	2.88244	4.51183	0	0	0	0	0	0
GLYMA_02G246900	1.29781	1.45707	2.16558	0.655536	0.430825	0.774322	0.182781	0.78791	0.0581461	0.583262	0.273476	0.268662	2.01877	2.05472	2.28277	0.673725	0.779506	0.95675	0.405257	0.399739	0	0.244007	0.202296	0
GLYMA_16G071300	2.69417	3.04297	3.09545	5.21796	4.38585	2.08659	4.8598	3.78911	3.25912	1.79627	3.83211	1.66514	1.24344	2.62683	1.74975	4.46895	4.31316	3.41949	4.55546	3.38546	0.744413	6.64111	1.38101	2.71657
GLYMA_15G107000	1.86389	1.1771	0.946577	2.46231	0.0687495	1.04257	0	0	0	0	0	0	5.03931	6.38232	6.48411	1.63747	3.73172	2.53118	0	0.164028	0.771443	0.35044	0	0
GLYMA_19G086100	0.475305	0.950533	0.465526	0.443228	1.42006	1.48882	0	0.199774	0.127772	0.274644	1.42724	0.221387	0.211243	0.210005	0.111472	0.967994	1.14194	0.663911	0	0.0627426	1.60189	0.0670235	0.222265	0
GLYMA_01G024300	1.57344	2.78993	2.21282	0.719519	0.321432	0.893644	0.664804	0.305228	0.341632	0.139874	0.34431	0.2255	1.08928	3.28881	2.38439	0.91348	0.610656	0.676246	0.437336	0.287588	0	0.460814	0	0.343032
GLYMA_14G053100	1.16812	0.905362	0.624049	0.445619	0.68742	0.160377	0.26921	0.133901	0.256922	0.0920419	0.302092	0	3.61049	1.79467	1.73713	1.03046	0.631453	0.611868	0.0639519	0.252324	0	0.336925	0.670391	0.30097
GLYMA_15G027600	0.703988	0.666882	0.689504	1.90789	1.63589	1.65386	5.87456	6.06576	7.02577	8.13567	8.92854	12.6242	0.469316	0.349925	0.123828	1.07529	1.33194	1.53647	4.66353	8.22429	6.18126	7.51973	5.84335	8.72911
GLYMA_12G010100	1.67714	1.24336	1.57122	1.30046	0.459925	0.758644	0.0308096	0.153242	0.0882098	0	0	0	2.47921	2.39219	2.41131	0.49793	1.2351	1.42596	0.146379	0.0288771	0	0.185084	0.136396	0.206666
GLYMA_08G127500	0.639227	0.764886	1.08739	1.27061	1.37372	1.32106	1.74844	1.27265	1.54654	0.874807	1.05278	0.470113	0.975644	0.401349	0.745632	1.41469	1.67318	2.22045	1.33722	1.31901	0.644514	2.26295	2.54868	3.33731
GLYMA_10G128900	9.8915	8.51695	8.68205	13.2944	16.7748	19.6635	0.060086	0.0398479	0	0.0821729	0.0674251	0.242874	5.68829	9.40923	17.1429	24.0215	21.1832	18.0266	0.380632	0.206497	1.08469	0.200533	1.39652	0.0895663
GLYMA_13G178200	1.95502	2.01043	2.53941	2.53355	2.41552	2.43152	7.28847	6.57805	7.46167	8.64465	8.83301	6.90989	0.627267	1.6837	1.24679	2.93073	2.11365	2.16857	9.87217	10.6569	10.7818	9.77854	14.8719	8.44464
GLYMA_17G166600	1.4207	0.520963	1.6159	0.0961566	0.593332	1.10741	2.84644	19.4164	7.04077	2.22443	1.36891	9.54176	0.27497	2.23243	1.06407	0	0.297286	0.144033	8.88699	4.24687	1.17061	10.9926	6.68644	14.4176
GLYMA_01G134600	4.8857	2.56203	5.52574	2.28816	11.9614	6.54411	158.047	165.911	159.716	114.26	121.385	114.738	2.26832	4.5245	1.58062	5.14227	5.42361	5.97134	126.028	147.339	101.79	110.741	185.63	141.478
GLYMA_08G262800	1.56803	1.17345	1.15183	1.48049	0.796412	0.868306	0.0198755	0	0.132778	0.0271815	0.0446064	0	4.704	2.64998	3.06147	1.0651	2.45813	1.39628	0	0.0186289	0	0.0596998	0	0.0222204
GLYMA_02G135700	1.0207	0.82787	0.699137	0.629879	0.485001	0.476893	0	0	0.0242105	0	0	0.018644	1.87459	1.57179	1.16874	0.467535	1.15401	0.48922	0.0160703	0	0	0.0253995	0.0467947	0
GLYMA_14G063400	1.08007	1.49087	1.51122	0.841717	1.4137	0.994239	2.58163	2.72377	1.38122	1.60482	0.833972	1.37986	2.09839	2.23948	2.01921	1.0647	1.10099	0.646568	1.44956	1.53981	1.33014	0.783271	1.34204	2.71128
GLYMA_04G136300	0	0	0	0.118704	0	0	0.143424	0.428021	0	0	0	0.158109	1.24463	1.79977	1.79123	0	0.122332	0.355612	0	0.134428	0	0	0	0
GLYMA_15G131600	0.897046	0.849764	0.82129	0.368245	0.504944	0.255244	0	0.122946	0.0235902	0	0	0	2.04756	1.43459	1.29658	0.336411	0.948749	0.65374	0	0	0.342451	0.0247488	0	0
GLYMA_14G054300	3.11662	3.77342	3.07056	4.15952	3.83846	5.97873	0.0233755	0.0232533	0.0892344	0	0	0	0.571677	0.329996	0.992593	2.04799	1.01683	1.66148	0.0222118	0	0	0	0.181099	0
GLYMA_04G231400	8.77836	12.8853	10.548	16.4765	14.2167	13.5822	51.0491	48.8371	45.0888	87.0731	68.4141	85.1195	2.80453	2.9275	1.09515	3.9915	4.97273	4.78911	52.595	49.4465	53.0115	65.4557	49.8107	78.6523
GLYMA_01G195100	0.550462	0.43454	0.539137	0.76997	0.182734	0.369481	0	0	0	0	0.0652467	0	1.51374	1.09445	0.822998	0.29675	0.347157	0.192223	0.0552501	0	0	0.116432	0.128705	0.195013
GLYMA_10G075400	3.57496	1.57057	5.78494	2.98946	1.80594	1.82577	20.5556	28.745	34.0954	23.9802	31.836	19.0405	6.89074	6.59282	4.70245	0.837929	3.92105	2.11683	7.42602	11.449	1.90239	6.70686	3.92497	17.9881
GLYMA_13G170300	5.15359	3.7499	4.24287	5.79829	3.34723	5.07598	2.17747	2.35444	2.57502	0.841576	0.5843	0.260916	4.85473	2.85865	2.04945	7.32817	5.08725	6.49437	0.404818	0.354939	0.596183	0.616128	0.523902	0.317526
GLYMA_08G299000	2.66889	2.2365	3.01613	2.20759	1.48231	1.18853	4.42385	3.42997	4.53237	3.6478	6.05924	12.1203	1.43707	2.60218	3.24999	0.387364	1.27625	0.215073	5.00725	2.37807	2.21228	3.12655	1.80006	1.67283
GLYMA_02G131800	1.01	1.53082	0.989216	2.04849	2.2464	1.45755	4.56611	3.43851	2.93228	2.5095	3.39993	5.41	0.471323	0.468561	0.461898	1.08896	1.27394	1.2697	3.12231	2.63983	3.17103	2.69176	4.53408	2.57626
GLYMA_08G301600	0.529253	0.358112	0.296208	0.237954	0.376485	0.228371	1.24587	1.52536	0.731694	0.262129	1.18296	1.69038	0.756061	1.95424	1.59587	0.407595	0.163485	0.079207	2.18556	0.988076	1.81053	6.4289	2.6517	5.57141
GLYMA_01G226200	1.3825	1.04099	1.09366	0.502043	0.511895	0.553207	0.0449329	0	0.042882	0	0	0.0247668	2.80039	1.95584	1.9828	0.592414	1.45635	1.07695	0	0.105287	0	0.044988	0.0248651	0
GLYMA_02G138300	2.16668	1.66522	2.5225	2.23013	3.01276	4.07484	0.518184	0.463926	0.593438	0.212599	0.348886	0.456994	1.67608	3.69828	2.6318	5.64187	4.86177	5.13925	2.11726	1.0685	4.24211	0.830111	3.15429	2.66486
GLYMA_10G165800	1.42304	2.93396	1.59873	0.790348	1.4172	0.674239	2.12209	2.79706	1.11387	1.37852	0.535789	1.8715	0.962627	2.24684	1.59018	0.496392	0.588253	0.394621	1.96603	0.895043	0	1.48728	0.704595	1.48278
GLYMA_02G061600	0.382543	2.17428	1.49869	5.88598	2.62447	2.31093	23.2748	28.6733	22.6752	47.156	38.451	35.2203	0.170016	0.253529	0.583156	2.19974	0.735258	1.11321	16.9966	20.704	27.1423	24.598	44.0062	27.8276
novel.863	0	0.118944	0	0	0	0	0	0	0.075946	0	0	0	1.69506	1.68513	2.12023	0.744588	0.339377	0.460391	0.604932	0.298348	0	0.239028	0	0
GLYMA_04G068400	0.455497	0.989886	0.524854	0.505961	0.720466	0.3507	0	0	0	0	0	0	2.97407	2.07764	1.15938	0.231111	1.01388	0.785948	0	0.159162	0	0	0	0
GLYMA_05G245800	3.77008	3.47216	2.49586	3.51565	1.98159	2.07364	1.23894	1.18844	0.802334	1.81538	1.43992	0.29267	18.9199	7.73875	8.95235	4.10248	6.41591	6.39976	1.00908	2.11509	0.0557283	0.620229	0	0.445211
GLYMA_16G003500	0.506905	0.288112	0.248238	0.478604	0.151447	0.204147	0	0	0	0	0	0	1.16586	0.957458	0.74896	0.163961	0.109607	0.265519	0	0	0	0	0	0
GLYMA_05G145700	0.735822	0.923104	0.46747	1.02229	0.297081	0.360412	0.0252078	0	0	0	0	0	2.76425	2.31311	1.78399	0.686143	1.48355	1.06253	0	0.14176	0	0	0	0
GLYMA_03G024500	0.0670122	0	0	0	0	0	0	0	0	0	0	0	1.50775	3.86386	3.00571	0.794768	1.52144	0.877532	0.0403563	0.0398068	0.320941	0	0.09401	0
GLYMA_06G142200	0.870197	1.13345	1.0121	1.36936	1.62492	1.14993	1.30983	0.480046	1.51321	2.54554	1.3151	2.27992	4.18774	4.43354	3.61611	1.93511	2.29321	1.53837	0.786078	1.03383	3.29936	0.8973	0.991883	0.616573
GLYMA_09G025500	1.12566	1.08353	0.889115	0.571406	0.506276	0.456996	0	0	0.021963	0	0	0	2.05157	1.64247	1.30295	0.469809	1.05997	0.684727	0	0.0215699	0	0	0	0
GLYMA_06G134900	2.0814	0.918632	1.51735	1.65007	1.01287	1.57171	0.689551	1.44645	0.829749	0.553512	0.370066	0.429653	0.721382	1.46958	1.3105	0.306019	0.549787	0.619459	1.02557	0.3372	0.302074	0.960552	0.398176	0.553038
GLYMA_20G117800	2.66436	2.21397	2.93001	2.01052	2.97927	3.15317	0	0	0.0565448	0	0.132972	0	1.2153	1.20818	1.03595	2.41909	2.07197	3.13398	0.0562995	0	0	0.474575	0.196725	0.0662391
GLYMA_16G075600	1.0465	1.2557	1.33246	1.53701	1.65016	1.51023	6.67668	6.75172	6.9627	5.56322	6.59908	4.43569	0.5058	0.849619	0.901963	1.35399	1.60284	1.51658	6.34429	7.1282	4.59433	7.32679	8.12357	5.21517
GLYMA_14G122300	0.633061	0.799591	0.620036	1.27292	0.99823	2.01838	0.133739	0.266079	0.25527	0	0.225112	0.147433	0.0527541	0.157335	0.167028	0.511918	1.08368	0.829	0.571865	0	0	0.602565	0.740089	0
GLYMA_15G267000	5.15848	4.56986	3.55535	7.44101	3.21081	2.16404	0.0302714	0.0903392	0.260007	0.0413988	0.101906	0	18.1737	16.3341	14.6436	3.47612	12.2385	7.73081	0.0575287	0	0	0.0606171	0.134013	0.169213
GLYMA_07G192700	3.59107	2.80783	3.90799	1.10627	2.44098	2.63996	0.361258	0.790612	1.48251	0.0494053	0.972921	2.42932	1.6245	2.35164	2.5266	0.86041	1.26334	0.716578	0.78953	0.507899	0.0454991	1.3383	0	1.25202
GLYMA_01G054400	7.0315	6.87999	4.21365	4.41625	2.99454	2.93427	0.234546	0.991609	0.223841	0.160381	0.46059	0.193922	13.9239	8.00189	9.12956	2.84297	4.95133	6.97856	0.111435	0.659505	0.369253	0	0	0
GLYMA_09G048700	6.27082	5.65864	9.39801	6.83377	15.7203	13.2532	358.131	246.889	396.617	343.119	387.533	319.149	0.675721	0.322446	0.285259	0.75771	1.37346	1.47244	302.505	379.34	385.635	362.446	461.056	461.321
GLYMA_17G066500	0.455577	0.414301	0.214178	0.286761	0.254075	0.22017	0.230986	0.367645	0.198399	0.0315894	0.336959	0.381956	0.619572	0.923912	1.11546	0.353661	0.23642	0.381812	0.263384	0.129899	0.174551	0.0925078	0.127824	0.180766
GLYMA_06G024300	2.92926	3.06917	2.17348	1.39683	1.28181	1.564	0.281286	0	0.0536895	0.0769368	0.126257	0	7.05672	4.45631	5.38662	1.43559	3.45485	2.92923	0.267283	0.105457	0	0	0	0.0628943
GLYMA_13G174400	0.684177	0.667177	0.926315	0.464429	0.501005	0.243123	0.102027	0.0761198	0.0243425	0.0348826	0	0	1.91163	1.3003	0.998139	0.694277	0.565646	0.527021	0.0727106	0.0956274	0.160623	0.0510759	0	0
GLYMA_07G246400	1.1431	0.509576	0.724434	1.76353	1.47323	1.2186	1.87509	2.62835	2.52157	2.68091	2.2954	0.845625	1.47928	1.13638	0.922533	2.60994	2.76249	3.1699	0.647906	1.27817	0.322037	2.90142	1.5093	1.04815
novel.876	0	0	0	0	0	0	0	0	0	0	0	0	1.23645	0.884167	1.25915	0.397607	0.492508	0.499957	1.25412	1.70094	2.87434	1.40404	2.3737	1.32183
GLYMA_10G230500	0.908901	1.25838	2.12279	1.24689	0.626655	0.915108	0.354485	0.352631	0	0	0	0.0976954	2.02751	4.58729	7.08351	1.05535	2.26765	1.02542	0.0842093	0.581439	0	0.0887299	0	0.0990764
GLYMA_11G142600	0.896239	1.17024	0.8778	0.940224	1.08554	1.04869	1.53517	1.74094	1.87533	0.755813	0.895794	0.575403	1.93778	1.75786	1.58496	0.887963	0.70708	0.913531	1.02112	0.60433	0	1.22964	0.407777	0.961119
GLYMA_12G095500	2.16028	1.92604	0.912712	1.77749	0.801505	0.810306	0	0	0	0	0	0	5.20999	3.70563	3.6657	0.822065	2.47295	2.04125	0	0	0	0	0	0
GLYMA_03G263100	0.843342	0.435759	0.22527	0.32172	0.152705	0.463146	0	0.386686	0.278232	0	0	0	1.99331	2.36272	2.34646	0.0826617	1.07755	0.160635	0	0.0910843	0	0.0972989	0	0
GLYMA_03G192200	0.713082	0.844371	0.733331	1.58967	0.603631	0.879491	1.3784	0.809225	0.646957	1.60695	0.659273	0.298924	2.1392	1.40006	1.35461	0.538185	0.886583	0.859085	0.343547	1.52491	0	0.316741	0	0.353675
GLYMA_15G074000	0.793337	0.917111	0.856033	1.07208	0.756601	0.771678	0.0596538	0.245845	0.219591	0.116545	0.40164	0.0939455	1.01518	0.80204	0.780498	0.195719	0.596035	0.373293	0.242931	0.255598	0.0751316	0.221843	0.141477	0.0381094
GLYMA_01G057600	0.125434	0.30894	0.147424	0.157909	0.224855	0.227324	0	0.0632651	0	0	0	0	0.35121	0.374091	0.58247	0.081145	0.10849	0.0262812	0.0302158	0.0596087	0	0	0	0.213302
GLYMA_18G069800	0	0	0	0	0	0	0	0	0.180429	0	0	0	0.2983	3.1138	1.4167	5.95014	6.45022	5.31263	5.92834	8.50562	0.952448	8.70737	9.20671	1.6909
GLYMA_08G110300	0.296113	0.155836	0.128898	0.310645	0.360429	0.0993782	0.625562	0.290402	0.71641	0.228136	0.608374	0.275846	0.625114	0.457912	1.04169	0	0.248997	0	1.22847	1.36809	0.105049	0.417553	0.27694	0.979108
GLYMA_17G180000	4.08138	4.64371	4.6926	7.72564	11.9288	10.9208	5.03276	2.8808	7.51314	9.61276	15.3334	11.1581	0.0443619	0.022051	0.0936381	0.406566	0.335737	0.255611	0.400744	0.447992	1.2748	1.57643	1.46253	2.01171
GLYMA_14G196600	0.455218	0.574966	0.668779	0.636746	0.528907	0.477424	0.216379	0.191331	0.160613	0.131519	0	0	1.13802	0.905084	0.84074	0.204504	0.328103	0.536502	0.0228452	0.180273	0	0.192573	0	0.0268785
GLYMA_19G008500	1.00925	0.404486	1.8249	0.855172	0.154632	0.429907	0	0	0	0	0	0	0.853967	1.0805	0.901266	0.125557	0.0839342	0.406654	0	0	0.185908	0	0.163368	0
[truncated: 8,641 more rows]

## Sheet:  Physiological indicators
	TSP	ACP	SOD	POD
[truncated: 24 more rows]

## Sheet: Hub gene for turquoise
ID	gene_name	gene_chr	gene_start	gene_end	gene_strand	gene_length	gene_biotype	gene_description	tf_family	biological_process	biological_process_description	cellular_component	cellular_component_description	molecular_function	molecular_function_description	pathway_id	pathway
[truncated: 30 more rows]

[truncated: 1 more sheets: Hub gene for yellow]
