# Supplementary material for: Comparative physiological and transcriptomic analysis of two salt-tolerant soybean germplasms response to low phosphorus stress: role of phosphorus uptake and antioxidant capacity
Source: BMC Plant Biol. 2023 Dec 20;23:662. doi: 10.1186/s12870-023-04677-y (PMC10731862; doi:10.1186/s12870-023-04677-y)
Supplement: Supplementary file 9 — Supplementary Material 9: Table S5 All the identified DEGs [file 12870_2023_4677_MOESM9_ESM.xlsx]

## Sheet: Sheet1
ID	A6_24h_CK1_fpkm	A6_24h_CK2_fpkm	A6_24h_CK3_fpkm	A6_24h_LP1_fpkm	A6_24h_LP2_fpkm	A6_24h_LP3_fpkm	A6_24h_S1_fpkm	A6_24h_S2_fpkm	A6_24h_S3_fpkm	A6_24h_LPS1_fpkm	A6_24h_LPS2_fpkm	A6_24h_LPS3_fpkm	A6_48h_CK1_fpkm	A6_48h_CK2_fpkm	A6_48h_CK3_fpkm	A6_48h_LP1_fpkm	A6_48h_LP2_fpkm	A6_48h_LP3_fpkm	A6_48h_S1_fpkm	A6_48h_S2_fpkm	A6_48h_S3_fpkm	A6_48h_LPS1_fpkm	A6_48h_LPS2_fpkm	A6_48h_LPS3_fpkm	A74_24h_CK1_fpkm	A74_24h_CK2_fpkm	A74_24h_CK3_fpkm	A74_24h_LP1_fpkm	A74_24h_LP2_fpkm	A74_24h_LP3_fpkm	A74_24h_S1_fpkm	A74_24h_S2_fpkm	A74_24h_S3_fpkm	A74_24h_LPS1_fpkm	A74_24h_LPS2_fpkm	A74_24h_LPS3_fpkm	A74_48h_CK1_fpkm	A74_48h_CK2_fpkm	A74_48h_CK3_fpkm	A74_48h_LP1_fpkm	A74_48h_LP2_fpkm	A74_48h_LP3_fpkm	A74_48h_S1_fpkm	A74_48h_S2_fpkm	A74_48h_S3_fpkm	A74_48h_LPS1_fpkm	A74_48h_LPS2_fpkm	A74_48h_LPS3_fpkm	A6_24h_LPvsCK_log2FoldChange
GLYMA_06G300200	0.571776	0.424953	0.315775	0.668659	1.1261	1.17067	6.34097	11.8004	11.5725	17.2718	29.1277	20.5233	1.25603	0.18591	0.269103	0.164708	1.21178	1.02749	2.2886	3.31597	2.32659	1.70101	0.334975	2.57779	0.552279	1.72225	0.85119	1.36984	1.95014	1.10439	5.23592	9.50252	6.66923	11.3572	9.5357	11.201	35.796	47.0582	53.9341	0.888713	1.06089	1.23358	0.898233	1.30569	4.07297	22.416	2.69814	13.4605	1.24865
GLYMA_05G215900	4.23247	4.45037	5.12234	4.55328	5.32003	5.00139	99.957	133.357	122.502	42.0852	138.075	354.394	6.10149	5.44445	4.64204	3.88628	5.2355	4.05887	21.3028	32.8003	12.7848	10.2935	10.0346	17.28	4.0685	4.45207	5.14752	5.10962	5.27237	4.33318	49.7613	91.5172	77.2424	45.9141	55.7672	53.2368	56.2198	63.9598	78.7666	2.99558	4.03451	4.16619	17.8145	9.74063	11.393	51.3693	8.29215	33.9292	0.180272
novel.787	0.812617	0.729201	0.657398	0.399055	0.375099	0.227469	17.1417	16.9103	14.6616	9.04225	22.3878	73.6012	0.400946	0.214677	0.478066	0.502919	0.590269	0.640629	4.52977	9.04514	3.82745	3.50538	3.39697	3.76346	0.358491	0.937006	0.468048	1.11221	0.541322	0.820632	13.9821	31.2068	17.7047	8.49978	9.84658	14.1528	19.0969	25.6223	38.911	0.714226	0.565408	0.511346	3.92633	2.55775	2.44901	8.58394	2.66566	6.28699	-1.06936
novel.1984	2.14218	2.12056	1.52181	0.873891	0.905679	0.549839	11.3086	10.2238	9.59391	6.21074	19.4182	55.0634	0.820769	1.21486	1.15558	1.0225	0.510874	0.878022	5.10429	14.1978	5.83316	4.2239	4.45085	3.61987	1.24925	1.01289	0.688658	1.39866	0.663723	1.44336	10.3515	13.9642	7.75876	5.84248	7.56247	8.73794	26.5206	32.6632	44.0686	0.553088	0.887367	0.591143	6.055	3.65666	3.76711	8.82139	4.35388	7.19669	-1.24819
GLYMA_11G129700	1.90996	0.392371	2.19158	0.594239	0.821138	1.58534	6.29118	6.1946	6.46164	10.3881	10.3207	17.8578	1.08965	0.553874	0.780904	0.22305	2.43504	1.07034	2.59394	4.69159	4.88679	1.1057	1.28528	2.1168	0.460248	1.69091	1.12525	1.68114	0.742754	1.4093	14.812	17.5808	15.1894	22.481	11.5633	6.40839	19.3476	17.5433	18.2315	0.716372	0.948203	0.863108	7.39442	3.91525	3.69125	10.9619	6.3756	8.02198	-0.498922
GLYMA_06G135900	4.10187	2.27258	3.17148	1.79884	1.30499	0.892319	2.2113	3.99496	6.19556	2.28431	4.34792	10.7632	1.35159	1.3337	1.21347	1.06344	2.2434	1.24742	2.6412	4.33163	3.06564	3.70969	2.9638	4.48549	2.01148	3.27415	0.872338	3.37808	0.874384	2.68156	2.48292	2.62439	1.88478	3.25902	1.80349	2.80307	40.1528	34.4869	41.1286	0.789353	0.974174	0.943959	1.76358	3.61294	3.32648	3.35915	1.34308	7.82091	-1.18734
GLYMA_13G095100	3.98338	8.35253	4.83598	3.61422	2.65319	1.71375	21.8973	36.1518	31.1202	30.4236	93.2256	153.52	3.81883	3.34958	3.32468	5.19329	1.972	2.27846	7.17119	11.9489	5.64619	2.69699	7.24239	6.71964	5.66416	2.17212	1.60664	4.62765	1.61041	5.81636	15.5096	41.476	26.9452	22.8135	21.554	28.1596	131.111	92.6598	121.505	1.98246	3.36412	3.11161	4.08851	3.69677	4.51592	17.232	5.35735	11.625	-1.043
GLYMA_02G208200	4.88242	3.27221	2.85407	1.68356	1.34215	0.755778	3.95723	3.24133	6.64598	12.3092	22.1918	23.7825	2.0272	1.42106	0.913327	2.46696	0.565286	0.938881	1.33618	3.42523	1.37328	0.843389	0.749693	0.679844	6.58242	2.26822	2.72145	3.9354	1.7626	5.26514	2.29171	4.56219	3.65325	5.7409	3.93996	4.84327	55.747	48.4475	69.8315	2.01085	3.02453	3.18557	1.56266	1.68589	0.323628	5.04255	1.19445	4.88363	-1.47538
GLYMA_17G065300	3.08031	2.97137	2.30579	1.30202	1.09637	0.747973	14.9624	17.0397	29.0085	31.8468	103.924	174.598	1.8343	1.48422	0.785997	2.12478	0.761155	0.577134	3.19697	5.20404	2.45008	1.85485	1.41324	1.54856	3.43301	1.97023	0.94711	2.58401	0.474665	2.35725	14.5587	29.1015	24.3986	24.7027	23.2522	39.3098	39.8571	33.6212	42.1051	0.782848	1.65262	1.68143	6.0296	1.95223	1.64719	8.29322	2.46608	3.62829	-1.34434
GLYMA_06G102000	4.93154	2.97267	2.33637	1.23683	1.46493	1.17551	4.39371	3.9614	5.91515	5.01783	18.1282	33.6711	1.49354	2.32659	2.14546	2.29803	1.15687	1.23641	0.925533	0.292948	0.401494	0.517806	0	0.0927546	6.86128	4.18688	3.63304	4.88664	1.82078	6.17781	3.07668	9.69502	7.69008	4.86302	7.36686	6.97502	56.4216	39.7586	66.0268	1.71767	2.47592	2.50343	0.519679	0.709757	0	3.28546	0.651857	1.69318	-1.32983
GLYMA_12G093100	19.5961	11.4067	12.9004	11.255	13.7907	7.23543	41.6615	67.6039	84.8276	40.333	66.3926	130.306	8.6714	8.81412	10.7039	10.512	9.78722	10.0056	32.4508	65.2911	29.7708	25.7687	21.7704	47.5827	12.3948	14.3739	9.6369	19.6349	11.3406	18.7383	46.0267	58.0408	48.2624	35.454	37.0564	46.4035	95.0532	97.1507	118.563	9.91331	9.10714	11.7086	38.3286	29.2381	31.0265	70.0121	25.0249	105.834	-0.370412
GLYMA_08G045200	3.12862	3.53201	2.95264	2.73537	2.33989	2.31849	37.8804	47.9377	42.9335	36.9914	42.0096	79.2119	2.32441	2.81997	2.75587	3.89303	3.1271	2.54558	37.3199	42.318	36.9484	53.7951	51.3908	36.6396	4.8551	5.18901	3.87423	6.4488	4.6853	4.28067	39.2773	43.1518	35.432	24.4022	31.4323	34.4603	69.201	55.5391	75.0136	5.62785	4.23245	4.61383	26.621	37.6922	54.4245	37.6762	23.2265	35.1349	-0.30766
GLYMA_02G040700	6.0101	4.41841	5.06263	5.56496	3.96286	3.58637	14.2815	14.9116	21.8713	11.351	43.8222	96.7049	4.90602	4.49555	3.76869	3.93578	4.31106	3.42215	8.77922	12.7765	5.4693	6.72578	6.70452	6.18326	3.74825	3.02499	2.5828	2.93758	3.18629	2.56785	8.62735	15.2344	8.83293	7.81731	7.79008	11.8815	64.1297	44.2452	61.252	3.73383	3.57073	4.56852	5.32971	5.14285	2.04761	7.16221	0.944662	4.63484	-0.167546
GLYMA_16G178000	5.92521	3.57994	5.36864	2.87328	1.61837	2.51523	15.9932	3.69922	9.4874	4.7592	10.4106	14.0329	2.40529	4.05687	2.81547	1.84634	2.16172	1.83105	1.11542	1.47945	1.27741	1.72883	0.750999	0.409878	5.58771	6.95018	5.08888	4.86261	4.25068	4.76153	8.15741	10.2687	8.68431	8.52355	6.93185	6.55379	45.465	35.8089	45.4448	1.64456	1.20509	1.90522	2.26111	1.95153	0.936555	1.63796	0	1.57955	-1.00721
GLYMA_06G290000	11.4045	8.20492	11.5543	6.75337	5.39925	4.62811	68.0279	89.1326	67.7861	64.2417	53.8358	69.0535	7.61142	7.24457	7.77431	6.38797	6.49728	6.45914	49.1121	63.754	43.0559	60.5051	54.389	43.0493	13.2988	10.2976	9.5069	14.5863	9.04148	9.8059	65.8863	62.8242	44.2291	63.5493	59.2765	78.2953	66.4718	65.2175	86.8312	7.03416	6.11298	7.02452	67.3159	64.6338	44.7854	53.0362	30.3557	61.1723	-0.819997
GLYMA_04G100300	3.08742	3.01859	2.36957	1.95129	1.81592	1.84758	31.386	18.6566	36.6206	26.572	82.1458	139.098	1.23425	2.16124	0.769273	1.84415	1.63891	0.677826	6.49494	6.79109	3.30284	2.65824	2.92594	3.65838	4.89827	4.34895	1.93116	4.32382	1.81955	2.7928	21.9442	41.9158	57.2916	20.3548	25.029	29.6617	52.5108	42.0153	62.6033	1.0888	2.38575	2.39011	5.85626	3.59921	1.85098	13.5754	1.25928	5.88315	-0.522282
GLYMA_16G178500	16.7948	11.9217	13.0961	8.05102	7.64855	11.6158	38.8028	26.9621	44.598	13.5973	39.8556	76.6689	10.7123	14.7904	12.3434	8.22652	7.80947	5.92141	5.67983	4.14931	3.21847	5.46164	3.98349	4.59821	11.3671	17.8951	16.3402	16.4936	12.3201	11.6684	20.0251	27.3754	17.2138	20.345	29.1483	17.8892	120.283	93.8949	146.822	9.05869	8.47795	7.11477	4.30079	4.40858	2.90612	6.13108	1.37511	8.63191	-0.536565
GLYMA_17G128900	1.58205	0.858948	0.877618	0.74335	0.192597	0.271133	4.76479	8.71294	9.21688	7.36578	11.3972	24.4768	1.16361	0.496023	1.31061	0.488285	0.579413	0.585775	3.90855	11.4442	3.87091	3.02563	3.80668	2.27633	1.70022	1.85081	1.32177	2.60155	1.32487	0.629617	4.60401	8.86117	7.33931	1.57599	2.95539	5.53428	40.2018	49.5095	68.7697	1.5055	0.880615	1.15805	3.50375	2.21186	3.52946	7.67902	2.28535	7.99731	-1.38731
GLYMA_01G130800	223.267	187.969	201.634	251.281	350.358	196.101	51.8395	114.603	56.5677	52.6431	65.8657	83.5341	132.028	166.065	155.429	209.022	220.238	212.327	87.5721	69.9172	95.8871	81.8648	63.8137	65.7625	15.2903	36.5756	32.3299	96.1723	129.37	97.9841	65.1697	31.7897	47.7934	23.2591	21.2199	22.6053	17.0172	15.4605	17.0145	92.9253	89.6148	87.5177	61.3919	44.3045	53.6845	56.4725	122.737	51.1152	0.452832
GLYMA_15G171000	4.46703	3.45325	4.15294	4.82594	4.53839	3.33272	27.1765	34.7617	33.4646	30.2291	47.0842	59.2446	4.81797	4.67534	4.68596	4.75503	4.29663	4.85087	26.0878	48.1348	26.745	25.463	18.4337	23.5045	2.68912	4.01445	3.83119	5.38272	3.66641	5.32293	32.0155	25.7779	24.1373	21.7033	19.8542	24.1943	30.5859	28.3039	37.9849	3.14938	3.21246	3.67559	29.945	16.6334	14.0431	30.3381	31.8168	40.727	0.144646
GLYMA_15G015100	2.58381	1.74575	2.89082	1.95363	1.56914	1.99522	10.4812	13.7738	16.2162	5.71353	20.9145	35.9137	2.09481	2.91142	2.27635	1.74847	2.26895	1.247	2.44208	2.06298	0.961841	0.371084	0.326234	0.534153	4.38569	3.94168	3.74225	2.23461	2.75391	2.59792	6.87972	17.084	8.03043	7.5496	7.46326	6.17313	22.5532	20.3842	26.5296	1.71456	2.49623	1.89019	1.36284	1.98009	0.219693	1.10611	0.579173	0.325022	-0.311049
GLYMA_17G236200	22.3975	18.7107	24.1931	18.9462	28.0912	13.3575	29.3043	35.9249	55.6488	40.1217	48.7364	50.6613	13.4472	13.5062	13.8922	16.6581	17.5747	17.7677	27.5055	30.3812	21.615	34.6784	23.6335	54.4146	15.9901	16.0846	11.7179	28.0457	23.6433	36.1218	43.1898	51.6732	41.8749	52.983	46.7456	59.2096	137.638	113.245	142.656	12.8303	15.1358	17.9856	37.4071	36.0223	44.1113	51.712	19.8468	69.1755	-0.0410595
GLYMA_14G195200	5.69859	5.37981	5.65842	3.70866	4.55314	5.54404	11.3024	12.8222	14.1195	12.3173	25.6572	50.7579	4.31383	4.77176	4.69744	3.73849	4.13601	4.64003	4.95854	6.95971	5.05634	3.29773	3.58243	3.78145	6.32208	6.81888	7.33232	5.61061	5.15853	5.48024	10.3895	12.5776	13.0716	8.74253	7.54499	13.8105	57.6327	56.3893	85.8787	4.07333	4.49005	5.61391	4.3567	2.2601	4.83353	5.81473	2.44326	3.721	-0.202637
GLYMA_12G087200	1.34063	0.773054	0.837727	1.16571	0.866688	0.399305	4.24558	3.43039	7.43635	4.09571	10.9705	14.0471	0.856837	0.473476	1.67841	0.299629	0.711098	1.03043	1.11625	7.20267	2.10181	0.412586	0.744785	0.798192	0.953156	1.5143	0.516147	0.70086	0.541994	1.31361	6.9419	7.89931	15.3799	7.06264	11.512	9.08242	17.4458	20.9637	25.7719	0.384929	1.00356	0.548551	1.80602	1.55522	2.39379	5.95057	1.06848	4.95804	-0.211029
GLYMA_10G266300	2.96395	1.25618	1.72991	1.24073	1.10217	1.34472	3.36172	2.37434	6.89837	3.47855	7.16164	12.6732	0.221964	0.420529	0.543493	1.2225	1.05	0.335219	1.82877	3.9183	2.4837	1.05812	1.89429	2.63634	2.34236	1.58265	1.26068	4.0548	0.861568	2.88247	2.50926	5.10879	5.92863	2.52801	3.06389	3.37577	28.5218	28.0237	39.5888	0.777785	1.37985	0.988257	2.13875	1.71407	2.65762	3.87331	1.40125	2.4377	-0.612443
GLYMA_13G283600	8.82515	5.57173	9.22838	5.36116	6.57536	6.19266	6.41774	10.5678	16.8806	8.64279	25.7839	48.2765	4.43938	4.40295	4.49395	5.62621	5.10361	4.64968	5.55159	6.79988	6.52363	5.00988	6.35682	7.07759	8.19099	7.48444	5.19974	13.1927	6.16797	13.1229	7.03955	11.514	7.36361	8.69438	7.07385	10.7434	51.4243	48.3091	66.1585	5.75019	5.66932	6.92927	3.01441	3.7167	6.94445	6.84402	6.52049	7.05098	-0.3071
GLYMA_13G285400	1.12201	1.58925	1.27384	1.63028	1.75102	1.06386	20.8946	22.6328	22.0823	14.8853	14.3879	36.3751	1.15535	1.39773	1.55421	2.01521	2.02395	1.9761	15.9149	26.2925	14.8686	11.1721	10.058	10.4256	0.919032	0.534429	0.718725	0.865328	1.08062	1.22017	12.2584	21.5171	11.0553	8.63811	11.1904	13.826	8.15686	9.24378	10.1365	0.705383	0.872859	0.889533	12.6245	7.17722	6.75548	11.8537	10.9746	13.6304	0.224806
GLYMA_06G045400	10.469	7.31728	8.04805	10.9189	9.4341	7.66293	73.8138	91.566	109.092	48.405	83.3505	179.726	7.25953	4.88839	7.55991	8.99216	10.0824	9.92893	33.1764	45.3272	26.6099	22.1741	22.331	43.1731	5.822	7.65155	5.21605	14.0462	7.92163	11.7842	76.135	104.135	87.3948	44.6923	73.7913	86.7781	51.2749	64.6039	85.4531	6.2947	5.93371	6.32235	34.8431	24.4192	27.961	72.3727	18.5893	102.874	0.190344
GLYMA_04G020700	2.99731	1.87545	1.91621	3.14323	2.60605	2.22625	2.10761	3.11259	4.16305	2.30914	3.3709	5.00022	1.74446	1.83047	1.70856	2.08346	2.08475	2.35083	4.4904	6.49733	4.22051	4.04749	2.59578	3.22512	1.65573	1.61919	1.77372	2.54647	1.91678	2.55582	4.00482	3.47746	4.87101	1.75137	1.98565	1.9592	19.9938	22.1978	26.3694	2.05446	1.97305	1.37766	6.9498	4.36817	5.31273	10.0817	8.05712	15.2126	0.304713
GLYMA_02G255400	3.6603	3.18282	3.13986	2.75447	2.46092	2.72303	26.8215	25.8402	25.075	13.2403	31.584	75.7308	2.74315	3.04221	3.14541	2.26946	2.5542	3.32323	7.8022	11.9514	6.04319	3.59539	6.37606	7.72851	1.85867	2.44642	2.23395	1.99448	2.26228	1.66531	12.5808	20.5324	13.55	11.0938	10.4914	16.0588	22.1677	35.163	42.9547	1.99579	1.56725	1.47192	7.70926	3.60342	1.60216	9.79302	1.4392	8.65946	-0.256796
GLYMA_11G129600	1.58765	0.742637	1.34051	1.07115	1.16562	1.66437	4.17601	2.57712	4.92517	3.27693	8.31782	8.10215	1.10664	0.71476	1.33021	0.527707	1.60305	1.16485	2.04033	2.09308	2.434	0.610383	0.500836	0.386588	1.76944	2.23475	1.7921	2.44128	1.53597	1.60586	9.15533	7.51833	7.44623	6.68903	9.44312	7.42769	15.4173	20.1025	25.9065	1.00335	1.0061	1.31742	4.51366	2.71912	3.61366	5.74546	6.59806	6.37977	0.167292
GLYMA_11G038600	0.887436	0.163526	0.459472	0.707594	1.74166	0.541991	5.91802	3.78835	11.0126	7.70922	10.147	10.8841	1.3707	0.786939	0.650907	0.261449	0.703217	1.50552	1.05298	2.04258	0.401969	0.432015	0.945279	0	0.224784	1.00239	0.300251	0.815403	0.816878	0.494449	13.6172	14.9657	12.7785	16.0076	17.0629	12.9098	17.7356	15.8975	17.5783	0.716541	0.583785	0.261082	1.30073	3.05951	2.91763	10.3319	2.68043	17.0696	1.0558
GLYMA_18G020600	8.61423	8.38795	5.0722	6.29615	5.37367	3.72841	23.4145	26.1444	41.3294	24.3708	29.8619	43.0663	6.60911	9.39113	8.51728	4.01411	4.15703	4.20268	12.5661	12.3907	9.15216	9.19558	9.64799	8.38454	6.58862	5.43741	3.6819	5.78537	4.1406	6.3053	21.2347	33.0131	18.3581	27.518	37.356	31.4532	46.1759	50.833	55.9839	5.15687	4.88894	4.82841	10.0551	16.0138	11.9393	14.6784	12.4437	20.0869	-0.451965
GLYMA_11G132800	1293.51	1028.42	1177.67	1527.8	2646.99	1198.88	68.2711	60.5445	102.473	92.8576	79.1469	139.663	939.515	1092.18	1015.14	1668.78	1677.39	1952.45	62.6729	28.6806	63.6013	104.585	88.1486	59.3988	175.642	287.142	442.437	819.444	1163.69	865.405	214.393	158.17	314.005	139.297	125.754	126.949	189.719	196.466	239.973	1342.24	1191.68	1087.06	86.5897	153.721	238.945	96.9168	177.857	74.9282	0.691148
GLYMA_20G124200	2.42921	1.38981	2.27202	1.63232	1.51363	1.35371	5.88402	7.9499	14.9576	7.14092	7.99626	10.8629	0.887583	0.687927	0.94835	1.48136	1.44644	1.09674	5.77868	6.66415	4.92927	6.01456	2.98402	7.38513	0.829673	1.01789	0.49995	2.64003	1.75393	2.57596	6.79572	7.56625	7.42636	5.31526	4.277	6.33668	21.4226	25.7891	37.3413	0.956979	1.39578	0.718512	5.73397	4.50554	4.57292	9.01147	3.84871	14.3502	-0.3634
GLYMA_11G129500	2.62612	1.02366	2.51018	0.941263	0.975501	1.33289	55.0735	37.6215	56.2659	48.9301	73.8258	76.9474	2.52213	1.40396	1.90998	1.06382	2.79661	2.40846	6.32792	25.0154	8.05212	3.29032	2.44091	3.59692	1.68855	2.33882	1.58419	2.55217	1.10346	2.30733	66.5774	53.9643	82.837	60.6039	101.787	62.2933	22.4387	38.6693	41.1614	1.51385	1.04011	1.98846	13.2472	8.61851	3.23772	35.9682	11.5631	30.8402	-0.842095
GLYMA_19G185900	161.021	209.938	180.613	276.5	283.475	309.749	97.6302	185.53	88.8319	135.668	145.987	131.927	125	176.8	180.129	221.995	245.538	271.294	107.159	106.425	123.381	164.906	148.9	166.136	15.0451	35.6797	38.2904	81.1793	148.915	60.619	106.762	56.1796	91.862	40.2186	42.1268	52.9921	21.4538	15.7732	16.1261	129.455	105.459	105.079	67.3429	57.9434	83.4777	72.534	61.9372	69.3587	0.728021
GLYMA_05G150100	7.89202	5.72611	6.22203	8.65243	7.03107	9.55385	6.52686	9.46232	13.1055	5.67538	10.0027	17.6493	4.61731	3.84906	4.34142	3.77825	4.96621	3.44014	8.66193	10.829	9.38367	7.84394	7.09292	14.0652	3.49827	2.83638	2.57479	6.44571	3.82345	4.39716	11.5879	7.3473	6.30011	4.32073	3.16127	8.27353	49.6813	33.8754	50.6788	2.09089	0.998392	1.3544	12.3461	3.51076	15.9218	11.6025	3.88651	10.7307	0.423332
GLYMA_02G274400	11.477	6.06332	8.09157	3.61422	6.659	3.48608	16.2555	11.9621	16.0788	7.4562	21.1876	43.5228	2.89163	3.0965	3.87879	4.64923	3.47448	2.78479	5.93615	7.84705	3.84017	3.86841	3.48708	5.40207	6.53164	5.55096	4.44666	11.4149	5.56322	10.1021	10.4463	17.4692	15.4955	8.74615	7.56645	11.9244	38.6905	37.4639	52.4101	5.25266	5.369	5.26833	4.65636	4.21954	5.06786	7.53899	2.24876	5.25573	-0.825578
GLYMA_13G370100	1.665	0.98178	2.60184	1.92499	1.0663	0.784448	10.9459	10.4597	17.1124	13.8701	17.4212	21.5073	1.995	0.738223	1.83184	1.9294	1.36593	1.8517	4.74143	7.4287	4.18564	1.89126	2.26124	4.26865	1.78816	1.84648	1.35199	1.49585	1.1293	1.72042	12.7214	16.6168	18.8589	11.3608	12.7364	14.9638	25.5917	30.6478	32.7992	0.941056	1.88727	0.555151	5.06856	6.22165	8.45984	12.2242	3.14859	13.8263	-0.400976
GLYMA_10G224500	3.48216	2.1312	2.62239	2.65254	1.97827	2.71261	1.3844	2.20221	2.22847	2.06053	2.20002	3.7782	2.49129	2.55848	2.55406	1.73423	2.17962	2.57863	2.50856	3.87527	2.76021	2.9867	2.05327	1.2363	3.22566	3.44796	2.04371	4.11366	2.5305	2.948	1.68455	1.95832	1.58844	1.14671	1.67123	1.6997	18.0208	18.1235	20.7881	2.68608	2.01379	2.09767	2.0752	1.49371	2.11868	1.62518	2.05779	2.17762	-0.0886109
GLYMA_14G212200	6.10471	4.08461	6.10666	6.85536	4.20896	4.46527	39.5402	52.8796	54.082	44.1463	42.8635	76.0364	4.33311	4.27816	4.3934	5.73023	6.47298	5.40729	46.4536	89.8817	66.9982	24.7029	26.9969	21.1066	2.93947	4.25112	2.58395	6.62273	3.28489	3.56645	28.5631	28.9607	18.3042	14.6156	16.8149	21.2637	33.5962	53.5421	70.3988	2.27015	3.53002	2.49347	46.0889	11.5285	14.9554	42.2119	28.0396	57.2095	0.00561105
GLYMA_07G023300	9.80306	12.6265	10.2681	16.6944	17.6227	11.5503	37.8898	34.2294	41.636	37.6513	46.192	37.974	11.5779	13.3651	13.5335	14.2518	13.9059	13.5607	37.4262	46.804	31.847	24.7093	26.1502	31.8686	11.2404	11.6154	11.0248	9.99374	14.1521	12.2146	37.7529	41.3962	34.6745	41.1548	39.8335	38.7078	51.2558	59.0239	54.8316	11.0717	10.3787	9.72154	29.8869	26.1622	30.6041	40.4256	30.1993	46.2113	0.557946
GLYMA_07G190100	8.90933	7.81239	10.4691	10.5747	7.70233	9.59152	28.2361	26.5434	34.4905	35.9859	36.9538	52.931	8.05716	7.51913	8.67272	6.82065	7.82546	7.67043	28.1612	28.6174	22.8709	21.1579	22.9205	21.904	6.38939	9.58215	8.40272	10.0488	8.83529	9.28048	29.9858	29.1509	31.1141	25.8819	27.7494	35.2063	61.9033	50.2	61.1225	8.98816	6.29602	7.35431	18.8323	17.6281	24.8339	21.1594	20.8158	21.6484	0.110654
GLYMA_09G065000	10.0961	8.78017	10.28	9.66447	8.40732	5.7102	17.9132	22.3174	23.7523	27.7325	34.3386	36.654	8.13978	7.46413	7.76832	7.31936	9.14341	7.37408	18.6772	26.6109	19.6932	14.5314	14.1945	10.3069	13.4311	15.9922	14.804	17.1112	11.5332	13.9926	21.5626	20.5353	17.3139	25.7289	23.8036	19.4847	49.4104	53.9174	67.9544	8.43937	9.47574	9.60003	22.0745	21.8151	15.2388	23.3256	26.4904	25.7995	-0.221621
GLYMA_10G079700	3.13079	3.34297	3.76298	2.57434	2.9856	2.41451	76.2091	82.9064	79.4821	29.0115	65.7394	166.974	3.97218	2.78121	2.87555	2.53651	2.9239	1.73883	27.4367	44.2063	17.758	19.1602	16.2128	26.9479	1.86925	2.52597	2.37793	1.6324	2.02598	0.747588	44.0587	68.3765	74.399	32.393	37.9521	47.2466	19.8029	22.8918	25.1527	1.36551	1.49373	1.50771	22.3959	16.6195	10.9364	34.338	10.9834	31.6525	-0.290063
GLYMA_03G173300	1.23808	0.872877	0.613147	0.885239	0.489301	0.258309	21.0803	45.0617	52.3198	18.5995	54.4183	164.433	0.443428	0.420056	0.597169	0.581488	0.772812	0.279035	8.64177	24.7413	6.36988	7.30241	4.02083	16.1101	0.479943	1.27685	0.629629	1.39038	0.17212	1.31964	22.5579	45.2343	22.9743	13.7178	17.3221	26.7305	20.4527	19.8369	23.2235	0.418335	0.239704	0.348404	6.14197	4.41205	5.13228	26.9419	3.73245	27.57	-0.674648
GLYMA_12G002400	1.80349	1.28439	1.61515	1.51411	2.32609	1.8868	3.97909	3.6923	3.34981	1.21328	4.16418	12.1867	1.08747	1.5373	1.5239	1.93065	2.14934	2.18979	1.08153	1.01259	0.586916	0.551031	0.7139	0.350667	0.561348	1.06444	0.742901	1.47795	1.07367	1.08631	2.62894	3.28973	1.31367	1.58617	1.16393	1.94303	12.5642	13.3388	23.1478	0.992109	0.994829	0.963973	0.705275	0.417403	0.160252	1.25271	0.751057	0.900915	0.356643
GLYMA_12G060700	8.53381	6.18984	6.78644	5.71759	6.52763	5.13893	6.05673	10.4119	9.79361	7.44772	10.1589	14.2559	4.68083	4.29809	5.23142	6.08547	6.23454	5.49344	5.71478	8.76269	6.77399	6.9692	4.69727	8.66741	5.90549	8.06424	7.35438	12.277	7.04465	8.60827	9.25216	7.76824	8.05833	6.01089	6.94482	8.5125	41.4662	36.3129	46.6117	6.1924	6.98554	7.58114	6.39873	7.71039	4.30935	9.84002	4.47175	12.0455	-0.235358
GLYMA_12G130200	10.0381	6.88425	7.47675	10.5088	10.0049	9.44074	99.1622	69.4236	81.5657	67.6321	96.2409	213.301	6.83906	5.42336	9.03262	7.60953	11.171	10.746	23.9706	24.4332	22.6885	8.39757	14.5178	9.01348	4.2619	7.38846	3.58473	9.94505	6.32821	8.55054	78.6613	84.1227	131.751	81.4644	90.942	83.2101	42.5101	58.8976	72.6967	5.55826	5.93759	6.54046	27.0831	22.344	17.7418	42.6412	48.6623	39.9409	0.369614
GLYMA_13G294200	4.0289	2.56065	2.75773	1.94652	1.86214	2.88362	6.86297	5.46304	11.4487	4.83996	11.6676	11.5792	1.68756	1.46539	1.17076	0.88519	1.3305	0.991132	1.96081	4.25575	2.38167	3.16914	1.50021	3.04586	2.51148	4.93646	1.88791	2.60735	1.6012	3.27203	5.00785	9.19087	6.15475	3.89596	5.04711	4.35535	28.3364	25.4442	35.5457	1.97113	1.52041	1.1786	1.7785	1.83782	3.36758	3.83719	2.07151	3.68677	-0.402135
GLYMA_14G044400	0.402436	0.135953	0.277817	0.228777	0.287905	0.128744	0.998665	0.967771	1.0975	0.792323	0.955021	1.1438	0.230217	0.101772	0.315673	0.193213	0.229272	0.262695	0.680894	0.716038	0.649815	0.66513	0.873212	0.793504	0.249175	0.370389	0.396229	0.184125	0.206522	0.282356	1.04103	1.43045	0.414878	0.529127	0.745729	0.950654	6.35388	4.69934	6.23608	0.0992869	0.265491	0.128628	0.702453	0.711122	0.588041	1.57772	0.688996	0.913468	-0.270924
GLYMA_04G075800	2.46857	1.25092	2.14955	2.02982	1.21119	1.72303	9.52727	9.56228	13.9822	6.39079	13.4471	28.1931	1.15541	1.58704	1.75404	1.0909	1.8986	2.03578	4.75975	9.46971	4.26296	4.50649	5.09461	5.97364	1.25056	3.48544	2.26699	3.08727	1.79392	1.25037	9.01257	8.07648	8.62617	6.89974	7.27265	8.30686	24.2054	19.5839	28.7774	1.30803	1.1867	1.63406	5.28819	3.77487	3.78129	7.33168	2.51239	4.25703	-0.163499
GLYMA_02G128800	7.05882	4.79522	8.63362	6.95384	5.63757	5.67003	12.4975	16.428	17.9049	16.9942	15.9926	20.2594	6.55747	6.4613	5.64875	5.58079	9.78269	7.39769	12.2509	14.8101	11.5006	7.53252	9.25223	12.4013	5.95731	9.01321	7.28837	9.53557	5.64265	9.20535	15.4216	12.2425	13.6614	10.6357	12.825	8.65128	34.2088	37.2023	45.7478	5.30972	4.78331	6.20752	15.5107	11.4512	10.8049	15.0065	19.9134	21.9437	-0.0906284
GLYMA_11G129800	0.212043	0.0614001	0.125469	0.066421	0	0.14536	0.594885	0.421461	1.09808	0.61343	1.54554	3.41186	0.124767	0.0886429	0.1222	0	0.155318	0.125619	0.434907	0.943925	0.792379	0.270351	0	0.392267	0.303842	0.547453	0.322105	0.918491	0.484291	0.911389	7.01706	6.31059	7.02636	6.45212	6.16557	3.69156	11.1664	9.3335	9.51351	0.302674	0.539562	0.359443	2.74251	2.44577	1.69304	5.06694	6.16989	6.09979	-0.807482
GLYMA_04G228800	17.2992	13.4953	16.3814	13.6007	11.3797	9.93973	58.5062	87.6198	109.33	50.1282	81.4303	143.965	10.1957	9.54726	9.75634	13.4008	14.0052	10.8553	36.5423	62.5063	29.6291	75.1654	41.8392	82.533	13.8258	11.6984	12.223	23.9007	16.8612	22.0672	52.4632	63.1373	39.2214	45.5972	48.6593	61.8304	130.315	90.4061	118.238	16.1734	15.2041	16.083	42.4864	31.8834	35.9209	77.3387	34.5252	137.507	-0.362124
GLYMA_04G092100	4.48773	2.25324	2.30222	1.21875	1.26308	0.750765	1.33173	3.81893	3.17153	0.677428	2.49147	7.23623	1.18706	1.04417	0.705885	1.20084	1.43551	1.10979	0.913539	2.88665	0.512848	1.54331	0.603013	2.0734	1.69778	1.39516	1.31339	1.75699	0.702118	1.33049	1.77328	2.55388	2.01915	0.521997	1.31085	1.07852	19.0773	28.7012	41.2076	0.914192	0.687523	1.37681	0.86806	0.805873	0.0676804	3.38962	0.0594749	2.40309	-1.41598
GLYMA_09G042400	7.88724	4.19016	6.94878	4.88148	4.48087	3.81534	11.977	13.2379	19.4908	7.08444	20.3399	45.1503	6.1894	4.87046	4.71493	4.22571	5.34864	3.95661	4.69062	7.01977	3.76344	1.58951	2.0961	3.56929	8.79034	7.14872	6.86502	7.42886	5.28796	7.86758	7.99657	15.3354	7.33483	7.94342	9.87259	11.5911	53.8042	42.6479	49.2499	4.13111	3.15108	6.31253	5.28541	2.72344	1.25472	6.151	0.459417	7.05387	-0.455309
GLYMA_09G147200	0.00883558	0.0626826	0.0457465	0.0290607	0.0803141	0.169596	0.479724	0.338065	1.12102	2.13593	3.82661	4.4947	0.0727845	0.0861851	0.0178217	0	0.0724856	0.0366407	0.0807256	0.103247	0.143076	0.047314	0.0388224	0.12713	0.0196945	0.0299404	0.112743	0.0893024	0.0659209	0.0295373	0.524544	0.455001	0.57385	0.526503	0.411921	0.815119	5.40414	4.85693	9.05449	0.0392376	0.0491814	0	0.098623	0	0	0.7967	0	0.219177	1.32798
GLYMA_02G148200	1.62567	1.7632	2.21499	2.50149	3.33782	1.31386	88.3641	88.2258	125.777	88.0419	79.6281	129.447	1.87954	2.75417	2.09974	3.389	4.73805	1.95151	56.8056	84.0962	77.4823	57.374	55.8073	59.216	4.19578	4.38126	2.30486	3.29899	1.7631	3.33705	80.2438	105.647	79.0459	117.266	90.8702	76.0432	21.2619	23.181	29.6611	1.42488	2.82582	1.75366	72.1941	83.4227	62.2146	92.2825	92.7812	123.144	0.419768
GLYMA_08G021900	1.6574	1.41196	1.766	1.10606	0.600439	0.622434	23.9469	30.4126	27.8909	18.9403	32.349	69.9858	2.47339	1.66355	1.42928	0.389217	0.985294	0.224125	9.12327	18.6501	7.09114	8.66092	4.11615	8.91689	1.39208	0.813958	1.50697	1.21388	1.15208	0.722699	11.6598	15.2371	14.8047	15.2576	16.2787	14.1166	13.9744	19.7692	25.1376	0.693362	1.12312	1.45104	8.49033	5.40684	1.93481	20.6859	3.36577	14.9664	-0.982103
GLYMA_14G016300	29.7011	26.0582	28.0522	28.5267	29.3477	22.2411	117.911	97.2226	104.626	64.5278	131.343	275.668	26.3093	26.5822	25.1024	25.0338	28.5025	30.4274	60.0921	82.8967	50.9	42.1247	41.3313	43.0519	27.1845	27.0377	24.143	28.1828	24.7937	28.733	87.7753	124.128	138.011	83.514	88.6601	98.0756	119.87	138.385	180.431	22.7973	23.7252	25.4101	55.9909	41.5021	40.3132	62.3892	57.4183	63.2863	0.00761476
GLYMA_01G231000	5.46738	1.89979	3.31602	1.3701	0.976204	2.39873	5.05275	5.43355	17.5188	20.7596	45.7819	35.9623	4.10171	3.9617	2.12681	0.759354	2.08248	3.72484	0.815547	3.75218	1.26477	1.11533	0.343185	3.14668	4.26538	4.5876	2.49158	6.40309	3.08015	6.87579	4.45506	6.85593	19.2558	6.73377	7.19385	13.6105	55.0101	52.0493	97.6953	4.85597	3.0433	3.37018	0.484341	0.668845	1.28394	8.77789	0.676964	2.73529	-1.08375
GLYMA_06G089800	6.26234	6.65939	5.79789	6.10475	5.88867	5.80293	24.1262	23.7856	25.4234	26.7845	36.9699	48.6827	6.76603	8.01928	6.54904	5.01532	6.32699	7.13206	21.4004	36.4488	19.6935	23.6228	20.6031	18.4206	4.88213	5.22677	5.26488	3.56832	5.29366	5.24234	21.0613	26.1399	25.7602	23.9169	20.9767	23.2068	21.4095	26.6524	26.0818	4.89761	4.67063	4.55904	21.2724	15.0011	17.7743	24.0672	18.1371	21.832	-0.00116108
GLYMA_08G177200	16.1941	11.8848	12.1817	7.59155	7.3178	5.25212	27.2226	33.6677	53.2635	36.1395	65.3755	159.936	7.01507	7.98891	8.10972	8.48537	5.19198	6.0209	18.9986	32.1432	22.8614	33.8235	27.3714	35.0851	13.0695	9.79772	11.084	13.3784	6.66602	10.2466	33.195	35.4227	28.7676	24.8268	26.4994	34.4714	56.8861	46.9114	64.8917	10.1261	10.2367	10.0397	16.1598	18.5812	16.462	37.6547	12.8528	41.3936	-0.926575
GLYMA_03G042700	1.71515	1.51153	1.67952	1.90085	1.24978	1.77133	17.4229	19.0865	21.3091	12.7181	25.6601	40.5655	1.90048	1.45479	1.61695	1.26875	2.65739	1.68152	6.4482	8.47194	7.10598	5.92335	3.74077	5.12344	0.623327	0.92655	0.931719	2.03082	1.25183	1.47498	15.4298	15.3825	15.9136	9.38368	15.8354	13.1646	9.25266	11.1832	12.8649	0.703721	1.01697	1.24686	7.46823	5.06307	4.0453	8.81929	6.19406	11.7791	0.0805983
GLYMA_04G226700	10.0191	10.3432	10.6453	11.1072	10.7056	10.6542	28.8813	29.1388	28.7232	24.3698	37.8118	47.6636	9.35612	9.53634	10.6125	10.5005	12.3981	11.9539	13.564	19.6218	11.9688	15.1863	15.6033	14.2548	8.02641	8.40868	9.04671	7.9201	8.59066	8.42021	18.439	21.2903	28.9833	19.397	19.4332	23.5872	37.904	34.8362	42.1729	7.72626	6.56351	8.27194	10.0194	8.35373	4.17114	10.1428	5.95633	6.99676	0.138879
GLYMA_07G076600	4.04077	4.60713	4.61218	6.19208	5.68689	5.42047	57.8185	99.5044	85.7752	33.0103	57.8073	211.137	3.26245	3.4936	3.61211	7.98599	5.83888	5.903	33.7418	62.8381	40.7812	30.2441	35.8455	51.4015	2.14937	4.14929	1.75775	2.52676	1.41928	1.48386	41.9593	56.2131	44.7338	21.7732	27.5161	44.2438	20.8982	23.1259	30.0397	2.34502	2.19809	1.43645	28.2464	15.5038	22.7956	42.424	20.1645	51.056	0.455381
GLYMA_11G194600	6.2026	6.14954	6.45774	5.58063	4.25154	4.91756	0.662009	0.429932	0.649179	0.255992	2.3199	1.29343	4.68601	6.37904	3.97765	2.36696	1.90128	1.74741	0.747968	1.00666	0.377909	0.120343	0.246861	0.194013	10.7073	5.86379	7.70668	3.78566	4.02406	6.01023	0.510124	0.512889	0.178724	0.555607	0.728291	0.537508	23.742	22.1536	22.8957	2.95659	3.07727	4.25456	0.37627	0.453623	0	0.132156	0.43826	0.393511	-0.277023
GLYMA_06G295400	4.38484	2.68975	4.60027	3.09946	2.65498	2.32562	7.16485	7.55909	12.1239	9.45647	11.8775	9.39052	2.64371	2.5325	3.37484	2.15021	4.43739	3.28982	6.92797	15.2817	7.18668	8.54774	6.33764	11.0409	2.79711	3.06295	2.97546	2.98046	2.39825	3.60033	4.4662	5.70586	5.16191	5.55932	7.21652	4.82979	14.6441	14.0563	17.9318	1.76149	2.05535	2.14719	6.54729	4.62304	2.56075	7.08726	10.1679	12.1652	-0.457039
GLYMA_11G096700	14.4943	13.752	14.109	12.2025	9.14233	11.7582	31.156	38.1292	62.0572	50.5641	94.474	118.362	14.2032	17.8301	13.3455	11.2661	13.0236	12.2366	17.2714	45.3916	14.8767	12.9611	12.9344	14.1589	15.9977	11.4319	11.1792	11.5862	10.7871	13.2774	22.355	44.0337	16.1274	27.8316	29.4242	31.6114	79.9348	58.7173	64.4675	10.2091	13.9512	9.67766	11.9262	9.22585	2.94952	18.062	9.84119	18.4499	-0.281276
GLYMA_11G180500	18.9769	13.6461	17.2473	12.2175	12.7201	7.81246	22.2967	25.7225	37.4269	19.9145	25.2303	44.3359	11.0004	10.6536	10.4642	9.77049	9.64267	10.2616	16.8614	22.2904	18.1962	19.4345	13.622	24.8738	16.6231	17.0209	13.7913	23.7836	13.2052	24.9118	27.8313	27.8424	27.9353	20.2301	20.1036	21.6329	65.6319	67.099	90.7798	11.8983	10.0691	13.5859	18.8369	17.3696	21.629	24.8436	18.5383	36.0079	-0.533534
GLYMA_19G125300	10.2069	9.62749	9.20887	5.4659	7.00435	4.9141	15.2155	14.2559	16.7904	8.31388	12.9503	22.0561	9.08793	8.67463	6.08118	6.47726	6.80523	5.69255	8.61755	12.5526	8.39206	6.91482	5.2791	6.49485	8.40966	5.66941	5.73116	5.03138	5.60098	3.49098	9.29341	10.29	10.314	9.69491	9.72924	12.9295	30.385	24.6552	27.1992	4.33826	5.62519	5.051	8.6481	5.19238	4.92836	13.8666	1.21653	6.48835	-0.671086
GLYMA_10G230600	5.13083	3.92651	5.20458	2.3534	1.84412	3.21582	22.1966	27.8021	33.1538	16.8312	46.0326	54.8221	4.31286	5.05585	2.42887	1.97948	3.16767	2.33399	8.67847	28.7543	4.82594	3.45777	4.90758	7.08115	6.53522	6.56427	5.56717	3.35137	2.6227	4.49228	15.2363	18.689	10.9644	13.8068	11.728	13.5359	23.5046	21.3303	26.9116	1.74377	2.09826	3.04977	10.0645	6.72507	2.15161	14.9836	7.63864	16.578	-0.862686
GLYMA_02G296600	25.3169	23.958	26.1136	22.3626	25.6106	20.8206	120.665	95.9877	98.1903	55.272	121.798	282.838	22.5564	23.0175	23.3575	21.562	24.5742	26.4224	45.1499	63.4357	34.0464	23.5261	26.8808	26.8741	23.1727	26.5903	25.8863	29.0962	25.4662	24.0803	88.231	125.813	131.088	73.8113	90.7548	104.276	109.035	110.084	154.121	20.6109	22.0798	24.8315	43.1819	27.4533	23.543	52.5369	30.1166	53.0271	-0.0598348
GLYMA_13G067900	3.24268	1.52582	2.12861	1.14271	1.38166	1.41712	6.85643	5.43815	5.9692	5.02025	6.69893	17.8101	1.10306	0.649547	0.992771	1.87654	1.15791	1.29069	4.15677	3.4208	1.91139	1.08527	1.69618	1.49969	1.61338	1.0792	0.708086	2.47107	1.08005	2.35517	3.74098	6.1671	4.41317	3.74415	3.98351	3.75916	9.06283	8.47626	10.4772	0.675012	0.934715	0.655869	1.75947	0.708372	1.23743	2.64846	1.7984	1.81662	-0.731038
GLYMA_04G136200	1.50839	0.948862	1.18493	1.36861	0.768293	1.19806	6.42923	9.04606	10.6649	4.67406	19.379	60.387	0.374911	0.710301	1.04914	0.730434	0.800082	1.18634	3.4623	10.8053	3.43385	2.32108	6.17061	3.66714	0.695631	1.64504	0.387157	1.4603	0.443503	1.68085	6.59964	7.18329	6.8942	3.89078	4.31752	5.74632	16.2815	15.2277	22.7792	0.404224	1.10019	0.561086	4.12855	2.7361	4.61714	8.3605	2.55464	7.81744	-0.0493438
GLYMA_02G242900	4.24651	2.17026	3.26978	3.66087	2.02074	2.71701	14.2975	27.69	26.4784	14.7459	21.0161	37.9152	2.54138	2.93847	2.92834	2.50927	2.86592	3.64995	19.091	36.5215	27.8494	8.74608	10.8975	10.1835	2.14389	3.19774	1.65954	3.70914	1.7408	3.64002	22.2656	19.965	18.5695	12.8847	12.7114	16.1217	20.9286	38.8625	45.2011	2.13565	1.61623	2.62321	34.1206	10.3898	13.2453	30.5926	17.9311	37.7613	-0.128828
GLYMA_U040600	10.9398	10.4752	10.9193	14.6931	16.8374	10.2095	71.8549	86.0417	85.9335	55.4138	81.2732	185.714	9.59058	9.35695	9.36983	15.0543	16.4824	13.8941	43.5028	58.9267	40.8806	47.3049	49.5987	37.196	12.9949	11.8322	10.7683	12.7029	11.4867	10.0164	43.8545	48.931	43.9933	36.1326	40.9368	40.7124	41.8773	44.5563	55.6056	9.12846	10.2395	8.89463	33.1273	21.2253	18.2124	47.8966	18.5543	40.0604	0.439489
GLYMA_02G035200	4.35818	2.29679	4.3685	2.56106	2.37691	1.94077	29.8853	26.4377	28.9112	16.6363	31.3581	62.7888	3.0516	2.10855	2.28556	2.93772	2.61002	3.39775	7.09901	22.7248	7.33956	5.41436	6.53629	10.3342	4.50748	7.75823	4.96789	8.37904	4.75658	8.46966	25.3254	33.583	43.2089	20.8202	19.3468	25.8113	36.0082	39.0807	54.7874	6.42555	6.17146	6.24332	11.1129	6.99496	9.80063	15.9012	10.5263	16.3818	-0.606515
GLYMA_20G167300	3.71846	3.43662	2.61354	3.4853	2.69264	2.94004	4.27332	3.2391	4.27781	4.73071	4.91507	4.69781	2.61874	3.25124	3.22551	2.8097	3.39829	3.41563	5.07966	4.77793	5.1118	3.64539	4.17632	4.07509	1.91107	1.78452	1.61847	2.40168	1.45799	2.64074	1.99605	2.77354	1.83868	2.12517	1.64309	2.0188	13.034	10.1373	12.7928	1.19785	1.86604	1.74581	2.60455	1.97984	1.80527	2.66884	1.83689	2.10852	-0.0270338
GLYMA_09G061900	13.2576	12.2344	14.9878	12.8348	11.8852	12.9864	21.0409	25.7015	30.967	21.5905	36.4046	60.2553	11.8355	10.7667	12.0826	11.9236	9.54174	10.4346	12.8986	23.3329	16.4005	12.4294	11.4456	15.6631	11.5901	12.2617	10.767	15.4349	12.1211	11.6561	23.2199	24.1999	12.4942	10.1392	12.966	21.8183	49.971	44.6668	59.612	8.97984	9.54607	11.2181	16.2162	8.44407	10.7468	14.2257	4.30466	23.383	-0.0283586
GLYMA_16G026400	3.43116	2.33596	2.92918	1.32092	1.81537	2.38805	6.17246	15.0323	12.1057	9.31527	21.0088	23.698	3.04763	3.01473	2.98492	2.09374	2.17561	1.57495	3.21348	11.5624	3.13205	2.38437	2.83875	3.61789	2.83153	3.19518	3.20287	2.52961	2.51248	1.72201	7.13447	8.8898	4.09655	7.33888	6.34372	8.11408	12.0824	14.0493	14.0609	1.48302	2.01194	1.18667	4.09299	3.01192	1.42084	6.33216	2.1188	5.23601	-0.576451
GLYMA_20G186200	1.00169	0.568504	0.456391	0.834633	0.409733	0.384541	4.9989	6.4574	6.44525	1.2678	6.75097	23.5068	0.123773	0.351748	0.36368	0.259695	0.328707	0.872329	1.51659	1.1445	0.299455	0.357598	0.117368	0.922415	0.357242	0.678867	0.639081	0.539957	0.128116	1.16086	1.67908	4.12666	0.902834	0.812793	0.911207	1.64284	11.2219	10.1718	13.2803	0.177934	0.133816	0.345775	0.298156	0.0980321	0.197595	0.471243	1.04183	0.643124	-0.244722
GLYMA_07G087200	2.7642	1.50322	3.49067	2.29138	1.07246	2.58819	9.19024	15.2431	19.0935	6.99712	11.4395	32.5443	1.11076	1.44679	1.49587	2.62186	1.79757	1.53772	10.7355	16.7194	15.9561	16.0056	9.67695	21.0504	2.25418	4.34073	1.93563	5.82992	3.44919	3.90665	14.5974	12.7828	10.366	7.60754	7.89621	8.67692	26.866	24.9832	28.7936	3.66766	2.77705	3.49092	13.2949	12.1241	10.0853	16.5636	13.0504	29.9068	-0.299165
GLYMA_06G036800	9.24768	7.63083	7.40848	9.00838	6.10571	9.92474	1.01055	1.81118	2.9729	3.87513	7.33993	5.02699	7.04529	10.0566	8.25519	8.97726	8.52215	8.29182	0.366996	2.83949	0.505909	0.0557666	0.137274	0.67429	7.38172	6.17562	5.11604	8.06965	6.92618	7.90281	0.472782	2.04764	0.786795	0.831818	1.95388	1.95706	38.9574	28.6551	33.0687	5.44563	6.71265	6.84147	0.387473	0.343977	0.154072	1.75558	0.270786	4.46763	0.119677
GLYMA_08G074200	9.06561	3.00691	6.77037	4.33706	6.43009	3.58569	8.06075	7.19851	12.3858	7.51028	11.8651	11.9688	3.73397	1.55421	3.04762	3.02694	3.32423	2.962	4.94812	7.63304	8.76015	3.82482	4.50637	5.85004	6.36835	6.08192	2.92116	11.3532	4.62626	9.79598	5.62824	7.65217	5.09775	8.35916	8.37169	7.25892	29.4752	30.4273	38.0338	4.3919	2.99713	4.38588	5.65577	4.03284	4.60624	8.40058	5.79388	11.2241	-0.318342
GLYMA_01G193600	8.46505	8.81034	7.70876	9.03055	9.60461	5.26631	24.1073	26.8967	26.0884	17.3246	24.0633	47.1111	6.91139	9.17063	9.96609	9.33886	9.81352	11.2906	18.43	24.211	15.45	14.2741	15.2822	9.62298	9.03284	9.04623	7.30313	8.09053	8.98395	7.72024	20.3926	30.3963	28.2333	13.7923	16.0289	17.231	30.9338	37.4389	39.6933	7.85168	8.60839	7.42176	18.9868	18.4932	13.6784	22.7363	25.6879	19.4655	0.00676154
GLYMA_17G065100	15.0646	13.1698	15.2423	10.8427	9.05933	13.0968	27.0119	19.1555	54.1492	75.3454	195.032	121.696	13.2228	14.7693	10.5153	20.2486	10.9672	10.4915	6.45407	16.225	4.44055	2.05268	1.40356	2.97834	9.86867	9.00598	11.0461	5.76841	9.39688	8.58572	23.7832	19.3809	73.5193	32.7076	36.1775	52.1717	42.0754	37.3556	42.0731	6.55381	9.1322	6.20254	4.84916	5.0176	1.13423	17.6828	2.71328	4.02725	-0.321892
GLYMA_13G112000	10.7349	8.14938	8.87183	14.2563	11.0926	7.67835	13.641	21.4409	28.2448	12.4844	18.986	21.9608	11.0955	11.6565	10.3974	8.81752	10.4476	11.0452	11.6055	22.0902	11.6813	4.73614	7.65361	11.3366	8.60054	8.51069	6.48275	11.9417	8.48404	10.3823	19.9937	23.5393	18.4704	11.9924	15.4769	12.2494	40.9607	61.3505	56.9642	9.44445	8.95172	9.04551	13.9165	15.7836	12.6189	27.8979	17.1455	36.4117	0.324183
GLYMA_03G120700	25.9114	23.9537	23.8932	16.5799	17.679	11.7906	62.5315	65.3642	65.3463	43.0166	51.9819	94.5541	22.4109	22.5071	19.2139	17.5825	16.4034	17.5533	47.6568	59.9983	41.3257	49.6464	35.4387	31.9436	19.287	22.9636	25.0991	18.874	19.6079	18.0679	46.6049	51.8936	38.8495	31.5868	32.0164	43.3973	73.139	73.3169	78.986	11.8046	18.3282	15.1025	34.3403	26.4344	22.143	40.2993	10.1346	39.2655	-0.608583
GLYMA_12G054100	2.94714	1.25762	2.48961	2.29578	2.55553	2.43149	55.0998	52.5746	53.7684	41.391	83.374	97.5611	2.76849	1.7904	2.68545	1.4801	3.31384	3.56464	12.7883	46.8913	15.5214	5.30672	6.09604	7.29064	1.78635	2.68649	1.97925	4.15162	1.7359	3.91786	53.9275	53.1305	65.585	49.2632	63.4957	46.6392	12.9637	24.7434	25.5093	1.46377	1.81314	1.64536	22.7643	16.4138	9.43433	59.5943	28.2699	53.9816	0.197627
GLYMA_15G052700	22.6364	11.3178	20.6664	20.888	27.1348	12.4194	36.5223	44.1365	74.0651	32.0881	87.1581	34.555	21.988	18.8786	16.8937	8.02866	12.9993	10.9908	12.8029	36.2973	22.2282	3.77118	7.34909	6.24263	36.8333	37.032	32.0936	25.9718	17.4516	32.3714	21.8706	55.7236	6.30077	34.4395	27.5843	20.6682	59.2033	54.3379	65.8034	10.8483	14.6581	12.9825	19.6987	9.2768	2.29467	7.19812	4.35992	14.7537	0.220819
GLYMA_07G266500	4.76622	4.71574	5.83398	5.22545	4.71537	5.12948	1.99028	2.07049	2.8777	2.14876	4.387	2.08575	5.25744	5.471	4.98439	4.64603	6.04831	6.50585	1.06691	2.4982	1.66046	1.07748	1.1788	0.741878	5.10172	6.1791	5.96406	4.88648	4.67789	5.49332	2.37152	2.75233	1.25015	3.58744	3.08875	2.96487	23.1271	23.6996	31.0772	5.31945	5.22203	5.08719	1.21655	1.41537	0.702872	1.52837	1.18081	1.96349	0.0504834
GLYMA_01G204400	0.274716	0.39774	0.325108	0.473291	0.401323	0.188324	23.9828	14.7883	20.7616	23.2958	30.7803	35.3137	0.363698	2.98591	0.514533	2.54365	0.281715	0.447555	2.76603	10.7005	2.29758	0.42031	0.632272	1.97637	0.0874774	0.975235	0.250385	0.132218	0.125486	0.131196	18.5933	30.4984	37.0887	29.8541	37.0835	40.7644	15.8408	15.0248	12.0268	0.130711	0.830108	0.169339	1.46018	3.69677	2.64504	19.5398	2.77789	28.0603	0.153571
GLYMA_01G179600	81.891	53.4682	74.8881	67.0325	114.856	67.814	7.52298	5.04394	9.25882	10.6783	8.82205	14.2933	61.9804	68.1519	73.0163	68.5823	73.7844	107.313	17.1029	8.52383	18.3256	14.3538	15.6779	6.94224	5.90624	9.11292	17.2979	35.0568	53.6451	32.5528	16.2969	13.7932	31.0673	11.7999	11.7521	14.4137	7.1671	6.74726	10.6871	57.8108	46.4341	50.6821	11.5101	19.9006	29.125	13.1616	39.8382	14.3116	0.321751
GLYMA_15G077100	4.79174	3.31651	3.02553	3.20331	3.65181	2.72001	8.74193	7.52061	12.0479	5.7689	8.52845	9.40257	3.21919	2.62201	3.44762	2.11468	2.66665	2.30214	3.50845	6.14561	4.87688	1.98183	2.73877	4.20401	4.46118	3.99334	3.23113	5.08588	3.76812	5.27447	25.5086	23.3558	32.6858	17.1513	21.0969	20.5322	26.2344	25.1535	32.5137	4.96304	3.35029	3.90826	11.0522	10.2583	10.7587	11.4928	7.00633	12.5345	-0.146761
GLYMA_02G016100	25.6373	24.3853	26.7141	16.1168	14.1812	12.5649	11.2594	12.8299	15.0131	8.34616	17.2519	23.3311	14.6403	19.0458	13.4307	15.9495	14.0524	13.7064	6.8855	13.5737	5.89005	6.37338	4.71129	3.65641	35.8863	40.4763	33.589	18.4956	12.4797	26.4536	9.43606	13.5532	5.9691	6.19905	6.76675	5.97176	55.3803	47.6469	54.2529	9.07099	12.283	12.4919	10.5322	6.02076	4.75903	12.3166	4.64672	11.4529	-0.768076
GLYMA_03G253200	4.67803	3.63146	4.50916	4.17394	2.31839	4.63294	26.6754	32.8898	35.6015	18.8963	36.7587	78.6285	3.53588	3.25242	2.96123	3.46749	3.8786	3.12147	14.5824	30.9831	13.2039	13.1915	10.3138	20.1213	6.73894	8.12278	7.11754	8.46707	6.81597	6.29427	23.7228	27.4917	22.8233	17.1306	20.4568	23.1824	29.0039	30.3877	37.7762	6.21577	4.48762	4.72422	20.6458	8.79729	6.13563	22.0468	6.7936	25.7795	-0.126619
GLYMA_13G110700	15.5975	14.9395	14.8989	17.7634	19.5261	17.2911	11.789	13.3224	13.9869	13.905	20.7496	24.5762	14.4522	16.984	16.137	15.4337	17.8812	17.3722	14.142	17.6996	16.4783	12.9986	13.7658	12.1457	13.0867	14.6864	13.7185	15.0827	14.2341	15.7522	11.6741	11.9733	9.71908	8.17849	8.71031	11.4509	48.1039	46.5065	53.8078	13.2043	11.6976	12.3677	14.3755	7.08988	11.5567	17.6828	14.9603	16.7297	0.33651
GLYMA_19G016100	3.77787	1.56874	2.06467	2.12846	1.66932	2.19055	3.42469	4.07605	4.72542	2.58999	4.94956	13.5083	0.756407	0.972445	0.926055	1.07693	1.85635	1.00636	1.71211	3.09975	1.53593	1.49854	1.19116	1.0947	1.57891	1.42242	0.948496	2.76948	1.23034	2.98194	3.48149	5.46548	4.24239	2.66098	2.29705	3.58564	10.9677	10.5812	16.0798	1.3107	0.846989	1.13203	1.52926	0.898645	2.02696	2.53703	2.91815	2.14379	-0.229802
GLYMA_17G030700	5.77872	6.11209	5.86342	3.21028	4.03212	3.36856	9.47577	10.5898	12.038	11.29	23.5614	38.5465	5.71078	5.18279	4.45898	6.17957	4.69304	5.14665	5.56822	9.79413	7.02905	6.12663	6.90157	5.27341	8.45031	6.41778	7.15513	7.18646	5.93181	6.41781	7.38142	9.0555	11.7976	7.69534	7.01193	9.80617	31.0892	35.8696	47.0989	5.25306	7.10243	5.20867	3.79991	3.17882	2.19952	8.9961	5.2383	3.98974	-0.672015
GLYMA_17G047700	1.74561	1.38582	2.86201	3.12587	2.44621	3.04349	8.20055	3.71055	6.8222	5.63385	6.48991	10.0827	2.24683	1.39056	1.76048	2.04282	2.08843	2.05103	1.17716	1.69984	0.688552	0.727036	0.213055	0.376749	1.26456	1.51166	2.1346	2.54844	2.32566	2.01002	8.77144	11.1685	16.6974	9.07398	12.3065	14.0827	14.7389	19.09	20.0132	2.5194	1.78137	2.5421	0.432989	0.889777	1.96084	2.5473	0.630405	0.976412	0.600504
GLYMA_08G053500	3.47575	3.3047	3.48784	1.84639	1.26213	2.44166	11.2177	10.9681	14.4912	15.8278	14.7109	11.7973	3.39452	2.58646	2.27668	3.05791	2.57218	3.08336	11.5986	15.7251	14.506	18.2926	14.9571	15.8797	3.15489	3.39983	3.5435	3.66188	3.55181	4.83144	13.2225	15.4329	11.8261	12.2662	9.49353	13.6309	27.3401	26.3729	34.8511	2.66538	4.94645	3.36285	10.3546	10.3451	8.24646	12.3621	9.73123	17.8819	-0.806998
GLYMA_12G117000	36.9409	22.6566	32.7946	21.3211	20.806	17.9229	51.1776	51.2602	68.7674	60.3845	62.6482	73.3924	20.1186	18.8366	18.834	15.216	16.7278	19.4552	21.5279	36.0461	34.1289	25.1427	31.0785	22.6207	24.4593	22.4798	22.2736	36.0763	20.8729	23.443	45.8048	44.0855	35.3526	51.7322	40.8168	58.375	116.312	119.258	177.415	21.2881	19.8795	25.0467	26.3169	36.5754	23.9764	22.7419	8.66411	20.8852	-0.54699
GLYMA_09G072000	7.22968	4.13124	3.66354	2.31886	3.10232	1.10722	3.90933	4.68168	8.40771	2.14158	5.61245	14.0889	2.41549	3.4135	2.01674	1.37087	1.69573	1.55487	3.31271	3.79468	2.82619	2.95164	3.37939	3.8179	1.71436	1.99812	1.30853	3.10942	1.51654	2.95682	3.62596	4.68079	4.17967	3.94925	1.92402	5.25585	18.1752	23.4224	33.4743	2.51896	1.49839	1.86675	2.81393	1.78769	2.40219	6.18126	0.444411	4.54524	-1.13484
GLYMA_01G185800	18.2365	23.7474	24.735	17.7917	18.4997	14.341	124.267	136.77	118.218	125.168	136.535	155.947	22.8041	21.2887	22.0108	21.6958	21.2276	19.4062	149.07	149.369	129.524	109.605	104.72	118.405	12.9528	17.4833	16.0315	13.6833	18.0671	15.4873	141.242	137.244	137.683	109.155	107.641	114.465	48.1993	58.6625	56.3982	12.13	13.8625	10.8905	143.11	92.8738	110.58	134.38	144.754	123.283	-0.327298
GLYMA_11G214500	11.3233	7.00842	9.50013	9.06159	7.23122	5.60556	53.9781	77.2716	73.4681	48.1555	46.7798	124.091	4.45396	6.18099	7.89108	8.83915	8.41929	8.85449	63.54	126.129	73.3374	33.9816	52.2551	39.7998	4.32945	4.97914	3.72057	12.8091	7.78159	9.6093	53.3658	58.395	57.2958	36.537	37.5619	49.0448	39.4324	60.2967	77.4246	7.06565	4.41663	5.61703	72.4385	33.0634	39.3564	80.5756	69.2493	82.2525	-0.27191
GLYMA_U008800	6.60076	7.07995	7.40472	7.02568	7.37499	6.65171	7.40282	5.48482	6.10658	4.87338	6.4615	8.6465	6.28708	7.48487	6.51832	8.08114	6.59971	7.01434	5.63586	5.85635	5.27584	4.36924	5.47832	3.40326	1.71653	2.32994	1.37453	2.71801	1.46569	2.60505	4.89836	8.53007	12.6497	6.52067	6.88019	6.32754	12.6872	14.0768	19.0986	2.04581	1.50029	1.66143	2.18305	1.07666	1.49197	2.94718	1.78784	2.20727	0.0693781
GLYMA_10G114600	46.239	38.07	32.3097	36.7446	78.758	31.7217	21.4797	13.2437	29.1875	24.0827	21.1018	52.6497	24.1785	29.3635	42.1709	21.2105	25.6509	53.454	82.8084	17.1584	68.1505	48.2619	40.0661	38.7784	1.45028	2.54774	2.18318	9.06044	12.0819	11.9872	31.1371	14.4853	34.7643	32.96	37.6496	27.0069	2.38207	1.95369	1.31985	18.5885	13.1668	15.3787	23.5269	31.166	60.2756	31.5919	68.0895	36.2463	0.407151
GLYMA_17G069600	26.0796	19.352	23.6063	14.0163	12.972	11.9546	15.6114	10.7207	14.9783	12.7416	18.6101	25.8687	17.784	14.8364	14.1258	17.4747	15.2797	15.4853	7.92661	10.3004	7.97372	6.77114	7.98661	4.88082	25.1429	19.3228	16.891	22.3857	14.9868	13.9617	9.3198	14.429	10.6603	11.2144	11.4265	11.2166	60.9939	66.8719	80.505	15.4489	17.1561	17.7257	5.49632	4.46212	2.6682	6.84003	1.73877	6.62636	-0.752144
GLYMA_10G272000	0.450736	0.274086	0.326717	0.592998	0.793817	0.432586	1.92656	3.16176	3.42102	3.10912	3.10196	2.23155	0.55695	0.307763	0.500034	0.900771	0.439108	0.280377	1.91198	4.68179	2.02122	1.93093	2.27754	2.82114	0.200938	0.458211	0.239643	1.34138	0.52845	1.23056	1.9938	1.66172	1.85204	1.42866	1.97323	1.87377	6.26557	5.95202	7.69022	0.450372	0.727588	0.632088	4.38826	1.6542	1.40779	2.06158	4.06944	5.55762	0.85843
GLYMA_03G185600	31.9028	38.157	35.2045	49.1676	58.5232	53.7106	9.36867	9.09173	13.3243	13.4594	8.47578	28.1194	25.3845	33.7909	37.8079	39.9164	50.891	64.9804	17.3148	12.4823	18.5315	36.43	25.0147	25.2699	2.69361	7.70456	7.59568	14.8979	25.8172	10.8327	28.259	22.4406	36.5197	8.85225	9.1607	10.1543	4.47953	4.56324	4.43581	23.7319	21.4651	23.4065	22.3811	17.0172	52.9732	22.9509	26.6891	20.8466	0.687904
GLYMA_17G048900	11.7993	11.1269	11.9434	12.6981	15.4904	11.8105	15.1916	18.8284	19.1613	17.4077	29.4325	44.7686	11.5535	11.1093	11.8999	10.7912	14.3022	13.6087	21.4158	25.9405	24.3156	11.3706	16.4334	13.5403	8.33662	11.3927	10.802	14.7141	12.7047	12.8526	20.0831	18.2434	17.8463	15.8775	17.4228	17.0389	52.1265	59.7498	79.1117	11.68	12.1418	12.9625	25.467	14.6117	19.198	25.5729	25.5148	26.6183	0.269425
GLYMA_19G196400	3.69657	2.06697	3.23385	1.88662	0.434499	2.23262	0.993948	0.517274	1.26348	0.322664	0.869671	1.8538	2.03445	1.11903	1.31768	1.89332	1.33984	1.12328	0.29115	0.744756	0.238167	0	0.373385	0.27511	2.48611	3.52751	1.8637	3.50714	1.2567	0.958781	0.667714	1.45455	0.633577	0.16161	0.760949	0.580714	13.2236	14.3531	13.679	2.51192	1.95119	2.26881	0.158089	0.0389841	0.261923	0.416439	0	0.232499	-0.899491
GLYMA_02G054900	2.7298	1.58932	2.94701	1.33722	1.05589	1.56078	8.18561	6.59948	17.0409	6.24843	8.54555	9.20167	2.15302	1.07642	2.69448	0.564672	3.45451	1.98708	12.5082	14.9313	16.8569	9.12322	7.31572	10.279	1.16516	3.21462	1.11167	3.65263	1.60952	1.42387	11.3584	6.79762	9.23806	7.29014	7.72705	7.54116	13.1571	18.4904	21.5231	1.22516	1.29318	0.814495	23.6269	9.66313	21.6731	22.846	17.9548	34.0698	-0.797121
GLYMA_06G138100	13.6514	11.7309	12.3052	10.7968	9.57768	10.3985	34.2953	35.4225	35.2377	25.3968	49.8383	76.773	9.88644	9.70626	8.95732	10.8602	10.4362	9.84738	20.5281	28.0285	16.9021	23.1197	19.4823	14.8204	11.9837	10.8217	11.4992	10.436	10.8688	8.84324	25.8709	42.7102	39.7587	28.2297	28.2171	36.6458	33.2788	30.6635	35.2561	8.74209	9.20092	9.89137	15.1714	15.0403	12.4371	18.8875	16.0078	15.5399	-0.218721
GLYMA_09G071600	16.5248	12.3526	15.3426	28.7784	28.7053	17.9089	54.3464	74.8866	86.6387	62.1211	89.111	108.406	18.2336	14.6127	19.1175	19.4123	16.71	24.012	37.4336	55.2382	35.3158	24.0429	30.0729	31.1981	8.56773	15.3628	8.27924	17.2664	17.5777	15.4855	56.1399	82.0518	50.991	44.6928	58.6868	61.9253	49.4902	69.1089	66.262	11.1973	13.7516	12.4037	35.6515	32.7547	22.358	67.1025	40.8607	83.46	0.8429
GLYMA_10G070200	53.8853	41.0699	40.8258	82.2027	128.992	52.4681	206.475	185.177	258.115	279.473	199.796	312.998	40.0482	37.5396	51.719	44.0635	70.0699	73.4407	326.48	291.521	401.965	245.583	258.195	201.436	11.8503	21.5758	16.0089	49.3658	74.5323	56.219	236.281	244.793	312.299	372.213	325.64	282.105	11.2714	14.994	10.5493	58.6404	48.7448	57.3833	328.276	453.286	433.797	285.851	572.293	319.435	1.02987
GLYMA_16G156200	5.036	3.4353	4.3982	3.48869	5.61202	4.1162	6.8245	7.04207	7.75798	7.38952	11.2943	10.5998	4.97191	5.53306	4.68823	3.64666	4.38399	3.90142	3.79212	4.86804	3.73966	3.8031	3.46503	5.21555	2.79089	3.82871	4.10451	2.0509	3.83396	2.91381	3.34984	5.50538	2.5123	5.82359	4.1532	5.32601	8.26261	8.58242	9.0811	1.95072	1.94067	1.98494	2.89982	2.82649	0.955205	4.03181	1.37901	3.16953	0.111157
GLYMA_05G119200	5.60381	2.5557	5.2225	3.50194	3.56565	3.2269	4.98463	4.28823	9.07776	5.46127	5.18637	6.45045	2.76973	2.07713	2.43017	2.23978	4.48234	2.67245	3.07193	4.29275	4.25796	1.70046	1.23112	2.74143	5.87073	6.01324	3.03897	11.4536	2.74746	8.11786	4.10961	3.21369	2.00546	4.61812	3.05858	2.99973	30.4665	39.3514	45.4297	3.60843	1.87155	4.53374	3.82249	1.78239	2.94779	5.41908	1.53805	10.4666	-0.303016
GLYMA_11G181200	3.69991	2.11681	2.59538	3.10773	2.91565	3.12138	11.6505	10.69	14.5006	11.1784	18.3394	22.011	2.30433	2.3575	2.37729	2.41742	3.27401	2.81501	7.3216	11.6223	6.0954	2.92931	3.97683	5.10894	2.95965	4.2129	2.66515	5.83049	3.11663	3.59094	12.7471	13.2004	12.7348	7.9065	11.6036	11.7923	14.5631	15.3941	17.1207	2.91514	1.92661	2.44622	8.47434	5.29278	3.92394	9.12423	4.43956	13.6713	0.195439
GLYMA_10G119400	6.35196	3.2799	4.97475	11.7682	12.9729	5.38239	1.16105	1.46829	2.43648	0.661475	3.45839	1.79134	5.9818	9.03897	8.10897	7.57822	7.83304	16.4216	6.06053	5.82004	9.86518	3.76741	5.7998	6.62324	4.18931	3.63281	1.04734	12.3253	8.54837	6.40621	5.70935	2.68194	3.65013	1.98785	2.1714	2.10625	0.786519	0.658451	0.786394	5.69073	5.03499	6.33163	26.5753	9.71323	11.5652	32.809	44.8624	21.0892	1.11879
GLYMA_11G043700	0.160944	0.0233019	0.0952336	0.10083	0.0783729	0.0661987	0.106242	0.213265	0.364641	0.232802	0.627468	0.825277	0	0	0.0463759	0.124185	0.188623	0	0.330102	0.238819	0.114558	0.0410403	0.134699	0	0.076874	0.0259705	0.122242	0.180743	0.0980229	0.128104	0.133821	0.215274	0.182851	0.174903	0.366017	0.157119	4.30878	5.22497	6.29645	0.153157	0.179173	0.0744066	0.0570307	0.028127	0.0755911	0.811245	0	0.100649	-0.113355
GLYMA_13G095200	12.8764	9.55509	8.77511	5.38943	6.25239	10.7736	54.3294	42.747	63.9567	70.1571	124.579	207.142	9.55701	7.62193	7.80648	11.6112	7.29821	6.00917	15.6572	33.0082	17.8214	17.8111	12.5727	9.76504	12.2247	10.235	7.52866	9.1459	5.63041	10.4242	26.6043	41.3894	29.8068	34.9763	37.3759	62.8818	50.5416	30.0421	36.7567	5.90559	6.28933	7.43975	8.91753	10.322	0.542742	13.5191	4.66341	7.86893	-0.401055
GLYMA_12G206700	5.86643	3.30305	4.3498	7.54331	5.43124	4.8656	12.3825	20.8253	27.6489	14.0249	23.0308	68.2177	2.75933	4.1681	4.96686	2.19062	2.82227	4.7304	11.438	14.5754	11.367	10.73	12.9412	10.4208	4.03589	6.87178	4.00465	7.15742	3.3193	4.4388	16.8615	18.6481	13.8235	8.08052	8.23538	11.3008	24.8335	24.169	24.871	3.85955	2.25758	3.35946	12.8447	7.79682	15.8344	20.538	14.1239	16.2749	0.473518
GLYMA_05G022100	37.2779	27.874	28.9188	40.9791	59.6672	33.7427	19.0978	14.2242	34.1222	21.208	13.0477	78.6074	27.3704	31.7408	40.7641	24.377	33.267	47.6695	67.2386	18.907	78.9229	47.6241	49.9965	24.1457	2.02868	4.9289	4.98472	16.2694	20.7564	14.9766	4.93442	3.29771	6.90755	4.04658	6.97494	4.74272	3.67157	4.36475	3.22459	21.8421	16.1281	22.46	7.54572	5.94828	12.5838	7.88562	20.3153	8.04105	0.587194
GLYMA_18G045200	19.6943	20.2021	17.0497	20.1058	17.1227	12.8942	147.835	172.137	169.538	123.926	135.006	237.79	22.4551	34.0266	25.8931	15.676	25.8788	24.3856	132.636	211.501	118.785	100.978	126.648	157.575	13.5961	13.9597	11.785	11.9539	23.7103	19.9024	107.341	162.327	91.5226	109.734	132.597	141.213	62.561	76.7227	89.9844	17.2618	15.09	13.9338	147.442	74.5217	92.7981	174.217	173.173	210.006	-0.113197
GLYMA_15G078600	10.7782	13.0565	11.359	12.446	14.8915	13.6495	21.2552	21.4442	28.7543	17.3144	34.129	47.3232	13.7253	16.5167	16.5945	7.61279	9.58131	11.3726	13.1521	20.4117	12.3135	8.99334	12.0497	22.0235	3.37625	4.28627	4.78104	4.11826	4.72428	3.87322	13.1405	17.8022	17.2025	11.2798	13.815	16.8519	26.8918	28.0726	33.0942	6.97436	5.99948	5.33181	11.2714	7.52895	12.1613	12.9599	6.81751	10.4229	0.290876
GLYMA_12G186800	4.09502	4.71381	4.10954	5.04385	3.24553	2.88694	24.1201	25.5276	28.9216	17.4364	15.9265	47.0245	3.87829	4.85741	4.48682	5.2428	5.57321	3.85236	24.4147	34.4284	24.5597	26.8918	25.7677	25.3869	4.45121	4.53983	4.24689	5.05297	5.65783	4.05619	25.1879	35.3536	29.2498	18.8766	20.8101	24.8746	22.3323	27.6871	32.0849	5.36021	3.88343	4.88097	23.983	20.8114	24.0177	29.9612	18.1846	36.1843	-0.138256
GLYMA_11G048300	2.86251	2.7438	2.80344	3.05325	3.06634	2.57347	32.5997	22.6627	19.6125	15.3104	28.5327	54.4683	3.04521	3.17906	3.02603	4.15399	3.44826	3.51294	10.0381	19.9712	9.20404	5.52506	6.79388	3.90781	2.57528	3.24306	2.28287	3.05972	2.32498	3.14175	19.1899	28.2648	23.4392	15.3696	16.0002	21.0442	11.204	15.3925	17.8212	2.44094	2.77398	1.89737	11.5701	5.87504	4.12444	17.2277	9.67751	11.4362	0.119114
GLYMA_14G088300	14.9023	12.4093	14.7094	13.424	13.4172	9.5766	17.0138	20.0571	18.0662	24.5417	25.6444	24.1078	9.37747	7.86312	10.6787	13.0385	10.9923	10.0739	12.2276	10.523	10.204	32.7447	17.1674	41.254	5.09912	4.62653	4.58705	7.24224	6.50195	7.86603	18.5645	22.7449	18.424	28.2855	26.4583	26.948	30.8239	26.4059	42.0017	5.61165	5.28747	4.93546	14.1588	17.271	13.3946	22.3214	6.98686	24.5428	-0.135012
GLYMA_11G137300	26.3627	15.1206	17.4742	14.769	18.4059	12.2335	35.0001	44.2258	53.6295	28.172	49.2412	137.392	12.1063	11.8685	11.7598	13.6914	13.7648	14.6167	27.9807	39.1185	28.4477	31.1558	25.741	26.8163	15.2557	16.4705	13.6312	28.1959	18.1146	22.4092	52.4391	48.9655	60.3178	28.6185	29.4278	40.6389	75.5197	67.8116	91.6921	18.5741	13.5723	17.4483	27.6955	24.3355	36.7883	38.2682	23.226	43.7169	-0.302727
GLYMA_10G169300	2.67157	3.24908	3.48995	2.92898	4.24973	3.9446	11.4902	11.723	13.2696	8.32323	13.9965	21.2135	2.20074	3.12712	2.77723	3.55192	2.61319	2.85494	2.2531	2.77496	1.94547	3.00794	2.16711	2.77949	0.870336	1.34633	2.14152	1.84628	1.22659	1.0992	5.40639	13.8538	10.1874	5.05467	5.74848	5.61739	19.0022	9.63476	14.2482	0.730096	1.37268	0.753727	2.3958	1.40785	1.62154	1.82617	1.12808	1.49935	0.313556
GLYMA_15G003300	12.0756	8.61771	10.242	8.70739	9.02412	7.39565	22.3401	20.0602	29.6332	21.7484	39.2715	32.7064	12.7383	12.5853	10.7195	8.48376	14.0182	11.9071	12.6783	23.4605	13.019	10.3294	7.6107	12.702	8.98315	7.40355	9.23008	13.1964	11.7377	11.5151	21.9615	30.4083	26.8067	23.8073	26.9921	25.9263	34.5966	42.3425	43.4753	9.60418	8.31576	10.0006	15.1229	11.1968	10.7746	16.7064	6.09895	21.8426	-0.227303
GLYMA_03G045400	6.2717	5.56599	5.8976	4.64594	4.85345	4.24594	5.85481	5.44395	5.33811	5.4707	6.71762	12.3992	5.51549	5.17517	4.88916	5.36503	5.07566	4.49876	3.82743	4.90782	5.15183	5.05281	4.22045	5.31684	6.85757	6.54804	5.76774	8.98485	5.52834	8.7265	5.11046	7.43942	5.61682	4.25517	3.66212	3.95766	24.4527	22.2446	27.0044	6.69947	6.90653	7.3323	4.81415	4.23019	3.98458	4.87322	4.23607	4.94679	-0.295901
GLYMA_12G142900	3.05955	1.48999	3.20933	1.30689	0.451475	1.83045	21.5736	14.5581	19.6701	5.68283	13.8612	27.4918	1.30927	1.78288	1.32241	2.14614	1.34464	1.19463	3.05983	6.65514	2.02927	2.5533	2.03686	3.48747	2.87846	3.9047	1.8168	2.23112	0.465853	2.12531	12.6272	16.7415	19.7499	10.9319	12.2442	10.9517	12.4379	10.6973	15.588	1.36753	1.1501	1.75737	2.1683	1.45826	3.20056	3.32321	2.92732	2.95697	-1.02615
GLYMA_20G125500	11.2531	13.4083	17.8989	11.4482	10.7703	16.6865	39.9359	38.7896	54.3214	43.498	84.0239	134.201	5.68933	6.13112	7.46377	6.18757	8.36899	8.09302	19.1204	26.8523	28.1607	20.3581	28.6572	26.7671	14.8579	17.4059	10.5645	24.1364	11.94	23.8933	45.4347	43.6046	60.7374	38.3675	35.5632	57.3285	72.2896	81.4654	123.667	16.0388	13.3741	15.1465	18.2942	20.0295	38.3302	23.847	26.7268	24.3348	-0.0544935
GLYMA_16G039800	4.13611	2.8866	4.89847	3.93725	3.09553	5.75229	8.64053	9.18917	14.6455	12.0059	20.1597	18.4542	4.514	3.2131	3.67179	4.09343	4.0129	4.31374	5.10752	10.9012	5.368	10.6985	7.69019	17.8537	5.41018	5.14748	4.89847	5.00649	5.12114	4.13982	7.6689	10.6671	9.45442	8.66667	10.758	10.6345	56.3602	26.3924	30.9252	4.89443	4.76998	4.80906	5.71332	5.39314	6.0663	7.76778	3.7924	10.5528	0.179241
GLYMA_08G158100	29.5406	28.7376	23.3171	26.6121	25.8844	14.997	152.018	220.467	212.42	120.888	117.185	323.418	16.9944	32.4542	24.4359	46.7522	32.5439	30.7169	174.621	242.154	170.26	170.724	177.628	179.554	15.263	17.5017	14.0023	22.8722	25.4971	18.1954	156.709	194.701	175.179	110.411	120.985	155.477	94.0098	105.411	135.803	24.5121	17.2494	17.1406	162.335	120.711	157.443	212.464	179.062	308.91	-0.202898
GLYMA_13G157400	2.34983	1.31609	2.43326	2.77963	0.843143	2.07717	20.5733	23.5885	30.5421	11.1138	20.7647	44.2389	1.08247	1.80955	1.55911	1.66999	2.28287	1.73095	7.99036	16.0577	9.78239	7.06425	6.88324	12.8124	2.54997	5.30845	2.23565	6.11113	2.83407	3.03194	18.3556	19.6131	20.4089	12.7793	11.3207	11.48	33.3012	28.1686	36.6913	4.5311	3.02901	1.66765	8.97303	6.4301	10.1652	15.5963	8.84344	21.2047	-0.0173206
GLYMA_12G217500	10.3439	6.96718	11.1769	8.8048	7.95706	7.39931	1.18751	2.16027	2.91125	2.03291	7.92827	9.30399	4.5648	5.07624	6.86832	6.1769	5.13902	8.05961	0.75471	1.41811	1.44052	1.37618	1.78788	3.05062	8.44933	9.72447	5.19213	18.9037	6.09452	20.1894	1.3462	2.25582	3.0657	1.46622	0.949725	2.19524	58.4813	61.0981	82.0379	8.06019	5.65044	11.6434	0.956183	1.65054	1.68983	1.34335	0.835286	0.281249	-0.163499
GLYMA_10G156500	11.7904	10.8015	14.1035	9.8381	7.25926	6.04801	34.6882	37.4083	44.4115	31.4994	34.8369	38.0647	10.1371	10.7926	8.99137	10.0386	12.9842	8.03865	46.3182	62.4024	41.1293	31.4129	24.967	47.1749	10.1628	11.776	9.32571	15.0997	10.6166	8.09016	52.4989	40.5138	40.8399	31.9956	35.4652	36.482	32.8928	36.1484	40.8686	8.25372	9.63418	10.1185	70.7367	37.7644	28.6429	56.1662	27.016	74.4534	-0.592212
GLYMA_13G032100	3.30012	2.45132	2.52582	3.14617	1.65359	1.59345	18.1144	10.0768	16.1379	17.6673	17.6331	22.9856	3.14488	3.29902	2.58404	3.43207	2.60647	2.55008	16.6407	21.5304	13.6599	6.95169	6.03429	7.55019	4.15773	3.91284	2.94246	4.811	2.44687	3.03788	29.086	20.5833	32.3309	19.6989	36.2434	23.4623	13.9512	23.8151	25.3269	2.34395	2.46447	3.2946	18.4816	5.51662	3.63907	14.7325	16.5816	16.7794	-0.299509
GLYMA_17G047500	47.9106	49.0024	51.549	58.0771	77.1128	91.1177	7.67053	4.16836	7.23097	7.84683	27.3359	6.26601	37.9636	31.9548	38.9584	47.6732	45.5197	46.3619	2.10678	2.6197	3.01592	1.70253	2.04173	1.6363	54.255	71.2719	74.6235	73.0024	74.4466	87.2771	4.56929	3.99296	1.26424	8.60454	6.7994	9.98589	20.398	16.9738	14.5113	73.1071	58.5235	71.2712	1.77441	2.33366	4.52285	0.671161	1.85477	2.19474	0.680616
GLYMA_01G024000	53.5085	43.7423	55.5121	28.4355	34.8935	33.3175	13.4578	11.9978	17.8859	8.78764	19.1699	35.5727	41.6587	39.3978	42.9561	32.9577	28.6853	36.7176	9.49782	13.5221	14.2201	9.89078	7.52898	8.40508	62.3883	94.3739	82.4539	44.384	36.8586	26.6328	8.27648	10.1184	8.49489	5.2055	5.16206	6.42506	167.628	151.748	200.165	47.547	46.8969	52.68	11.4261	10.1272	13.6083	7.72099	6.65429	8.76743	-0.586941
GLYMA_16G177900	22.9781	21.1156	28.0779	19.7821	23.4467	29.3719	37.715	50.3943	54.5444	28.2625	62.6319	72.4896	20.8892	27.2756	23.5761	17.8223	22.5413	20.1534	22.6397	29.5107	24.4624	18.061	19.1998	33.2771	15.2211	20.3809	20.2465	10.1876	12.3783	15.3298	16.6522	22.4011	12.0241	20.0328	18.7035	18.1095	45.6269	48.4719	63.8082	10.9015	12.4296	10.7537	15.7017	11.4635	4.75231	18.9547	3.0961	22.5469	0.0830634
GLYMA_16G033900	2.57922	2.11215	2.82385	2.53604	3.05654	2.68105	3.13319	2.75911	2.93015	3.28314	6.34873	5.20473	2.61018	2.53748	2.22853	2.48281	2.72829	2.8885	1.59156	1.90948	1.27957	0.949791	1.53701	1.07398	3.19576	3.77314	3.70131	3.46916	2.686	3.09646	2.70988	3.70195	2.02768	4.05712	3.26054	3.27426	10.5927	9.73629	12.5768	2.60093	2.78083	3.14102	1.05405	1.50982	0.692469	1.73838	1.58	0.776435	0.211867
GLYMA_07G199800	3.57008	2.875	3.61691	3.76597	4.12222	3.03739	24.4775	23.9633	21.4892	22.0065	28.6221	36.6639	3.19923	3.01178	3.56158	3.5647	4.31409	3.98133	14.3569	23.0763	16.3938	12.2972	14.8386	8.6076	2.86048	2.74649	3.26269	3.9009	3.99023	3.33313	19.0268	22.9695	19.9512	19.3531	19.4637	22.7922	11.4256	11.9908	13.107	3.02087	3.0936	2.70621	17.8305	12.9134	11.325	21.6626	19.3464	15.0932	0.190136
GLYMA_06G144000	11.7769	8.60069	11.2087	10.2059	10.8723	11.2612	189.316	114.107	140.817	36.4422	117.443	266.13	8.20342	7.34869	8.64596	7.20286	10.0346	7.9901	27.5214	26.0845	17.7438	5.17811	9.63902	14.3287	8.44466	8.70532	6.95205	14.9761	6.09154	11.1935	102.264	94.0008	227.663	59.3962	79.6594	81.219	32.813	37.9393	60.5563	6.10484	6.74819	5.65146	22.4998	9.48118	7.0463	18.6153	6.88001	16.3634	0.108515
GLYMA_08G277100	8.41234	9.94091	8.60522	13.2742	20.8581	14.9215	2.8131	3.4355	4.07035	5.66846	6.56688	6.09133	6.04954	7.92329	8.67294	10.2095	10.0237	17.4958	8.09039	3.64817	10.2877	5.34978	6.73411	4.5329	4.27025	6.44372	7.3155	11.6082	21.4716	12.9796	28.2674	15.2467	34.5567	25.1311	23.8946	25.6402	4.73433	3.5038	3.23851	16.07	14.9955	14.6958	26.442	29.7276	36.0273	22.2314	42.237	20.997	0.933759
GLYMA_17G053600	3.61705	2.94667	4.33687	3.3584	3.34291	2.15925	24.5308	27.6308	34.1128	45.3199	46.3475	51.6024	4.20566	3.30874	5.09655	4.95422	3.83344	5.13149	31.8271	35.5705	40.8513	30.3356	38.0973	25.7729	3.10538	4.8089	2.7236	5.22813	3.52316	4.51273	28.869	25.9872	25.8982	26.7254	25.386	24.284	15.1472	21.6487	26.2362	2.61309	3.89185	3.24841	29.1909	25.0249	21.5646	31.64	36.4752	34.2941	-0.227458
GLYMA_12G110100	3.99963	3.16373	3.99012	3.5294	3.43609	3.23002	15.7769	16.2308	18.3997	14.3223	20.1406	20.8885	4.6207	3.14013	4.86997	2.21298	3.65137	2.47783	18.2712	27.7384	15.5537	11.4054	9.92995	20.5631	2.5006	2.69963	2.69701	3.34135	2.54737	2.93504	16.0115	13.8148	14.805	15.4602	14.6976	11.4439	13.7614	10.9845	11.7673	1.24549	1.84621	1.3154	17.0591	10.8002	9.70185	15.5527	10.6394	31.3162	-0.0566873
GLYMA_10G265100	1.27176	2.17779	1.95266	1.77893	1.49484	2.44109	10.7906	9.40652	11.6247	12.2664	21.8025	56.8299	1.17407	1.58272	1.63641	2.22651	1.0793	1.59127	7.0975	8.02834	8.35768	12.2113	10.5336	8.32902	1.51512	1.93184	1.77199	3.54588	1.58919	3.32299	16.1313	21.9158	22.7274	11.7872	11.4192	15.933	16.0302	14.1406	21.922	2.6291	2.19692	2.03417	8.75654	6.2768	16.0037	13.582	13.8101	12.1582	0.157565
GLYMA_01G183300	5.15512	4.90643	4.65377	4.22075	4.22409	3.26664	19.5071	16.9159	18.2868	12.652	23.5458	38.0178	3.79404	4.36768	3.84929	4.17658	5.01536	4.31672	7.05196	7.70157	6.23613	4.68937	4.33175	4.51702	6.11368	4.31119	6.67637	3.89663	4.52592	5.94704	11.0593	14.6194	13.8629	13.2185	12.5691	13.0789	13.8148	16.2033	16.9142	2.73324	4.06511	3.49343	5.57383	5.4575	4.29145	6.04578	5.56126	5.32828	-0.259073
GLYMA_12G073000	13.4432	13.0309	13.4839	17.3831	17.9888	11.6656	43.6668	43.5285	53.8839	37.5269	47.7695	53.2504	14.3489	12.5418	12.0697	16.4193	15.2027	14.5198	34.389	38.1318	27.4224	27.2983	25.5548	33.8664	15.5828	15.9518	17.3578	19.0683	18.6216	23.1227	45.9101	53.6968	52.0893	47.4201	47.8023	41.5583	61.7596	71.6346	85.0831	15.2368	20.2324	17.6595	34.4198	49.1933	40.8092	36.5736	44.0488	40.2573	0.306746
GLYMA_13G305900	26.1024	21.8592	22.5355	46.5123	58.2129	42.3325	0.897875	0.826076	0.586983	0.655821	3.53525	2.64554	19.6749	21.9863	24.1039	33.5845	45.8302	53.5184	4.396	2.77518	4.84078	3.23718	4.83807	2.51625	0.577493	3.51171	1.65295	10.6198	15.8089	7.00104	4.29761	1.51611	2.66137	0.739072	1.54664	1.25408	2.20087	2.45319	2.81549	15.3166	16.8007	21.7993	7.31001	3.80333	1.06473	10.4956	9.6371	5.29267	1.13261
GLYMA_01G216600	0.503416	0.534495	1.04258	1.28781	0.626472	1.03531	0.720011	1.55649	1.60221	3.70157	6.11549	2.52203	0.641792	1.23931	1.06376	0.673289	0.639156	1.16808	1.47056	2.27212	1.5826	0.213949	1.29908	0.31043	0.854944	0.64986	0.662755	0.753791	0.766511	0.641111	1.78593	1.65533	0.921451	1.48926	0.708722	0.709874	5.45512	7.63168	8.07581	0.239528	0.346934	0.749924	2.34874	0.469217	0.0788134	2.28687	1.76608	1.18931	0.581661
GLYMA_09G131100	7.07764	4.22887	6.89139	6.42772	6.06139	7.24887	13.3014	15.7999	17.95	7.75463	23.6271	44.7161	5.00363	5.77031	5.00722	5.53448	8.50374	6.73532	8.82413	14.0585	10.6583	10.7479	9.66986	9.34767	5.06247	6.38365	5.72871	5.99088	8.21914	12.4777	13.4035	14.6506	9.10111	19.2191	19.6393	13.6556	33.7739	24.7629	31.1674	5.80532	6.64444	6.83719	15.001	16.6059	16.41	21.3281	19.0747	25.2795	0.193872
GLYMA_11G085400	0.570597	0.657144	0.993714	0.369658	0.206287	0.522729	5.90244	6.52556	7.7272	11.0954	25.1737	28.6028	0.908029	0.80957	0.47083	0.224139	0.265971	0.322669	0.947858	3.67058	1.45381	0.509252	0.949671	1.04491	0.404684	0.380848	0.193053	0.349522	0.0829312	0.144508	4.9212	4.09794	10.2789	2.23606	4.01089	5.64211	5.50148	4.9117	7.21547	0	0.0866212	0.139891	1.57617	0.0317288	1.06588	2.54202	1.34879	0.605533	-0.929803
GLYMA_17G007600	1.53121	1.07955	1.83376	0.773685	0.832085	1.04786	0.661401	0.463138	0.8145	0.640385	1.13751	0.873449	1.45331	1.07799	1.7054	1.0356	1.36541	1.32519	0.139029	0.242029	0.21561	0.308969	0.214515	0.306529	1.45427	1.94012	1.44414	1.36071	0.908255	1.49856	0.449482	0.514252	0.44121	0.911591	0.817573	0.636925	5.12761	5.80631	6.59812	1.01999	1.20066	1.17778	0.165135	0.195463	0.240765	0.174	0.173107	0.34972	-0.665974
GLYMA_05G049900	0.374906	1.77314	0.517623	0.205514	0.42598	0.299841	1.87673	0.79692	2.68976	3.24246	4.44844	4.33095	0.643405	0.304746	1.00827	0.404989	0.320381	0.777358	0.733992	3.48851	1.24532	0.669199	0.366064	0.899053	0.208917	0	0.132884	0.561367	0	0.139257	0.800092	0.658169	0.579744	0.475325	0.497352	0.284663	14.6694	9.08264	13.5806	0.277484	0.208683	0.202211	0.464968	0.152879	0	1.30648	0.902618	3.64705	-1.45731
GLYMA_13G226600	1.29024	0.934024	1.08157	0.471521	0.418862	0.825527	1.06464	1.78092	2.85362	1.55526	5.32184	6.08369	0.506123	0.599308	0.681601	0.265481	0.126011	0.191092	0.080192	0.478635	0.306127	0.548348	0.449934	0.353612	1.64341	2.29017	2.48261	1.58696	1.11325	0.684648	1.64497	1.51007	1.22155	1.24635	0.419179	0.699767	11.8304	8.36483	11.7512	0.613907	0.615589	0.397664	0.228599	0	0	0.321161	0.0887536	0.358611	-0.859699
GLYMA_02G125900	19.2638	13.9453	18.461	16.7254	23.2476	19.1197	6.5655	9.91911	17.6883	10.6764	36.7706	18.6599	15.0926	19.5491	16.8938	8.983	14.3558	14.6375	4.06038	9.16576	3.57697	4.80542	5.2573	4.56221	11.8682	17.2317	16.349	7.32315	9.88342	11.1998	9.81932	8.19211	5.31285	18.659	11.9727	13.1505	38.4393	34.2947	33.807	8.43522	5.72769	8.06692	2.15171	4.53757	4.42549	3.98718	0.95063	7.071	0.266766
GLYMA_14G041700	15.4852	12.4188	13.1916	12.6971	13.3712	8.87396	20.1543	17.8243	22.4511	15.8164	28.0153	61.8226	10.4057	12.0073	9.62649	9.96805	10.5354	10.6511	11.0443	15.1095	11.6803	13.1369	14.2536	10.5357	14.1147	13.9254	12.1161	16.4461	14.1554	14.6954	22.418	24.4197	30.5523	15.4174	17.7992	25.1041	42.6223	46.2159	59.2128	13.0858	10.3351	11.8079	13.3208	12.7052	10.4094	18.5762	7.87913	14.7458	-0.161805
GLYMA_20G133200	19.8463	16.3731	17.1362	17.1149	13.5437	13.2981	57.6308	61.5256	67.6179	69.1149	51.2254	84.5144	14.8596	15.3158	14.8285	18.5955	14.3642	16.8743	30.6419	34.881	41.6791	45.0915	41.74	45.576	15.7798	15.1726	16.2779	19.9774	16.4128	11.4959	42.0138	51.0581	40.581	36.3623	39.7675	54.7175	53.6119	66.2738	86.105	15.5512	14.0782	12.3688	41.4984	32.606	37.1997	40.761	9.96422	40.7462	-0.206246
GLYMA_05G043800	35.5456	23.3445	21.1943	21.8066	17.7882	12.6235	12.1557	9.74538	16.9352	5.03486	6.01435	8.25911	25.304	43.5595	36.625	13.3076	16.3833	16.9623	7.53697	12.7458	9.51068	7.32975	7.42385	8.21638	45.6223	43.1941	37.456	33.001	19.0796	29.171	7.0207	6.6082	8.24926	11.6327	7.36873	6.43072	104.187	94.841	73.4213	22.9371	26	23.6017	10.106	18.681	33.2238	4.27619	12.1417	13.4818	-0.543868
GLYMA_13G158000	7.40516	6.33355	7.34351	6.16417	7.72394	6.09169	10.6591	9.58531	12.3167	7.43846	12.7615	17.4582	7.16118	6.49709	6.105	6.49684	7.17195	7.69752	4.93489	6.68958	5.53932	3.91646	5.07858	4.36906	7.57622	8.23165	7.56174	8.0081	7.74651	9.64894	7.43424	9.9737	12.2301	8.32062	7.99709	8.90259	27.4137	27.4536	33.9137	7.56883	8.85451	8.74893	5.63678	4.64933	6.31192	5.01775	4.64109	3.91628	-0.00568096
GLYMA_18G042100	5.71414	4.73341	5.21455	5.20629	4.12087	4.05669	25.6505	36.8473	32.8087	19.8473	20.1236	47.8284	3.54646	3.9449	4.49975	3.43865	5.51189	4.54449	23.6003	39.7041	29.5433	16.9994	20.4068	13.9282	1.91925	3.5661	2.88545	6.03615	3.58745	4.27404	24.2678	23.1168	27.2521	13.4308	13.8257	17.3548	25.8725	32.7187	50.0743	4.98245	2.09139	2.73018	27.8295	10.9802	14.9691	25.8797	17.0364	25.8135	-0.153961
GLYMA_13G133100	2.08714	1.34139	1.10698	1.28364	1.09897	1.31911	18.1124	24.0222	28.2568	15.8497	22.1676	31.4406	0.943524	1.04276	2.00224	1.48474	1.51388	1.63605	12.8898	17.9778	19.8472	16.5376	15.1352	11.646	0.907752	2.415	0.757822	4.05892	1.62771	1.98541	25.4215	27.9424	27.9341	21.4921	16.034	25.7425	10.7979	12.1416	14.3833	1.35639	1.81348	1.09827	25.8852	13.4514	27.6986	33.1954	23.5315	37.809	-0.218183
GLYMA_15G251500	15.0415	15.7118	16.0533	10.3699	13.7354	10.3619	175.785	174.826	177.814	176.301	182.361	184.173	13.0653	13.3218	11.354	12.1614	16.7495	8.03621	203.066	261.551	163.625	152.362	160.495	228.373	2.46828	4.89894	3.43434	2.38351	3.58992	2.51932	56.341	69.9845	47.7018	54.8126	61.4887	65.0045	22.4719	19.9786	19.5549	2.51001	4.36604	2.09042	94.8191	54.5815	56.809	125.836	81.514	154.581	-0.371218
GLYMA_08G044400	5.9551	5.48038	8.69458	6.95414	4.32944	5.62771	24.6708	24.4969	27.8371	22.4671	50.9782	71.7591	5.63862	5.31917	5.08541	5.79212	7.58088	7.09641	10.0657	17.9524	8.35572	5.70177	10.3594	8.63413	11.265	12.6541	7.95783	10.0956	5.37441	7.06818	18.1138	23.5794	19.2341	20.0759	20.6517	23.6998	25.4673	26.3224	31.8617	4.15431	6.95977	6.32548	7.15928	6.3919	5.21346	9.18353	4.05403	7.59091	-0.175989
GLYMA_19G254800	1.97366	1.37004	1.93175	1.24494	1.07519	1.66066	16.116	18.3696	19.3565	12.0109	30.1232	47.1838	2.33853	2.29439	2.15408	0.993002	1.9685	1.34543	5.22264	12.6724	4.6138	5.06725	4.23702	4.24024	1.95859	3.08442	3.01864	1.76102	1.26792	1.17498	7.61626	14.1127	8.52892	7.30126	8.08539	8.86836	8.01766	9.96335	7.52155	0.840457	0.902957	1.48742	4.29201	3.20825	3.3333	9.82212	1.48411	8.04805	-0.326451
GLYMA_19G086200	73.6633	54.548	53.6178	113.537	131.718	113.477	4.4722	3.49116	8.46652	4.62763	8.93191	14.974	38.9224	71.2767	63.6083	81.3167	112.428	136.796	6.66703	4.11892	10.0464	9.50165	7.71761	9.28381	6.11239	12.0861	9.66251	50.6011	60.0022	35.5903	10.8907	7.61448	13.8261	7.0216	8.80417	5.63403	15.2254	7.70569	10.2255	69.0671	51.658	63.5122	12.8036	7.89329	25.279	14.3341	38.9913	14.201	1.05364
GLYMA_03G015800	14.3631	11.6454	12.7909	9.38524	12.86	12.6268	6.90241	9.52569	11.3895	7.48972	12.2706	19.4131	8.2823	7.56554	10.4296	11.2333	11.253	16.6777	3.74936	7.98166	5.15264	4.92247	5.97439	8.26653	14.2149	21.3504	13.6234	18.3237	8.69535	20.2307	10.7005	8.80855	12.4126	6.55571	6.27156	6.93611	49.9294	64.6926	87.9081	11.8639	10.8092	13.0769	5.84283	2.88164	8.97213	12.0127	8.21632	14.3356	-0.0803894
GLYMA_06G099700	1.38439	0.979483	0.946677	0.916392	0.623257	0.476305	0.905235	0.726848	1.62743	0.595077	0.867811	1.22854	0.242068	0.8408	1.02738	0.733628	0.910724	0.812403	0.920498	0.915684	1.62682	1.16561	0.918161	1.16508	1.39734	2.44884	1.27765	3.05071	1.55905	2.85248	2.43247	2.87365	2.45814	1.65584	1.57417	1.60648	8.76807	8.9306	12.291	1.73996	1.01776	1.12708	3.33671	1.66162	3.17743	2.76488	2.679	3.69712	-0.646974
GLYMA_14G212400	4.29319	4.08191	4.81227	3.49375	2.26302	5.43712	10.9927	19.4491	18.7517	11.5397	23.6849	25.2542	4.01056	5.008	4.2405	2.48618	2.58708	2.01897	5.43018	12.1253	4.2451	3.47612	3.95425	4.64885	4.04486	6.34913	4.94163	3.23078	3.25497	5.37588	13.4985	18.0783	6.68776	8.69778	8.50532	15.0723	13.2619	10.2393	11.6878	1.52327	1.57672	2.14849	3.51309	2.92381	2.10994	4.56926	2.94103	5.16665	-0.156918
GLYMA_14G195300	1.53458	1.02581	1.52144	1.14549	0.704875	0.877404	11.1646	12.2656	9.28377	17.2738	9.76287	11.9217	1.24396	1.62427	1.18544	1.41082	0.736615	1.48941	4.60249	14.7951	7.56472	2.44779	6.45582	4.08719	1.31001	0.848244	0.694375	3.00671	1.60081	2.58324	5.54908	9.66799	4.45754	7.69967	6.64568	10.933	7.2619	11.5309	13.9799	1.05123	1.2722	0.739644	5.95263	2.39656	1.1808	4.69347	2.78277	4.85962	-0.50565
GLYMA_15G132800	4.57547	3.38868	5.37573	6.05336	4.64892	6.1435	8.7924	11.6557	10.4909	14.0043	16	15.7915	4.802	3.43313	3.61614	4.0634	3.38369	3.92257	6.4313	10.1392	9.39843	3.49459	6.41139	4.05132	6.37421	6.11237	6.6196	6.44761	5.46284	5.17213	6.45282	9.24254	3.76123	6.83293	5.30278	7.31571	17.8712	29.9036	39.4673	4.27384	3.59986	4.1289	7.69347	3.44452	1.51874	9.40007	3.27298	7.832	0.412897
GLYMA_18G213200	40.0855	35.7854	51.273	47.7966	51.4368	37.296	30.4626	56.3214	68.0217	38.387	84.132	69.3192	38.6702	45.5113	40.1389	26.0606	40.3114	43.2933	13.0533	13.674	9.91513	17.3415	19.4903	35.5928	36.3954	43.8949	59.5962	27.23	50.7734	47.4887	60.2045	47.3927	56.6486	49.4768	52.0791	43.2374	81.7524	88.2097	90.2729	30.3186	31.0379	27.6093	28.857	32.6587	31.3368	26.0852	11.7934	24.0044	0.175843
GLYMA_20G209700	6.40185	4.29452	4.89295	3.04143	3.9141	3.77421	3.16948	3.782	11.3271	7.52385	14.2156	4.07506	5.30502	4.22252	4.64246	3.32605	4.658	4.4247	2.10882	6.84752	2.77203	2.01336	1.91991	3.07043	6.55729	7.30002	6.7101	5.88844	4.32143	7.84717	4.79067	3.13974	1.97993	7.30493	7.66079	4.68728	19.4304	18.2556	20.3079	4.80598	5.53184	5.85354	4.68823	5.78048	1.80406	4.3025	3.47894	6.93939	-0.464874
GLYMA_12G104600	0.125351	0	0	0.274858	0	0.200506	6.17838	7.36379	7.85731	7.87974	12.8408	16.601	0.0860498	0.0815143	0	0	0.0428482	0.216594	1.47248	1.35627	0.83275	0.596663	0.550776	1.2024	0	0.283178	0.222151	0	0.311741	0	3.98838	9.9272	6.7013	9.2707	10.215	9.32746	6.49664	8.93934	11.0793	0.0463888	0.186064	0.0901465	0.310927	0.255577	1.57978	8.79109	0.181076	3.71918	2.0043
GLYMA_08G109500	3.80915	1.8867	8.09638	8.13253	1.49693	2.69372	6.15386	13.3159	17.7145	6.99605	11.6562	12.2298	5.69177	1.06159	2.07967	1.88724	6.3439	2.99893	6.91553	11.1185	11.4874	3.57855	4.69808	5.48077	3.00044	3.33208	2.52771	5.91806	3.02205	7.14889	4.16738	4.55868	1.44254	5.11992	7.22976	1.95717	11.8552	13.5154	12.7919	1.84421	3.06086	2.59518	6.89094	7.04236	3.38978	6.51232	9.1019	10.4896	-0.0819639
GLYMA_15G040200	82.4468	76.8922	73.7907	39.3472	23.8904	35.5872	36.0152	36.8681	55.6745	34.4775	31.0319	47.8182	54.2332	54.9108	52.2295	36.0278	30.2183	31.0333	34.6082	40.9495	40.447	44.2792	38.3044	39.344	95.2924	98.6842	88.1647	69.3836	25.5565	53.0348	28.7558	28.9723	27.1141	24.2941	24.6151	26.7196	148.885	131.208	121	44.9619	50.0433	44.413	26.4624	22.6809	35.415	20.2354	30.448	28.8672	-1.16385
GLYMA_10G277800	4.35818	4.69959	4.07968	5.69549	4.19921	4.21615	21.7494	19.7676	24.5271	15.9743	17.5407	18.8582	4.95436	7.03984	5.23921	6.06376	5.47032	4.73517	17.884	24.9882	17.198	14.2516	14.3492	21.8724	2.75889	3.66252	3.1142	3.75882	4.71942	3.5355	21.6321	24.3609	19.548	14.4106	18.9504	19.7754	15.3654	19.7366	17.1258	3.52244	4.38601	3.61059	20.2368	15.0989	21.0341	20.7308	18.3832	27.1164	0.174599
GLYMA_14G118800	1.00487	1.11826	1.08136	1.1665	1.07461	0.832041	4.59782	5.96257	5.51313	5.13722	6.00842	5.12135	1.84628	0.787994	1.37112	0.915232	1.09109	1.10307	2.26309	4.98858	2.82246	1.653	1.5872	1.53091	0.109797	0.178046	0.0209515	0.110636	0.126004	0	1.21561	1.96013	1.43639	1.69871	2.17324	1.39134	2.82008	3.54983	4.86054	0.0656251	0.109675	0.0212546	0.43986	0.723118	0.583011	0.901198	0.512327	0.31626	0.008429
GLYMA_08G250300	7.41093	12.2676	19.2491	3.18229	0	5.74928	3.21042	1.28889	1.749	1.79779	1.46557	4.35703	1.14466	0.180722	0.809692	3.53581	0.823306	0.640266	0.88667	0.721663	1.61547	4.96063	0.904519	1.95492	64.6305	160.373	71.2515	27.6726	10.2685	18.1681	7.97978	10.4083	5.89374	2.58389	2.0365	3.23556	26.7083	23.9598	38.5231	2.39975	5.15642	2.99789	5.51473	1.20881	21.3193	4.43879	3.6577	3.15406	-2.04848
GLYMA_07G151300	3.92727	2.82025	3.76461	4.74854	5.48224	3.03684	33.4168	28.908	29.21	27.9775	33.1519	61.0804	3.32758	2.27658	4.63972	3.19998	3.95829	5.53731	16.0513	28.0886	21.804	8.01154	11.8984	7.10378	1.3506	2.20533	1.81359	2.59583	2.08095	3.0509	22.7012	28.9703	29.9834	23.5302	23.8084	22.518	11.5308	21.4562	28.6311	2.56624	2.32344	1.88825	14.3894	9.14204	10.0342	17.0681	22.3036	19.7788	0.40713
GLYMA_15G086200	4.44763	4.8819	4.33463	5.51733	5.35081	4.5344	8.55135	8.81473	6.86889	8.37566	9.58685	19.9054	4.67484	4.71366	4.67178	4.73802	5.39739	5.28114	8.97876	10.2306	8.99067	7.19723	6.55919	6.0673	5.23132	6.48398	6.05488	7.50078	6.44634	6.12229	12.5044	12.5001	12.3003	9.65838	9.30974	9.67544	18.7307	20.4641	26.9094	5.62126	5.6538	4.78119	10.8794	8.15202	8.52557	10.9004	11.1601	9.40926	0.243459
GLYMA_04G228900	1.17247	0.54843	1.1207	0.494398	1.02476	0.519348	2.29212	2.30054	3.37155	1.3698	0.749101	4.4652	0.0928689	0.791765	0.181916	0.681986	0.924875	0.374012	1.76574	2.342	0.337028	0.965919	0.660469	3.7633	0.402066	1.1206	0.0959023	1.11413	0.480636	0.804009	0.734905	2.42778	0.358629	0.571735	0.410215	0.513603	14.7659	12.3713	20.5823	0.30039	0.100404	0.583741	1.11855	0.330997	0.741292	2.47506	0.390851	2.89527	-0.412257
GLYMA_15G152900	12.3464	11.3573	11.0859	11.0056	12.1958	7.09886	23.9958	29.9841	28.2873	25.1289	35.1062	58.7508	8.1891	9.08654	9.42282	12.2557	8.78281	9.2252	18.2196	29.7498	17.5265	19.8541	21.1373	17.5245	12.0245	8.4491	9.46192	9.5245	6.5796	11.8988	11.8795	17.8671	12.1998	13.8906	10.9403	13.9351	29.4916	37.8014	45.7811	6.69921	8.57496	9.14889	9.00114	8.23224	6.12525	12.2097	6.62787	10.9149	-0.128819
GLYMA_01G036900	1.60918	1.87148	1.83021	1.27256	0.599475	0.683578	5.85105	6.97365	9.3237	1.60264	3.59963	4.60381	1.08655	0.797688	0.904561	0.997386	1.51492	0.984568	2.16917	38.053	2.39875	1.27137	1.19774	0.56935	4.93928	3.30749	1.87941	1.80713	1.43395	3.99786	0.460619	1.38935	0.209794	1.93986	1.55981	0.781175	7.1439	6.66997	7.79759	1.1715	1.17471	1.47976	6.44527	2.96899	0.520377	5.48128	0.724037	7.50618	-0.98423
GLYMA_11G198300	18.1777	16.5576	20.4265	17.641	21.572	16.6272	27.143	25.3433	34.1419	23.4613	53.2294	89.8846	15.0897	17.0963	15.5034	20.2666	18.4107	17.0307	12.9465	23.9511	12.7469	6.48935	6.70516	6.3934	53.6739	49.7087	48.8953	32.0068	28.8224	27.7331	19.4358	33.0151	26.3544	18.295	19.1641	23.5659	108.93	133.837	183.225	26.8583	35.9259	30.1152	9.8249	10.5696	5.16468	10.7042	3.43631	8.97251	0.0899342
GLYMA_09G004800	0.932324	0.331988	0.260926	0.497265	0.973444	0.386933	3.92968	6.86569	5.13803	5.13464	5.05286	6.79901	0.467037	0.565315	0.940268	1.03436	0.387599	0.417979	6.11725	9.32418	8.53733	3.91307	4.83462	6.59858	0.365081	0.711552	0.348322	1.07531	0.59085	0.786209	6.5997	4.83652	3.57368	1.43763	2.86523	3.07079	4.33298	4.46235	5.9969	0.503552	0.364674	0.16309	8.40655	2.43522	3.06521	7.4419	3.42158	9.5598	0.352572
GLYMA_05G233500	8.45954	3.82896	3.99724	3.96198	4.75934	1.65531	2.75148	3.23772	5.39631	3.32643	3.02104	5.18446	2.70628	2.80398	1.82229	3.10526	3.11629	2.63961	4.71672	5.01196	4.91065	9.08938	3.84933	4.25428	6.49903	5.10239	2.18334	3.87386	2.80123	3.84391	2.10334	3.74885	2.61269	1.97848	3.17529	2.52565	18.6053	19.4211	18.3863	2.73551	3.38304	3.27811	2.44468	2.51186	0.67506	3.43455	3.44065	2.27705	-0.58159
GLYMA_13G236500	50.0189	49.0335	48.0483	44.1833	45.9705	35.8135	80.1443	91.0332	96.6009	89.3454	68.3432	88.6804	52.4293	58.0122	52.922	44.2188	37.2919	41.5071	109.75	115.348	106.385	90.7439	74.9607	133.755	48.7116	55.5736	56.7535	57.5065	61.4465	63.4185	93.486	79.3112	78.0245	74.2649	86.5752	99.9204	158.237	135.034	168.149	49.0813	43.277	54.2417	126.362	109.78	141.786	105.191	76.8328	138.228	-0.151845
GLYMA_15G105500	6.53274	9.01071	6.83068	5.55505	6.08299	6.11676	9.20322	5.69001	5.45102	6.85661	8.43202	6.15304	8.92532	9.72933	8.64527	6.47172	8.79063	6.70666	7.40353	6.2063	6.70836	7.39465	7.42103	13.3887	4.61706	3.95946	3.08358	4.33024	4.44941	4.7584	6.00942	6.56414	8.53217	7.59569	6.1963	8.38405	18.7691	16.7344	20.2588	5.34226	4.75381	4.64074	6.67926	7.64088	9.9007	10.2028	8.24	12.09	-0.262742
GLYMA_17G173000	1.01501	1.51088	1.24812	1.91263	0.901003	1.12634	2.60157	3.56732	6.32399	2.36859	2.40871	4.31853	0.78387	1.91826	1.43952	2.32996	1.36614	1.28249	2.64958	2.67691	1.46187	2.43456	2.04408	1.82555	0.813069	0.788213	0.472193	0.534313	0.777565	0.883637	8.04919	5.79119	6.68472	1.36731	2.52471	1.62567	5.35634	4.41581	6.72158	0.457794	0.459048	0.479026	3.73717	2.5998	2.65921	3.60619	4.16959	5.97062	0.133635
GLYMA_01G030300	1.88729	1.81379	2.19016	0.67782	2.21834	0.749501	36.7628	27.9563	27.7197	26.399	35.5981	62.3858	1.1057	1.46004	1.7721	1.65207	1.86864	1.85542	11.552	19.3076	11.0247	7.26029	8.57846	11.8453	1.48688	1.35992	1.31482	2.22908	1.1445	3.00956	29.4312	35.3032	68.0157	24.7531	28.8603	32.7986	9.91762	14.2896	16.5491	2.02305	2.35461	2.17628	12.7929	10.31	12.0353	18.795	15.1356	23.5981	-0.628371
GLYMA_01G197900	0.3484	0.282476	0.216462	0.636615	0.475036	0.691033	0.482968	0.538602	1.02615	0.32337	0.248036	1.92613	0.310917	0.271873	0.468492	0.60217	0.428732	0.57792	0.121262	1.59832	0.173591	0.746264	0.238128	0.167098	0.33652	0.157413	0.296375	0.59993	0.346581	0.647056	0.216299	2.12034	0.123144	0.117792	0.422573	0.793614	5.42898	7.48946	8.55666	0.850958	0.905005	0.375829	0.0864189	0.369383	0	1.51764	0.436178	0.67784	1.16419
GLYMA_08G260500	0.183244	0.451018	0.216857	0.1148	0.327183	0.251236	2.60069	3.24763	3.46958	1.68975	6.74027	16.8808	0.134777	0.0766038	0.633618	0.282783	0.161068	0.325673	1.70836	4.62244	1.10866	1.07471	1.95537	1.61962	0.320926	0.561807	0.389702	0.205786	0.111604	0.291707	1.46268	2.8493	2.22064	1.92499	2.20272	2.26593	7.2239	4.63586	7.36799	0.319692	0.611993	0.0847159	0.844123	1.31299	0.0430323	1.47099	1.2479	1.9481	-0.229994
GLYMA_04G044900	24.3071	21.0611	21.9294	30.3777	26.125	14.0771	67.9455	78.3555	91.9661	64.5927	66.6946	113.059	15.3613	19.029	17.6124	19.5861	20.9895	16.2016	64.1594	69.5669	56.7348	56.7578	46.6935	56.7993	22.6256	24.9342	18.8803	33.3425	26.5523	35.1307	87.1923	89.9115	74.5857	56.0011	64.1993	77.5161	61.0142	85.0047	114.231	17.1877	17.2348	18.6584	73.1533	58.6293	52.922	75.0627	67.5132	102.235	0.141616
GLYMA_20G131500	10.062	9.22303	10.1035	9.84866	9.6206	9.47678	23.0848	25.5899	23.6737	19.7707	28.3588	37.0717	9.85376	10.2266	9.08331	10.3627	10.2222	9.19156	25.0415	26.2809	23.2265	26.0825	25.7985	21.8347	18.089	18.4126	18.2563	17.3316	13.8743	12.859	26.4563	28.7957	31.0571	16.7716	19.3358	20.4625	40.1871	41.2241	49.2694	14.5562	13.0555	13.5108	24.3184	25.8236	26.1024	27.1564	20.0578	24.1284	0.0510452
GLYMA_13G065300	13.1139	7.50766	11.4544	5.32293	6.65398	7.39776	7.22766	6.49977	11.5669	7.60203	17.9358	8.11567	8.65868	7.07936	6.71376	5.67727	5.64609	6.33079	2.87448	4.74409	3.05502	2.6803	3.81205	4.82523	11.7146	14.0776	8.4625	10.174	5.5482	8.4221	6.52565	8.49418	4.11328	11.1054	9.56166	6.72685	33.4487	26.7968	38.5649	8.27985	6.18512	6.96516	2.79346	4.04128	0.493677	3.27046	0.506128	3.06753	-0.650816
GLYMA_01G206600	5.32166	4.81894	5.28236	5.45466	3.47056	3.44521	13.3865	9.96723	13.9832	7.5724	14.5717	10.2894	5.47975	6.38883	5.90688	4.9323	4.77913	5.02748	6.53485	22.4457	4.58918	3.31624	2.62882	6.16189	4.5974	4.80171	4.82165	5.16296	3.32266	4.17563	10.3001	11.7933	7.26235	5.11021	6.19444	7.85427	16.3741	21.7579	22.8931	4.64964	3.29522	4.34793	7.14681	1.2327	2.1223	15.1021	3.00219	21.6417	-0.245651
GLYMA_02G208000	54.5734	62.8559	49.6996	61.8922	46.6168	43.8167	158.837	153.192	139.992	137.874	84.4453	149.27	63.9355	72.9139	65.4632	58.0523	71.2003	61.5046	155.973	179.053	169.702	181.058	205.381	214.573	34.8571	28.1578	29.4864	27.597	43.8798	20.7649	107.674	138.886	111.041	95.4916	110.804	124.675	83.7791	106.32	110.635	32.0657	30.6337	31.5579	135.762	88.5167	87.5247	160.613	42.6954	159.188	-0.0619901
GLYMA_02G245700	13.028	12.9819	11.873	11.0635	10.614	9.41501	76.6935	71.5779	72.2343	43.18	51.6761	109.356	9.8441	12.0375	12.6033	14.5121	13.8725	12.5997	48.4027	47.5817	39.6166	52.7552	45.758	49.1782	7.52099	11.2573	9.83343	12.2448	12.587	11.2798	67.6442	74.4463	88.4938	40.363	46.0051	58.3916	56.329	44.9655	59.7885	15.0188	9.94724	9.60502	31.6953	23.8109	45.8109	40.8274	41.701	45.8616	-0.213737
GLYMA_01G224800	4.79126	3.26561	4.09096	3.22547	4.29788	2.44706	10.1635	12.02	16.1241	6.59608	9.47511	19.5941	3.17365	4.59156	4.26693	2.45166	5.83278	4.47346	3.76677	8.58551	3.28072	5.05135	1.47735	6.24884	2.62309	3.29146	3.24752	3.83883	2.92664	3.02858	4.92501	7.77188	7.05625	5.47069	10.4501	6.70152	22.3594	19.3889	23.7501	4.54165	2.4642	4.65464	6.32449	1.98805	1.56601	7.57939	2.1047	8.13611	-0.21492
GLYMA_05G160500	1.28525	0.970002	0.962769	1.25919	1.49142	0.866074	2.71674	2.47307	3.25267	2.76886	1.33033	3.4862	0.563164	0.826894	0.827365	0.620342	0.504766	0.708761	2.31997	1.98829	1.77126	2.73346	3.36431	3.22641	1.06669	0.833981	1.01773	1.5662	1.19499	1.46267	3.43788	2.88043	3.51585	1.5255	1.46145	2.02444	8.16571	4.53481	7.01327	0.758994	0.791517	0.707969	1.86532	2.50899	4.40534	3.28768	4.10826	3.47153	0.235768
GLYMA_08G021800	3.68542	2.4529	3.13276	2.29164	3.1875	2.63957	18.1734	20.0897	25.7349	34.9491	38.7038	38.8071	2.77538	3.64854	2.4409	3.14927	3.66651	2.39514	15.2204	22.7826	22.7478	21.6007	27.5527	17.3329	1.2874	2.11248	1.52075	2.22383	4.27982	4.10679	13.1904	19.5709	19.8312	20.5732	20.2027	23.6186	13.7633	17.9621	19.4871	2.25955	3.36799	2.2548	14.3262	17.8995	22.6056	22.4273	14.7	26.1662	-0.11916
GLYMA_11G242200	81.1389	85.3854	99.0389	90.063	122.836	134.339	9.03324	5.11814	3.73853	6.22554	20.9761	9.18418	70.9953	67.7043	71.8241	97.2321	78.6794	78.6499	4.8836	3.2478	4.55596	6.97892	6.00347	11.9468	102.518	122.018	119.694	137.53	113.5	125.294	5.11405	2.16496	2.03391	4.66389	4.85214	8.71453	58.6782	44.7352	50.9406	145.624	128.87	151.653	2.65915	2.90581	6.35803	3.24141	3.64382	2.33113	0.459076
GLYMA_06G114200	1.02013	1.47697	1.08653	1.34211	1.29158	1.09095	12.4243	13.1121	16.9711	7.93134	20.2316	48.1247	1.2005	1.05193	0.99943	1.32239	1.37491	0.906523	4.29878	7.41729	2.54141	1.92497	2.90284	4.27763	1.52675	1.15228	1.42567	1.14562	1.36688	1.2342	6.81964	9.41503	9.77409	7.42767	5.79992	7.76793	9.93394	7.51868	10.9276	1.00313	1.62239	0.628826	3.57869	2.42462	1.19782	4.87539	2.44202	4.63581	0.124234
GLYMA_02G024200	9.62528	13.036	10.057	13.9353	12.8128	12.303	69.25	83.2088	74.4797	53.0746	60.1207	142.155	11.9472	13.6487	12.534	11.5712	15.6859	13.2677	80.5957	104.012	73.561	71.167	66.9866	94.2252	6.9498	10.9212	9.81909	7.12489	11.0232	6.31924	86.474	78.4747	85.5041	51.0725	53.81	68.1514	26.7352	32.0276	35.3231	8.99758	7.08717	8.81272	95.5001	57.3863	75.1839	93.5001	62.0511	104.847	0.325871
GLYMA_20G066100	15.5417	14.5067	17.7647	19.0778	21.4061	17.1718	53.274	59.6526	62.8329	39.0749	90.7274	175.016	13.2399	12.542	13.2328	16.2583	19.6253	21.3684	33.1293	50.6753	30.5246	28.18	33.8616	33.0637	15.0339	19.5364	17.7945	21.9057	22.5103	17.4946	36.5303	51.1609	43.8505	38.8754	36.4418	42.2349	51.8205	56.3651	68.6446	18.9879	16.7942	17.9953	28.6518	22.0171	22.2899	36.4251	25.897	34.2222	0.342567
GLYMA_17G091400	6.22255	5.82865	6.39467	4.34134	4.23144	3.80035	3.75753	4.48187	7.85003	2.92355	3.30014	4.72611	4.12598	5.88575	4.84931	4.93955	5.26923	5.62032	2.27653	2.63186	1.99646	3.1975	1.72608	0.813935	5.67412	6.38965	5.06277	3.86459	4.01952	3.15181	1.81086	3.03446	0.812278	2.68952	2.30493	3.70463	26.6484	18.0476	20.9012	4.08222	5.35292	4.62752	1.34469	1.09571	0.0774921	2.15612	0.340485	4.19599	-0.504706
GLYMA_11G129900	6.35603	3.16804	5.17905	6.48294	8.34665	4.77507	151.364	148.9	167.7	146.715	165.455	215.053	6.38391	5.05646	9.27376	9.45489	9.26941	8.45298	170.78	293.235	184.109	61.9811	90.4213	66.8285	1.4516	5.59051	2.46524	5.3827	5.13639	7.43106	127.569	112.651	129.132	135.277	129.797	109.358	11.2387	17.9725	18.457	2.05334	3.24796	1.96701	173.683	117.303	78.3628	172.726	264.197	209.896	0.488827
GLYMA_05G139500	0.625787	0.975724	0.697852	0.870797	0.328172	0.53129	24.2731	30.418	28.4106	17.3944	19.7341	45.1623	0.79308	0.657368	0.776762	0.598001	0.814505	0.873354	20.5765	37.2816	18.0184	17.5715	12.6201	22.3025	0.670616	0.788411	0.332712	0.459502	0.436106	0.348667	11.7954	13.3241	8.805	8.20868	9.25049	10.4443	3.81662	3.3015	3.19103	0.320658	0.214358	0.259636	12.3283	4.91718	6.96352	9.68756	8.20537	10.1499	-0.337846
GLYMA_18G029300	21.8783	19.7785	17.2207	20.3248	17.9923	14.02	52.5686	72.2279	56.8257	55.5537	50.1401	92.8794	16.2353	16.9973	15.8783	23.8547	21.9697	20.1854	52.3074	76.7234	57.0796	62.0862	56.7665	53.6752	25.3708	23.3523	24.327	21.559	24.8683	23.7974	77.7518	87.7189	84.6175	76.475	68.7169	78.0662	72.262	104.072	132.136	21.4646	24.1285	18.7237	54.8597	49.8326	53.5175	76.8651	51.0329	76.4131	-0.0978048
GLYMA_18G202600	9.75695	7.80666	9.6824	12.2688	10.1623	8.66587	9.6399	14.2401	13.7191	9.55968	12.3134	12.5001	11.0162	11.02	11.2427	7.81244	12.2875	11.5351	12.3438	15.4463	15.3785	7.14207	8.39866	6.55757	6.77249	8.82153	7.48545	9.5395	9.30463	9.48958	8.49337	13.3726	10.6069	11.014	11.7028	9.84536	23.5522	27.751	35.6226	7.15028	7.86066	7.08598	12.3662	14.4227	12.9437	13.5893	15.578	17.1096	0.264032
GLYMA_10G169600	17.1859	17.7701	16.3191	20.3675	13.7165	20.3336	27.248	18.9984	30.0697	13.6938	27.7396	36.4284	17.4099	18.0532	15.5079	11.838	13.9135	12.5875	12.2599	14.8608	14.7771	13.1027	13.1969	14.9669	16.5947	18.194	15.796	16.0573	13.6453	13.1032	22.7998	24.837	29.696	21.304	20.7683	25.0021	47.2493	42.7702	53.4202	15.4108	11.6188	13.1349	14.8856	13.2784	19.8444	11.593	7.33722	12.8433	0.159713
GLYMA_04G208300	7.16258	8.29179	7.78929	5.91418	2.99655	3.79661	218.731	166.023	197.144	140.002	203.259	246.114	3.98084	6.78199	6.40756	8.19055	3.62644	4.47408	77.9573	208.563	72.0846	55.8477	55.086	77.3154	5.24387	5.00997	5.4493	4.98103	5.90926	7.2468	166.719	263.623	218.515	109.353	141.932	190.188	17.7129	32.7332	25.9566	4.05918	5.33811	3.91173	85.71	65.9552	68.724	113.653	72.3838	114.486	-0.798317
GLYMA_03G217300	4.70562	4.16074	6.04115	3.21123	4.39191	4.47006	7.26643	5.59511	7.53356	6.35078	8.3467	9.47929	3.51045	3.53619	4.38253	3.91615	4.3085	5.42609	4.44967	3.80296	3.37931	5.27108	4.78218	3.07444	5.40497	6.29145	5.82061	5.66195	5.62955	4.68181	11.8775	10.3684	19.6979	9.67958	10.2919	11.8399	15.4012	16.0237	16.5934	4.42462	4.46348	5.36097	4.64501	6.57893	7.22229	3.73352	5.61836	4.62429	-0.229776
GLYMA_17G225100	14.6426	12.9335	17.7214	3.47757	4.02314	2.58405	1.36344	0.940809	0.626726	0.373454	1.48796	1.27823	8.39331	10.937	13.5398	1.39449	3.36623	3.74734	0.28884	1.05354	0.321598	0	0	0.742967	22.5262	34.9952	36.7877	5.46748	4.12768	3.8634	0.987488	0.992841	1.27107	0.514385	0.377455	0.672122	31.4458	36.8494	58.3588	5.85559	8.2942	7.95737	0.0914867	0.451205	0.727564	0.048199	0	0.161458	-2.09893
GLYMA_01G212800	12.2184	6.58913	6.9645	3.17773	1.80132	4.51841	6.56712	4.79026	6.31287	4.45892	7.29634	11.476	4.10583	1.98376	2.261	5.62202	2.59461	2.57329	2.98884	3.01479	2.79257	1.62928	2.95519	2.55756	2.85554	4.06979	3.57586	2.48172	1.4337	1.55247	7.9037	8.20893	8.04441	4.3245	4.77073	7.49602	8.49181	7.80275	11.1026	1.86674	1.74707	2.33203	2.9592	3.01686	4.13286	2.80416	2.19758	1.84597	-1.36132
GLYMA_05G169100	43.2195	43.5346	33.3296	58.3226	90.0665	60.4003	70.4302	68.3809	86.8615	88.5181	43.3991	115.359	52.8015	74.0451	63.1805	40.5213	55.7821	49.9047	145.064	97.9992	145.642	158.273	175.428	142.179	19.4865	14.3312	19.3316	26.1804	29.0398	26.2987	132.783	105.208	173.097	84.0792	90.271	103.83	13.8052	11.0236	11.4421	62.3885	37.1939	48.071	124.784	165.335	198.276	135.463	231.265	136.98	0.868772
GLYMA_05G212300	0.684698	0.737296	0.709009	0.797587	0.437611	0.410705	0.593224	0.297702	0.53325	0.270812	0.863205	0.476701	0.132195	0.292196	0.0863166	0.36982	0.570491	0.177463	0	0.166687	0.10661	0	0.0626766	0.431014	0.524629	1.45011	0.955589	1.10533	0.410498	1.81208	0.099629	0.150254	0.113443	0.217024	0.681243	0.438654	6.96212	5.43192	4.88299	0.380081	0.238202	0.323139	0	0.104702	0	0.0559229	0	0.0624438	-0.303537
GLYMA_08G139800	4.88607	3.87744	3.38894	1.41502	1.46649	1.5926	7.18863	5.87892	12.4799	9.80127	6.89144	6.67519	2.23082	1.88843	2.51034	1.89216	2.50528	2.10269	3.73012	6.10456	6.31589	4.11393	4.38827	7.8925	6.21612	6.1438	4.85245	5.12477	2.60387	6.88293	3.64871	4.36981	1.03865	7.30519	6.86626	5.19744	17.0394	14.2971	13.024	3.17287	3.43815	2.6851	2.85841	3.66533	0.22732	2.65043	1.59808	9.41656	-1.36702
GLYMA_10G016500	9.68003	7.5532	10.556	5.04026	4.02314	4.63142	8.64245	15.5937	10.7069	7.11971	37.2358	28.2389	3.96939	5.20854	4.75166	5.45973	4.50946	3.1972	1.15536	2.85475	0.640233	0.101939	0.0836437	0.534115	25.7458	23.2226	16.8517	10.6143	5.87387	12.3141	7.51211	21.9567	17.1073	7.71125	6.20162	16.8464	22.6398	22.3318	24.2041	5.07229	7.66108	6.59178	1.27491	0.17466	0	1.97771	0.866223	0.791664	-0.945622
GLYMA_17G034900	12.2037	9.04484	10.2216	3.4468	1.95894	3.82838	63.3421	73.5304	87.1212	28.0677	72.6419	196.362	6.75302	5.01215	7.33004	4.67427	4.26397	3.46966	22.1495	49.0272	27.3285	13.6975	15.9923	24.7093	11.1144	10.8443	6.29062	7.63071	4.53987	5.19848	70.3208	110.979	63.8506	21.4728	25.447	44.6239	20.7808	23.4274	30.8956	5.29187	5.49454	6.56399	32.6604	17.121	35.6208	27.1245	7.1785	28.0183	-1.68935
GLYMA_17G236900	8.16844	7.7675	7.25757	7.98807	8.67968	7.30721	31.1628	35.6619	34.0717	25.4315	35.9571	59.4135	9.11202	8.82848	8.28889	9.20517	9.43655	10.0891	22.705	36.138	20.4753	18.7206	19.6441	18.8268	7.97982	6.89146	8.33733	9.00341	8.08817	8.28764	27.4986	35.3783	28.1701	25.3795	20.7552	27.8814	25.0511	30.3755	35.2606	8.5929	7.99898	8.62116	21.2307	17.0247	17.9865	25.4344	25.8939	29.2831	0.118894
GLYMA_07G196800	17.4197	13.7901	15.9367	21.3232	17.0152	12.7342	21.6508	18.379	22.5549	16.7741	17.2214	22.5123	15.5625	14.9672	15.7385	15.2301	19.8029	22.3156	13.2043	16.3492	15.4552	9.5779	13.3309	9.40188	55.7241	39.6478	40.4468	64.4375	45.7855	52.152	36.8685	73.3269	47.6457	24.8536	29.5456	16.8632	22.528	22.2228	25.7306	57.8995	55.7304	58.8613	24.56	31.26	24.8949	27.0237	27.3181	35.7386	0.189132
GLYMA_15G268200	21.99	17.5139	19.1826	27.1772	20.6953	18.589	96.4285	119.343	161.29	100.308	111.749	181.34	13.1285	24.9597	21.2813	24.3784	24.3725	25.6534	69.3473	142.353	89.0358	72.6355	75.8656	88.3369	17.8734	22.982	21.9185	35.9701	32.8128	27.1278	151.208	155.095	155.98	92.7082	112.849	137.926	91.9893	118.508	137.347	29.395	17.804	25.111	125.564	101.192	132.179	170.272	158.444	251.968	0.252854
GLYMA_03G138000	20.6238	20.0175	22.3749	19.8431	14.0685	16.9072	60.945	49.4818	53.7706	27.2072	60.6383	154.561	19.9367	20.7147	19.1521	17.5663	20.1404	17.2823	25.6099	32.8512	22.5911	15.9048	16.313	16.8271	25.3024	28.4326	24.2199	28.6853	19.7854	19.548	54.0653	59.8551	70.7392	28.9251	35.3773	42.3272	68.1046	76.2945	91.2631	25.5967	20.5417	23.5892	29.8144	15.6693	19.8044	23.0699	16.5989	24.812	-0.236563
GLYMA_13G031600	0.46741	0.450024	0.82281	0.341631	0.477978	0.396254	0.953919	0.758713	2.08266	2.17901	1.74701	0.46282	0.75403	0.425532	0.45568	0.193551	0.703001	0.395742	0.335536	0.546187	0.621034	0.222485	0.216784	0.358683	0.798758	0.607152	0.571569	0.839854	0.489879	0.659744	0.761733	1.13968	0.206511	2.06425	0.94782	1.48171	2.10162	2.75915	1.98945	0.276761	0.476986	0.319332	0.666648	0.60039	0.0896412	0.397029	0.416372	1.02306	-0.444133
GLYMA_16G016700	8.05011	5.81722	7.96599	4.75233	3.6533	5.07444	5.75029	7.42828	7.0688	6.23986	18.595	19.1022	5.56704	4.71605	6.1731	4.57958	4.86032	4.76553	2.67338	3.80356	1.60202	2.55076	1.43019	0.89099	13.0331	13.7739	10.2821	10.6719	9.69702	11.1733	10.3135	12.4878	5.33505	5.94866	6.22885	10.8504	29.1099	28.0129	28.0305	9.94214	11.3216	9.40326	3.45598	2.8262	1.292	3.70376	1.65143	2.32847	-0.618904
GLYMA_05G238100	0.365587	0.231571	0.141963	0.400812	0.0519239	0.526299	1.42535	1.69552	2.22602	1.09894	2.38583	5.03402	0.0941118	0.0891514	0.184351	0.0493653	0.187451	0.0473772	1.07362	1.54268	1.25231	2.36555	1.80714	0	0.152793	0.206473	0.145779	0.5132	0.292241	0.305539	0.691545	1.97891	0.363429	1.33259	2.23442	0.936859	6.35243	4.9586	7.4492	0.40588	0.356119	0.147888	0.736791	2.01256	0.225364	1.43325	0.132027	0.933553	0.490935
GLYMA_11G036400	24.6929	20.3029	21.0925	16.1695	18.7228	11.6188	9.48995	3.56484	7.56456	4.80348	13.0536	6.06504	15.4834	16.4012	14.4866	18.9419	15.7154	15.9876	2.82163	2.80687	1.73538	3.25856	3.58844	0.483862	35.1767	22.9536	19.8715	46.1816	18.9965	33.9401	6.03962	8.65873	4.77571	4.3245	6.28206	6.29228	69.0558	71.3067	79.1976	22.1876	25.9386	27.3625	1.60869	1.41048	1.42149	1.44393	2.22071	1.54221	-0.435943
GLYMA_17G147500	257.407	276.284	205.928	423.497	464.455	267.453	4719.43	4411.75	5721.2	5712.11	3351.44	9369.57	193.066	364.999	357.162	358.95	428.814	424.004	7362.27	6749.72	9027.61	11218.6	9384.14	9823.19	129.641	180.911	137.93	250.809	458.033	225.17	1832.54	1987.14	2290.14	2685.31	3048.25	2132.54	48.7425	79.6262	49.1082	275.584	266.634	207.527	3919.75	3912.49	4999.92	5343.5	5952.44	7106.06	0.714727
GLYMA_11G243000	3.89921	3.68989	3.69712	2.49798	2.93581	2.88555	2.14365	2.26046	2.44802	1.54593	4.01344	8.83823	3.70061	3.89506	3.19806	2.51203	2.60147	2.53262	1.04238	2.16534	1.14109	1.25783	0.653654	1.41949	4.73835	3.8206	4.37098	4.85368	3.25463	3.90004	1.80463	2.28176	0.965154	2.91852	1.89636	2.11347	11.15	11.0846	14.2691	2.81643	3.42559	2.98994	1.68965	1.40802	1.00393	1.4427	0.882215	1.19963	-0.367096
GLYMA_15G054600	21.5217	14.8911	18.075	7.36042	5.09996	6.4064	7.66689	5.24865	17.3399	12.5757	20.757	13.6276	17.7368	25.0719	19.5772	11.4793	7.27801	7.15906	4.90703	4.68212	5.35206	2.05432	4.15788	6.29265	33.8198	21.2764	24.5167	14.9927	9.8542	13.0813	6.8772	6.10629	2.44075	11.4301	14.2645	6.554	32.0362	44.5721	37.521	9.19973	11.2322	7.78009	4.66274	6.05411	0.693697	5.06345	0.942099	6.26964	-1.45422
GLYMA_16G060700	1883.47	1597.9	1908.25	2164.22	3193.41	2165.67	56.4582	36.0599	74.108	71.2937	93.3175	139.503	1493.92	1816.98	1672.13	2377.63	2182.1	2584.94	67.5885	34.1479	60.9411	108.933	72.1789	96.1122	371.265	549.04	831.389	1312.48	1507.09	1426.85	191.837	118.882	244.09	131.114	102.726	121.854	316.719	328.821	516.682	1823.22	1690.86	1321.6	81.8313	82.6538	235.647	100.039	408.253	112.524	0.55391
GLYMA_12G084900	2.75772	2.82701	3.61057	2.78017	4.2139	2.92047	47.3099	57.6641	45.9622	56.287	40.6577	51.8272	2.9702	2.68997	3.22877	3.45839	3.64062	3.08907	43.7305	28.3975	37.786	50.13	43.0829	47.7977	1.58973	2.29146	1.7527	2.17143	1.79059	2.82576	29.3342	31.4966	25.2086	27.8906	31.574	27.4015	12.7618	9.31249	10.5063	2.0763	2.68189	1.77806	26.4967	34.5505	30.7951	30.1145	30.1294	34.6899	0.178957
GLYMA_14G078600	4.47435	4.28116	5.84188	4.66171	4.76813	5.54776	7.76923	6.21888	8.27978	6.08512	7.78219	9.52813	4.63588	3.33431	3.41939	4.38306	4.24636	4.35061	5.29584	4.5104	5.4349	6.39922	6.59394	4.83842	4.98667	4.80283	5.28968	5.05597	4.08764	2.4465	10.4815	10.6034	12.2295	6.55368	6.82579	8.95759	14.8803	21.9052	20.2347	4.53553	4.5789	4.76665	7.41042	6.35758	9.09117	6.64608	5.3795	8.67817	0.112279
GLYMA_05G175000	1.7124	2.01646	1.94208	2.02044	2.22364	1.76866	3.57955	4.06543	4.82188	3.07555	5.86334	13.7464	1.37703	1.3999	1.99015	1.09227	1.90655	1.77531	2.29889	2.51979	2.27522	1.60108	2.86632	1.47833	1.61766	1.69475	1.07518	2.34429	1.65132	1.94453	2.8856	3.20664	2.57235	2.97747	2.52203	2.86047	7.22088	9.93313	12.1224	2.11841	1.63401	1.8824	1.96195	1.49632	1.42087	2.94108	2.30874	1.68961	0.154229
GLYMA_08G218600	17.9543	24.6818	20.8722	23.7461	30.8212	20.8119	42.0804	44.8784	46.4303	44.9237	57.4554	42.2645	26.8645	29.5425	25.8415	28.183	28.0826	26.8331	41.0857	53.687	37.1449	34.3604	30.6222	45.3298	20.5587	17.9975	23.3617	14.664	22.2843	19.574	41.5285	50.0013	34.2372	45.3626	45.6628	56.3304	56.6358	61.9264	59.6038	16.8555	23.4777	19.8709	40.1006	29.1588	24.5313	48.1783	36.8268	62.5291	0.316814
GLYMA_11G208700	42.5594	47.5102	41.759	54.9068	43.3397	38.0512	281.815	328.763	312.471	234.382	228.022	449.345	60.064	68.2115	61.6668	41.7807	65.7891	54.8393	258.868	412.325	232.908	194.987	229.22	285.235	27.1507	22.1452	25.0271	24.0882	51.8784	30.8778	187.491	269.555	160.549	201.685	203.839	220.642	87.296	96.7197	88.9142	35.5049	32.1447	31.3047	243.212	142.539	142.156	284.616	124.15	262.217	0.119824
GLYMA_02G100300	6.2456	6.12087	5.7203	6.82478	7.58828	3.83781	45.266	52.4826	40.3725	35.5588	38.1786	62.5315	5.87929	7.01705	7.00562	6.63543	8.45509	7.86409	39.1716	59.0388	31.5296	31.7523	32.5746	28.6499	5.16886	5.518	5.9179	5.50927	8.69995	6.45435	44.8933	62.0479	55.4892	41.6047	40.0092	45.4504	19.9298	26.6494	30.4641	6.38474	7.22833	6.51496	45.8622	34.8234	28.5642	46.1693	57.0804	41.0558	0.0828859
GLYMA_06G047600	6.15513	6.30445	6.84831	9.44029	5.05924	5.97013	34.1149	38.5298	37.2739	25.1943	22.4151	61.19	7.1808	8.17555	6.70287	5.97706	6.98344	5.90606	34.0577	47.6525	33.8898	31.85	33.1827	41.455	5.40035	6.06492	5.74429	7.46382	5.96713	3.31998	29.5745	30.1947	31.5487	16.2302	20.3267	20.2479	17.2606	19.7735	22.8419	5.48863	3.8635	3.67304	36.6664	17.3826	26.4794	36.5383	22.5596	41.8021	0.157832
GLYMA_02G156100	13.5662	10.2118	10.3081	13.1099	40.0705	10.3402	1.92829	0.598208	1.7534	0.883485	2.23269	4.8458	11.2817	5.23989	17.5691	1.96709	6.00669	26.3358	5.94184	0.275836	2.11704	0.541733	0.444506	0.0873366	0.845614	3.05101	1.0327	2.62439	4.85213	6.86535	1.8371	1.03009	1.81022	2.53959	4.24475	3.11097	1.09377	1.14949	0.46174	5.82915	6.82494	8.15199	0.376402	0.334149	1.04769	0.634574	3.28811	0.841426	0.968862
GLYMA_05G236300	86.4438	84.7132	78.5894	64.3331	41.9101	53.7501	69.1828	69.8617	88.9208	65.8772	93.1821	126.171	75.6223	69.5284	63.8707	58.0065	52.4741	60.6451	44.3658	53.3124	50.1427	45.1132	49.7847	38.8949	117.733	91.1047	100.994	70.1757	43.1394	61.9187	76.7913	80.8515	45.0058	63.4367	60.2262	63.7867	159.501	222.384	243.408	44.8543	61.2882	58.1228	34.0255	39.3874	55.2748	46.3827	29.3133	51.524	-0.568981
GLYMA_06G037000	6.61353	7.8098	8.49929	6.95944	6.40746	5.63883	46.1809	35.8413	45.9883	30.829	32.1599	36.3242	6.50598	6.07666	6.72944	7.90967	8.78031	6.67285	31.1754	48.1477	28.6859	31.9368	23.178	43.7135	5.36357	5.83613	6.40455	5.47085	7.70977	4.90215	41.9297	45.0251	34.8291	23.1335	34.7473	38.2674	23.1657	23.2113	21.7537	5.80184	8.21715	7.00681	35.8849	24.8135	33.5857	37.8885	16.6335	59.8409	-0.199098
GLYMA_14G199600	2.41663	2.92106	2.59427	3.67038	5.08864	3.29811	4.43086	4.44714	4.24453	3.28314	8.15514	6.25666	4.04083	3.74134	3.30926	2.58659	3.70593	2.48243	1.33113	2.56197	0.938968	1.10809	1.42877	1.65883	2.02618	2.67959	2.4754	1.51879	2.31579	1.92705	4.51646	7.65473	3.35008	4.27263	4.26055	4.97451	7.5336	6.51356	9.70971	1.59994	1.75242	1.38715	2.50222	1.89858	1.2756	2.69449	1.8896	1.58522	0.67286
GLYMA_12G022700	8.40199	5.94531	6.81916	4.52278	3.99925	6.02959	7.78229	10.0488	10.2039	6.17928	17.4689	19.7681	8.26187	9.783	8.3209	4.70162	2.83321	4.51228	2.2229	2.45697	2.97001	0.810669	0.776038	1.03466	6.91757	8.97739	10.9061	2.55015	7.86599	4.30174	4.44966	5.44827	2.65872	7.00568	5.29333	5.51747	11.769	14.5282	14.0661	3.36145	2.40159	2.81702	2.72244	1.43528	0.373287	1.33538	0.164015	1.54631	-0.46288
GLYMA_13G338400	19.9658	17.4377	16.3877	21.5998	16.0135	15.4985	27.1348	26.2813	30.9994	16.8343	27.4182	44.8817	15.7215	17.0122	16.1087	15.2244	16.0183	16.2246	22.687	34.615	23.2242	17.2952	16.4704	15.3355	15.8054	18.2076	15.1423	20.5424	15.3343	19.2712	29.7354	26.8038	28.6433	16.0072	18.5296	17.4227	45.5916	54.5516	70.8032	16.2662	14.0227	13.4611	24.7621	18.606	19.7408	24.9019	25.1092	29.7336	0.0546925
GLYMA_04G036700	9.96788	9.48995	9.61803	10.4316	6.77833	9.85639	4.53618	4.81551	3.84947	5.63897	14.4258	9.34658	7.93126	7.95517	6.09261	9.78883	12.2352	12.8393	1.37986	3.6277	0.658438	0	0.6636	0.217307	16.243	11.9415	11.7234	19.5896	10.4631	17.6711	2.90081	5.92145	3.30301	3.92537	5.32372	2.66619	54.0404	51.8685	59.4134	16.0967	12.4419	17.5138	0.468273	1.01617	0.372403	2.86179	0.327253	2.75473	-0.0277799
GLYMA_05G154900	1.49897	1.43477	2.58699	1.2782	0.283863	2.31776	0.0962009	0.289663	0.0943365	0.421599	0.691679	0.412292	1.715	0.568612	0.839857	1.79917	1.02477	1.03603	0	0	0	0	0	0	3.61964	1.78721	1.32826	4.76954	1.59765	2.78392	0.484693	0.877177	0.331138	0.105582	0	0.0948465	13.977	11.7639	10.4072	0.739635	1.39062	1.34749	0.103281	0	0	0	0	0	-0.420255
GLYMA_16G085600	8.37457	6.39176	6.99462	2.53152	1.60549	1.85223	5.81256	6.47325	8.43275	7.10989	8.34203	5.67325	7.06192	9.64795	5.97818	5.28646	6.0787	5.64524	0.944611	4.60886	2.83327	1.5379	2.97806	2.67771	9.21823	4.43775	5.57022	2.20606	2.42432	3.57152	3.73092	4.3965	1.87287	7.5591	5.83898	6.3195	12.6331	17.2864	16.3665	3.55833	4.02848	3.30871	1.53872	4.13169	1.35966	2.29687	0.497839	1.86066	-1.7874
GLYMA_11G085300	1.97022	1.68957	0.816068	1.92743	1.10209	1.45452	5.11225	3.47926	5.35654	6.33	7.22907	7.20321	1.34209	1.71485	2.47611	1.34247	1.36767	1.44553	1.62204	3.77809	1.66128	2.00187	1.24304	1.04671	1.1148	0.239663	0.902467	0.680795	0.93689	0.337766	4.09294	9.72021	4.29884	5.11117	3.82577	6.21404	6.83518	6.70204	5.86325	1.07686	0.742368	1.2752	0.563888	0.964096	1.19584	2.29741	0.262715	0.884588	0.0752234
GLYMA_06G099500	19.9231	16.5792	20.9025	20.6087	19.312	23.37	0.520119	0.913552	0.595046	0.522366	0.400674	1.9969	10.045	11.565	11.9574	24.6021	30.4345	30.0296	0.636626	0.0487151	0.0934719	0.669724	0.659433	1.78152	27.1805	31.7429	36.7447	124.258	94.5766	118.489	1.52865	2.37127	2.48657	4.18614	2.90113	0.897394	28.5504	26.0787	24.4235	157.249	95.8191	85.9666	0.465333	1.37699	4.99587	0.539344	3.68557	6.29609	0.215633
GLYMA_13G032700	1.33308	1.24382	1.13939	1.39193	1.25022	1.5231	11.9776	13.0766	10.7387	8.11481	12.3026	27.4474	1.48163	1.75442	1.38712	0.77717	2.06142	1.14075	3.45227	6.04421	2.92568	1.69966	1.14668	2.19211	1.03765	1.19505	0.810012	0.902995	0.857017	1.03749	7.85748	8.5192	15.8745	8.53122	10.5627	10.3389	4.85877	4.52705	6.50759	0.728258	0.965819	0.981515	2.17819	3.05453	2.85228	5.66866	3.51518	5.06373	0.239211
GLYMA_06G007500	76.8097	61.3785	75.9275	73.4241	43.4851	56.4375	252.651	254.9	215.53	245.823	224.719	247.563	92.7678	60.0478	60.6531	38.6398	37.5313	54.5108	164.072	241.628	155.551	129.628	143.231	122.226	67.4811	78.9489	41.4278	66.7655	31.9676	43.8999	205.703	165.136	146.164	121.136	125.04	140.787	119.641	123.99	111.62	44.3307	41.9487	51.3515	148.043	94.2392	42.6963	126.75	87.5666	110.234	-0.229666
GLYMA_02G222800	8.1826	6.2644	6.58343	10.1973	8.82912	8.07909	5.57633	12.0127	13.2039	7.00364	12.0141	17.1225	8.48629	13.494	9.55844	5.02371	7.72703	4.69933	7.37608	5.50313	5.20623	3.15232	3.44876	5.8444	5.64229	6.18388	4.06876	8.66031	6.21157	9.05253	8.8398	9.23221	7.25649	7.91134	6.09134	6.90581	32.6716	24.7669	30.259	7.90804	4.84958	5.01667	5.6217	4.825	9.77373	5.76963	5.61246	5.66932	0.438363
GLYMA_13G250700	24.0881	22.1703	23.7978	9.29123	8.6805	10.6376	9.16303	9.82594	7.80315	8.87678	8.6934	9.92092	19.5377	20.768	21.5777	11.4772	14.4058	12.8111	6.70209	7.10066	5.82416	6.18498	4.40236	7.14806	33.6392	34.1874	31.296	20.6753	11.8358	21.2597	7.58103	6.71821	9.9325	6.45736	6.12367	7.34609	63.7705	53.0336	67.1438	18.2844	18.3113	23.5077	5.07404	6.97117	8.30377	4.41898	8.29207	5.14747	-1.2174
GLYMA_03G236300	11.0043	8.68779	12.2501	15.0273	14.4992	9.99929	34.1826	30.6354	31.0201	22.0413	50.198	118.216	9.90903	10.2507	10.0382	9.63312	12.7934	13.8366	16.3811	23.1762	20.2337	6.35098	10.5103	4.62261	9.83824	12.4977	9.22698	16.8932	12.5448	12.9651	35.0389	38.2334	49.548	28.8554	28.7814	27.3406	35.5852	55.3395	65.8621	12.3838	11.5654	9.00423	35.5812	23.6916	12.8329	36.9027	36.3685	30.4498	0.380867
GLYMA_07G212400	0	0.375904	0	0	0.210718	0	14.943	12.6326	14.0231	9.56491	12.0477	21.921	0	0	0	0.100167	0	0	2.96516	12.2802	3.58058	1.73791	1.29019	2.73509	0	0	0.0492999	0.0520666	0.0988311	0.154992	9.93043	13.5113	17.4526	7.64162	11.8618	13.254	13.7013	18.4619	24.2346	0	0	0	1.84003	1.64482	4.11557	17.3281	1.47343	15.8307	-0.80333
GLYMA_18G039500	22.6078	24.9106	20.4615	37.2271	31.313	25.7762	27.5843	29.6669	33.4524	16.8578	19.5471	25.2707	26.1216	29.9587	32.9192	21.3454	27.0477	25.6186	12.4664	15.6438	21.8847	15.3284	21.0478	12.9234	11.9146	9.35343	11.8335	12.9404	9.10609	10.6922	6.1712	8.2045	3.48438	6.72142	5.67947	9.63088	52.2422	42.2485	49.5175	15.9547	10.8282	12.6664	4.72746	4.55589	6.04992	3.6071	3.86074	4.21951	0.543652
GLYMA_10G064500	5.3756	4.8829	5.86673	9.61065	9.09854	7.08579	2.21599	1.99137	2.14777	1.3551	1.37626	1.60126	4.15721	3.50295	3.62177	8.65019	11.414	8.99557	1.39743	0.781942	2.05603	0.637035	1.99281	1.92564	11.2613	5.56806	6.73599	15.255	7.48877	15.7585	1.94737	4.25522	2.77911	2.06443	2.7646	3.15016	5.32848	4.40677	4.02379	13.6944	13.4339	13.2098	1.57683	3.00157	3.04334	1.71978	2.93214	3.09203	0.749845
GLYMA_13G158200	30.4246	17.2332	28.8445	18.5312	11.2543	10.8687	53.0324	54.0111	84.3639	42.2298	83.9534	144.562	26.5944	16.6192	20.4559	9.93283	13.3813	9.70805	18.7521	38.142	29.3497	20.0937	15.5962	18.9211	34.7748	38.9862	30.0512	32.1173	22.8435	19.5132	34.7472	51.1175	15.8618	36.3023	35.1722	45.6249	66.4499	50.696	56.6113	9.49534	15.8062	17.1758	38.53	28.2455	9.6693	27.6988	5.46933	33.2471	-0.835771
GLYMA_06G036300	14.5567	11.6135	14.6042	10.1609	12.0472	12.3511	13.2084	11.1837	18.4016	13.9295	21.6949	27.4622	14.1334	12.9708	12.9028	10.855	10.7954	11.2011	8.25064	9.09037	10.4465	11.6431	7.34033	9.45782	17.8515	15.6459	18.1032	14.6505	13.5824	14.3407	14.4531	18.4222	13.9534	19.254	14.2327	14.0838	40.4803	38.2323	46.8551	15.0986	15.6166	13.4479	9.02682	12.9091	17.9261	9.37976	8.62219	9.33427	-0.164497
GLYMA_09G274000	58.8899	51.4877	62.2245	66.2758	71.9617	53.5216	35.4717	41.6363	65.4416	40.4343	94.2444	62.1369	57.0117	71.6184	64.5193	56.3067	59.9798	58.7291	25.1334	22.7668	23.6371	28.441	37.4089	60.9436	52.9614	59.3285	67.473	40.5977	66.1378	49.8752	60.6758	68.314	73.599	65.0705	62.593	51.6149	120.122	119.254	139.74	48.0464	52.0555	47.8066	50.0979	60.9249	67.6525	47.3987	24.4625	57.8327	0.22465
GLYMA_02G228200	23.1257	20.1292	22.4573	18.6818	19.0785	17.0706	50.7775	53.1129	51.7363	53.2872	67.5491	113.569	17.5462	19.6704	19.2496	22.6804	22.0412	22.2259	42.1345	47.7325	46.5169	37.9707	41.2037	33.7519	22.1049	22.1844	21.0019	24.0134	20.9922	22.6872	51.6177	53.6458	51.2215	42.577	41.8031	50.5037	68.4459	70.4518	96.0455	24.5075	23.0349	24.9464	45.2173	35.397	32.6949	46.8133	33.686	42.5441	-0.188529
GLYMA_04G098000	1.96016	1.4638	1.74488	1.01796	1.01592	0.825102	4.72741	4.4258	5.76552	3.26436	2.57066	5.57587	0.885261	1.10695	0.693637	1.59738	1.4106	1.21218	5.96963	7.41184	6.63953	4.97205	4.98631	3.61206	1.07314	1.12646	0.841043	1.27443	0.623098	1.45618	4.00308	3.09908	2.6437	1.9184	1.72054	3.29001	7.32982	8.34293	10.0528	0.649043	0.535971	1.52095	4.39294	3.32346	4.80507	5.48262	3.47735	5.01797	-0.784201
GLYMA_07G057400	6.26645	4.87749	6.12556	5.41375	4.41449	2.45376	6.10974	7.64344	9.59749	5.58359	15.2576	12.4408	5.70411	5.4279	3.61495	5.63204	3.80426	3.898	4.18764	6.28116	3.80917	4.02677	4.51557	3.31806	15.3089	10.9288	9.40869	7.62846	7.3469	10.6699	4.96029	9.24095	3.12303	6.1017	6.7835	6.10937	20.0285	24.7606	31.1347	4.31341	7.05989	5.67823	3.85482	5.45818	1.60697	4.45483	2.64325	4.31593	-0.420301
GLYMA_13G033900	2.08032	1.08971	1.88793	0.666289	1.64664	0.672993	2.5922	2.87274	4.05126	3.60926	16.5854	20.5699	2.28653	2.69041	2.23948	0.959497	1.9895	1.28435	4.66776	4.06672	4.97879	2.29475	2.60183	2.92599	0.911775	0.924078	0.869921	0.99749	1.04635	1.35443	3.23789	3.80258	2.66443	2.31154	2.20603	2.39598	4.35635	6.31678	6.85836	0.726615	0.962801	1.0338	3.91357	4.97547	5.11038	3.84875	5.3687	5.69595	-0.692047
GLYMA_15G104700	0.118538	0.210237	0.0920602	0.0324899	0.101015	0.0568825	1.12972	0.652834	1.04068	0.937686	3.44596	4.51156	0.12206	0.0867195	0.0597741	0.0640249	0.273506	0	0.270753	0.538675	0.147654	0.264485	0	0.170558	0.660554	0.234314	0.0630232	0.13312	0	0.528363	1.31087	4.09265	2.08181	2.59248	1.95443	0.877551	5.21794	4.702	7.34261	0.0987021	0.692808	0.287709	0.441042	0.145012	0.243574	0.851983	0.128426	0.605392	-1.08453
GLYMA_02G195400	11.3786	11.3721	11.7009	13.368	13.1078	11.7274	35.123	36.3489	32.7455	24.8118	33.9558	77.8985	10.5801	11.7398	11.29	9.08387	11.2643	10.7886	27.3018	37.2583	29.1325	24.0161	26.4413	23.0645	13.4722	15.7021	12.2949	16.2016	11.5675	13.148	31.9051	36.6299	36.7816	20.0236	21.9625	28.7922	31.7397	40.0541	46.2914	12.2826	10.2977	10.3468	29.0062	18.4205	25.53	26.1333	29.6093	28.1453	0.22097
GLYMA_13G111500	12.9746	12.9891	12.3539	17.2606	16.9356	14.4567	44.9834	21.9047	29.3241	23.8113	37.1922	56.4612	13.8815	14.3228	13.7075	15.7421	16.4855	14.9769	13.5476	15.5312	10.2291	8.75541	8.55134	10.2904	18.0577	15.3524	15.5967	13.9133	14.0312	14.2817	30.2803	51.9444	73.9488	34.1436	35.444	37.8264	38.7109	33.0257	37.5536	14.2465	15.3777	13.1086	10.1259	8.49752	4.8119	10.3593	7.95416	6.92649	0.416312
GLYMA_13G314100	3.12422	3.72043	3.35646	1.9267	2.08553	1.91149	5.32343	2.26398	4.0258	1.53226	3.6607	6.18707	2.69426	2.05704	2.83575	1.77183	2.36281	2.2673	1.78401	1.67327	2.67548	4.60074	3.26026	5.67527	4.35243	4.80816	2.82379	4.8681	3.1634	5.78785	8.41006	7.86147	10.1455	3.96104	5.63962	6.49389	15.4414	15.7507	24.827	2.94827	3.47806	4.25485	4.40751	4.01307	7.63943	3.77653	3.77971	3.76102	-0.71342
GLYMA_17G180100	8.93467	8.52891	8.57676	10.4309	12.7035	8.58648	20.0988	26.5842	19.0664	25.352	27.3631	34.9693	9.28712	8.93894	10.1311	11.8558	11.1805	10.9152	19.6355	26.7754	19.8823	19.5904	20.1594	16.3996	7.13187	8.64645	8.38364	9.00328	10.2821	10.6424	19.4518	25.8031	25.6376	24.2477	20.0033	19.582	24.1436	25.4358	33.3534	9.0347	9.04602	8.37472	17.6847	18.5369	16.0369	19.3756	26.6155	14.2177	0.356023
GLYMA_01G161200	10.9384	10.1113	12.1566	8.87347	5.14443	5.38357	11.9881	16.2596	12.7089	7.75895	7.27393	9.9185	10.6445	14.5389	10.4255	5.92971	6.90284	7.35249	11.0345	9.78026	10.5308	13.5887	13.1452	14.4704	15.3614	16.4738	13.8041	6.38949	5.85063	5.00063	17.9102	14.9591	17.207	8.22953	9.20319	12.0931	23.2277	26.5368	26.4301	7.87358	6.51239	8.29861	12.5722	8.77387	9.2211	12.0952	10.0132	15.6104	-0.702008
GLYMA_12G061900	4.92576	4.07719	4.54303	4.80998	4.37307	3.66337	6.67828	6.88645	8.95309	8.37932	10.355	7.74345	4.66437	5.06739	5.01566	4.26023	4.74266	5.36945	4.69264	10.3027	6.25404	3.33602	4.38431	4.05646	4.57187	5.20604	4.22726	3.21942	3.83203	3.42397	7.24573	5.93181	4.74448	6.60659	5.92522	7.35994	9.89936	11.641	13.5458	3.20031	3.15618	3.67336	7.40551	3.48764	2.57757	5.65049	3.84375	4.41425	-0.00449149
GLYMA_06G136200	10.1348	12.548	12.4961	13.8318	16.1157	12.409	17.3503	17.6866	18.3456	12.8603	19.2468	25.2174	12.7758	12.4082	14.0935	12.0484	14.6519	13.2151	18.5463	17.9406	22.6128	17.6241	16.1061	19.3178	8.06384	10.5035	7.74922	11.0001	10.8855	10.1001	18.1827	19.1678	16.5492	15.2338	15.9496	15.7971	28.3483	35.4283	40.8753	11.0198	9.50878	9.21385	23.4542	19.9714	18.1629	26.0104	24.677	22.4114	0.338452
GLYMA_19G140800	14.7361	13.7066	16.5142	13.5701	10.5969	12.0245	29.6719	22.1036	22.5519	17.3364	23.4419	43.4422	12.6115	13.9098	14.9926	12.5058	12.5597	12.5181	12.3141	17.054	13.5849	11.1627	10.5854	9.90098	17.9428	18.3316	18.6378	18.3229	14.4609	13.7685	26.8516	24.9964	37.114	15.199	20.1027	22.0824	38.9701	46.3616	55.7082	15.2792	14.5502	14.5891	17.2832	13.0241	11.7385	16.8536	9.72143	14.493	-0.238908
GLYMA_15G063700	15.477	14.4548	15.2239	10.3113	6.45878	10.0431	8.53661	8.1186	9.24926	6.21346	9.84128	15.1268	13.6221	15.6261	15.9477	8.01057	10.7575	9.77738	6.40755	5.5018	6.88752	6.0879	7.26588	7.17517	17.4795	17.336	15.2485	14.3632	9.39085	12.0639	8.60208	8.40678	11.6784	6.74832	6.8456	6.17989	44.9627	38.2721	45.7403	16.7525	14.0083	15.2183	5.67198	6.8907	11.1707	5.03104	6.53179	6.48484	-0.676833
GLYMA_08G015700	4.02321	3.85539	4.24855	3.7121	2.28565	2.84812	10.5607	13.4168	11.2585	7.05827	11.6508	16.6398	3.38391	3.49696	3.13351	3.46392	3.59468	3.03534	7.17477	13.1884	7.49232	4.90607	4.43395	5.101	4.63925	5.57923	4.42629	6.91139	2.90825	4.12809	15.5568	8.78793	11.9324	6.1614	8.19832	8.12092	13.7199	22.1413	26.752	3.51581	2.8381	4.72668	10.8933	5.5796	5.43491	7.02741	4.77598	14.6765	-0.381017
GLYMA_02G284800	1.93133	0.999956	1.71731	1.7952	1.57427	1.49091	11.0099	14.604	11.0581	10.9999	18.8312	36.8183	1.578	1.53578	1.63022	1.67812	1.72221	1.84994	7.12395	11.0661	8.70767	5.95799	4.88869	4.01731	1.09963	1.82584	0.736641	2.33394	1.14111	1.47375	9.18827	7.64107	6.39977	4.31174	4.60704	5.57091	4.75551	6.72615	10.5169	0.675888	1.09841	1.01905	7.60244	4.08331	4.34813	5.84332	9.91632	6.95353	0.139129
GLYMA_12G226600	39.9341	35.337	53.0935	21.5996	21.5398	23.3969	23.2912	16.3103	24.2447	27.1777	29.9775	26.6654	27.7299	27.5817	29.9467	23.1195	21.5841	29.1682	9.98969	12.6978	12.1378	8.98136	10.6909	9.07517	38.6619	41.5451	40.7304	37.8431	25.4926	34.3127	22.1086	24.8826	21.1349	23.99	25.8673	33.6579	113.289	105.733	134.966	26.9475	31.7944	42.8488	13.0081	17.5992	19.2219	11.4837	4.55558	12.0472	-0.873712
GLYMA_20G196900	53.0629	41.9396	75.0102	23.0342	8.92373	45.6461	3.77647	1.80272	5.64524	11.0504	10.5961	3.50345	34.3599	15.5161	36.4272	16.968	15.7807	22.939	1.14476	2.07049	6.853	0.925102	4.55443	0.344174	58.1168	141.173	68.6329	81.6627	37.86	44.7804	6.82193	11.5248	4.33306	19.8138	10.4718	12.6229	135.508	114.717	118.968	48.7755	37.8137	45.0269	4.10385	3.36518	6.75015	5.52242	2.24601	4.18848	-1.0551
GLYMA_04G136600	0.331564	0.224022	0.114445	0	0.313945	0.106071	0.574536	0.897006	1.5024	0.559533	2.03266	1.50475	0	0.0539031	0.501584	0.0596949	0.0566686	0.171873	0.216379	4.2332	0.826011	0.591835	0.0809361	0.954139	0.246352	0.124838	0.058761	0.186176	0.117797	0.246315	0.578942	0.323378	0.439476	0.560498	0.816873	0.251754	8.87659	5.0911	6.48571	0.122703	0.369116	0.0596113	0.753893	0.405615	0	0.505504	0.0798269	0.967627	-0.61685
GLYMA_17G145400	17.1308	20.512	17.2384	22.5301	10.7918	18.3967	52.6259	62.0696	75.355	40.6099	48.8493	75.4082	17.6042	28.0633	25.2534	16.4907	13.4234	13.3201	62.4795	105.202	60.5741	33.8456	32.9815	43.2841	22.5951	31.7948	19.5747	21.0223	14.2829	20.5904	66.1763	50.5682	65.0058	28.2439	28.8655	35.5996	50.4287	71.4522	67.7847	18.7505	11.7656	11.3261	82.714	28.393	38.3233	72.1246	51.2389	73.8823	-0.0123667
GLYMA_13G282400	3.02713	2.92523	4.22808	1.08054	0.7199	0.675636	0.650596	0	0.239245	0.0891009	0	0.0871338	0.579917	0.137338	0.567986	1.59699	0.866304	0.437908	0	0	0	0.12566	0	0	10.0428	13.4385	9.35718	8.61737	4.20185	13.8067	0	0	0	0.0892546	0	0	28.1255	16.9349	23.1805	2.18841	4.54555	4.1008	0	0.172242	0	0	0	0.102724	-1.96985
GLYMA_14G222400	5.41138	4.87494	6.88765	7.20997	5.33731	6.67217	62.4256	59.8228	73.3908	45.5649	39.6845	94.4668	4.02432	4.76525	4.7374	6.5763	6.31998	6.0777	67.3923	61.9167	66.8439	77.2065	58.8919	63.0461	3.30867	3.90512	3.07687	7.76513	4.04535	4.14567	67.7162	55.9444	68.9364	32.303	38.4577	45.1114	18.1865	16.2334	22.2975	4.25552	4.72737	5.75633	60.4951	49.8794	80.0595	66.8365	54.4477	87.0227	0.237775
GLYMA_03G201300	2.13531	2.34958	1.61096	3.41125	2.21825	1.08322	32.8779	67.7657	52.8706	23.4354	53.6411	142.794	1.31925	2.46967	3.26103	4.34969	2.90919	4.11127	19.4693	40.9925	17.7067	20.7998	15.5925	20.6728	0.679945	1.58498	0.746043	2.05542	1.33302	1.59763	24.6433	53.9094	18.9628	16.2435	24.4886	32.7972	3.58075	4.90248	5.90066	0.372532	0.50939	0.625215	15.9653	10.7847	9.02607	55.4101	21.9886	46.2476	0.207096
GLYMA_06G234000	2.55106	2.65008	2.87278	5.58207	7.60881	4.46821	0.0491166	0.0739455	0.0361235	0.0538132	0	0.0657815	1.79501	2.3225	2.12256	4.08771	4.30559	5.60914	0.0138735	0	0.0132403	0	0.0467043	0.0458823	0.023693	0.0600318	0.16954	0.931086	1.03096	0.663303	0.0618666	0.0248808	0.0281778	0.0943356	0.0725197	0.133169	0.0656698	0.065285	0.150166	1.2155	1.1005	1.18102	0	0.0390101	0.0524196	0.0416717	0.138193	0.0930617	1.19977
GLYMA_19G086000	15.6343	14.1013	11.929	22.9636	35.2733	23.1173	1.38264	0.607129	1.18637	0.946784	3.72792	2.77765	9.32031	15.761	10.6374	23.4342	24.3941	32.2622	1.17163	0.194251	1.95677	1.33526	0.986053	2.04503	1.50067	2.70385	2.54539	14.0292	13.3946	11.9202	2.61234	1.4008	2.18133	2.08652	1.2759	1.44838	2.77293	2.06751	2.68264	19.4337	11.409	16.3003	1.29885	0.915119	6.2714	3.32369	8.75286	2.94717	1.03566
GLYMA_11G215200	1.16854	1.53587	1.30456	1.10097	0.580882	0.735974	0.210922	0.105848	0.310251	0.808817	1.62484	1.33333	1.52286	1.37136	0.810215	0.78894	0.524261	0.795026	0.0238309	0.0711188	0.0227432	0.0325909	0.0267417	0	3.68317	1.62926	2.19388	1.51733	0.91464	2.27874	0.127524	0.320537	0.242008	0.0925957	0.332183	0.166362	5.86574	5.21458	4.96044	1.33787	1.30088	1.51658	0.0226445	0	0.0600282	0.0954406	0	0.0532848	-0.657393
GLYMA_06G256400	6.91658	5.07266	6.22285	5.91368	10.6748	6.26496	8.13975	9.18382	10.0004	15.3145	10.9361	18.0439	4.18649	5.04024	6.56711	6.19423	7.8735	9.35379	18.8796	13.3338	21.1049	21.2801	17.4372	13.7742	0.84848	1.59178	1.67073	3.96557	6.18068	3.89881	12.0487	10.4268	15.2436	12.1167	10.9223	8.46792	1.23424	1.44256	1.98911	6.86964	6.18519	5.80114	15.0468	19.1618	25.5621	15.3254	29.7167	15.5761	0.399434
GLYMA_09G134500	22.4245	20.3533	21.759	17.5508	10.8989	16.4106	30.908	29.8685	37.3593	28.0572	33.9545	30.5746	18.6972	18.275	18.3772	11.1936	13.8173	12.6386	24.7045	23.7839	23.5369	36.5342	26.5473	25.5723	27.8883	27.3949	22.5145	25.7235	14.6004	16.1227	34.3566	31.877	34.2727	32.0102	29.4749	31.2036	49.715	61.246	68.0175	20.5508	18.8571	19.7257	28.4083	18.5632	23.784	26.7471	10.9368	26.636	-0.4498
GLYMA_13G158100	0.36983	0.187407	0.574441	0.202732	0.840425	0.0887344	0.74765	0.428798	0.523686	0	0.219411	0.915495	0.0952041	0.270558	0.186491	0.0998764	0.379252	1.43781	0.724054	0.360134	0.806173	0.495104	0.947908	0	0	0.522172	0.294941	0.311493	0.0985443	0.61817	0.107626	0.324629	0.245098	0	0.84106	0.210607	14.1851	11.168	9.14325	0.307943	0.102929	0.199473	0.114668	0.33932	0	0.362471	0.267119	0	0.0564329
GLYMA_02G197800	9.78172	7.12536	8.3881	4.14725	4.12445	4.8406	2.78083	4.56314	5.88672	2.56313	5.93926	6.14812	6.68864	5.88884	5.27935	5.24203	3.9967	6.97199	1.09717	2.13326	1.80862	1.9097	1.23119	1.20952	8.21889	6.64657	6.33829	6.90855	5.17212	5.02426	2.0905	3.48814	1.87389	1.93777	1.91171	1.91482	21.9934	18.5398	26.2012	5.09054	6.50822	6.67732	1.2795	1.16859	0.628113	1.59785	0.551961	1.17086	-0.871929
GLYMA_02G125600	2.47792	1.35224	1.51322	0.603704	0.457216	0.426845	4.99102	5.84425	13.1954	8.68491	20.7068	19.1096	1.83187	1.69399	0.811651	0.549077	1.0642	1.07589	2.04555	12.9516	4.9596	1.66336	1.05464	2.255	1.81749	2.05732	1.35122	1.14164	1.06093	0.967608	4.53623	5.00699	3.53703	5.55827	3.87723	4.2936	6.62948	13.3113	13.6942	0.587825	1.86262	1.14231	6.14635	3.8345	0.80074	13.2017	2.08038	18.7895	-1.77234
GLYMA_06G236400	11.1645	6.28608	7.8357	6.61877	5.49702	5.03998	5.11113	4.31488	6.18312	2.87844	4.36667	5.3227	5.66291	6.93746	6.13023	3.66277	4.28275	4.45838	2.53659	3.86552	3.55396	5.16661	2.54361	3.92675	5.9449	7.37961	5.49613	6.59399	4.45129	7.32633	7.60516	6.00096	6.02885	4.66587	5.3131	6.16945	16.4775	17.5238	16.3566	4.77436	5.66207	5.17422	6.1027	4.45147	2.7869	4.43097	1.91143	4.58563	-0.485428
GLYMA_17G118200	11.1816	9.8661	11.1417	5.74948	5.68466	7.0578	19.3929	20.163	34.2785	16.4409	20.7416	41.3699	7.38618	9.31935	9.24034	7.651	6.92315	8.96768	17.3085	25.9444	21.4365	21.0886	22.7774	31.0063	6.34851	6.67247	6.69805	7.95395	6.45677	5.7766	27.646	25.7852	27.1248	15.5522	19.74	20.7676	19.5202	23.6943	24.761	7.66252	6.57629	6.07971	26.2402	20.3892	29.8256	28.6335	26.3837	31.0927	-0.723985
GLYMA_13G354800	4.81089	4.43816	5.14137	4.15868	3.25875	2.95972	43.1067	39.7967	38.7429	33.2942	35.8602	41.4147	5.84295	4.99351	5.72273	5.23024	4.87021	5.14749	30.7922	44.0447	27.3123	31.2667	32.3852	42.6864	4.74308	4.49358	4.06626	5.95682	5.39057	5.36093	36.114	42.2651	36.0117	30.6147	37.8721	40.7085	16.4806	15.6264	16.3545	5.27265	3.91382	5.22291	37.6354	33.4257	29.0988	47.6353	29.1793	54.1348	-0.400032
GLYMA_04G045200	4.71181	3.88611	3.39855	7.37463	9.78436	7.39126	1.50154	0.602824	1.06752	1.35723	1.0796	2.49365	3.07837	2.88442	4.98136	3.15924	4.63192	7.47897	2.07823	0.126573	2.4691	0.87005	1.52299	0.794846	1.84702	2.09217	2.0041	5.36442	6.58056	4.81599	3.10177	1.82551	4.30712	4.32591	4.24925	2.73875	1.57262	0.86486	1.13002	8.08118	5.53486	7.01071	3.30472	3.89576	7.95919	2.4205	3.19199	1.94408	1.10387
GLYMA_05G079700	71.5385	70.811	77.0551	65.9779	53.0481	74.3088	203.738	202.82	227.836	150.222	180.935	319.175	55.0448	58.4749	60.8325	56.1436	61.7603	62.5346	169.982	166.986	178.221	231.638	196.38	181.317	76.7844	102.172	88.9864	104.914	73.8762	81.2675	233.689	258.017	263.878	153.185	158.896	208.157	238.65	199.237	233.882	91.4163	69.4212	72.8194	157.725	140.093	223.155	166.798	175.07	184.421	-0.10868
GLYMA_01G124500	5.4236	6.85035	3.64631	4.65931	6.76031	5.36058	8.27588	8.30629	14.3053	10.5016	11.1898	19.0867	6.20987	6.83008	9.51094	5.50902	6.51641	6.46208	15.4785	8.61841	16.4861	9.96999	12.9823	12.8121	4.69133	8.54921	5.63802	20.2268	20.2754	18.537	11.1191	14.069	14.1093	8.1592	7.13361	9.08133	9.7939	9.32219	7.87323	37.1617	27.1253	26.1967	13.202	11.2397	33.5998	11.3719	18.3004	17.8952	0.144298
GLYMA_04G167500	3.84388	3.61293	3.08157	2.24307	1.26799	0.981776	7.735	7.72748	7.79579	6.15981	7.46672	16.2681	3.41543	3.99134	2.34474	3.34864	2.16164	1.92827	5.54302	10.3036	4.20884	4.7586	4.26778	4.41568	6.52966	3.43143	3.06552	3.23755	2.41191	3.66158	4.72711	7.2198	4.8073	3.7337	5.04056	4.02489	8.55437	14.1208	12.4306	2.34026	2.41569	2.64172	4.34437	3.29924	3.21034	6.68409	5.19445	6.69453	-1.16142
GLYMA_01G128100	3.79301	1.90022	2.47712	3.21336	4.45666	3.28865	20.7882	20.7896	21.4839	11.5107	25.2902	37.1041	2.55201	1.95502	2.60818	3.18943	4.30955	5.22824	8.41047	9.96143	8.32187	4.34693	6.31287	4.80637	1.34505	2.19086	1.39789	3.63034	4.20351	3.55424	19.2417	19.2955	17.2534	11.8311	19.58	16.7155	8.85419	11.5599	13.6773	2.94295	2.95102	2.74325	9.7291	8.51568	10.1675	14.7012	18.4923	17.6419	0.497091
GLYMA_10G193500	35.7715	24.2223	52.2748	13.5772	6.13928	32.8549	2.36915	0.594462	2.63597	6.63897	5.56881	1.22038	16.9754	15.6959	25.5756	12.0569	13.6701	13.4931	1.02953	1.07535	8.00766	0.351992	4.33229	0.851207	40.7904	103.53	44.2021	57.1354	24.8852	27.4678	3.7187	7.80083	1.88191	13.8509	9.37284	7.18705	103.8	78.4028	80.4044	33.1023	25.729	28.7174	2.98373	1.64042	3.24162	4.27778	1.82311	2.35952	-1.0175
GLYMA_06G020900	6.57461	5.39009	5.28764	6.22435	6.02442	6.41947	3.16616	4.10465	4.17669	3.36567	4.78132	2.88752	5.25803	6.25395	5.9396	6.11526	6.15657	6.02121	3.27917	4.78711	3.43431	2.7082	3.13013	3.12198	6.56376	5.50982	5.77672	6.39405	6.20759	6.10828	2.98154	3.13136	2.24887	3.26806	3.61738	2.7128	14.4635	16.533	16.1333	5.45178	6.32033	5.75473	3.43965	3.05353	1.55545	3.24055	1.53183	2.95187	0.187322
GLYMA_09G004900	15.2976	15.2531	12.0726	25.3703	35.9674	29.5327	3.87719	9.79002	6.96375	5.23166	4.61119	7.91475	10.4043	15.5765	16.0336	21.6391	24.5273	33.1842	4.56507	5.27513	5.76493	4.60353	5.2779	6.91334	0.078749	0.758211	0.864042	4.40396	6.9662	3.34633	7.27921	5.91282	7.07097	2.8667	2.69156	4.50665	1.1641	1.04878	1.57411	8.58986	5.54561	7.88891	10.2092	2.33386	7.54989	6.74059	4.95039	6.18623	1.16314
GLYMA_01G202200	0.67985	0.712771	0.922468	0.257019	0.213094	0.607476	0.433305	1.27751	1.5934	1.06816	2.22531	1.71195	0.410372	0.411609	0.567429	0.607781	0.865454	0.510392	0.550764	1.49146	0.467222	0.251073	0.583701	0.33731	0.705439	1.16512	0.398848	0.526539	0.124932	0.470221	0.955124	0.960301	0.497167	1.07	1.01296	1.25491	2.48632	2.37576	4.50927	0.156161	0.260982	0.20231	0.377971	0.315467	0.423907	0.612711	0.203189	0.923612	-1.01371
GLYMA_14G179800	5.87639	5.20003	5.4947	4.37519	3.68727	5.93438	6.48447	7.67775	7.15365	10.2128	20.0333	15.958	6.05096	5.60369	5.70533	6.63216	3.91248	4.59194	4.35008	5.29529	6.11804	7.59295	5.90908	8.64452	7.81999	5.99367	7.55429	7.4365	7.8057	7.67221	6.07476	8.51997	6.3939	8.84038	5.48522	9.14024	22.2617	17.4177	24.5432	5.45294	6.78604	5.3456	5.60201	4.98925	7.49725	5.04312	6.0815	7.03897	-0.165801
GLYMA_01G203500	0.495057	0.473855	0.85439	0.422144	0.25	0.263957	9.37267	10.7783	8.50559	3.09808	15.4684	32.5435	0.566404	0.42924	0.388325	0.297101	0.846117	0.684326	1.93845	3.49953	1.43887	0.834574	1.40986	1.14761	0.643698	0.68345	1.2283	0.586843	0.556963	0.490363	3.90588	5.27899	4.5568	4.46335	3.50264	3.60231	3.05852	3.71629	4.18435	0.244275	0.520508	0.38569	2.14894	1.71593	0.271267	3.27065	0.953514	2.16714	-0.888464
GLYMA_05G195000	11.0828	9.08338	11.2767	11.5519	7.84756	9.18747	69.9148	58.4019	77.0024	60.1336	85.4195	100.396	8.50112	9.83912	8.19662	6.66272	6.19318	5.6284	29.1402	53.6378	25.6093	14.9659	16.4673	14.606	8.77155	11.3936	8.91544	7.75628	5.13583	9.27137	56.5029	55.418	73.3638	34.8635	43.9796	47.0513	13.7272	17.8559	18.3625	3.35247	4.86367	4.71282	21.3149	14.7369	21.3869	19.3527	6.8215	14.5781	-0.0627717
GLYMA_17G088800	15.705	7.99763	12.0563	10.9209	9.09862	24.2104	0.493163	1.70991	0.923247	1.30987	2.17968	2.54589	20.9537	12.0761	10.9593	15.0367	11.2895	19.085	0.084424	0.134372	0.112799	0.277097	0.0947358	0	8.40557	9.62953	7.37319	10.6926	10.1757	11.1	0.210825	0.52992	0.0342938	1.65656	1.50042	0.677761	6.83346	5.81347	5.39842	15.3821	14.2721	18.309	0.0641769	0.664681	0	0.033811	0.299	0.0566304	0.383613
GLYMA_15G065200	2.13303	1.44118	2.71493	2.56591	2.13749	2.38832	0.992476	0.996122	1.20816	0.956143	2.46064	1.22838	1.87608	1.66161	1.77773	2.11217	3.03801	2.62602	0.560673	0.7116	0.922554	0.158642	0.585765	0.0639395	3.25222	4.2498	3.15018	5.97191	3.99433	3.76342	1.82775	1.54294	1.27619	0.582188	0.943228	0.708571	11.6528	12.9947	15.9041	4.34155	4.56782	4.18646	1.72688	0.869803	0.413947	0.600075	0.64193	0.280988	0.249339
GLYMA_15G179600	38.4662	31.1267	33.0504	44.6071	56.2369	32.0046	99.0034	128.126	162.874	95.0843	108.657	163.516	32.594	42.7345	34.4667	41.1462	37.0919	45.1082	90.5874	114.157	92.7818	84.7182	87.5398	90.2231	17.4503	28.1442	23.6531	36.0548	38.8725	29.8204	132.973	169.067	157.895	95.7732	118.08	117.286	76.6197	97.3614	98.206	33.8888	32.2638	32.5623	123.281	120.037	125.538	165.559	164.361	189.917	0.444429
GLYMA_03G154200	6.43072	4.94903	4.59367	2.67686	3.00867	2.50831	0.51644	0.797441	1.01286	0.261149	0.612061	0.76615	3.96597	3.3544	2.60114	6.12946	2.78594	3.49392	0.0448844	0.267898	0.0856714	0	0	0	6.6688	3.84551	3.69327	4.78878	2.12586	4.75175	0.0800616	0.321982	0.0911622	0	0.508342	0.1175	25.0347	16.3338	19.3956	2.82525	5.32143	5.00799	0	0	0	0.404455	0	0	-0.89217
GLYMA_02G008500	6.15747	5.71741	6.92894	4.68261	5.45955	4.6798	2.83703	3.69344	3.79004	3.80656	8.86873	4.82386	6.89014	6.16243	5.22281	4.94061	4.1244	4.68629	2.36922	2.95758	2.34974	1.68359	2.45008	1.51075	10.3929	9.70901	8.47768	9.43309	6.58181	9.73694	3.97744	5.41532	4.50533	5.3474	5.16014	3.70918	23.9501	24.5931	28.1002	6.87563	10.203	8.52357	3.81833	5.22497	2.86692	2.4884	3.85612	2.1813	-0.271153
GLYMA_15G030100	6.17977	5.03393	5.95924	3.3876	3.75658	4.38888	0.928056	0.662773	0.883818	0.713714	2.17228	2.18948	5.35317	4.01612	4.277	5.04011	4.45982	4.82913	0.221811	0.270799	0.432995	0.317134	0.203648	0.400128	6.07809	5.66276	5.36374	6.25465	4.43773	5.14752	0.737348	1.23859	0.491463	0.675771	0.588507	0.967778	14.9695	13.1421	16.7976	4.90552	5.34895	6.14965	0.24909	0.255148	0.355552	0.121136	0.256651	0.270523	-0.499704
GLYMA_06G102100	31.5735	29.5003	26.4422	19.28	10.6338	18.2296	2.06346	1.54599	4.24643	4.17128	9.642	8.06497	26.6827	36.4911	26.1337	22.0133	26.3409	23.422	1.28062	1.86189	1.15949	1.07776	0.773792	1.15836	35.2167	20.6024	22.3377	18.986	16.8663	28.6233	1.46428	1.44278	3.26792	1.78622	3.83335	2.72209	61.8353	51.8927	62.745	15.2503	22.5461	21.5754	0.655237	1.04641	0.454919	1.61096	0.145369	0.440525	-0.787783
GLYMA_03G016300	0.146627	0.44581	0.303667	0.267925	0.0555342	0.281446	9.25968	13.4872	9.35706	3.03116	14.9043	42.6488	0	0	0.246461	0.105595	0.200484	0.202685	2.16895	1.96723	1.33938	0.523453	0.357923	2.46136	0.0544721	0.38645	0.31183	0.109776	0.625122	0.163391	12.6306	12.0698	85.3191	7.55999	10.3927	14.4733	5.28431	5.3534	8.07336	0.162788	0.108823	0	4.42504	0.538124	0.0803445	2.4271	0.847243	2.2822	-0.484198
GLYMA_06G259400	3.196	1.79032	4.09171	2.00043	2.93152	3.22346	4.98088	6.0637	4.59471	5.60426	12.7418	9.03353	2.93193	2.83407	2.88333	2.69919	2.88413	2.86761	1.42587	3.06316	1.40422	0.643085	1.7362	0.752489	2.09831	2.75673	2.0267	2.10129	0.941406	1.72242	2.31338	4.32539	4.97558	2.888	2.61658	2.32963	4.85853	5.85318	6.80738	1.05802	1.56551	1.66739	0.850406	1.03787	0.592241	0.880871	0.637956	0.423959	-0.0782024
GLYMA_12G236500	6.07968	4.98194	7.26178	6.15923	6.94071	5.46557	5.41191	5.75525	4.36986	5.40587	6.25504	4.58404	5.09143	5.49868	6.45164	5.39327	5.9189	6.19333	2.95059	2.56046	2.98367	1.8373	2.59243	1.52255	1.37232	1.37997	1.95375	1.26396	1.19961	1.27563	1.16459	1.39608	1.41532	1.79287	1.42201	1.24902	3.69468	3.52533	4.04568	1.1748	1.22085	1.12073	0.668116	1.01206	0.0948806	0.477702	0.722603	0.210555	0.0921773
GLYMA_12G221200	4.84088	3.82728	3.75301	3.50115	3.54212	3.7946	1.6396	2.08641	4.67991	2.37379	3.7892	4.7055	3.6015	3.56	3.80857	3.99728	3.14487	3.31078	2.05098	1.57955	2.77819	3.34777	2.07876	4.52196	3.89808	2.51927	3.42269	3.84247	3.78189	4.09518	2.8618	2.84765	2.55312	2.82775	1.95972	2.68457	11.8482	9.18431	11.5404	3.09521	3.52693	3.19881	2.6404	3.25556	5.08292	3.54393	2.26995	5.58442	-0.122856
GLYMA_02G023800	21.0985	20.3398	17.9992	14.7314	15.1698	12.8408	63.0134	70.5373	68.9495	53.2265	81.0058	146.707	18.9581	19.1301	18.5392	17.1709	15.6847	14.4935	59.0311	49.257	53.8083	46.999	47.3989	45.2484	19.2129	19.7305	18.7262	13.9018	15.5707	16.1517	70.086	89.3036	88.0263	51.941	54.5485	65.3498	33.4116	52.5892	56.9477	11.8389	13.6537	12.5517	48.5755	48.6835	59.5907	48.6053	57.1152	53.8558	-0.404424
GLYMA_10G275000	8.36756	5.07484	5.93563	5.99547	5.39007	5.65937	4.52867	3.74319	5.78437	5.17018	5.08153	6.80935	4.74905	5.07714	4.91713	3.55866	4.45929	6.07931	3.4398	5.13271	5.99109	5.52746	5.40392	6.73081	3.01064	5.76764	4.27363	6.65922	4.98589	6.20392	6.59584	3.81702	5.28345	3.50843	3.07167	4.57747	15.8751	14.0622	14.9286	4.90091	4.25421	5.2239	4.24912	4.67487	4.60306	4.00367	5.9961	5.14351	-0.110313
GLYMA_04G100400	39.3727	40.7155	30.9461	36.6758	19.2693	41.2856	2.00092	1.31886	7.7607	6.15138	8.34354	17.2468	35.0852	50.8878	44.2969	29.4904	38.149	35.5392	0.944782	3.15518	1.5779	2.30727	1.2495	1.52508	36.966	29.4346	26.5549	24.8226	20.5002	26.9065	1.71533	1.08924	0.959446	0.950521	1.85196	3.50383	83.7717	54.7266	65.7118	23.3055	23.024	24.0947	0.480936	1.45479	0	3.10809	0.709549	2.3011	-0.118093
GLYMA_10G266500	4.70963	2.00738	2.4916	3.2975	3.3341	3.19637	0.0677953	0	0.0831018	0.111417	0.104452	0.0726382	3.15748	3.14848	2.33789	3.96225	3.43038	4.50238	0.0574487	0	0.036551	0.0523775	0	0.126662	6.27904	5.78374	5.38236	7.54627	4.94149	8.32173	0.0853941	0.103028	0.213915	0.0372031	0.0166831	0	2.71931	2.37296	2.77426	7.94892	7.51337	6.69474	0	0.0538454	0.168827	0.0383462	0.233135	0.0428175	0.169927
GLYMA_08G112800	1.41346	0.84648	1.66323	1.33833	0.438004	1.1099	0.0742195	0.372461	0.509468	0.24395	0.2287	0.238564	0.793879	0.626696	0.71275	0.902244	0.329425	0.39965	0	0	0.0800291	0	0	0	1.14567	0.580565	0.614858	1.37088	0.616299	1.57506	0.747887	0.676747	0	0.407284	0.365279	0.146349	12.1726	10.5886	9.42563	1.92589	2.14574	1.87127	0.159364	0	0.316843	0.167919	0	0	-0.360508
GLYMA_17G214100	0	0.0167108	0.0512222	0	0	0.0316493	0.133334	0.0955884	0.0747143	0.104345	0.254339	0.2449	0.0169784	0.225169	0.0332582	0.0178117	0	0.0341888	0	0	0	0.0882955	0	0.0474491	1.34149	1.99283	1.8585	2.01835	2.5834	2.5907	6.19959	7.91211	6.01013	9.76268	7.06839	7.23012	7.65713	5.72185	6.62984	1.81229	2.18437	1.90318	7.23916	7.28178	8.21277	4.76197	6.66923	7.24204	-0.979787
GLYMA_05G063600	8.45792	8.69137	9.00235	12.2776	5.62546	8.25876	41.6017	48.315	54.7501	30.5854	35.2824	58.6897	7.04017	9.85991	9.68911	6.93999	8.61297	6.5994	26.5405	52.9564	27.7885	14.5712	15.0638	18.4453	7.52138	8.78794	7.39548	9.06813	6.50192	9.68765	53.2414	47.4596	56.4438	18.8313	22.1502	29.1006	21.1201	25.7929	24.3716	7.81964	5.4461	7.53429	50.146	24.0105	19.2325	46.7531	24.3932	50.1837	0.0747963
GLYMA_15G021800	20.7234	11.1497	15.3519	21.5591	32.2365	21.4698	0.288839	0.358113	0.666451	0.372305	0.383935	0.618945	12.8882	13.3853	13.9432	26.8667	25.1879	30.3134	0.614295	0.229156	0.586256	1.44393	0.861658	0.740681	5.65521	8.27332	15.9366	15.5096	24.925	15.9469	0.941647	0.654119	2.02745	0.522126	0.668966	0.904573	8.10229	5.40501	6.26545	22.3542	17.3888	19.2769	0.693159	0.755691	2.32104	0.518947	2.42207	0.901382	0.747082
GLYMA_18G153800	8.49967	8.86033	7.75366	5.76867	3.63309	3.7291	14.1204	15.017	20.2658	17.3661	16.2325	13.526	13.3783	15.6342	12.0009	3.62896	6.55792	3.02123	11.4108	17.7098	13.0074	12.2096	7.41001	17.471	6.85657	5.76043	3.83041	2.45449	0.819645	2.61592	7.77397	7.34241	6.00852	7.69736	11.5518	7.514	16.2537	17.5257	14.8668	2.51639	4.1454	4.75906	3.41344	9.60573	3.32671	4.60164	5.08669	6.55565	-0.864102
GLYMA_06G136000	13.9725	8.44677	12.6917	16.3937	15.0404	10.3514	32.8484	40.3587	56.093	35.9894	30.2494	50.3651	5.30067	6.21682	6.92215	10.8568	13.3229	12.7068	17.277	31.5089	26.8701	53.3815	31.5941	68.7775	5.19077	8.02966	7.55907	12.6631	13.3247	15.57	40.5194	47.3376	30.5417	42.8889	34.842	34.8986	86.8283	41.9051	67.3962	9.79732	12.2802	8.46175	31.9218	25.1897	53.5935	33.9558	33.994	56.8729	0.322182
GLYMA_13G084000	84.0377	87.5625	121.787	12.625	22.4535	6.56679	8.27276	5.15942	10.2806	3.14912	2.85765	4.06665	72.0652	110.708	114.608	28.3594	38.8614	31.781	1.10331	5.13568	3.73501	1.05337	0.560639	0.75731	195.995	183.957	185.454	55.9734	27.1652	60.1615	1.35533	1.82935	6.13071	1.5975	1.30579	1.12626	243.963	306.55	399.204	46.0567	92.579	75.1004	0.87036	2.08774	1.1274	0.187585	1.10591	1.23348	-2.74536
GLYMA_04G008900	20.9234	22.0386	18.5543	25.9855	23.7093	23.2372	24.4327	23.8979	27.8775	25.6567	24.2883	43.2675	16.1441	22.1516	20.6156	19.1415	21.282	21.1336	38.9656	37.0685	39.4472	32.4389	35.5862	37.5706	15.3881	19.7268	17.5155	20.1223	17.9192	15.6069	39.9334	25.6163	33.9336	20.5967	22.4055	28.9969	48.6065	42.7494	49.4809	18.508	13.5719	16.6986	40.5068	32.2555	42.9703	36.7534	44.9687	44.5968	0.31744
GLYMA_12G214100	6.05978	3.91921	4.62364	5.41982	5.88875	4.47661	6.63184	7.71935	10.0711	4.2385	11.9206	25.0176	3.44831	4.93872	4.18149	3.18688	5.1921	4.38115	2.75783	7.24673	3.92309	3.84273	4.02892	3.32702	7.02022	5.22364	5.04467	6.49183	4.58909	6.79703	4.96562	7.69877	5.28421	3.94254	4.44257	5.81198	22.0031	16.528	23.3084	5.97522	3.77249	5.20368	4.25219	4.58445	3.40784	3.49059	1.90047	2.85049	0.184161
GLYMA_08G179700	13.2405	8.26365	11.2319	13.081	15.6818	6.56906	4.45038	3.90297	7.71138	4.40255	13.1365	2.63876	9.62842	11.7842	9.54348	5.2525	11.8135	6.90225	2.4409	4.4192	2.04995	0.534103	0.273904	1.45305	24.0524	22.8138	13.2042	25.5382	11.3615	31.0091	2.26403	5.69075	0.495757	4.12562	2.29663	1.87437	37.5501	30.5532	36.7847	8.34651	13.2411	10.8938	2.31938	1.41844	1.1682	2.34614	4.05225	1.58274	0.182788
GLYMA_05G059300	3.18219	4.64319	4.97781	5.61671	5.48766	5.5666	12.5404	15.7003	15.1863	12.6255	19.0398	37.0123	5.48444	5.54759	4.34735	4.70527	5.23048	4.42219	8.54245	16.3802	8.20876	4.59245	7.53646	6.72188	2.96803	5.17493	4.29568	4.84089	3.27141	4.55197	10.2721	12.1239	7.86737	8.38382	7.05723	7.76272	11.6658	15.2246	14.7155	3.75842	3.44209	4.69868	8.3411	6.54336	4.37775	14.9824	8.96546	11.4932	0.452837
GLYMA_01G205900	20.1636	21.3785	21.9308	27.4553	26.211	25.3331	34.4998	43.5203	39.4538	32.7304	24.9625	42.8981	18.4395	20.2459	18.9987	25.0717	23.4247	29.5585	39.7157	46.0255	38.8162	51.4454	51.8361	55.7118	12.3205	15.4811	14.6637	20.2371	16.5316	10.7788	45.5647	38.6825	49.0415	19.4505	21.6773	31.7016	51.4264	54.0119	62.9478	19.7247	14.1277	19.6825	43.0198	29.8763	42.6031	50.2675	33.6086	54.4419	0.388002
GLYMA_04G177900	3.1352	3.03931	4.94036	3.68637	2.52976	3.35782	5.24898	5.79509	9.16212	4.83076	8.08712	18.5028	2.05865	2.03879	1.37475	5.25196	6.29038	4.23963	2.31291	4.36565	4.07509	2.18985	2.06303	3.72654	3.29163	4.46517	3.43042	6.12327	3.4869	6.37972	6.2413	5.15837	5.90215	6.10648	6.51002	9.72916	26.8087	17.3492	28.5405	6.65883	4.7043	4.99953	4.33918	4.2801	4.1828	4.57212	4.66024	9.6138	-0.138868
GLYMA_14G061200	11.385	10.9238	11.304	13.8722	12.4349	11.4557	21.0814	22.5652	23.2648	22.9926	23.8123	25.4534	8.37373	10.7826	11.899	9.26115	11.7316	12.4034	12.665	17.2517	17.6153	10.3332	12.718	10.7093	4.63918	5.69818	3.78134	6.56304	7.40412	4.94566	15.4349	14.6475	15.8212	10.9045	12.601	17.1426	23.1054	31.8306	38.465	8.99783	5.64673	6.09606	16.3081	7.08188	9.65219	15.7426	5.65464	13.7167	0.240138
GLYMA_13G127300	1.06371	1.12858	1.51453	0.965761	0.925351	1.2761	1.8624	2.10049	1.90162	2.01945	3.29341	3.37374	1.06108	1.15106	0.704008	1.36451	1.48282	1.12002	1.32328	2.2227	1.71834	1.24602	1.24148	0.526115	1.38927	1.07009	1.09574	1.9225	0.726302	1.62982	1.19953	2.48988	1.18961	1.83329	1.77651	1.32508	6.82844	5.29123	8.23618	1.1625	1.9428	1.32675	1.33985	1.30128	0.573754	1.67242	2.78506	2.32823	-0.149434
GLYMA_19G255500	16.57	10.6497	19.7714	15.473	15.7476	13.8524	10.4577	12.9576	14.6414	11.0521	21.7206	11.2048	13.0201	9.3643	11.9981	8.25024	15.3627	12.8736	9.06214	9.77753	9.26388	3.40815	5.69074	3.8039	22.0833	27.6146	21.9073	19.508	14.6154	21.3063	13.9729	13.0172	10.3178	17.6225	18.1128	10.2345	30.3154	35.7006	36.2604	13.786	14.0171	12.2572	12.6847	12.0709	11.0842	8.72428	12.6721	10.9885	0.0151601
GLYMA_11G228100	28.3196	22.0344	22.7763	17.2924	17.0267	15.6738	51.8745	57.6897	51.7035	57.8313	55.1505	79.7234	18.595	17.5406	17.1878	25.6534	19.1437	16.5364	46.1787	53.6209	45.3997	46.107	40.1384	50.1762	15.3141	16.0658	15.8534	14.0619	14.3746	16.8118	45.5017	50.4154	40.9704	46.2419	48.9528	43.594	35.5155	52.3631	73.0607	9.98213	14.5053	10.384	43.6278	31.4752	20.3331	50.4175	40.0653	49.2177	-0.47554
GLYMA_09G182200	5.91816	3.85386	4.60315	5.22594	5.96372	5.32004	6.86761	9.62514	7.67492	5.86354	7.97542	7.32505	5.26673	3.57859	4.26713	4.19453	5.79433	5.27493	5.80203	5.77169	5.87077	1.9598	3.41224	2.6201	5.67059	7.41075	5.32486	6.16501	4.88068	5.84877	6.76442	7.20852	6.95693	6.34898	6.24228	4.87995	11.6362	16.0637	14.8416	4.25145	3.54762	4.21754	5.71246	3.86565	4.27001	6.01912	5.53176	5.07982	0.273108
GLYMA_U034800	107.352	48.4447	90.952	43.6718	36.2083	42.2439	20.7072	20.0905	29.782	14.6207	25.0503	26.6237	60.9104	67.6079	47.0026	29.6908	58.822	60.5003	4.6792	8.53367	4.46562	13.1539	5.83415	8.02405	48.3903	68.1656	81.9605	43.3919	39.6965	55.2631	25.2711	23.7764	32.4708	17.4236	18.1178	12.2494	115.871	128.648	149.777	44.8874	43.4583	42.755	7.65744	17.7865	29.139	5.46576	6.90503	5.52186	-0.937201
GLYMA_13G149100	7.16586	11.6199	10.3229	31.2404	25.8631	33.6584	19.6968	19.1094	22.0846	16.8854	11.2535	16.93	8.63746	8.84006	8.18342	26.5921	30.777	18.3543	13.039	10.8911	19.7422	14.5591	19.2311	17.1641	10.1004	6.92762	5.37865	24.0238	13.1861	28.2064	16.2905	18.8948	14.9734	24.5836	20.4904	17.4512	7.5305	4.87585	3.98525	21.0123	21.3749	17.1197	18.611	17.4294	22.3466	17.6271	26.2744	24.0188	1.71178
GLYMA_03G204900	0.181982	0.245912	0.376886	0.266021	0.137849	0.232872	1.19128	3.8683	2.47382	1.68907	3.67081	4.3547	0.24985	0.473362	0.183532	0	1.49295	0.188667	0.870917	0.708842	1.20897	0.216556	0.355379	2.09475	0.270425	0.342592	0.258011	0.885595	0.646541	0.33798	1.05919	0.425973	1.12564	0.307634	2.00032	1.72722	5.24675	8.07239	8.10828	0.606116	0	0.261745	0.677094	0.593666	1.09689	0.871986	0.175255	3.71763	-0.258215
GLYMA_17G160200	20.5733	18.6415	21.2246	12.5356	10.0804	9.68895	25.6659	27.3564	32.6195	16.1171	26.0901	41.3674	15.0418	13.3537	11.4927	12.3927	10.3135	9.99061	16.2212	25.7686	15.6237	10.9896	13.1618	12.9852	29.8759	18.0551	19.1114	20.4846	9.65963	18.4512	16.9599	23.8547	11.1003	13.8177	17.6975	15.9841	68.553	48.2657	50.4081	9.6373	18.6463	14.1078	10.4339	12.4437	3.64597	6.89623	9.0594	17.9117	-0.831057
GLYMA_03G016400	3.36439	2.43552	3.52908	7.18549	6.20572	9.05772	5.40079	14.0835	11.5327	4.20289	10.0578	35.2063	1.66468	2.51457	3.48118	3.25676	4.39104	5.79821	2.7944	6.63745	5.38814	3.66561	3.3277	6.97834	1.50958	2.07284	2.18366	1.86459	1.49024	1.55804	6.45945	8.94906	6.13887	5.15188	4.71991	6.07122	13.2272	16.0122	25.5455	3.54116	1.31333	1.88533	4.71449	2.03116	4.09405	11.4197	0.946759	8.86217	1.34378
GLYMA_18G056400	4.46406	3.10087	5.24582	0.0549907	0.056991	0.0962764	0	0	0.0568197	0	0	0	2.68569	3.32695	6.52551	0.541827	1.08015	0.884011	0	0	0	0	0	0	11.7951	24.7584	18.6672	1.29555	1.3365	2.79463	0	0	0	0	0	0	30.2135	19.5622	19.8953	1.6149	4.52293	4.49086	0	0	0	0	0	0	-5.84251
GLYMA_17G105000	3.82404	5.05209	6.22257	7.18713	7.29338	6.02938	19.879	22.8814	25.9142	13.3963	18.8789	45.3871	2.25008	3.86331	3.16794	4.49972	7.63286	6.08838	10.3388	20.5695	11.0577	9.01985	8.40117	14.4433	3.27253	5.86205	3.04969	9.50915	7.2782	8.29422	19.157	21.0191	22.3562	16.363	16.306	13.6882	33.3287	25.9335	42.3729	8.71845	6.00561	4.27243	14.228	9.35618	24.3589	17.9366	16.5721	18.7328	0.513226
GLYMA_01G084000	131.695	142.753	128.29	240.046	229.935	192.553	556.951	529.527	720.208	645.671	382.169	1090.91	82.09	109.27	116.42	138.574	197.129	176.257	901.392	688.534	1029.89	1252.56	1104.04	1256.4	28.0261	42.79	38.6686	130.367	169.94	127.427	701.528	501.343	931.33	587.899	597.334	621.02	24.833	29.0147	34.8661	165.825	88.3285	105.174	640.153	781.671	1642.99	749.166	1334.5	959.099	0.789977
GLYMA_07G219800	4.1701	4.62579	4.42557	8.34769	12.1166	12.0264	11.6718	10.7765	13.1143	17.1993	9.03445	14.9194	3.71717	5.80803	5.6912	9.1663	6.93576	8.08736	21.0402	14.142	24.7315	29.1075	30.5381	22.7467	1.34109	2.78868	2.6473	4.2404	6.54533	4.11514	12.9688	9.51832	14.877	14.5197	11.9134	13.3506	1.40993	1.16806	1.60076	6.74877	4.5731	6.08739	13.5343	16.6241	20.4969	15.8063	20.9489	13.8955	1.36905
GLYMA_09G027000	3.87695	3.35137	3.42422	4.15049	2.46168	2.53892	1.23822	2.32689	2.27344	2.16482	3.43661	1.58071	3.54594	2.86964	2.80599	3.07944	2.59592	2.95543	0.863211	1.30285	2.61347	0	0.567827	1.6735	4.90545	3.78669	4.24377	5.32709	3.45159	5.00636	0.955697	1.89506	0.241823	1.4457	1.2966	1.37663	8.28936	11.6258	9.83896	1.94957	2.99584	2.65691	2.489	0.864866	0.599824	1.78815	1.81191	0.998327	-0.146345
GLYMA_14G002800	8.91469	8.58513	15.7891	7.29706	4.35416	14.0531	17.1017	12.394	18.461	10.7725	16.6563	20.0208	9.42874	8.30221	10.5366	7.79988	6.20486	7.23485	8.95037	14.4552	7.53692	12.1684	5.73076	14.6841	10.5199	19.7745	14.5836	16.5346	10.4474	7.68643	16.2468	10.5751	16.4677	10.4842	12.0633	12.9558	29.4487	32.6207	42.8278	9.71809	7.09524	10.8349	9.55538	8.73441	12.5325	9.38306	4.42854	8.53478	-0.295561
GLYMA_11G096600	2.63171	1.19751	2.41927	1.7665	1.12897	1.93296	1.42702	2.42861	3.22461	0.917689	3.7918	3.9221	1.65912	2.27892	1.9229	0.986307	1.29431	1.53124	0.245351	0.453269	0.568656	0.287605	0.58997	0.0772781	2.27461	2.3963	3.74073	0.965046	2.23253	1.25683	1.28166	1.32004	0.569508	1.60021	1.58785	0.489365	5.22612	6.51499	6.94555	1.34163	0.538122	0.5504	1.23229	1.0184	0.0882887	0.280746	0	0.156741	-0.291683
GLYMA_11G026300	0.774338	0.452754	0.740152	0.685688	0.372235	0.228664	1.20416	1.38124	2.42912	1.39469	2.2263	2.10115	0.429338	0.464809	0.570684	0.772129	0.366492	0.185258	1.28277	2.51346	2.00327	1.06321	1.09049	0.385668	0.4315	0.672805	0.633374	1.6723	0.730088	1.26112	3.08549	2.4748	1.61848	2.52988	1.49006	2.27265	2.88264	4.42057	5.04893	0.529035	0.198932	0.385524	1.58828	0.947277	0.538534	2.14058	1.59181	3.43317	-0.544266
GLYMA_13G047300	9.45127	6.26965	9.84615	4.96116	7.87514	5.8822	0.794046	0.83017	0.973322	1.73995	4.31584	2.26872	7.63817	4.83303	4.96809	8.6318	5.55091	6.91833	0.186906	0.185929	0.1427	0.102244	0.0419471	0.412088	9.4801	6.0495	4.96405	7.97652	3.90729	9.35101	0.966831	1.07263	0.645345	1.23459	0.618764	1.30478	25.4797	24.0698	26.5175	6.48654	8.57678	10.0718	0.781447	0.770806	0.376642	1.04796	0.330978	0.501496	-0.376608
GLYMA_03G038700	81.1106	59.6856	68.5409	97.5163	129.358	90.9616	10.0436	12.4866	15.726	11.8644	10.1039	27.0134	50.3626	54.1296	59.7546	80.5075	100.091	114.507	31.3815	9.98769	32.7568	33.0818	27.9305	17.9666	17.2661	28.5724	27.3544	73.3288	79.3956	62.1167	16.5762	11.5155	18.8745	8.07447	9.43863	7.37574	18.8257	18.0562	26.5561	70.8247	55.644	66.2301	25.6924	25.5614	31.5249	29.877	62.4347	25.1642	0.675745
GLYMA_13G095000	0.197197	0.639534	0.285878	0.518873	0.0448122	0.227107	4.146	4.93861	8.31002	6.23963	13.0563	15.1327	0.040611	0.153882	0.397754	0.340832	1.17288	0.613324	1.7502	2.8676	1.17904	1.47837	1.50186	0.680966	0.571418	0.579128	0.293562	0.177164	0.168143	0.878971	4.54508	13.663	5.17526	3.30021	4.75369	7.68116	5.76665	3.59313	5.27172	0.437862	0.702499	0.340355	1.02719	1.54392	1.10215	5.8755	1.48128	2.18687	-0.434754
GLYMA_18G026700	1.44277	1.70592	1.77857	1.63828	1.56126	1.23632	4.8612	5.17778	5.89551	6.23908	5.05425	7.12177	1.69787	1.82618	1.81884	1.52144	1.51476	1.19306	5.78385	7.49306	5.64822	4.62945	4.70421	4.15186	1.85683	1.92068	1.53416	2.46896	1.00687	1.74171	6.87787	5.84974	5.57767	4.18108	4.82404	5.37963	5.23499	7.24385	8.86605	1.54458	1.20464	1.79723	8.81901	5.92536	4.43284	7.83349	7.93967	9.34842	-0.0819394
GLYMA_19G215700	6.53453	4.2185	6.58115	4.56346	4.83116	8.0755	0.568738	0.467041	1.82525	0.736417	3.13328	1.38492	3.50258	3.18699	3.34024	4.10961	3.4882	3.5729	1.16834	1.56901	1.83977	0.159781	0.852179	2.25395	5.48699	6.06658	5.80622	16.838	11.0195	10.4736	0.4168	0.628589	0.296619	0.453962	0.101786	1.27439	31.5226	18.5095	26.0701	7.05597	4.68365	6.17993	0.277544	0.273765	1.03003	0.116977	0.969808	0	0.0898139
GLYMA_02G042700	0.43455	0.352325	0.0899958	0.095284	0.148125	0	0.451794	0.604606	0.689171	0.219998	0.464053	0.591638	0	0.127162	0.131476	0.0938838	0.178249	0.450515	0.0567176	0.677051	0	0	0.445517	0.2501	0.242153	0.0490842	0.138622	0.683209	0	0.58108	0.252922	0.813737	0.172794	0.661133	0.296474	0.692897	5.68262	2.8469	5.00568	0.0964888	0.241883	0.281257	0.215576	0.15948	0.928637	0.283936	0.251092	0.190227	-1.81355
GLYMA_06G109200	63.973	61.6653	73.0063	8.21303	11.5108	5.91567	3.78939	2.63578	9.17753	2.64553	3.87411	3.38025	52.394	67.5506	62.964	14.7179	14.1282	16.7825	0.577495	0.851807	0.89322	0.462971	0.379881	0.351242	176.315	208.732	224.436	32.6916	18.1316	40.5485	2.71731	1.46423	2.24472	1.27669	2.22063	0.816715	154.005	228.241	321.125	26.0855	58.6495	45.2273	0.302756	2.01577	1.90611	0.319009	0.308555	0.155841	-2.88298
GLYMA_09G025200	42.9017	28.3848	35.5092	26.393	31.1481	22.1068	112.468	60.1841	128.114	95.6656	62.7358	177.583	22.6995	28.6949	31.9639	29.3727	27.1986	29.0876	236.769	163.992	287.569	216.796	282.684	224.559	5.65275	12.6597	13.2069	16.2265	33.9122	18.4996	224.126	182.891	366.602	127.074	142.608	160.001	10.5216	13.3472	10.5397	50.9812	32.3087	33.7887	285.8	281.636	529.012	201.171	283.707	186.577	-0.349332
GLYMA_14G175100	11.9274	8.3048	11.8794	12.4777	10.5521	12.35	0.0350599	0.0351887	0.0343804	0	0	0	6.50023	5.41752	5.57068	14.0975	16.9308	11.1384	0.0396123	0	0.0378042	0	0.222253	0	34.5011	33.0812	30.5292	43.115	18.4705	25.8719	0.317959	0.0710405	0.0402271	0	0	0.103699	13.1565	8.79207	13.4894	40.4334	32.2664	35.0961	0.0752805	0.0371277	0.798242	0	0.30689	0	0.215298
GLYMA_10G256400	24.7992	22.9343	26.418	20.4255	15.9556	21.1528	25.7117	24.1169	32.9741	30.7206	35.4577	40.7087	20.716	25.0971	26.2298	19.3552	20.027	16.9045	27.3914	27.0872	29.4233	40.4481	36.8664	35.0578	24.0803	21.464	18.6568	19.7734	15.3966	21.3132	26.5945	24.1265	27.4468	25.1534	21.2197	24.0081	53.4329	41.7596	43.8271	18.0338	19.084	19.5621	16.1857	23.7773	39.6452	21.4701	24.181	22.2548	-0.291489
GLYMA_19G085100	0.787766	0.912437	0.903136	0.154227	0.223771	0.108006	0.260009	0.195723	0.350583	0	0.500744	0.208936	0.289703	0.109773	0.19862	0.425489	0.173108	0.175009	0.0367212	0.255704	0.0350451	0.100439	0	0.0404812	2.03813	1.01693	1.04708	0.568718	0.149934	1.94377	0.131001	0.0329278	0.0745824	0.214022	0	0.064087	6.17055	3.34079	3.57719	0.406059	0.65774	0.515941	0.0697862	0	0	0.147065	0	0	-2.36557
GLYMA_20G051700	4.84572	2.15718	2.93094	1.91155	1.90389	1.41256	8.08279	10.5804	10.286	6.2477	21.2523	40.6944	2.77463	2.60629	2.42067	1.78562	1.55577	2.04236	2.06881	7.49696	1.26924	0.889201	1.65821	1.14032	3.68449	2.99248	3.32274	2.41576	1.71353	3.02789	4.32279	8.93096	2.61114	6.40202	6.41119	7.84005	7.67088	6.95374	7.08686	1.78488	2.44518	2.27164	3.08914	3.01937	0.297781	7.16094	2.25697	4.13014	-0.852481
GLYMA_13G151200	0.799253	0.810024	0.96112	1.04586	0.585895	1.03926	5.15261	2.98933	4.55624	4.17688	8.99406	7.7864	0.637159	0.754469	1.17009	0.584875	0.71386	0.721698	1.27875	1.47291	0.706535	0.598273	0.490899	0.185484	1.55166	1.36874	1.37077	0.955481	0.796912	1.12047	5.16211	8.75074	11.1406	3.66108	4.10436	8.31017	5.09717	4.53946	5.29544	0.973215	1.34901	1.02905	0.799398	0.346946	0.423824	0.572772	0.670391	0.30097	0.13378
GLYMA_09G049100	319.127	240.099	236.554	364.176	460.994	271.603	508.693	359.959	577.435	507.056	502.843	821.471	242.292	205.387	262.207	187.254	316.589	366.161	597.208	378.494	665.628	397.604	426.843	357.963	149.034	212.609	171.308	281.889	302.374	201.988	722.272	760.141	990.672	954.175	892.845	881.652	96.7069	114.897	118.347	334.647	238.153	325.938	654.203	849.408	732.803	572.001	935.749	722.611	0.53602
GLYMA_19G151300	79.2421	54.0495	72.965	99.5124	89.6858	63.7286	36.7682	36.4997	60.0197	52.9126	83.7457	41.1179	59.415	36.554	55.0723	37.808	55.2448	74.2547	22.8155	19.9345	29.7226	18.5004	20.6178	15.1912	111.547	161.322	170.003	199.782	141.26	112.78	38.8059	54.7223	37.8814	88.9936	74.1864	58.5823	71.2409	66.0333	56.4847	183.594	135.619	176.093	33.1431	36.6185	38.6527	28.6049	24.6927	39.8973	0.368942
GLYMA_18G026900	5.345	3.32564	6.09526	2.2624	3.30564	2.82462	9.18368	7.80539	9.81046	7.19315	17.9425	20.0562	4.28459	2.50785	3.58232	2.19262	2.94873	3.47212	2.82584	4.74367	2.90755	1.32845	1.63505	3.06651	0.867159	1.14634	0.39569	1.10173	0.504787	0.376968	0.945101	1.97963	2.42131	1.97295	1.65407	2.15764	2.8215	4.95198	6.87463	0.338018	0.527247	0.401416	0.167823	0.206922	0.50049	0.618912	0.342075	0.394903	-0.740678
GLYMA_06G300100	0.369116	0.224454	0.267555	0.364213	0.16776	0.495953	4.94629	1.96866	3.93052	7.66171	8.58429	16.4928	0.418089	0.180024	0.223357	0	0.908448	0.420944	0.289063	0.718877	0.505759	1.25184	0.162185	0.637321	0.246828	1.04233	0.549494	1.28502	1.37696	0.740372	8.33568	13.2625	17.0259	18.7661	19.7268	17.9091	3.91476	4.83644	5.57564	0.409798	0.821842	0.318541	1.23602	0.67733	2.97318	4.10008	1.17306	3.28551	0.340258
GLYMA_19G059700	127.037	105.945	106.688	128.065	204.1	75.2196	5.41	6.36606	8.0492	6.60862	9.96391	9.59414	109.582	119.243	123.125	123.799	133.365	168.705	22.1314	14.5373	22.3952	11.8184	11.1164	12.0825	16.618	14.5318	20.6633	45.5802	62.3073	59.0241	7.64462	6.99305	7.63432	6.27878	5.5088	6.92785	13.6351	14.4369	22.229	51.7541	56.0308	51.8541	13.0183	10.0753	14.2465	13.6468	44.4784	10.7609	0.334078
GLYMA_10G257900	47.4228	63.5837	43.0971	60.3499	47.1332	32.6271	357.061	423.948	361.345	365.431	236.446	462.643	38.259	50.6792	49.4199	78.8267	56.836	57.3888	362.055	388.429	355.368	405.897	424.585	437.567	35.6689	33.6678	32.9726	48.8988	55.7054	36.9645	305.716	324.775	323.525	214.944	273.603	324.422	87.9021	134.701	149.531	36.4467	39.6813	35.1537	375.717	278.308	248.037	447.897	184.928	504.834	-0.0669627
GLYMA_16G061300	10.6167	9.78161	7.83757	15.0368	22.6831	11.408	2.2299	4.24059	4.14319	2.95747	3.85752	7.92204	7.32292	6.34235	10.5022	7.35307	13.7001	25.6999	10.5419	6.72734	12.655	12.1501	6.24954	6.13955	0.452911	0.80329	0.486136	5.93283	6.98429	4.01898	7.33231	5.88576	3.36651	2.38294	4.27435	3.00848	0.993806	0.57199	0.717635	4.56809	5.76818	7.39757	10.8991	8.94853	6.68029	10.1565	46.4494	12.8974	0.868523
GLYMA_13G094900	1.01012	1.24311	0.448281	0.711933	0.409905	0.415478	6.54297	8.03099	17.1234	19.4968	36.2993	39.5616	0.445771	0.563033	1.12788	0.818383	2.10871	1.60825	2.26014	8.10332	2.06711	1.54547	2.06066	1.55723	0.361859	0.244495	0.460331	0.243082	0.346058	0.924611	4.49342	6.88222	6.02496	4.11649	5.98914	14.1343	6.83502	3.28669	4.03804	0.520675	0.441779	0.428077	1.38701	0.661994	0	8.25021	0.625361	1.5266	-0.746011
GLYMA_12G032900	42.4876	38.2532	46.4679	51.9503	39.352	42.4912	95.5664	106.309	119.986	123.494	83.3771	112.762	42.4495	31.695	39.2465	47.3109	43.0806	55.5756	121.643	125.766	115.036	101.706	86.0236	91.5778	49.3606	64.0292	61.7832	81.6451	64.5378	67.4057	110.586	105.707	122.409	93.2097	102.701	88.1348	29.6681	33.4667	32.8342	68.1825	63.7748	69.1061	113.506	102.559	115.536	108.51	145.264	111.321	0.146778
GLYMA_08G321400	24.0676	12.2807	24.5756	6.41976	6.24593	7.4548	0.607412	1.4964	4.92757	1.90573	9.13154	0.76913	14.397	21.0284	17.4271	4.20834	5.80868	7.92906	0.311947	0.682693	0.297708	0.170646	0.0700098	0.240721	41.5801	43.572	63.4845	7.38109	19.9204	21.5193	0.890285	0.447555	0	1.30298	0.896833	1.0344	21.5335	29.8724	25.5573	8.41141	8.88678	9.5393	0.118567	1.37419	0	0.0936988	0	0.1395	-1.52113
GLYMA_12G181800	16.9795	11.2966	19.4562	12.8113	10.9587	7.24256	25.3524	25.6911	38.5565	24.8284	34.3093	40.1494	14.9465	11.9241	12.2121	12.6023	13.3058	10.059	24.8502	24.7952	31.5333	18.6934	18.8911	19.8327	17.6149	15.765	16.0079	16.3442	10.7927	11.434	21.4907	24.2433	16.943	18.8182	20.8614	17.0802	27.2363	32.3383	38.0336	9.33994	12.516	11.4217	29.8924	28.1194	23.7978	37.3839	25.7235	35.7598	-0.547464
GLYMA_02G224100	22.9165	21.935	22.1122	12.6891	6.11508	11.3301	4.21164	3.75744	10.3578	5.20032	5.69923	5.73015	13.1096	17.1038	11.4391	10.7523	6.11246	6.59955	1.28404	2.70493	2.01836	1.34285	0.932333	0.58286	33.2155	39.2198	29.4754	27.4252	5.61285	11.4141	2.76193	3.38647	1.61079	0.953814	2.69793	2.50459	50.9476	43.8366	41.1918	16.6402	12.6915	16.9174	1.07657	1.06192	1.90259	0.983119	0.41798	1.60441	-1.07606
GLYMA_09G014700	2.07243	2.10036	1.58861	2.27211	2.59941	3.07388	2.98483	4.83696	3.62824	2.89553	4.31131	4.53056	1.69057	2.10028	2.22581	2.18058	2.76004	2.48341	2.24826	2.02683	2.78263	2.11386	2.79881	1.82013	1.40983	2.18889	2.17508	2.41805	1.43433	2.45934	3.32102	4.72503	2.74693	3.89011	4.101	3.24935	7.6767	7.4664	8.74537	1.97215	1.13859	2.14849	3.33803	2.56821	2.69887	3.1655	2.91598	3.84881	0.537271
GLYMA_15G098100	20.694	21.8537	23.0827	17.3314	15.3196	17.2907	71.5545	52.7532	76.82	64.7805	58.9752	67.973	36.5707	37.3468	28.3088	21.847	26.376	27.177	53.1306	94.8787	62.1457	43.3113	51.3634	55.4614	16.8329	14.513	15.2859	16.6977	16.0228	21.7512	51.3773	57.4564	62.2369	58.1023	56.517	57.465	41.9394	50.1814	48.0147	19.5064	18.4616	19.992	63.3036	47.9878	59.5023	55.6207	71.3237	65.1912	-0.320902
GLYMA_02G021400	2.41092	2.37825	1.79749	2.39652	1.75319	1.82022	7.87256	11.5913	10.5239	7.32341	18.8805	22.7186	1.88673	2.16355	1.75065	1.45845	1.18673	1.66633	4.69913	10.1838	4.9251	6.8855	8.85127	6.75287	2.00627	1.92442	1.60654	1.8411	1.50752	1.25373	7.671	10.2333	7.11549	6.19488	8.95535	7.72511	8.04327	4.83717	6.77705	0.642393	0.858872	1.45641	2.87048	4.75831	2.37792	5.41903	1.06803	5.20661	-0.0705618
GLYMA_05G094400	3.77372	3.35241	3.85947	3.88194	4.12902	4.69488	4.73616	3.83526	4.90826	4.42248	2.43234	5.70879	2.44663	3.09023	2.86616	2.26474	2.29326	3.23615	8.08751	6.71442	8.58885	4.2412	4.57179	5.29574	2.54426	2.99959	2.77425	3.81939	2.53247	1.86897	5.47751	4.14403	5.00193	2.18552	2.06607	3.07761	10.314	12.972	17.3152	3.31034	2.43769	2.56311	6.06701	4.04659	5.8971	4.44445	6.93195	3.87499	0.285
GLYMA_01G108200	28.2122	25.0464	27.4023	29.4987	47.6774	20.4549	70.3335	56.4792	80.498	108.026	93.2041	127.66	23.6969	24.7071	29.1732	22.4111	30.6996	28.329	112.172	72.6841	153.212	146.412	149.366	82.4976	9.776	14.8062	13.3621	35.4459	47.9799	37.8351	108.934	80.2254	177.598	89.7187	83.8557	95.3014	7.86498	11.0726	13.8968	51.8652	37.1677	34.5265	115.053	140.222	151.726	92.1855	177.146	99.1957	0.346916
GLYMA_06G125600	2.60531	1.25072	2.01626	2.04453	2.49283	2.3688	11.2783	26.3597	19.8516	9.23286	29.6767	60.7592	1.94849	2.40755	2.54453	1.15537	1.29366	1.76277	3.00672	7.33505	3.00612	2.69235	1.56648	3.1962	1.8033	1.7347	1.89549	1.66308	2.22146	1.65023	9.35361	17.5569	7.56076	6.57151	8.38846	11.182	4.96996	5.41808	6.61615	1.15698	1.43492	1.27208	4.59166	2.54973	1.71309	11.3607	2.57503	8.92381	0.309182
GLYMA_13G352800	40.5737	31.0588	34.992	46.2315	62.5401	43.7246	5.52691	3.41495	5.12684	5.69172	6.66564	11.8612	28.1535	32.8639	35.2539	38.0869	41.7695	54.2188	10.3888	3.67491	12.5812	10.3095	9.30096	5.871	20.0957	29.747	35.841	51.1636	67.5011	43.1793	15.8215	13.0487	22.1857	15.957	15.2098	12.7964	14.0987	16.3839	20.1256	57.1682	45.3129	42.6056	18.5316	23.9916	31.7189	13.1428	27.4167	13.9206	0.589313
GLYMA_11G229100	4.81462	5.32992	4.29525	5.76576	4.6289	3.24637	20.6787	17.4912	24.2776	17.9061	19.775	22.706	4.83052	5.03351	5.45326	6.05444	5.39303	5.83621	16.2419	24.9727	17.0998	11.9875	11.4272	9.55638	6.71425	5.6893	5.95971	5.62871	5.23685	6.19048	27.7639	25.0825	31.8098	27.7037	25.9414	22.7779	15.9658	18.147	21.2505	5.29044	7.09157	6.01932	28.9068	18.5456	11.3238	20.7789	28.9255	27.9936	-0.0125313
GLYMA_08G273600	229.33	198.291	207.954	142.35	138.282	121.86	104.999	88.5924	134.619	73.7783	100.926	86.7187	207.369	278.01	241.039	83.7013	128.844	108.398	68.134	97.8124	113.601	73.9952	65.3624	96.1707	102.954	127.466	129.411	56.0371	61.8569	48.6462	92.5791	95.2972	102.363	123.479	106.263	93.0292	226.81	236.431	280.029	109.092	99.9335	99.2078	51.2224	101.238	149.33	62.5996	49.9025	74.4545	-0.586023
GLYMA_05G211700	2.93846	3.41	4.4829	3.88558	2.44674	2.64792	6.81496	6.03376	7.01322	8.99969	8.4105	8.16244	3.25673	2.42867	3.00875	3.94964	2.99033	3.23246	6.67516	5.79566	7.23664	4.44432	4.59942	2.51743	2.87493	3.19243	2.83837	5.28998	2.00825	4.17427	8.77334	6.69443	7.96803	4.26588	5.17774	6.79566	8.9847	12.6978	18.9647	3.11291	2.22246	2.85524	7.87292	5.87231	3.87169	5.01251	8.65154	6.57893	-0.197127
GLYMA_10G079900	2.67332	2.62847	4.33828	2.14349	3.03751	1.72321	6.96003	5.32016	8.40713	2.52502	1.75171	4.14838	2.50622	4.04768	3.33994	2.2413	4.82819	1.65464	4.53078	5.90583	5.815	4.20204	3.85696	5.79844	5.06945	4.91251	5.17616	8.55844	3.86996	6.18024	9.80019	7.51841	10.5244	4.80582	7.66756	3.95363	14.1332	14.7447	18.168	4.47408	2.79841	4.47632	10.2435	7.12647	5.77193	7.50842	6.80128	13.1581	-0.412474
GLYMA_20G083800	32.2478	29.8772	30.8906	15.9434	8.88567	18.5105	5.32907	7.89562	7.86357	4.61531	3.85763	4.40466	22.0316	21.0418	22.3759	14.3328	10.903	12.3891	5.849	5.30502	6.23874	4.39162	6.62776	7.01683	40.1022	40.7426	28.2639	26.8897	8.24149	14.2956	6.23936	3.34227	4.77512	1.72677	3.19726	3.80293	59.6696	55.0025	44.9751	19.9008	21.8629	16.6824	2.88789	2.36484	2.59997	3.27257	1.01545	3.78239	-1.02594
GLYMA_14G220400	27.483	24.9485	27.645	22.6806	31.7786	26.9974	43.7375	43.1746	39.2765	46.223	47.9687	60.394	27.8234	30.6407	32.5193	33.5335	25.7418	33.4052	41.4219	49.8485	39.704	42.8677	38.1533	37.7478	24.3184	22.7145	26.938	26.0876	29.4155	35.1069	43.9115	44.6635	53.6151	40.2365	38.058	43.622	52.5516	51.6048	53.7292	24.2505	26.4785	24.0864	48.9346	47.7593	40.7703	39.7812	49.9847	50.9295	0.0969856
GLYMA_12G091200	0.571972	0.538274	0.211529	1.16458	0.603472	0.3921	5.23875	4.54746	3.93391	1.65469	6.0111	12.6924	0.33655	1.3151	0.618049	0.926802	1.17309	0.508273	1.38643	1.64441	1.0687	1.09388	0.957398	1.35204	0.637463	0.876802	0.564758	1.1929	0.348358	0.728419	3.37661	2.96458	3.19496	2.07193	1.53305	3.35027	4.333	3.97304	4.6174	0.544296	0.318376	0.661074	2.43214	0.449816	1.0074	1.76186	1.3574	2.02692	0.774601
GLYMA_18G238200	11.249	10.6427	11.0031	9.2582	9.31171	13.2184	18.6824	15.3549	16.0259	16.7222	27.9521	27.8463	10.5243	8.66262	10.0564	9.02117	8.14842	9.98239	8.09353	12.0566	12.8088	8.51004	9.12774	9.28093	6.77208	9.18648	10.1723	11.0931	8.86764	6.31965	20.9295	18.5995	21.5598	8.8891	11.7636	20.1939	23.0055	24.0509	37.9603	7.36875	7.11143	8.77324	9.2751	8.72949	16.3915	8.14418	5.53663	9.50307	0.0256636
GLYMA_18G249700	1.19642	0.784587	0.947394	1.18824	0.719688	0.769998	0.146341	0.424316	0.0797249	0.0712597	0.200416	0	1.31892	0.617838	0.75236	0.821069	0.490761	1.09445	0	0.146203	0	0	0.0412307	0	1.36479	0.890337	1.03273	1.21714	0.945138	1.34889	0.213002	0.247104	0.0932829	0.12492	0.128041	0.128249	3.44943	5.83543	4.22174	0.984493	1.00286	1.13878	0.0698273	0.0516574	0	0	0.0813313	0.0821552	-0.0551851
GLYMA_11G129300	14.1175	10.1402	10.3064	15.8511	23.0047	12.1162	76.2178	80.6886	117.971	100.181	86.273	165.497	9.41258	11.9823	15.6114	16.6367	15.4441	24.0859	174.041	180.34	221.789	117.582	133.383	73.8652	0.992497	5.41405	2.08883	7.67707	10.4128	8.69762	82.3513	80.3454	93.4223	76.8424	80.5325	59.8115	1.15969	3.13695	2.334	13.1727	11.1677	10.0585	155.956	138.516	178.854	153.649	337.117	156.966	0.632479
GLYMA_12G199900	6.33572	8.10928	6.16026	6.68529	11.6939	6.48026	25.8057	46.5588	25.6425	41.9016	26.9294	45.2841	6.43205	8.32714	7.94964	12.7243	8.90688	10.3924	38.7847	29.7764	26.0842	73.2704	51.4073	62.6573	1.88961	3.72942	4.1118	4.94383	6.21387	4.67359	30.8165	27.8504	35.3652	19.4219	15.3894	26.5264	1.59267	2.16186	2.13343	6.60471	7.08641	6.83453	24.0896	29.9476	29.1424	43.9244	45.5036	44.2718	0.338772
GLYMA_15G102000	2.93974	4.86317	3.31714	1.06951	0.763909	0.468119	0.0609148	0	0.0298672	0.100109	0.0312839	0.163166	3.42073	3.52332	3.35035	0.925633	1.04093	0.64235	0.0516183	0.0513483	0.0985245	0.0470617	0.0579231	0.0379358	5.28917	3.73749	2.46712	1.05111	0.421518	0.954844	0.0153455	0	0.0698927	0.0167137	0.119919	0.0150143	3.665	4.77706	6.16014	0.761053	1.32082	1.09498	0.032699	0.0322538	0.0866817	0.0344544	0.133302	0.0961801	-2.20811
GLYMA_20G189900	3.39057	3.68906	4.27628	2.96773	3.09667	3.24517	1.73961	2.19589	1.72683	1.14591	1.91836	3.16745	3.90035	3.46948	3.54058	2.72452	2.52008	2.72015	0.988776	1.57137	1.13928	0.791554	0.906582	0.691232	4.0259	4.67504	4.16528	3.07103	2.42232	2.34723	1.53787	1.23264	0.795951	1.00733	1.13455	0.789165	6.33557	7.08338	7.98161	2.73857	2.54038	2.68084	0.802056	0.440775	0.0911213	1.05035	0.133456	0.269616	-0.213422
GLYMA_04G194800	0.323852	0.459502	0.73777	0.497078	0.515159	0.683784	16.7977	16.1085	20.5077	17.7072	18.0605	23.1284	0.466861	0.284306	0.489917	0.699676	0.498154	0.503624	9.13015	11.7314	8.63273	10.0584	8.8698	11.8823	1.26327	1.57295	0.550983	1.38202	0.828413	1.40743	13.119	19.2167	13.2639	15.4384	17.234	21.135	4.90195	6.19927	9.3263	0.683135	1.40607	0.87337	6.34605	4.6353	7.18692	11.2151	6.40914	7.74998	0.235492
GLYMA_13G225900	9.61053	9.93544	10.3203	9.78856	8.98186	9.62208	18.0238	20.4802	15.8936	16.7251	18.0201	28.0858	9.66695	9.30209	10.3356	9.56461	10.0531	10.1327	23.2871	22.6839	22.4274	17.1811	20.5055	17.9039	9.22331	9.83358	10.4716	11.3091	11.2075	9.48634	23.3068	20.7427	26.3221	13.3693	14.1491	18.1248	23.243	30.6977	42.1303	9.61595	9.57626	8.30332	22.3853	17.9801	17.5293	22.3079	25.2377	18.8928	5.38e-06
GLYMA_02G237300	14.8168	13.8728	13.5919	22.9421	28.0117	21.7608	3.22836	2.26196	3.4239	3.12253	2.24302	6.16446	13.941	16.1891	15.715	19.5476	22.4593	23.5031	5.77567	2.64393	6.75813	7.47933	8.12879	5.83433	5.98322	7.68048	11.8638	15.728	21.2031	13.7498	13.4186	9.79975	20.6395	8.51262	8.74789	9.3176	4.90106	5.32422	6.90185	20.9279	15.1594	14.6508	15.4577	19.0275	27.1833	12.6123	18.2461	13.7972	0.854435
GLYMA_02G132500	0.0900198	0	0	0	0	0	4.6796	2.81808	3.82409	1.9369	2.18966	8.85786	0	0	0	0	0	0	0.704964	2.92199	0.336393	0.48205	0	0.259049	0	0	0	0	0.0479731	0	2.30535	5.37319	5.72725	5.30712	6.03928	4.81877	3.33692	4.19278	6.21196	0	0.20043	0.0485535	0.781513	0.660747	0.665906	2.64686	0.130038	1.90465	-1.69022
GLYMA_11G056200	12.2769	15.1498	14.8316	16.077	18.3087	14.1827	106.302	107.681	100.282	96.6841	66.7326	96.449	12.232	12.9456	14.7604	18.2353	16.3783	15.6743	160.944	154.124	139.933	125.042	112.632	122.63	9.88193	11.2351	8.79371	11.9361	12.7823	10.8305	83.795	79.0938	81.5891	55.8838	56.4216	67.4212	24.2294	27.5201	24.3669	10.8536	9.83926	10.0552	116.1	72.9039	100.907	106.4	95.6934	106.822	0.271356
GLYMA_17G102400	12.9156	12.0894	11.8857	9.33808	8.67829	10.9748	6.64218	6.3432	7.53422	7.25016	12.6775	12.9056	11.3331	10.0661	9.62858	10.7768	9.57046	8.34099	4.53639	5.98903	5.93278	4.67208	5.34186	5.49479	15.6856	13.2558	12.8668	16.3837	11.342	14.1054	8.11666	9.13993	8.07612	8.73153	5.80616	8.30801	30.7733	29.0776	40.6846	11.9095	12.2288	12.8909	6.57226	7.21765	4.23215	6.81293	5.4546	6.7934	-0.273308
GLYMA_06G240300	18.1401	13.8599	16.7383	18.9596	23.6141	19.1333	9.9294	9.60889	14.649	13.9964	14.461	16.2597	15.4293	15.0165	14.3355	20.6489	16.3131	20.2163	16.6104	9.56097	14.9254	18.5485	15.9711	13.881	14.4408	15.679	16.8882	18.758	20.1821	25.8751	11.26	11.6513	14.3516	14.6386	13.5081	10.754	6.44636	8.24711	7.50048	16.8635	20.3374	18.4611	11.5512	20.1826	24.927	14.8872	19.1621	16.9975	0.413397
GLYMA_12G183800	60.2047	69.3969	72.5059	58.6339	50.0096	58.0029	166.194	186.249	178.688	169.369	124.44	216.663	66.569	63.2487	59.8993	65.4113	49.692	57.609	173.702	189.551	150.755	216.446	197.465	221.678	77.8649	73.9397	76.2218	73.2956	63.2621	65.1503	159.012	154.853	136.754	104.599	121.493	159.277	141.849	120.963	132.867	57.4019	58.5916	66.07	143.823	141.203	215.594	172.804	105.501	209.644	-0.205666
GLYMA_15G274600	12.3358	7.79162	10.7265	8.44298	7.74103	10.2651	0.209675	0.901907	0.881191	0.467653	0.515335	0.577678	13.2363	7.34106	6.45909	9.26425	8.28273	13.0982	0.126911	0.14308	0.113044	0.0578539	0.00949414	0	8.01923	9.79686	8.6368	6.90118	5.89343	8.26361	0.135825	0.660044	0.137473	1.68481	1.13513	0.605402	5.62681	4.26007	4.38164	10.572	10.2618	11.8945	0.0562766	0.364782	0.0319678	0.0084711	0.327741	0	-0.146536
GLYMA_19G198800	0	0	0	0	0.181243	0.102059	4.29961	4.6853	5.5414	1.48052	21.4505	52.1879	0	0.0518645	0	0.0574373	0	0.110248	0.693986	4.00407	0.198693	0.664361	0	0.153009	0.474071	0.420409	0	0.0597116	0.0566712	0.0592499	3.71365	5.10283	10.7123	4.92112	3.14392	5.38969	4.48944	4.24541	5.72039	0	0.118385	0.17207	3.69285	2.08146	0.611834	3.68264	0.921695	3.72413	3.3159
GLYMA_06G195100	11.1442	8.73131	9.2952	3.68671	2.11566	2.69386	3.40305	1.99778	4.5649	2.8491	3.23159	2.30464	8.18434	8.21379	6.08203	7.71539	4.33186	6.91487	2.28519	6.56714	2.59629	1.38898	2.64572	1.75943	20.9998	15.2247	14.9825	11.6412	7.93832	11.2725	4.85257	7.18821	4.60449	4.82717	6.13057	3.79827	32.2502	40.3397	45.7243	9.19448	15.1289	11.9316	5.239	4.5557	5.34506	4.75758	8.67143	8.3943	-1.70481
GLYMA_13G289600	17.8556	35.3291	20.9661	24.8561	37.9331	28.9907	138.029	172.04	143.371	189.336	114.796	197.199	21.9283	27.4835	26.5985	40.0277	43.7436	37.5326	238.354	147.565	212.334	391.994	310.893	387.681	5.8057	6.73519	7.07206	8.09441	16.5518	11.4636	188.095	156.752	210.049	135.788	139.591	150.601	6.00485	5.33245	5.12693	14.1856	13.3127	13.854	178.622	255.347	393.262	253.631	406.114	273.215	0.374823
GLYMA_09G044800	9.57136	8.69227	8.39537	6.72824	5.92809	6.77238	7.95661	8.66039	12.0969	9.45379	21.5113	42.7875	9.10202	7.78018	8.57406	7.94713	6.6782	6.55696	5.21748	7.31013	6.54561	3.04844	6.43199	3.32141	16.5657	12.3799	11.7142	12.6246	9.24135	11.5649	10.4207	15.2875	14.6268	7.73312	9.79515	13.1883	27.2089	26.5692	36.4252	10.5013	11.4911	11.7218	4.32929	4.43105	2.28296	8.19144	6.09985	4.46377	-0.382649
novel.1967	2.10525	1.77167	2.49143	0.824321	0.939735	1.4432	0.86857	1.41661	2.17193	1.99841	2.07422	1.76817	1.31616	0.97176	1.25117	1.62442	1.42641	1.38361	1.30029	2.2209	0.889729	0.805249	0.468016	0.567962	2.03207	2.27181	1.7589	2.32201	1.2822	1.73852	1.53165	1.47396	1.29556	1.9542	1.32517	1.34874	6.0968	5.38762	7.5784	1.1269	1.44388	2.02767	0.745996	0.551879	0.679785	2.06336	0.896052	1.09713	-0.909282
GLYMA_18G301500	21.6009	30.8773	21.6123	33.2326	35.9989	32.1894	99.0985	117.484	109.926	130.961	93.0516	146.049	19.5789	25.8795	28.7864	36.279	33.7596	32.0903	188.467	135.264	162.376	302.024	205.528	277.878	13.9961	23.2752	16.9271	21.8745	27.9245	21.3851	133.574	95.4574	140.313	88.6914	84.0191	101.355	9.33396	10.094	8.52948	25.9453	19.6169	26.235	133.292	155.062	232.133	165.006	224.461	193.473	0.522782
GLYMA_05G245600	12.9817	11.3241	12.1944	7.87872	8.32334	5.65103	23.7266	20.4809	28.0462	30.9833	35.5379	27.7743	11.7442	8.68305	9.35166	7.81303	6.70377	8.79618	20.9982	23.3564	16.9789	45.8476	33.0017	46.4965	20.6688	12.7257	11.1911	13.7456	11.2173	16.3258	20.5625	23.2785	11.3687	26.5693	26.3069	22.3365	44.0637	35.2152	35.7221	14.1036	16.5682	12.8034	13.3977	21.2125	13.6424	22.2357	18.15	22.1224	-0.670497
GLYMA_04G063200	35.0153	31.7906	28.7842	32.8749	29.5774	20.4506	96.0683	138.444	135.221	118.618	119.722	167.512	23.4044	29.7359	29.2732	34.59	31.3796	33.4756	102.98	145.661	97.897	102.456	118.988	103.581	28.4982	30.6175	31.6401	35.8734	33.1465	37.0078	139.576	138.85	114.96	102.662	104.909	145.31	68.0376	75.1456	83.6973	29.7953	34.7923	28.7846	115.757	104.506	93.2194	150.269	111.923	147.399	-0.133507
GLYMA_14G212700	3.14477	3.59511	3.88166	2.20658	4.40217	2.43866	11.5089	6.12561	10.8298	11.6541	40.2994	10.5872	6.83906	5.84054	5.70882	2.17415	1.39315	1.74752	1.0836	3.91977	2.03695	0.808322	0.884334	2.02713	2.83192	3.1543	2.56816	2.14723	2.4133	2.55114	3.66071	7.62611	2.1675	13.7475	6.72267	12.2924	12.3049	11.0739	9.81501	1.06138	3.16485	2.22538	0.686439	1.04641	0.454919	1.05206	0.109027	1.13802	-0.163233
GLYMA_08G106900	5.04561	1.79425	2.65821	1.94097	1.00579	1.44423	1.84064	1.43687	2.30635	0.896289	1.89059	4.38251	0.911491	1.03614	0.892737	1.14747	0.816973	0.734172	1.96411	2.75836	0.661574	1.73806	2.20401	1.27366	4.14351	2.69963	1.50602	6.8592	0.943471	3.55104	1.75172	1.86481	2.22925	0.785606	0.603928	1.31064	17.2268	11.5079	18.2772	2.35861	1.28108	3.24661	2.52503	0.541446	1.74615	0.578388	0.639355	1.42083	-1.03453
GLYMA_18G289100	19.0544	13.1944	17.3072	16.6911	9.29752	19.0483	41.6324	35.1015	34.1418	16.3307	21.5761	117.394	14.1228	8.64216	8.36955	21.6909	20.7897	21.4792	23.6327	28.2561	11.1083	11.7056	11.3614	12.1356	19.3174	22.2657	17.649	36.0623	22.68	21.6425	39.0243	50.5107	42.0248	19.8416	35.3705	42.1479	11.055	9.40602	11.7934	21.8632	32.6694	34.2854	7.7493	7.45446	6.80513	9.0501	12.7146	12.8999	-0.0615067
GLYMA_13G282200	4.4268	2.90034	5.60264	1.71582	0.406454	1.37327	0.774827	0.414759	0.455886	0.0565945	0.477511	0.498105	1.61152	0.610633	0.631346	1.93213	0.687816	0.556295	0	0	0	0.239447	0.196473	0	9.41883	13.637	7.13212	8.13496	4.86121	13.7026	0.208205	0.628001	0.355609	0.113384	0.10169	0.0509279	24.1263	14.6931	23.6647	3.82254	6.47133	4.96826	0	0.109403	0.14701	0.642773	0.258373	0	-1.80419
GLYMA_08G132300	1.77889	1.89979	1.34688	1.78252	2.30377	1.85412	2.25385	4.03635	2.42685	4.38192	3.49521	6.32123	1.22116	1.75385	1.33107	1.94229	1.86344	2.06238	3.32044	3.10439	3.97897	2.32171	3.05365	2.5045	2.06785	1.25313	1.74919	1.97624	1.87562	1.34283	3.00591	2.12674	2.00291	2.27962	1.63126	2.46176	4.96332	6.01115	6.3607	1.33787	1.89519	1.67133	3.20258	2.62078	1.91804	2.94957	3.20522	3.48888	0.310626
GLYMA_17G047300	0.0400675	0.0812149	0	0	0	0	2.26802	2.46218	2.76873	1.01424	3.09023	8.62909	0	0	0.0404089	0.129848	0	0	0.470666	2.18495	0.249546	0	0	0.576509	0.0446552	0	0	0.0449964	0	0	0.932821	2.25091	1.75256	0.558795	0.865647	0.638882	3.09427	5.61908	7.09736	0	0	0	0.993854	0	0	4.50299	0	1.11085	-2.30622
GLYMA_07G091600	9.99932	13.4016	11.5156	6.55718	4.99059	4.12567	41.0231	38.0316	38.746	24.0697	25.559	49.6213	3.65665	3.32718	2.96881	7.16747	5.65412	3.87539	32.2009	21.6584	26.2495	28.6078	34.081	34.6241	24.7361	23.856	18.8805	9.70765	11.2054	8.85157	29.2084	31.6089	28.6751	24.9406	21.9964	27.8862	33.7272	22.1458	31.7361	6.58821	10.5076	7.8631	20.6883	19.7778	31.0314	21.7989	17.9544	36.2726	-1.0867
GLYMA_07G017300	11.5303	10.8346	15.652	12.8183	6.53217	5.88945	0.0746207	0.0748948	0.182936	0.040878	0.306582	0.159902	9.94387	4.00103	6.80772	10.2226	9.27374	9.37557	0.042155	0.0419345	0	0.403554	0.520343	0.232357	35.8518	33.7818	25.7232	45.7011	22.8919	34.9826	0.263175	0.151201	0.299665	0.0409486	0.183627	0.110355	16.9275	10.3152	9.61698	34.4947	36.2792	41.5297	0.0801127	0.158044	0.42474	0.0844134	0.233278	0	-0.516834
GLYMA_18G260700	9.17974	6.26408	8.52102	8.42027	11.0121	13.689	10.351	9.03208	14.5834	10.9705	19.3543	16.794	6.1761	5.88624	6.45476	6.79526	7.65092	8.56908	5.77591	6.31552	5.87672	3.65576	9.856	6.36732	3.42387	6.60965	4.66671	5.54468	5.22338	5.01276	11.7501	12.1562	9.64666	12.0095	11.3531	12.6628	15.5153	14.114	16.2951	5.11605	3.37933	5.08931	6.57696	5.68207	7.33465	5.83079	5.70576	7.57802	0.542398
GLYMA_U033600	23.8164	18.018	21.3622	8.41257	4.76425	10.9458	1.88908	1.55571	4.51243	3.13111	5.12449	2.28352	12.7369	17.9552	13.2783	7.836	6.49278	9.04191	0.164182	0.217765	0.156689	0	0.368472	0.482649	28.6463	30.5484	27.3759	20.8601	7.37397	14.8116	1.17143	1.37407	0	0.956903	1.09661	0.191024	40.4982	36.7842	32.7167	13.3138	16.6178	14.474	0	0	0	0.164384	0	0	-1.31134
GLYMA_03G074000	18.1346	16.0317	20.5135	17.3427	17.8615	18.303	17.5336	34.8531	44.38	27.0688	58.2379	46.9651	11.9753	12.69	18.2891	16.2361	16.4742	15.1735	15.8225	32.3752	25.9037	15.6572	14.6515	26.4474	15.2681	24.8811	18.2877	23.0218	22.9001	18.0115	28.3377	25.4922	12.2143	26.4908	23.7586	25.4249	30.9018	36.5218	47.3402	13.1851	9.60051	10.7912	28.4805	19.6528	9.15381	27.3691	28.1896	31.9267	0.042615
GLYMA_02G082700	0.943645	0.692538	1.07823	0.927543	1.22009	0.718272	0.300718	0.0754556	0.700364	1.0296	2.08492	1.73182	0.837653	0.730022	0.820419	0.597559	0.834213	1.58554	0.0424706	0.084497	0.121596	0	0.0476581	0	0.870367	2.49932	3.21785	1.57132	1.52599	2.82826	0.833316	3.38942	1.50954	1.60895	1.14701	1.37124	7.53873	13.6901	19.1658	2.45656	0.941846	0.702025	0	0.437874	0.427921	0.212614	0.141015	0.0949623	0.146988
GLYMA_11G029700	3.29394	3.18306	3.49022	2.85546	1.47967	3.45538	56.6352	53.0241	63.8682	15.4157	29.2678	123.353	1.10431	2.24164	3.09024	1.90325	3.61353	2.93845	21.6963	40.8781	19.8472	17.9123	15.9317	14.5491	2.90273	4.75896	2.76949	4.12928	2.53104	1.45115	50.8276	55.5858	85.2892	17.1905	25.7831	31.7578	10.8062	13.1738	17.0655	3.14671	1.96142	2.23112	25.5565	7.40323	23.9257	18.6196	11.2871	12.5192	-0.274372
GLYMA_06G020800	0.319736	0.135019	0.303497	0.233695	0.181647	0.306861	0.43092	1.3593	0.664037	1.07914	1.35945	1.22021	0.164617	0.0519801	0.16123	0.402957	0.655764	0.580094	0.869417	2.38704	1.16163	0.856082	0.741463	0.843426	0.32665	0.391251	0.36832	0.538602	0.22719	0.623511	0.558289	0.686052	0.635696	0.439159	0.515055	0.394506	13.9922	16.8013	21.4558	0.0591626	0.62291	0.48862	1.65227	0.554122	1.1826	1.77579	3.11766	6.57063	0.0127958
GLYMA_15G115600	24.9307	23.1596	25.4602	20.6731	17.3578	17.9929	14.5358	14.2119	20.992	18.7631	30.4396	37.3242	25.206	20.1036	21.6972	17.3227	18.9473	18.312	14.7243	14.1778	19.4118	7.42219	8.94981	5.5407	31.7547	28.2215	27.4903	29.3173	21.4465	24.6384	14.6894	13.711	12.3648	15.0593	11.9849	15.2166	50.2806	66.3642	74.0482	20.0513	22.8234	25.5674	11.323	10.7486	9.65866	12.4034	15.4345	10.816	-0.319382
GLYMA_05G215700	1.86319	1.30228	1.26405	2.88797	1.82501	1.66484	13.879	21.3048	10.1894	42.2846	82.0271	33.2399	1.38929	1.19072	0.907136	1.66568	2.50363	2.26468	10.5659	14.6816	12.5646	13.0737	21.4546	23.5729	0.787649	0.653136	0.27327	3.46327	3.56084	3.22171	6.95535	14.2869	4.00244	46.186	26.8845	34.3189	7.34324	8.48403	11.5202	0.998607	0.572197	1.73265	19.5221	11.9467	4.33018	16.7919	3.15553	33.7499	0.596945
GLYMA_13G072800	7.77814	10.2252	9.47371	14.8708	13.7094	13.9968	50.5978	45.6646	43.6227	35.4847	41.1718	70.7835	6.74546	6.80969	7.98909	11.1916	11.7193	10.9061	38.4446	37.4365	35.2604	36.5304	36.3238	31.1207	8.75757	11.1082	10.7792	11.0619	12.2654	12.1486	52.6556	54.3215	76.0546	46.5593	48.2276	51.6826	22.5337	25.9421	29.4804	10.9889	9.35109	9.66283	38.4087	37.1642	37.3627	37.2421	50.3084	36.8634	0.703413
GLYMA_05G047100	0.670884	0.226642	0.810488	0.674232	0.76228	0.160967	2.90628	6.61177	2.78662	1.06139	2.05643	6.02018	0.575678	0.109067	0.845751	0.0603931	1.03197	1.0433	1.53237	2.90353	1.74098	0.399171	0.655062	1.60883	0.560776	1.64188	0.416138	0.941766	0.23835	0.186897	1.5619	3.92592	3.11231	2.55174	0.95357	0.891446	12.6647	18.714	24.7881	0.434482	0.124478	0	2.84283	0.820718	1.92996	8.8402	1.13065	3.58946	-0.0310285
GLYMA_13G088100	25.6314	31.3287	25.8966	26.8722	34.812	26.0337	56.0538	53.285	68.9351	49.5598	45.9298	85.6165	26.5468	26.5324	30.6982	27.1769	27.1274	25.1786	69.3143	50.0967	67.2054	70.517	66.6534	66.878	16.9066	17.6974	19.7857	16.0846	18.2126	22.0945	54.541	55.0115	54.8396	40.2342	42.4858	39.4058	45.7826	40.0577	49.2929	16.0672	21.3245	18.2717	56.1941	69.3852	68.2993	54.7187	99.8873	64.0433	0.152439
GLYMA_13G034200	2.6545	1.78033	3.09234	2.05431	2.68346	1.74212	5.63692	8.12436	6.87644	4.69371	5.21089	4.15524	2.17061	3.27468	3.40545	2.93075	2.72213	2.8532	4.5601	4.40954	5.05703	3.86723	6.26057	6.9929	1.78377	2.09444	1.36981	3.33175	3.05809	3.30599	4.45324	7.97248	4.83785	4.75131	4.43883	4.93512	7.57688	6.75325	6.93599	2.66536	2.54229	2.46344	5.20454	7.52143	8.11759	4.92279	5.75184	7.77529	-0.144216
GLYMA_01G231200	2.41156	2.44406	0.802665	1.69966	0.978602	0.74393	3.97977	3.19551	3.90264	8.82966	12.9786	11.1932	5.05508	5.37671	2.51897	0.46519	1.50146	0.892912	0.674479	2.34833	1.39467	0.153735	0.378431	1.36316	5.27938	4.08592	2.65589	3.38527	1.74415	2.9752	3.80978	6.04804	3.19643	2.51151	2.84009	5.88561	11.4402	11.5495	15.9113	2.39049	1.34234	2.60142	1.49544	1.26435	3.82266	5.0648	1.99064	2.13648	-0.660101
GLYMA_17G185000	14.552	14.5614	14.5918	18.7309	15.1217	21.17	12.5547	10.1447	10.329	9.79183	10.7643	10.3166	16.4543	14.0148	14.3973	11.8892	17.095	17.0918	11.7205	12.1376	10.784	10.1105	10.724	20.0767	7.49322	10.6113	8.86311	11.0671	11.7307	7.74866	12.1149	8.19224	7.93497	8.05716	7.69746	8.44426	25.0365	27.2939	30.0264	10.4808	9.79184	7.40174	11.9366	5.68987	13.4747	9.38794	11.6414	11.0202	0.406735
GLYMA_16G137000	0.0151748	0.21531	0	0.0665475	0.0517261	0.0582549	0.10518	0.334292	0.154712	0.326505	9.70502	8.00121	0.0156256	0.0296039	0.0306081	0	0.0622455	0	0.0594184	0.0985128	0.0189021	0	0.288929	0.0436683	1.53902	2.57107	2.19449	1.15882	1.92468	2.02917	6.48283	10.4607	5.89327	10.7163	6.91929	9.74769	3.48443	4.64457	4.86476	1.26354	1.21633	1.04764	3.16178	2.98878	2.19517	2.55813	2.91546	4.64999	-0.327416
GLYMA_05G082500	8.43392	9.21379	9.38838	10.5791	12.9651	9.90363	19.0416	20.9523	17.6751	22.1026	23.9144	28.5687	11.0088	11.0335	9.88172	12.7549	12.4645	11.6241	23.392	25.975	20.9802	23.6885	22.6887	22.7712	6.91148	7.78928	8.88901	8.97	11.0382	9.4673	21.4255	23.3561	22.6865	21.04	18.32	24.6076	20.8679	20.936	27.6172	8.59236	9.85859	8.77681	24.0579	21.0296	25.5467	26.9864	32.8768	22.9664	0.378166
GLYMA_08G064700	3.30339	3.39787	3.95675	4.1352	4.22959	3.02841	13.2424	12.8623	12.7344	8.9548	12.8997	20.596	4.03613	4.136	3.95309	3.11574	3.28643	4.95822	9.23452	13.8594	10.6862	7.92064	6.96848	6.17189	3.98385	3.1187	2.98835	4.18039	3.10046	2.91189	12.0239	11.4832	8.56097	7.37623	8.40951	9.93937	8.60517	15.015	17.8957	3.09272	3.48541	3.13797	11.1596	7.0871	6.28129	12.2741	8.93844	11.7988	0.166416
GLYMA_06G184300	18.7861	22.4946	18.5705	18.5777	9.25868	17.1788	54.1165	36.7636	46.4632	23.7769	29.3702	51.3569	13.1653	22.8807	20.4247	11.5279	17.3068	12.0534	46.5918	47.1892	39.8785	40.8966	34.5055	56.2681	19.4932	26.2646	17.547	18.4934	12.7187	14.5512	67.9064	39.4643	72.0796	28.2271	27.6807	35.6086	46.5865	39.2985	38.7555	17.6013	12.4496	11.4014	45.9636	19.3947	54.5891	35.3765	32.7029	35.6709	-0.337518
GLYMA_06G090900	0.948423	1.34569	0.982097	1.24777	0.431051	0.819209	1.75299	0.879717	1.9339	1.20039	1.9131	4.57815	0.585958	1.01763	0.669553	1.02453	0.291776	0.196653	0.247577	1.47769	1.06324	0.677166	0.277816	0	0.739913	1.49979	1.10935	0.532546	0.606517	0.317057	1.21443	1.44301	0.754259	0.480983	1.29413	1.40426	6.93371	6.6989	8.96682	0	0.527919	0.204618	0.352877	0.812168	0.311813	1.8591	0.411014	1.7991	-0.316726
GLYMA_12G079500	1.73169	3.96393	2.226	1.40754	1.01772	2.23504	3.6215	6.81959	8.48934	3.24982	21.0433	49.9622	1.62941	1.80564	1.47544	1.32235	0.153087	0.619071	1.36391	2.75233	0.595044	0.479641	1.13695	2.66346	3.32753	2.69794	2.1906	1.30765	0.763734	0.998107	3.68403	10.5529	4.2344	2.87689	2.58018	3.77455	5.9334	6.05144	4.96421	0.795535	1.32953	1.54595	0.925724	0.803545	0.0490799	1.52165	0.0431295	1.17629	-0.691512
GLYMA_12G046800	2.40892	1.24463	2.15207	0.362493	2.14674	0.725307	1.90976	2.35489	3.85251	2.74998	7.11773	3.62466	0.972737	1.05969	0.857451	0.561262	0.581245	0.538659	0.308248	3.80228	1.00021	0.337245	0.553437	0.543696	0.473778	0.693581	0.401804	1.27306	0.755149	2.10536	1.53952	1.87956	0.438245	3.95243	1.98723	2.04426	3.74497	3.43291	3.33643	0.262198	0.262916	0.254762	0.351482	1.09787	0.931743	1.4814	0.136463	0.689227	-0.777658
GLYMA_06G260800	52.34	41.7968	40.2844	57.3581	90.8044	44.3509	95.4146	96.423	98.3993	83.5674	50.8735	108.888	46.1355	50.5227	55.1437	51.1212	58.445	67.3932	49.6804	44.4107	68.4474	39.6634	69.6441	32.8538	29.293	28.714	30.0963	70.0704	75.3809	53.4174	112.554	102.671	162.426	48.1723	59.2314	76.3893	13.7422	20.2137	27.6995	89.5568	62.9172	69.5597	75.3006	86.3814	65.8166	76.1692	93.2474	71.5714	0.590292
GLYMA_19G100000	6.7536	7.2629	5.86668	7.44546	11.1694	7.56193	49.8014	50.5934	51.854	47.9152	83.4738	130.216	7.0315	6.07531	7.41658	7.86295	9.1188	10.2303	39.6177	45.0615	41.595	52.7073	49.3475	51.7721	5.39428	6.01801	4.86738	5.39335	5.31869	5.35165	40.3126	52.651	58.0862	36.0579	34.5576	46.3653	19.2397	14.7101	21.6916	5.8734	6.64134	5.66635	26.9428	24.9235	26.0278	35.989	26.07	30.8782	0.46593
GLYMA_03G221700	3.12979	3.07585	4.05933	3.36204	2.08341	2.03285	10.1528	10.2267	15.7219	13.7244	16.1675	16.004	3.90639	3.23793	3.41153	2.1515	2.26937	1.67155	6.60205	8.74301	9.96298	6.20735	3.98204	5.77695	5.00322	3.53523	3.96675	2.59173	3.09998	2.2194	11.5554	21.3492	3.8551	9.13868	8.41185	13.4304	8.49623	8.15519	6.59628	2.07081	2.46362	2.2849	7.92013	2.66855	0.675595	6.52752	2.51175	6.1354	-0.384448
GLYMA_08G109400	4.75868	2.20925	6.31446	4.96726	2.80061	1.38106	8.42691	14.6856	15.7202	7.42945	7.8272	5.90757	4.50393	4.01638	4.23884	2.86269	5.23057	5.31755	11.827	18.0732	21.3675	6.61221	9.34855	6.4985	3.60451	3.34738	2.65125	10.6721	10.311	10.4785	10.9793	15.7745	10.0655	10.0796	11.2757	11.5861	13.6142	18.7849	20.8093	6.50113	5.72589	5.22554	28.3253	21.6649	17.9638	20.2944	21.5075	22.2659	-0.459873
GLYMA_08G116700	3.0814	2.40124	2.25233	3.90349	3.94251	3.26796	2.37808	1.99652	2.39066	2.3269	1.49014	3.1569	2.41303	2.18481	2.15447	3.06292	3.86358	3.74493	2.75446	2.30299	2.66099	2.77322	1.59285	2.03054	3.7661	4.6505	3.52438	7.86599	6.30633	6.59328	2.26068	1.80319	2.04214	2.23243	2.31135	2.13816	2.02637	1.74943	2.25117	5.97959	4.77084	6.24296	2.11956	2.80343	3.34144	2.11491	3.40389	1.54916	0.594701
GLYMA_01G019500	12.8625	15.7036	11.089	5.37836	8.76884	11.0239	10.1592	12.2081	7.11597	15.8253	16.5397	12.2919	15.4623	12.8382	11.7654	9.11225	7.54601	8.86933	6.09057	10.7969	9.6131	13.028	16.5605	10.1574	43.0057	44.3293	37.2783	21.0289	12.6253	19.8663	2.01958	1.89049	0.237889	4.24758	5.64623	4.56521	46.1395	46.5427	48.9551	17.6675	21.9118	20.3932	1.48394	3.58615	0	2.11086	0.172842	4.8013	-0.583038
GLYMA_19G091400	18.8411	14.7456	14.488	7.65054	5.07445	6.42929	7.61785	7.36265	12.4108	3.93026	7.49335	10.3213	13.3291	14.6685	11.6825	9.00805	4.54404	6.65578	7.01311	10.9177	8.64875	6.16567	5.87673	4.26722	18.6652	14.7002	17.1406	12.421	6.47069	9.95329	7.47319	6.65616	8.13939	2.9196	5.27665	4.64942	24.969	21.7868	21.3091	9.49041	9.43874	9.63527	5.88507	6.48786	5.56348	5.69944	2.62089	4.78575	-1.25273
GLYMA_10G176700	11.006	10.1701	11.2105	8.87238	19.1258	9.42368	0.332396	0	0.407443	1.0015	0.341415	0.623246	8.07379	9.36733	10.6282	10.8401	8.59389	17.4138	0.234723	0.046699	0.627226	0.77041	1.36964	0.672767	3.16676	4.42828	5.50735	9.57285	11.1172	7.77542	1.63286	1.05238	2.62203	1.36803	0.736165	1.22894	3.18501	2.57726	3.32234	17.3302	9.08927	11.1741	0.490683	0.924002	3.66574	0.705033	2.70174	1.10214	0.278502
GLYMA_02G013700	2.77528	3.88594	2.59021	2.82249	2.86292	2.17287	6.87605	6.37207	5.46042	8.82766	6.73766	9.8983	1.97408	2.903	2.52272	2.95852	3.83834	2.87724	6.29136	8.77132	7.98285	8.60399	8.98521	8.64317	2.157	1.75301	1.45612	2.09146	2.08227	2.66532	6.48245	7.56468	7.98627	6.75949	7.84783	5.73948	7.01256	6.07434	7.79781	2.33114	2.54079	2.3832	8.62757	6.90188	5.82274	9.37704	13.003	8.12593	-0.167378
GLYMA_08G151100	8.21626	8.22113	7.71486	7.21396	10.8388	12.5632	95.759	131.027	115.831	57.1947	148.176	294.957	6.56034	8.59171	8.77782	9.66531	8.5684	10.1062	41.7595	67.5777	27.364	26.2867	30.5942	37.8201	2.48326	4.71894	4.25728	5.47363	4.82386	5.85806	102.816	137.64	133.683	64.3999	67.4965	103.848	12.3318	9.90739	12.977	3.24675	4.34086	3.38	38.817	22.3598	41.7208	51.8198	42.9993	61.0628	0.415254
GLYMA_12G225500	22.1013	13.1964	13.4123	4.88373	3.8155	3.84764	2.96878	3.05915	6.98699	5.4211	17.2796	6.44653	13.2666	8.58991	6.91151	11.4007	4.42747	5.79048	1.29698	0.622855	0.640233	2.56886	1.05391	1.38048	19.2855	12.3854	9.07257	9.19691	5.87995	16.1897	1.75504	2.44631	0.499595	6.169	2.33778	3.00504	40.9281	40.7233	38.5404	6.20087	15.1441	8.13192	0.42497	1.00604	0.0563276	0.537341	0.791975	0.749998	-1.88237
GLYMA_19G021300	0.992835	1.00622	1.08416	1.60306	1.18962	1.1261	1.9185	1.9674	1.55413	0.708265	3.66266	3.93234	0.687749	0.757147	0.655393	1.1895	0.703436	0.823448	0.871754	1.68751	0.89942	0.547768	0.819601	0.259734	1.3077	0.897158	0.671823	0.871703	0.769598	1.12646	1.1137	1.43664	1.19633	1.3732	1.10842	0.719587	2.99258	3.41853	3.53105	0.781603	0.944513	0.837327	0.5597	0.949575	0.474785	0.849234	1.01698	0.658514	0.417624
GLYMA_09G130400	8.48383	6.39993	10.5193	6.68246	5.45932	5.77069	16.1122	20.0551	30.1382	20.0507	30.3949	17.637	6.64378	6.64175	6.50708	4.89371	9.48833	5.20899	17.5235	22.6721	16.3474	16.0256	12.6267	29.905	8.13946	11.5986	9.40074	7.02998	7.02319	9.33143	13.6151	13.6889	5.93183	26.3858	27.3172	16.3545	13.4852	16.1324	13.8442	4.20649	6.05194	4.91648	22.8825	12.3938	2.88853	22.891	6.94073	32.4911	-0.428989
GLYMA_07G057300	6.0384	5.73462	5.68436	2.82401	1.1515	2.83684	0.780485	1.02815	1.57855	1.01545	0.601247	1.51568	3.39152	4.44843	5.53623	3.83165	1.90531	2.36401	0.661371	1.42548	0.36819	0.226121	0.371076	0.121515	6.87099	5.96208	4.80443	4.41016	1.08016	3.76436	0.344081	0.395367	0.727606	0.481833	0.624201	0.432842	13.2614	11.1521	10.0496	3.04724	2.77354	3.96294	0.680816	0.516574	0.416486	0.717364	1.34197	0.554548	-1.27799
GLYMA_09G240000	2.9649	2.01853	3.44515	2.13396	1.7487	1.28157	0.941238	0.446107	0.64097	0.372393	1.66501	0.756356	2.54026	2.60506	2.53365	2.2493	1.57824	2.34643	0.413566	0.734648	0.310113	0.969578	0.23204	0.13026	8.37447	9.4078	8.18257	6.98967	4.60746	5.14498	0.342498	1.00658	0.599978	0.5739	0.746331	0.618658	12.2816	20.6892	29.0719	4.32189	5.03923	4.90735	0.421047	0.387626	1.5254	0.384496	0.261554	0.297229	-0.634662
GLYMA_13G315300	1.05654	1.91443	0.696216	3.12401	5.27482	4.79344	1.10956	1.07652	0.507762	0.97253	1.93744	1.50584	1.45057	1.87379	0.968677	1.79844	2.69223	3.08691	1.08649	0.249416	0.159522	0.628635	0.422028	1.61233	0.214094	0.325474	0.442577	1.90561	1.87683	0.713538	1.41623	1.01172	2.54619	0.568288	0.837328	1.71384	0.52747	0.6227	0.452307	3.19906	2.74447	3.90268	0.635321	0.509169	3.63149	1.29701	2.17372	0.934357	1.91386
GLYMA_09G181400	2.17508	1.71164	2.00058	0.925805	1.4683	1.38757	1.81798	3.01143	2.94226	1.36027	6.99862	10.2935	1.64683	2.29636	1.49682	0.912201	1.31205	0.8622	0.150296	0.38208	0.143435	0	0.0749569	0.828423	1.88226	2.02328	1.9047	1.07764	1.55461	2.43801	1.48937	3.35427	3.59525	2.4008	1.09114	2.01097	8.40526	4.59712	5.36698	1.34945	1.43861	1.91846	0.190418	0.187825	0.0420647	0.30096	0.0924121	0.0933482	-0.564758
GLYMA_19G201000	8.29727	7.44437	7.50761	7.53132	6.66963	5.35952	51.9754	54.5944	51.3995	48.3514	37.6298	72.0845	6.37106	6.63877	8.43197	9.15157	8.4924	8.28959	69.3675	60.374	68.1972	66.7461	71.1715	49.3518	9.01746	7.79514	7.67569	9.4783	8.53915	8.41501	51.543	56.7985	60.4138	40.6306	44.4136	35.4875	20.338	27.3157	27.5848	10.2509	7.98303	7.94079	70.6954	72.411	79.8548	79.1138	101.593	77.9679	-0.177477
GLYMA_17G145300	57.352	53.0668	49.1413	52.1232	51.3304	36.9979	100.598	131.297	149.97	107.385	124.973	173.924	42.6194	47.7173	44.9968	51.4502	45.7093	42.9996	133.764	196.3	130.499	130.634	106.432	142.755	68.714	56.0823	54.2137	75.4719	55.8083	94.5453	106.978	137.268	89.4194	111.662	109.685	118.047	107.432	120.456	127.784	50.0595	55.1302	57.0868	122.409	103.11	99.5827	165.133	114.856	253.698	-0.11208
GLYMA_13G215000	29.4712	28.8782	35.0217	17.7747	18.3949	21.2747	88.324	82.3916	102.053	103.364	105.183	122.848	38.5141	41.9749	34.5548	29.2479	26.8826	36.872	73.4099	108.029	94.5712	81.2124	93.7892	84.173	23.0982	22.3327	25.0307	27.7416	27.5438	24.5722	97.1515	115.02	111.516	99.9153	92.6787	114.633	56.8599	91.981	101.364	25.7726	28.3033	25.3177	105.412	98.3423	98.6514	105.295	156.48	127.62	-0.627064
GLYMA_06G169700	37.159	36.4938	40.5234	36.5141	43.4412	45.5445	7.30941	6.89165	4.19205	3.78577	9.21406	3.36994	44.2057	47.2434	44.3403	44.801	47.406	45.6605	5.98117	5.80052	4.32292	3.8332	4.63362	8.49718	24.7457	31.4036	33.6408	50.903	46.8193	37.7111	7.09764	4.82473	3.93921	3.33042	3.05234	8.38575	19.1113	22.3949	19.4822	44.6604	39.3184	43.9523	7.03886	5.16035	4.82241	6.96571	2.52049	6.46298	0.209183
GLYMA_11G242100	18.6736	18.2992	15.6956	20.6291	16.8984	15.1855	107.804	93.3803	115.565	106.385	64.1033	128.914	12.2317	17.3342	16.1012	15.3471	16.4694	14.3842	108.592	106.235	115.473	92.8713	113.992	113.9	13.6626	18.0333	10.7113	19.1564	15.9527	17.9494	143.974	126.459	163.181	94.8216	110.868	103.472	34.1503	41.8298	53.0301	15.5092	9.89172	11.3276	134.949	125.206	204.488	135.984	241.058	198.641	0.0728073
GLYMA_10G047100	0.311658	0.473787	0.161362	0.213554	0.354115	0.0373885	0	0	0	0	0	0	0.120344	0.266001	0.117867	0.336666	0.199749	0.363496	0	0	0	0	0	0	3.47343	1.93616	2.44406	0.306247	0.332175	0.173645	0	0	0	0	0.0885958	0	3.8108	8.215	5.54596	0.648763	0.867388	0.966558	0	0	0	0	0	0	-0.598244
GLYMA_09G179700	56.3774	46.7486	49.0644	108.138	122.411	136.824	5.79984	5.5786	9.00511	7.28112	7.44652	6.08468	32.5265	41.4228	42.195	74.4599	95.0334	108.439	4.64166	2.71611	3.51778	8.02819	13.0215	18.0597	2.09831	4.72583	4.56008	21.0259	22.8539	15.0356	3.89621	1.22417	5.4069	3.58054	4.51955	5.24167	7.5391	2.99797	3.751	28.3343	19.3295	25.4998	1.55668	2.43117	16.3344	2.59705	8.00802	2.89988	1.34488
GLYMA_08G245000	23.975	21.6208	18.9423	8.14236	5.32364	7.27123	2.36078	1.56037	5.58996	4.35294	4.79054	3.7016	17.2965	15.85	11.7126	10.2841	5.26475	6.61444	0.455397	0.517731	0.43461	1.06765	0.365014	0.215154	31.0532	27.1933	25.4406	17.4644	5.84381	15.8297	1.91472	0.991715	0.396399	1.01112	1.36025	0.567694	43.4713	35.1549	34.1791	10.4035	16.5358	11.8828	0.247272	0	0.409682	0.130273	0	0	-1.56297
GLYMA_08G018000	5.53682	5.39478	6.81811	7.82811	5.29522	5.45748	32.1042	24.4145	37.2457	41.8572	46.8504	36.5408	6.16357	7.1107	7.63218	7.80546	4.27486	5.62942	30.8598	56.8171	34.6705	12.9358	15.7491	15.6257	4.83657	7.0992	5.13738	7.92246	4.55701	10.5769	37.651	30.7244	30.4038	22.7671	27.8574	29.2662	13.1414	17.069	23.4871	2.99046	5.97352	3.71278	42.7127	18.3849	11.5968	36.0939	44.5307	58.7383	0.139539
GLYMA_10G017600	303.325	274.243	320.233	191.096	155.271	234.825	122.969	86.2773	165.591	106.632	91.4366	88.8238	292.985	375.962	326.834	165.467	184.304	189.008	55.9693	63.2093	76.5086	45.0253	59.3882	59.341	421.551	573.333	605.848	248.574	272.212	284.95	219.341	186.285	288.37	131.042	124.196	141.276	515.052	513.26	669.127	251.762	233.988	236.255	135.382	158.071	344.681	86.0348	162.514	105.913	-0.55333
GLYMA_13G132100	56.6906	54.1466	50.1648	30.8881	22.4472	35.8185	43.5106	36.8485	54.4411	40.333	34.3465	41.3562	42.5428	48.0505	41.3643	31.6404	23.4302	28.3626	38.1735	41.6542	44.2416	62.4781	44.9119	53.9468	57.7252	51.47	45.6678	46.4943	21.9262	33.5004	32.6458	25.6852	29.6011	19.439	24.6129	27.4411	91.4962	77.7271	72.5747	35.4269	39.827	35.5804	36.4329	26.9526	52.314	35.0213	21.9001	36.4103	-0.778441
GLYMA_09G045700	20.5301	19.3779	22.2918	17.984	19.068	13.9277	33.3302	37.9183	39.5795	26.6807	43.3747	81.3822	18.6967	16.2353	20.8785	20.2087	20.2774	21.427	24.6864	36.3448	24.1165	32.5332	29.8171	37.9513	23.839	22.9566	23.0007	22.5922	23.6777	20.4632	32.1447	46.5667	36.7384	30.0839	28.8973	34.0751	47.7677	54.7747	72.4998	20.464	21.4388	22.5174	24.3531	19.5201	22.499	29.4354	19.9203	28.1508	-0.215465
GLYMA_12G022800	5.12664	5.41527	4.82266	2.77072	3.48683	2.70265	17.9755	10.2975	14.3962	12.2918	18.249	17.5615	5.76222	4.71896	5.20673	3.86101	3.92443	3.78037	5.65462	8.85945	6.206	4.05993	4.38883	5.76609	6.27696	5.42373	5.91204	4.33824	1.88552	3.62078	7.85891	10.5213	5.64669	8.46807	9.19576	11.6779	15.5019	11.9741	11.2601	3.52723	3.97901	4.82924	2.64178	1.54582	0.771526	4.43489	0.886598	5.42615	-0.70902
GLYMA_14G171500	18.0017	18.1364	16.8209	14.773	14.9775	15.9223	16.1197	16.5186	14.9928	15.3692	12.3231	16.9087	14.396	14.2346	15.1203	14.671	15.3199	13.0863	18.2476	16.4925	18.5093	19.9641	17.1612	20.001	12.0497	13.3853	14.5264	12.1118	11.3532	12.0478	11.5935	11.1265	11.9303	10.8716	9.20527	11.1007	35.1255	26.4691	35.3925	12.6833	12.0362	14.1046	10.5356	11.4346	14.9274	8.35198	9.04001	8.16014	-0.140755
GLYMA_07G035200	3.7721	3.36334	3.64989	2.87002	2.45917	2.17608	2.50023	2.7723	3.59593	3.4437	8.73144	9.51622	2.69556	3.2773	2.66089	3.94118	2.85359	3.03451	1.07614	1.33814	1.2581	1.36134	1.02645	1.74984	3.85942	2.74736	2.93703	3.1713	2.37271	3.8818	1.77558	2.21944	2.48622	2.03842	2.0157	2.74674	8.82938	7.78594	9.29602	2.47151	3.46501	3.22413	0.741362	0.958212	1.0504	1.96637	0.714622	0.721861	-0.45181
GLYMA_02G010100	1.64295	1.53942	1.44448	1.80125	0.493109	0.535514	2.97225	4.20518	3.86278	6.23828	4.08279	5.17971	2.80895	0.937361	1.782	1.17203	0.603988	1.06055	1.86116	2.53565	3.28213	2.10264	2.22469	0.579837	4.18036	3.01126	2.40626	2.01912	1.12335	1.17447	3.60848	3.48292	1.56134	5.18788	5.18156	2.3302	8.42669	9.86873	7.41119	0.619481	2.24314	1.57166	2.11452	2.54079	0.45862	4.98269	3.85106	4.7495	-0.63785
GLYMA_13G266600	13.1343	14.3839	13.403	11.2231	13.6225	9.95777	15.7941	16.8781	16.4118	14.7131	14.3904	20.8308	12.649	11.6438	13.2812	14.057	12.0277	13.5808	17.5958	17.1434	17.8733	21.3075	16.8989	17.3754	13.5746	13.1307	12.6379	11.8468	11.7059	11.4845	15.996	15.3314	18.2829	14.1886	14.343	15.7496	27.2628	27.6536	34.3916	10.3248	13.2891	12.7833	17.2148	17.2987	19.2235	17.8442	14.5118	17.1653	-0.163085
GLYMA_11G220300	1.51389	1.58719	1.27934	1.01111	1.26538	1.10222	2.13078	1.93685	2.16833	1.98215	3.09707	4.8675	1.52302	1.51064	1.66718	1.01505	1.03497	1.13654	1.24915	1.51373	1.66899	0.559087	1.04492	0.701045	1.72601	1.88689	2.12787	1.68057	1.68774	2.2299	0.688699	1.26267	0.807252	1.89732	1.34548	2.23951	4.60481	4.95189	6.33484	1.41027	1.58849	1.78324	0.841664	0.681193	0.543488	0.545752	0.804372	0.634781	-0.304234
GLYMA_10G118900	26.1949	22.4716	25.443	21.8218	29.617	16.8508	36.9916	30.4314	38.5236	24.7676	44.4196	42.6337	17.4157	20.3707	18.4355	20.6099	23.1343	19.1116	19.5514	23.3322	12.1074	14.4966	15.9731	18.4	21.7807	18.58	16.8331	24.8136	20.967	34.5049	28.1515	41.5208	31.303	44.4559	37.9067	35.2375	42.9277	39.6675	47.6589	12.8808	19.776	17.6329	17.9705	19.7444	14.8762	27.5268	18.6965	28.6674	-0.0461866
GLYMA_08G141900	1.41918	0.653774	0.86838	1.69737	1.75911	1.1763	2.83176	2.54299	2.63073	3.18418	2.60243	4.23169	2.25843	1.25847	1.62644	2.78737	1.98455	1.93946	4.20981	4.60657	6.91036	2.76349	4.724	2.87733	2.08494	0.874374	0.617347	2.02842	1.16883	2.30027	3.00366	2.26496	1.45355	4.74362	3.37417	1.83677	8.17005	8.51837	6.23909	0.787796	1.43628	1.53091	4.00023	5.60298	6.99876	5.73236	5.96386	5.4595	0.725295
GLYMA_11G014100	50.6157	40.4676	53.9001	29.4155	15.3407	21.8351	46.3258	36.171	61.8941	30.6133	34.7668	44.2307	44.1328	40.7419	37.9521	21.0392	18.8532	17.0946	19.1967	26.1082	26.7651	12.8189	17.3341	15.5411	79.5264	75.9271	42.5198	60.7134	29.8826	45.6471	29.8946	32.8808	28.9374	23.6006	30.1819	27.1555	88.8555	102.861	111.508	44.5217	40.4224	44.7464	21.2337	17.7115	26.9164	17.6436	18.5905	16.5153	-1.04685
GLYMA_07G163200	6.32083	6.18469	6.58294	6.35791	6.67188	5.11153	9.89463	8.14453	8.02617	6.32634	10.3359	13.1242	6.44614	6.6034	6.01986	5.1374	6.54408	6.16313	4.95631	6.48984	4.33717	4.89415	5.6683	6.91267	5.61132	6.45444	6.54059	6.24004	6.05162	5.7051	8.09221	6.55998	5.41918	5.87581	6.33204	6.07981	14.0913	17.9704	24.8786	6.12851	6.48296	5.49665	4.37854	3.66589	9.13407	6.08805	4.08343	3.96547	-0.0021356
GLYMA_02G017100	248.727	246.917	328.741	85.012	86.1165	107.109	40.4783	29.471	51.3514	21.4907	20.0252	37.8929	252.884	300.335	281.1	94.4346	111.333	121.678	17.9311	19.4406	16.9203	27.8287	17.9358	24.9494	271.702	404.799	428.292	140.76	121.583	95.6373	21.742	23.6063	33.9636	10.6334	12.5791	19.0459	281.012	358.372	521.135	119.333	129.227	126.884	11.7418	18.3171	51.8489	11.6997	11.9667	21.2478	-1.49342
GLYMA_17G131900	0	0.270389	0	0	0	0	0.513668	0	0.0503713	0.112557	0.316564	0.220145	0	0	0	0	0	0	0.290183	0.115466	0	0.0793701	0.260501	0	0	0	0	0	0	0	0.362325	0.41633	0	0	0.0505614	0.151931	4.12071	3.64139	4.88048	0	0.148505	0	0	0.0543964	0	0.174323	0	0.389301	-3.3225
GLYMA_15G040300	34.3892	31.7852	32.368	24.029	13.5188	26.9445	13.624	14.9446	18.6212	10.4355	10.712	20.0227	23.3744	26.7235	24.367	18.7153	16.2681	15.4729	14.6438	15.177	15.0154	20.1198	14.5217	16.2183	42.6306	37.6651	33.1826	34.283	15.9072	17.7358	10.9949	12.276	13.1419	9.13028	9.25671	10.0444	58.0318	55.8755	49.1103	25.2019	19.4616	19.3646	10.6788	11.874	21.2741	10.7747	7.99054	12.4118	-0.536224
GLYMA_02G029400	8.61546	6.29382	8.15149	16.8294	20.2243	9.90546	9.59896	7.55526	13.4754	22.0854	27.2432	10.9883	8.28598	7.93455	11.2029	8.92884	11.3464	13.2393	8.96169	8.74447	8.71607	3.04446	4.41965	5.91499	5.8489	6.7676	8.46362	11.0505	13.3778	16.277	17.0543	13.5126	10.8398	13.2519	9.6971	16.3874	4.50316	3.85002	4.08722	15.5371	10.4676	12.9263	10.3054	4.38705	7.33289	8.57263	12.635	13.2097	1.09799
GLYMA_08G003100	7.40971	7.76521	6.15456	13.4645	15.9785	11.4538	5.66399	5.73963	5.62566	6.62462	6.50981	7.59061	6.54217	8.258	7.39335	9.57107	12.3031	12.9612	9.13617	6.30456	10.2705	7.82314	11.5221	8.18888	4.42776	5.36008	5.38122	9.63136	13.9971	10.2947	9.4879	8.96734	10.2601	11.0334	8.98123	9.92954	3.2142	4.85761	3.75202	15.1225	10.6534	10.561	11.1254	13.134	15.109	10.0127	17.6042	10.237	1.00974
GLYMA_13G333900	20.5625	19.9507	16.3983	11.2184	5.25961	9.68019	8.94992	5.87554	8.0037	11.9026	5.08782	7.35779	15.4535	15.7322	12.5311	8.52706	7.09542	6.7692	5.85099	8.41425	5.34115	8.78452	6.06608	8.13272	28.5647	22.5657	22.5385	15.9783	6.49177	16.4521	2.72258	2.56626	2.58339	2.96533	3.87844	2.33085	40.339	36.9103	34.2598	11.6308	17.2499	11.3009	4.35107	2.32474	6.7283	4.13892	2.67473	4.33714	-1.04634
GLYMA_06G186200	8.87436	4.70138	7.58825	4.71729	3.28472	7.16203	23.2216	22.2156	33.1292	15.912	16.3532	41.6893	4.63822	2.62313	3.93256	4.1396	3.30926	3.55469	10.8808	15.7122	11.1379	6.36021	11.9145	13.3492	3.2219	7.2142	4.36079	7.47453	5.51751	3.07158	30.5214	40.1289	86.081	31.9641	37.3824	40.1997	22.7753	22.7106	28.1281	7.53861	3.59253	6.67211	19.1775	13.6527	45.6432	17.4834	10.1002	17.0696	-0.399713
GLYMA_20G118100	0.784821	0.621404	1.09205	0.672219	1.22614	0.659066	0.368318	0.369671	0.36118	0.310413	0.611119	0.819612	0.782881	0.454539	0.816243	0.715328	0.653914	0.61024	0.416142	0.413966	0.366598	0.306444	0.107763	0.423464	0.136669	0.277027	0.182554	0.578396	0.209122	0.300627	0.285494	0.373154	0.227555	0.124379	0.111552	0.279332	1.56573	2.66121	2.93177	0.136144	0.354944	0.105826	0.304173	0.180019	0	0.673055	0.354286	0.178937	0.102732
GLYMA_07G195300	25.4189	25.3583	29.2793	22.4371	13.4754	13.499	129.193	96.884	172.851	82.5118	56.4602	93.0421	37.902	40.454	32.3816	23.7089	25.5474	29.9139	94.4335	172.528	124.803	112.301	112.905	90.9924	32.6009	24.995	20.9157	17.298	24.4717	22.2813	96.3437	137.026	137.019	75.1818	87.5741	71.4087	47.5069	117.923	83.8912	19.3087	21.6158	21.0624	88.656	96.2512	102.293	128.003	168.238	146.358	-0.622796
GLYMA_10G002100	17.9156	19.5857	21.1526	14.7805	16.6578	15.3739	2.66474	3.53632	3.51316	3.2115	3.98392	4.66332	15.4919	15.8754	19.5158	18.4395	14.4821	17.7766	3.24491	4.29283	4.0865	6.95393	5.93112	4.2041	22.5949	28.7478	32.2957	38.7998	32.8085	30.0173	10.1142	8.69913	12.6036	7.27897	6.12023	8.23196	11.269	12.3049	15.0684	35.5974	26.9353	35.2514	8.39186	9.18687	15.7997	7.67007	11.9959	9.49943	-0.253333
GLYMA_11G167100	2.36199	2.06661	1.98835	4.21038	6.17845	3.89772	1.92374	1.49736	1.71322	1.89263	1.61302	1.51433	1.64477	3.03327	2.72486	4.33207	4.6178	4.5628	3.32684	3.61832	4.19099	2.57819	3.0861	1.32029	0.397706	0.364685	0.162621	0.99232	1.32213	0.776356	1.16705	1.07394	0.405417	1.1203	0.966113	1.08381	0.104983	0.313104	0.184663	1.54698	1.32421	2.05302	3.03477	1.8709	1.73188	4.61888	5.10575	2.90107	1.2249
GLYMA_15G134300	46.6279	60.6064	42.91	50.9018	49.3517	27.9181	578.88	635.012	619.522	694.008	535.561	1106.45	36.7099	52.783	51.1768	84.4611	65.6734	68.9033	1077.49	1040.17	1168.36	1474.18	1228.82	1154.86	26.6369	29.4198	34.6725	110.387	122.556	96.6899	600.425	506.77	787.21	451.113	498.94	550.443	10.9177	23.5973	26.488	115.86	90.5698	62.7862	1012.61	1078.76	1062.22	1158.39	1964.51	1488.33	-0.158176
GLYMA_15G180000	0.397675	0.886675	0.494153	0.174397	0.135555	0.190831	3.81298	5.39467	6.57719	3.17094	3.77489	10.9271	0.0409488	0.387905	0.160425	0.214792	0.163123	0	1.24571	3.40779	1.13932	0.851809	0.815421	0.915508	0.177284	0.269514	0.126859	0.0446595	0.127157	0.0886283	1.29617	3.86305	1.10692	1.36132	2.03486	1.9023	2.08835	3.05311	3.19799	0.132451	0.0442714	0.0857966	0.493206	0.48649	0	5.87242	0.114892	2.78535	-1.75371
GLYMA_11G036900	11.4981	8.67538	11.5553	14.0927	11.3311	13.882	2.90456	3.27554	4.96047	3.7544	4.15661	4.26595	8.08706	6.09006	8.57597	10.5286	8.72017	11.7448	5.08849	6.16229	6.65093	5.59742	5.29625	4.55265	9.72906	9.22214	6.72903	12.0559	8.0998	7.74429	5.3275	2.64513	4.04411	1.43272	1.02796	3.02455	20.4209	19.318	21.7669	8.21751	8.11423	9.75201	6.06148	3.80164	7.70909	6.60839	7.06011	9.0279	0.384195
GLYMA_02G298800	14.371	17.5088	12.8074	20.0022	23.2553	16.3057	21.4572	22.1229	22.0635	22.8684	18.697	31.5976	12.5091	15.7138	17.1568	17.949	21.3948	19.5534	30.7351	23.1165	32.2928	40.1866	36.4876	32.8688	7.60352	8.32758	12.1922	11.27	20.1256	13.3655	33.9698	28.0237	44.2221	27.8186	26.0506	29.3014	6.52635	7.07384	6.55301	16.0282	14.6021	13.6744	29.4233	31.9573	42.4359	33.7638	49.8167	34.0721	0.484438
GLYMA_03G038500	16.8203	15.5249	15.8624	20.2756	27.6925	14.784	4.26289	4.82581	6.90232	6.73424	3.71669	10.7281	9.36692	10.9659	13.3718	15.9914	18.2609	25.3121	13.2171	5.40405	12.2932	10.493	7.29006	8.82871	0.669508	2.42337	1.8707	7.80635	6.40273	6.74188	8.29148	8.93905	10.3511	6.03863	5.85495	6.59754	1.63476	1.62518	1.81857	7.95556	5.68447	6.29504	12.5591	14.5928	16.3643	16.4295	14.7522	12.7102	0.451047
GLYMA_13G069800	30.5009	25.3803	30.6256	29.1329	32.1239	27.2064	59.2119	63.4147	60.5247	51.225	115.968	159.703	32.7488	28.6278	30.4561	28.8681	30.697	29.3502	30.5168	29.7196	27.383	23.7663	28.0482	24.7827	36.6875	37.1826	40.5461	38.7918	35.3069	40.1965	55.7747	78.6891	72.3445	63.0223	53.7951	58.3352	67.0716	79.2448	105.636	30.5707	33.2616	31.6391	28.6462	37.4977	27.3203	29.9372	34.5388	27.5031	0.105411
GLYMA_05G155600	10.1084	13.862	15.4643	12.0841	5.8076	12.3322	37.3077	26.7179	22.7077	16.9138	15.5855	21.4531	15.7012	21.7812	15.9829	9.22293	16.2223	12.848	33.4308	42.7842	34.5726	34.5573	35.5904	68.5721	8.84713	9.86961	8.13737	6.54173	5.9043	3.02284	39.0231	30.9465	54.3499	23.7492	21.592	23.2533	18.3177	30.0777	29.6966	8.55949	8.20148	5.88332	58.2209	19.2126	28.023	52.9505	15.5508	37.1249	-0.309684
GLYMA_14G055200	84.3314	84.5299	79.2076	95.1429	63.9006	71.1126	282.386	261.898	359.185	199.69	166.406	320.617	87.5093	125.54	98.3373	55.8705	83.9118	67.6747	305.978	341.771	308.152	461.599	361.77	586.019	73.1755	58.1127	62.638	41.3916	72.1852	35.4902	282.016	300.813	338.365	196.859	274.306	242.942	137.848	164.181	130.456	64.1299	41.335	46.2195	294.999	271.135	613.312	336.804	160.514	410.316	-0.0349992
GLYMA_04G149300	2.59295	2.59525	2.75172	1.55382	0.82347	0.726468	3.21865	3.65995	4.06848	3.07797	4.93031	7.09647	2.37147	1.58667	1.54304	2.1921	1.28822	1.41924	1.84982	3.07388	1.94594	0.747438	1.43888	1.06596	5.00787	3.27448	3.04832	4.15989	1.85388	4.19951	3.35582	3.76984	2.00661	2.91993	2.43565	3.04493	8.5902	11.7217	12.2864	1.98472	4.08789	2.76234	2.69651	2.40367	0.979564	2.69395	3.1175	3.12558	-1.28481
GLYMA_18G014100	3.80585	3.29919	2.85039	2.51928	2.14856	1.47023	2.15679	1.72067	1.92518	1.9086	4.033	5.12536	2.80978	2.45155	1.68981	2.50811	2.08641	1.98524	1.59332	2.11331	1.75912	0.769059	0.981609	1.37762	3.49467	3.00109	1.60349	2.4999	2.27057	2.90734	1.72752	1.09255	1.6815	1.24425	1.30644	1.28131	7.12291	7.05667	9.07815	1.91335	2.71801	2.65952	1.0687	1.43482	0.196737	0.969676	2.59328	1.67651	-0.629028
GLYMA_12G234800	24.6977	30.8106	15.9153	22.9443	18.8364	9.36996	2221.06	3202.27	1730.09	1860.74	1334.73	2519.28	12.6411	48.9834	26.8579	63.8011	41.2369	23.25	3632.08	2923.11	3222.71	5363.18	4170.08	4901.08	3.23197	3.87611	2.92943	6.45905	12.6209	3.77006	1951.6	1734.62	2276.46	1463.44	1606.09	2012.48	0.298602	1.43479	1.62823	6.11714	12.9135	9.90608	2750.95	3016.93	3884.83	3320.67	3350.02	4049.79	-0.412541
GLYMA_02G243400	28.487	23.0939	21.9281	32.3988	26.3367	31.5337	7.78215	7.7945	7.53614	9.83804	8.65804	6.37922	21.0842	17.6778	20.4668	29.2297	35.7476	35.3706	6.63561	12.8927	7.08289	7.12482	7.42559	6.1664	17.4821	24.0459	14.9074	27.2414	26.1231	28.4042	5.88545	8.7367	6.14457	9.23353	9.02972	7.06644	15.1567	12.4012	10.6083	28.1126	27.0203	26.5902	9.76187	6.92187	3.52249	9.82836	6.55503	9.56428	0.370248
GLYMA_15G043200	4.59106	4.17893	4.69477	3.05563	1.6105	3.49472	1.472	1.59361	2.29226	1.06309	1.26845	1.64803	2.978	3.17482	2.94079	2.60346	1.88419	2.15722	1.76903	1.59867	1.83095	2.03596	2.1249	2.3553	6.56879	6.11298	5.44008	4.97897	1.8617	2.07936	1.4944	1.23998	1.30308	0.623223	0.987653	1.27191	9.20409	8.06562	7.59789	3.56583	2.7521	3.80448	1.29031	0.805681	1.54549	1.2099	0.44811	1.47633	-0.64698
GLYMA_11G157100	0.177918	0.300525	0.491292	0.0650201	0.336926	0.284589	2.12382	3.09429	4.29969	3.60295	7.88136	13.7266	0.0610676	0	0.358867	0.0640646	0.18245	0.0614846	0.696655	4.15807	1.47746	0.423439	1.38977	0.511992	0	0.200965	0	0.133203	0.0632102	0.330432	2.27818	5.13634	3.38013	1.72939	1.75334	3.71502	3.54185	3.76393	8.185	0.0658422	0.0660227	0.12795	1.25039	1.01571	0.77992	3.87505	2.48444	4.06729	-0.423179
GLYMA_19G170500	5.76112	5.20378	5.74414	4.00418	5.07009	4.48784	1.67706	1.84268	1.92153	1.19916	3.97096	2.09948	5.7277	4.82956	4.79304	4.83676	4.73259	4.86377	0.777872	0.932533	0.609122	0.76376	0.425251	0.813545	6.93171	5.60984	5.37856	7.01899	3.90901	6.67523	0.889431	0.894252	0.749436	1.23998	1.21635	1.68826	14.3347	11.9669	12.9698	4.69951	5.92026	6.11578	0.814957	0.916026	0.226085	1.05841	0.242824	0.267582	-0.22876
GLYMA_05G063500	25.4457	21.964	23.4463	25.5726	27.3196	20.5923	28.6891	24.6274	40.5508	30.5227	30.7896	41.4592	15.1362	15.8108	17.3621	17.7038	17.3223	17.8478	29.5998	29.5849	32.7255	36.5669	28.4777	39.0946	19.547	21.4752	18.6115	36.9307	25.129	36.6452	52.505	41.6008	51.9247	42.8328	40.949	46.9919	55.6588	46.5765	58.1167	20.9881	15.6042	23.3394	44.1728	43.1316	49.1549	36.9629	32.2927	49.9786	0.124555
GLYMA_02G142600	1.56211	1.89979	0.727907	0.556602	0.31061	0.749603	7.48889	2.98845	4.77787	4.34964	11.7698	15.7094	0.201064	0.533306	0.354469	0.46405	0.240286	1.13365	1.52915	2.43384	1.65393	0.348541	0.800765	1.46096	3.48194	3.48481	3.7789	3.20154	2.58067	2.04533	4.45506	9.04983	7.03975	3.61445	3.4637	5.69327	10.3345	7.1158	9.67616	1.43078	2.8694	2.19062	2.08267	1.28991	1.92591	2.39861	1.74882	2.2794	-1.29368
GLYMA_13G112400	0.0991712	0.150761	0.0513461	0.16309	0	0	2.29126	0.747394	2.30302	0.188276	1.58856	5.83046	0	0	0.0500081	0	0	0	0.84135	0.772569	0.308826	0.619564	0.217873	0.499422	0.110526	0.0560089	0	0.222741	0	0.0552548	1.61618	0.63837	1.51165	1.38308	0.50745	0.960075	5.25893	5.63419	7.38233	0.0550507	0.0552015	0	0.368984	0	0.489068	0.971979	0	1.30238	-0.828981
GLYMA_13G210800	2.87386	5.51563	3.17717	1.38512	1.27775	1.0926	0.641525	0.531203	1.10091	0.456865	0.04942	0.378044	2.7305	2.73555	2.95436	1.1548	1.79388	1.12269	0.453016	0.270388	0.138348	0.173471	0.203339	0.559329	3.91468	2.66591	1.97821	1.10698	0.355137	1.25313	0.0484834	0.227482	0.0368038	0.158419	0.126293	0.0790617	3.91698	5.99737	5.2504	0.69361	1.65377	1.10825	0.0516556	0.118888	0.136933	0.0907143	0	0.101292	-1.55595
GLYMA_02G264200	0.388436	0.138943	0.331246	0.175355	0.12981	0.0438582	0.105582	0.0794773	0	0.0289195	0.135558	0	0.211752	0.0891514	0.115219	0.148096	0.164019	0.189509	0	0.237335	0	0.163141	0	0	1.55339	0.877508	0.947563	0.846779	0.365302	1.27308	0.292577	0.106968	0.0605714	0.0289694	0	0.260238	2.25864	3.06404	5.2641	0.329778	0.6868	0.345073	0.0283381	0	0	0.0895782	0.165034	0	-1.23714
GLYMA_17G069300	0.894861	0.491249	0.772195	0.817569	0.677846	0.286276	1.55062	2.07509	3.37904	2.64272	6.37078	9.92217	0.691083	0.691027	0.52645	0.845833	0.841189	0.734458	0.729984	2.90467	1.16111	0.865209	1.63829	0.858378	1.03888	1.22136	0.99119	0.79558	1.11274	1.24647	1.30209	2.13828	0.938999	0.992731	1.6959	1.74112	5.68213	3.4351	6.03737	0.910698	1.03772	0.563099	1.01734	0.410519	1.10326	1.51049	1.18495	3.42764	-0.210697
GLYMA_19G151400	34.7983	26.6096	33.0418	10.8118	8.92123	12.0567	1.23355	1.89353	6.47513	3.4185	7.82569	3.18754	23.9311	23.3437	16.0904	13.7063	7.02103	8.20517	0.409917	0.652437	0.62593	0.672717	0.643979	0.994156	46.8333	30.6502	34.4643	23.9835	6.96259	26.0379	2.19354	1.47029	0.333024	1.99093	0.357119	0.715399	60.4087	49.3169	49.6931	13.0406	21.8871	20.9372	0.155804	0.0768412	0.516274	0.164168	0	0.366622	-1.49404
GLYMA_09G071800	70.6797	67.2397	74.5702	87.4045	92.4306	90.3915	11.8912	5.74999	7.36466	11.4986	29.6198	9.43939	62.0942	61.1384	60.0181	88.6862	89.5322	77.5537	3.58997	5.68145	6.02165	4.24011	8.24003	7.97508	79.2835	93.5809	84.5069	101.09	84.1276	91.6243	6.88865	4.82868	3.20379	8.55957	6.34993	13.6223	45.7866	36.2611	34.6456	103.177	74.5093	100.745	4.13485	2.85498	4.52143	4.57466	5.23747	5.77701	0.419663
GLYMA_19G239500	6.0814	5.83317	5.95996	7.40155	8.86356	5.45436	4.72532	8.60397	6.47904	7.39922	7.75277	16.0399	3.44786	5.91434	5.8229	6.68669	9.22458	10.2641	8.26818	5.94546	10.1002	15.7335	15.5342	12.6826	3.44938	4.31368	3.96464	9.95969	11.1695	8.41036	17.9085	14.1715	22.3347	11.9097	11.3605	12.3066	2.10595	3.52022	4.26816	15.6735	9.87315	11.4608	13.1092	21.2781	31.2999	20.1045	30.7733	20.7585	0.35158
GLYMA_03G038300	4.3455	3.15291	1.94309	3.0859	4.93749	0.947845	0.627492	0.687052	2.06975	1.81249	3.45696	4.46174	1.52543	7.08063	3.3367	2.3471	2.83577	4.50515	1.22458	0.961721	3.99815	0.969578	1.08486	1.77628	2.80678	8.08773	5.5659	17.1357	18.0526	14.472	17.4171	13.466	21.7301	7.01202	8.02949	9.27987	2.59318	3.7406	6.11757	18.914	14.6229	17.2057	18.9241	15.1627	27.6805	19.2302	27.5345	17.0051	-0.00724364
GLYMA_06G142000	15.4272	10.353	18.9047	11.6894	11.6746	12.062	22.0533	32.1138	35.0198	15.2662	55.9755	75.7518	15.0575	14.7577	14.2971	13.3836	16.4922	15.5308	8.9794	6.65099	5.89852	5.26291	7.32812	9.55601	17.5919	18.5694	19.5396	18.7632	14.9509	20.2774	18.5823	32.4512	24.5931	17.6714	16.0859	17.435	36.217	39.1449	53.4345	15.6727	17.5723	12.8508	5.94681	8.45262	4.89576	5.5655	5.89401	5.5626	-0.259505
GLYMA_09G207400	7.06995	6.95814	5.91038	6.07846	4.84463	3.49068	8.62359	8.46574	8.67251	8.98268	9.27784	14.0617	6.46641	7.09557	5.33047	7.16637	5.46201	5.95978	5.76066	10.1876	6.54975	4.20657	3.95039	3.60646	10.7641	8.13966	7.32946	10.3109	6.14157	9.03193	9.11787	9.77313	6.30147	6.99475	6.97038	6.9662	15.1067	17.1656	20.3253	5.79235	7.90101	7.06816	10.3733	8.93223	6.29243	12.3543	11.6691	11.6879	-0.39702
GLYMA_17G030300	403.957	282.666	448.904	549.329	477.719	320.055	240.044	196.452	473.02	166.239	322.961	312.129	245.718	190.46	344.503	196.747	346.849	384.506	224.978	156.197	343.494	141.697	149.474	125.35	234.856	463.999	315.464	1018.79	808.165	544.427	462.531	302.824	482.396	452.229	397.824	303.076	212.809	258.035	240.829	938.596	470.614	732.712	421.865	430.087	769.721	289.114	712.621	490.506	0.321638
GLYMA_20G036400	8.06616	7.10983	8.70547	8.5631	6.42197	8.50459	10.3024	13.765	17.5028	12.7254	18.1645	28.58	7.60388	7.09227	6.70269	5.58394	6.78626	6.71355	6.41316	10.9154	7.99549	6.23572	6.69731	8.00974	9.90771	9.72059	8.21466	11.0679	7.32577	7.69076	11.0095	12.3988	8.99732	7.20189	7.39569	9.34861	17.9273	16.6302	16.8214	7.75694	7.68335	7.84333	5.88255	6.39311	6.25628	7.46027	3.03608	7.91575	0.0514606
GLYMA_17G065200	0.404062	0.245704	0.209204	0.177198	0.413197	0.0775582	5.5546	4.35694	6.36241	4.75609	10.8353	27.6065	0.291246	0.394135	0.407505	0.261891	0.0414356	1.17294	1.95131	3.46252	0.905959	0.649117	0.355079	1.27904	0.405295	0.547685	0.0859311	0.181507	0	0.0900518	3.33951	3.45219	5.30213	1.79301	3.21618	4.92416	3.28685	2.6058	2.1516	0.179438	0	0.174349	0.501127	1.33462	0	1.68969	0.642057	1.00232	-0.30861
GLYMA_16G178400	1.01129	0.683282	0.83776	0.147831	0.0766043	0.388229	2.02497	0.312678	0.916488	0.597315	0.879964	4.0889	0.416535	0.986449	0.475959	0.145659	0.276549	0.559172	0.351985	0	0.0839797	0.120343	0.0987444	0	0.676253	0.456919	1.14704	0.832846	0.646723	0.601023	0.156961	1.89375	0.357448	1.19669	1.07327	0.307147	9.51069	6.07326	8.57214	0.0748503	1.20089	1.01818	0.250846	0.247431	0	0.352417	0	0.393511	-1.93912
GLYMA_17G138500	11.855	7.3852	13.8526	9.49949	1.85367	3.56637	4.18804	4.70784	9.93864	0.481794	1.37654	0.762825	16.4628	9.58338	9.03096	12.9237	18.1054	13.3429	0.189274	0.470709	0.293531	0	0.929216	0	7.21225	1.9656	2.0046	7.49128	3.57424	5.81741	4.81098	9.46197	7.78457	0.344732	1.40161	0.144518	4.10629	4.08223	3.90036	11.7126	8.29392	14.5677	0.337221	1.50792	0.0893936	0.189506	0.314222	0.740612	-1.07061
GLYMA_14G179200	2.98523	2.50254	4.31244	2.58596	1.38189	4.31522	4.81093	5.6405	7.01392	5.92401	8.4836	5.56514	3.56725	2.66024	3.53103	2.22947	2.26762	3.17132	5.05079	7.32124	5.32523	4.60494	3.56256	4.1362	3.69671	5.53663	5.29052	4.42855	5.42077	3.20333	8.23702	7.50526	5.42229	5.46697	5.95081	5.66666	11.8021	8.41298	11.2542	3.68249	3.2823	3.10098	9.09591	6.98828	7.57295	7.56141	4.73822	7.85156	-0.161783
GLYMA_09G205100	6.16892	6.5664	5.85265	4.15622	4.34656	4.72979	7.76335	7.9517	9.99437	8.06951	9.20077	8.40323	5.67792	5.41227	4.44888	3.83455	3.88754	3.68012	8.05169	12.4842	12.5351	5.90555	6.51136	4.95873	6.68322	8.64193	5.64351	7.23741	3.96707	5.91414	9.38747	6.05022	3.88277	5.287	6.50518	5.84848	13.9461	12.2769	13.3329	4.13225	5.25621	5.61365	9.31779	7.50451	5.7219	9.09741	7.26845	13.6281	-0.416939
GLYMA_20G131600	9.31132	8.28422	10.7828	7.63689	6.66286	10.0278	28.3281	27.9377	29.5505	18.7121	32.4282	70.0289	9.03901	9.1519	8.35124	6.10419	8.67388	7.99538	12.2923	16.1041	10.7573	11.2918	12.2322	15.3919	8.83274	10.4372	9.06972	10.2971	7.46219	7.16809	25.9391	28.201	39.1923	19.1499	21.6202	26.2697	20.2733	19.2086	23.9839	8.00965	6.01381	8.70258	12.9586	9.26053	12.0933	15.1404	10.6784	13.5869	-0.145695
GLYMA_02G005600	2.75178	1.56678	2.62536	2.74573	0.597226	0.563802	2.07162	2.9396	3.88781	1.48705	2.31126	1.87518	1.11431	1.35717	0.748375	1.73679	1.33168	1.3463	2.13883	1.80649	1.03986	0.938221	0.679267	0.489362	2.92902	2.27006	1.874	2.53473	0.922722	2.85967	1.22371	1.77314	1.18847	1.25441	2.03914	1.02123	3.66122	7.24788	6.18241	0.99547	1.23914	1.20071	3.22109	1.39949	1.169	3.3536	2.76916	1.62419	-0.754057
GLYMA_11G050900	2.76206	2.05661	3.06442	2.53379	2.08155	3.24592	8.62802	10.6204	10.0891	4.06659	15.0823	24.5935	2.35074	3.43648	2.95614	1.61363	1.12719	2.39601	2.86932	3.00069	2.84367	2.31418	1.98141	1.82488	2.4815	4.26592	3.5364	1.42431	2.67354	1.72736	7.21782	6.86111	9.26457	3.68054	4.9995	5.36073	4.20804	5.33742	4.59426	1.43937	0.94129	1.03371	3.11098	2.17217	1.11194	2.79918	2.27996	1.56279	0.0745175
GLYMA_10G151300	23.2319	20.6422	29.5272	20.5159	8.75074	11.9729	36.1021	31.5117	64.1714	23.4425	26.9617	43.4078	15.8607	8.13319	10.5274	9.83217	11.9446	9.83213	24.0087	30.4944	25.4499	16.0193	16.9664	12.4551	30.5029	32.3524	21.9962	26.2328	14.3141	39.7187	24.0057	24.4338	20.0787	19.9323	21.8572	18.1231	41.5515	43.7839	49.0406	14.2035	21.2574	15.9978	14.4459	14.5606	29.0871	10.1476	20.7795	12.724	-0.75643
GLYMA_13G087300	10.1826	9.14816	12.6622	10.1887	8.63947	12.8879	0.821869	0.515555	0.554084	0.900458	1.16073	0.385253	9.66095	9.88908	9.59672	14.1219	10.5788	12.539	0.290183	0.692797	0.886201	0.23811	1.04201	0.319896	5.25304	9.794	10.3075	10.9858	10.8056	11.8423	0.569368	0.676537	0.294687	1.29664	1.46628	1.67124	5.63163	4.82484	4.6872	12.3416	12.7219	12.4712	0.386031	0.380775	1.02333	0.174323	0.89926	0.583952	0.0638182
GLYMA_17G063200	44.2228	39.1718	43.3029	26.2352	15.3274	25.1613	14.9058	20.4688	20.5302	20.6366	16.4238	17.3499	33.2767	34.4404	30.7584	31.045	20.1487	18.7889	24.1902	19.4185	15.5612	37.0605	27.4885	30.971	59.8757	55.7813	51.5143	36.5556	17.5659	27.2537	17.3414	11.738	7.85169	5.65141	10.1371	12.1576	83.7638	70.9651	66.1591	29.6274	35.2585	35.6201	9.23802	8.82523	13.4979	16.7087	13.5559	15.0625	-0.84966
GLYMA_20G137200	0.864265	0.247052	0.27537	1.06902	0.956825	0.786927	0	0	0	0	0	0.0548575	0.387922	0.562021	0.446989	0.478777	0.522681	1.12576	0	0	0	0	0	0	0.0740942	0.275345	0.259207	0.622168	1.44079	0.666746	0.0515928	0.103745	0	0.0280964	0	0.227157	0.15973	0.136109	0.0963296	1.40238	1.18418	1.48213	0.109937	0.0271099	0	0.115838	0.28811	0.0323365	1.09425
GLYMA_11G091400	26.8257	44.8645	58.5284	25.961	38.6333	31.0429	221.451	211.961	218.723	238.854	265.119	150.574	50.5277	46.68	55.2219	32.7347	28.9808	37.1961	288.677	289.532	306.853	416.959	352.878	724.07	15.2562	27.4951	25.4141	12.2114	19.4141	9.71821	160.118	159.823	112.522	162.427	179.818	251.904	35.4085	41.0773	40.5489	12.5012	16.4682	17.6841	272.936	252.204	465.836	252.46	131.483	331.916	-0.374815
GLYMA_12G104800	0.116021	0.0391947	0	0.127199	0.0878842	0.408279	5.80786	14.7075	11.1277	9.30008	15.7855	18.2374	0.278757	0.264064	0	0.0835536	0.158635	0.240566	2.12003	3.56511	0.867111	0.96644	0.962917	1.05726	0.0862034	0.13105	0.370108	0.781758	0.865611	0.215476	6.8428	13.4882	8.66299	9.31613	9.19084	10.5712	20.5081	24.8614	29.335	0.171744	0.516644	0	1.1991	1.08815	3.3694	20.1144	0.670391	17.381	2.08597
GLYMA_01G014700	5.80109	4.36713	5.00396	3.83311	4.01049	2.41507	13.7244	13.7878	13.1305	15.5582	14.3214	19.1149	4.81542	4.52903	3.8966	5.00364	4.01921	4.37502	12.7307	19.7914	11.6642	8.36733	7.4527	9.53241	6.58941	4.59056	4.582	5.76445	4.12991	5.22358	12.6632	13.214	10.9507	9.10541	10.1414	11.5022	9.12619	10.885	11.4467	4.47494	4.83428	4.32401	15.4112	10.7063	6.75399	15.3655	14.3151	17.1734	-0.492909
GLYMA_04G069500	0.490455	0.407848	0.416713	0.2206	0.114312	0.241388	0.610158	0.495752	1.16817	2.24426	5.37184	5.89926	0.246038	0.26987	0.0634146	0.244528	0.232131	0.195567	0.0656557	0.130625	0.109653	0.0224475	0.0736751	0.0723784	0.518581	0.426145	0.320936	0.395438	0.214459	0.462448	0.395253	1.13331	0.600073	1.24365	0.872287	0.888029	2.9006	2.14983	2.74693	0.349045	0.854005	0.406975	0.327532	0.123075	0.0206727	0.164341	0	0.0917519	-1.10747
GLYMA_15G071300	17.9812	19.4719	16.0188	19.5734	10.9061	10.0104	407.159	404.89	475.744	363.037	275.331	502.16	26.0104	40.1815	23.5715	17.4367	21.6383	18.8574	427.684	608.334	399.435	363.964	351.431	366.445	24.9253	23.5811	24.0362	13.0788	39.1825	30.2338	327.022	527.914	393.505	516.228	480.796	372.366	45.2003	119.315	81.1348	18.0093	24.4878	18.741	414.21	349.095	295.058	560.562	842.908	607.486	-0.32863
GLYMA_03G198600	6.87606	5.4308	5.99079	5.04305	4.52604	7.69146	1.47909	1.09965	2.47109	0.780251	1.29415	2.40647	5.12714	6.47586	6.21728	3.99565	5.49511	6.73537	0.804624	0.985128	0.708829	0.507874	0.416725	1.63756	9.77742	8.14174	8.21925	12.3018	9.45155	5.1786	1.71124	0.943507	2.13707	1.3227	0.647065	2.10638	27.9301	26.2131	33.0329	11.5298	6.12387	8.59396	0.999819	1.04422	3.19609	1.05349	0.205507	2.00669	-0.00621045
GLYMA_01G230900	19.5973	16.7803	21.4555	11.1786	5.68633	10.9078	20.4236	23.3728	35.1281	18.6471	17.2595	18.1196	19.4089	13.6411	15.3303	11.7217	9.25689	9.9889	24.7848	28.6024	32.509	22.2908	23.1539	21.8042	19.2348	18.2793	13.4779	19.1717	14.2074	16.626	24.7725	27.6438	19.9	13.7574	14.6255	18.8576	27.2586	26.4286	28.2601	10.2814	10.6741	13.3198	40.6051	40.1094	63.8918	25.7932	37.3628	32.8274	-0.981305
GLYMA_11G039400	5.35045	4.10872	4.80821	4.3155	2.35675	2.51095	25.4041	19.6492	23.5768	18.1677	33.0573	28.59	6.4074	8.50675	5.70507	4.12478	4.95501	4.20303	16.9509	54.4429	14.8267	8.07791	10.1493	11.429	1.68122	2.55586	1.95493	1.87935	3.21562	1.54964	14.4869	21.655	10.3722	10.4891	11.6855	14.6037	5.14524	12.088	10.3738	2.35513	1.88926	1.72896	14.2947	4.527	3.75837	20.5755	8.78451	15.7522	-0.561794
GLYMA_03G038200	6.14963	6.50564	5.50538	10.0192	10.9683	7.38338	4.72661	5.28371	9.32553	7.10117	11.4831	23.3502	5.19704	8.4601	6.69621	9.76613	10.678	13.1575	15.4454	7.82548	17.365	26.2397	13.7436	13.0787	1.69296	3.34859	2.52708	7.75907	8.61745	9.09147	21.1619	15.6564	24.5507	9.8159	9.75076	10.8549	2.69938	2.3826	3.78078	8.70427	7.82804	8.56313	36.5545	38.9641	62.5877	31.0889	54.5749	32.3187	0.713578
GLYMA_15G266400	19.7603	17.8803	17.494	24.8589	41.9555	27.6293	10.5766	5.77853	10.9669	9.51225	5.30901	22.152	23.0035	20.9678	22.0966	22.6015	22.7784	28.9548	18.7043	10.8538	22.7099	25.2956	23.0179	12.8757	7.02745	8.16543	10.8531	13.5006	17.7179	13.3253	19.9254	15.5049	32.8608	9.64979	9.4331	8.17898	3.60703	5.32994	6.97339	18.0314	15.9359	14.2221	15.8379	21.7191	28.0856	12.3184	24.4275	11.4313	0.848008
GLYMA_16G019900	11.2339	19.4525	9.95886	27.8408	27.9932	21.7595	102.874	116.325	91.6085	118.098	79.3464	127.699	10.472	15.6285	16.2	26.7906	28.9158	23.9509	180.918	139.19	161.318	167.139	166.183	143.738	7.8451	9.19908	10.4006	11.0073	20.0431	11.6063	105.045	91.4605	113.236	93.6299	100.214	102.894	3.70832	5.50894	2.97976	12.2903	11.1622	12.1846	156.837	128.642	126.275	163.411	147.087	150.577	1.00092
GLYMA_11G236500	4.20995	3.91113	5.35846	2.50011	1.39518	3.70373	14.3874	13.525	20.2687	10.4348	8.22146	12.8098	6.14127	11.6352	8.22629	2.17914	4.22727	3.27346	6.06722	14.1208	9.50481	9.08023	8.22133	10.9792	2.737	2.27859	1.11915	3.15189	2.43052	1.6615	15.0082	20.1195	16.0429	10.1192	21.5419	14.4845	13.5467	19.1235	17.1564	5.06345	2.53866	3.31143	10.5514	11.8025	13.6969	9.05469	11.9096	16.8935	-0.742497
GLYMA_16G010000	6.52866	7.62269	6.56279	9.37618	7.24455	6.52226	44.149	39.5746	49.2186	31.3612	39.4577	55.6669	7.273	8.97516	8.08597	9.60959	6.30348	7.04559	23.3711	33.6092	16.8828	19.627	18.8445	25.4345	4.34019	6.64126	6.13024	5.95976	7.48748	6.67948	50.4429	67.6069	61.1817	27.3008	35.7292	39.6139	11.6759	14.226	16.8865	4.74737	5.35543	4.36562	25.3328	25.3147	28.368	46.0012	37.3379	45.8499	0.230702
GLYMA_10G173400	18.3301	10.4363	16.172	17.9596	11.2814	28.0562	0.273815	0.854998	0.387845	0.933326	0.124998	0.880123	29.017	13.8979	13.546	12.8877	6.29272	17.9933	0.274994	0.273556	0.459274	0.329069	0.347156	0	6.69223	6.96103	3.55658	5.53074	4.68772	6.72057	0.306572	0.585644	0	0.734593	1.22782	0.449933	1.70845	1.48276	0.543784	6.40335	4.77902	7.89792	0.097989	0.483274	0.216465	0.137666	0	0.269007	0.427893
GLYMA_15G104800	0.319522	0.388594	0.463214	0.140123	0.217831	0.183993	0.442936	0.48161	0.289568	0.849258	0.985735	1.02825	0.592225	0.748013	0.547816	0.241613	0.0655326	0.265009	0.583857	0.41486	0.398006	0.798476	0.140394	0.459743	1.60248	1.2271	0.849402	0.645891	0.783282	1.21058	2.56641	1.34626	2.66814	1.29634	1.41697	2.14711	3.48748	5.16786	5.03485	0.780424	1.24499	0.827226	2.06065	2.50165	2.10099	1.46143	2.7694	2.09809	-1.04036
GLYMA_09G027500	0.835798	0.504632	1.06803	0.857839	0.626371	0.546139	2.03375	2.74224	3.34403	1.57551	4.91637	5.41455	0.824004	0.815264	0.914657	0.537876	0.893564	0.58996	0.510627	0.738846	0.575924	0.412648	0.468815	0.460564	0.832402	0.763288	0.945466	0.958584	0.871868	1.26823	1.65604	2.53914	2.59276	1.08221	1.35479	1.33674	3.29595	4.45987	6.80242	0.691	1.34619	0.97833	0.771919	0.348072	0.058465	0.673925	0.642209	0.337332	-0.172463
GLYMA_17G087900	1.30527	1.54334	1.84311	1.60449	0.719072	2.5244	0.685387	1.51339	0.358455	0.775956	3.54339	5.11595	0.468379	0.289364	0.578414	1.7091	1.03431	0.451074	0.0774382	0.0513554	1.25636	0.0706023	1.79586	0.825217	2.16004	1.76476	1.87162	2.37643	1.28581	2.20379	6.03161	3.72654	4.08929	0.451332	1.6866	1.82449	1.07929	1.35639	1.46144	3.29347	5.06383	4.50143	3.94895	5.90326	7.3798	7.93423	7.57068	13.9096	0.125932
GLYMA_13G035100	3.63791	4.45863	9.63672	2.45799	0.913218	5.60252	1.56373	1.71662	3.68981	1.28495	3.21233	3.5603	2.43925	1.32039	4.05287	2.87883	3.25343	5.7012	0.828177	1.48292	1.84421	1.0571	1.23911	1.3999	5.42166	8.02721	6.02742	8.83594	3.9225	6.08077	4.38249	5.24788	7.12074	2.57432	1.77972	3.90247	13.5463	14.3762	23.8583	5.16599	4.61504	4.79132	3.46257	2.17345	5.07621	3.20621	3.66639	3.02455	-0.905373
GLYMA_12G187400	6.58311	5.19285	6.48104	4.08868	4.64272	4.29501	5.91903	5.48958	7.09009	5.95144	5.46398	7.58614	5.40958	4.27037	4.28441	5.67507	3.55832	3.9336	3.3438	5.22104	3.95867	5.73064	4.79714	5.45928	6.97546	5.75091	7.1725	6.66456	4.63158	8.45601	5.13393	6.8697	4.29835	5.96171	6.26872	6.6852	13.7908	12.2162	15.0128	5.07646	5.5958	5.87701	2.73492	6.14912	6.29042	2.28844	3.1855	3.50168	-0.413849
GLYMA_02G040800	2.53808	0.857428	1.53311	1.39131	1.32176	1.72541	18.0807	10.2997	17.3709	11.511	24.9708	28.4039	2.94016	3.40412	3.41294	0.571196	0.650686	1.31566	2.76059	1.92231	0.658646	1.32137	1.70378	2.58677	1.41435	2.74741	2.69884	0.593813	0.676293	1.17844	5.41656	10.6443	7.84963	9.51964	4.68979	10.4789	4.68239	6.9283	8.96408	0.352227	0.470923	0.456317	4.984	0.776232	0	3.59317	0.458299	3.85784	-0.071809
GLYMA_16G105300	10.2221	9.1054	9.51934	7.36462	9.56038	6.38015	6.89237	6.51456	7.81437	9.87495	16.4361	8.4864	9.68084	9.4826	8.51386	6.4301	7.82982	7.15161	5.60905	6.42841	5.7688	6.15655	5.23495	6.66364	13.0046	10.9965	10.5886	7.34068	8.87911	10.0425	5.68246	5.71326	4.35043	9.11615	8.53968	8.55357	16.6834	15.5463	16.5797	6.63939	8.79421	7.0662	5.62304	6.17598	4.32093	6.96085	4.62077	4.32258	-0.236551
GLYMA_11G055100	0.108885	0	0.187918	0.19896	0.123719	0	0.0419281	0.252493	0.493386	0.137812	0.645987	0.404309	0.186866	0.0708066	0.183021	0	0.409417	0.0752568	0.900074	0.282747	0.31647	0.129572	0.265793	0.626675	0.0404508	0.450963	0.0385939	0.366838	0.116053	0.970672	0.126749	0	0	0.0920332	0.123812	0.0413378	1.64439	2.34067	2.99763	0	0	0	0.315098	0.177604	0.0596636	0.616596	0.20972	0.317767	0.189953
GLYMA_15G066100	6.5632	5.80121	5.24458	7.95128	5.89094	7.0755	8.41272	7.78343	9.81135	7.35856	10.1345	7.86378	6.14099	6.54813	6.07509	6.60424	6.66896	7.11502	8.09692	12.5683	10.1165	7.27518	6.97903	8.40854	7.4149	6.93948	6.46905	7.2023	4.88712	6.44531	8.79121	9.04931	7.8651	6.61133	7.19034	7.61163	13.3618	15.8298	13.7111	5.5897	5.83856	6.33636	9.99826	7.22244	9.36026	8.65515	11.7321	10.8014	0.322098
GLYMA_13G319400	11.7188	11.9809	16.7476	10.8945	9.96701	11.9047	19.1585	19.5865	12.5766	19.4726	16.995	16.5404	11.82	9.99371	11.4731	17.8043	11.9471	11.7941	12.5226	8.89793	7.98157	18.8995	15.8087	20.6579	17.5288	13.6626	16.7606	9.46627	9.13036	9.96583	12.9634	11.5498	16.5775	14.0323	13.1695	14.5569	22.2635	29.2184	24.5765	10.8801	10.5666	10.3867	10.7518	11.318	10.3643	11.8215	10.1967	8.74997	-0.229294
GLYMA_15G090500	2.1052	1.70686	2.2056	2.90542	2.72969	2.25813	7.43887	10.8834	8.64142	4.38856	7.75827	17.4119	2.06573	1.90853	2.47284	2.72895	3.40335	2.85015	4.55798	4.66277	2.77655	3.22724	3.48235	4.56141	1.35255	1.90233	2.10687	2.05822	2.85094	2.3183	6.37153	7.2177	7.74737	4.71015	3.83009	5.24673	8.31377	5.98329	8.69351	2.5847	1.70947	2.5114	3.53243	2.57537	4.2342	5.46981	5.11616	5.34869	0.463212
GLYMA_07G215500	0.618454	0.20219	0.640412	0.0437447	0.11334	0.306349	2.09723	2.24372	2.62158	1.66651	4.90006	3.21006	0.36977	0.56434	0.402402	0.21551	0.0409168	0.124098	0.650974	1.42465	0.820064	0.534158	0.116878	0.172231	0.511392	0.563362	0.763696	0.112021	0.574115	0.355697	1.53273	2.17146	1.26927	0.657638	1.33842	0.545328	1.43797	2.92035	3.12195	0.0664468	0.310935	0.387374	0.47011	0.903012	0	0.338922	0.28819	0.203776	-1.55932
GLYMA_19G162100	0.962843	0.849907	1.25433	1.05561	0.98814	1.10292	10.0464	8.89492	11.998	6.17181	9.98732	10.2258	0.863517	1.30275	1.59753	0.436172	0.987374	0.966016	2.9188	5.32315	4.95213	3.21555	2.00158	1.34069	1.07309	1.50856	0.82567	1.22081	0.562772	0.899874	7.3395	7.05212	9.30399	4.68607	6.18055	5.7661	2.71843	2.89326	3.34154	0.275861	0.553235	0.63659	2.61941	1.78582	0.3574	4.01827	0.762739	2.26607	0.112682
GLYMA_09G172100	1.13481	0.701284	1.31841	1.2745	0.597531	1.16881	2.74977	5.16675	6.70986	4.34391	5.61593	5.31001	1.14002	1.32292	1.39571	1.52486	0.737972	1.00433	5.92464	6.68426	7.65388	4.54528	3.16199	3.66389	1.2956	1.87583	1.61873	1.49199	0.914516	1.17203	4.38183	2.62391	3.30179	2.45644	2.04573	2.83716	3.477	4.33495	5.74501	0.891139	0.616263	1.22415	6.07595	2.94582	4.04942	7.19786	12.5946	11.6317	0.0272731
GLYMA_05G023100	5.62624	4.74411	6.31538	5.42814	5.03745	4.77332	6.52545	5.11429	6.7559	4.98466	6.40877	6.51805	5.12134	3.99527	4.49395	5.20251	4.70798	4.50302	4.14167	3.9739	4.73754	4.41879	3.0654	3.49716	6.64667	6.93972	5.40828	7.15237	5.46893	7.27261	4.6107	4.95176	4.68322	3.59515	4.06884	3.71661	11.2853	11.4726	14.6006	4.87214	5.18614	5.07384	4.13086	3.90942	4.18041	4.11734	5.20153	4.03918	-0.0575103
novel.4	3.3049	2.14573	2.2102	5.88791	5.06551	3.12226	2.34637	2.17538	1.46244	1.48144	0.65357	1.64048	2.60548	2.92148	2.89906	2.93788	4.44819	3.40847	4.08889	2.30194	3.58065	1.25972	1.86558	1.31264	4.98782	3.84967	3.67896	4.42668	5.63229	5.86939	4.12763	3.90825	4.44896	3.42629	3.07292	3.68566	1.68378	2.14966	2.33821	5.75215	5.53796	4.99483	4.69656	5.51701	3.2257	2.76676	5.04761	1.80842	0.950317
GLYMA_11G178200	12.2852	11.6584	12.6635	5.26511	3.7435	7.98537	1.61271	1.94237	3.41595	2.54437	4.0418	1.79703	8.05008	8.60623	6.98337	5.42903	3.43587	3.01045	0.801732	0.942546	0.34779	1.09644	0.490723	1.28556	17.3637	18.1027	13.3602	11.0999	2.9759	7.52937	1.9501	0.849623	0.074016	0.707989	0.761965	0.826804	30.5897	22.2362	21.5429	8.98946	9.7601	6.74666	0.831075	0.0683132	0.367182	0.145948	0.564664	0.896317	-1.02776
GLYMA_05G085200	5.11988	2.92823	5.05363	3.34822	3.02775	5.51715	12.7283	11.9245	16.9926	15.7644	19.6283	11.414	4.76327	4.68744	4.57468	2.92707	3.63838	3.32136	10.2777	21.2254	14.5078	7.48212	11.3357	14.4965	2.91979	4.92071	4.17068	3.90038	3.4784	2.80258	8.87009	12.6326	2.28191	13.2482	11.0307	11.168	7.7999	7.06459	7.36969	3.19111	2.41656	3.2298	10.8986	4.04736	0.935147	11.6402	3.00595	18.83	-0.0616292
GLYMA_15G038500	9.45117	11.9488	9.68721	19.2484	22.5331	15.0972	27.2766	26.7824	33.4621	38.1974	25.9259	45.2849	8.28039	10.6565	11.0826	12.9782	18.0369	16.9064	63.5184	53.286	63.7718	64.6784	62.8774	46.4663	4.49899	5.68152	5.45075	8.99475	13.7613	9.10371	42.0677	32.5842	46.2868	41.7159	45.5739	40.2476	3.99167	4.36182	3.76015	12.0223	9.09493	10.1261	55.0716	48.913	79.7356	58.1954	63.8669	70.5445	0.941245
GLYMA_02G129500	3.37607	4.64286	3.41671	6.4066	6.11803	5.68168	11.9211	14.7593	9.62074	14.8404	11.541	18.7033	3.26955	4.55253	4.01249	7.42824	7.58127	7.35714	22.3318	18.8623	19.8829	14.5619	16.4169	8.33917	2.89925	3.64056	4.51535	7.44312	6.51369	5.98945	12.9032	12.0217	14.5528	13.035	12.1039	11.6988	1.61505	2.8783	1.60057	6.24339	5.96238	5.97347	15.835	14.2154	10.0304	16.6226	25.6141	13.7602	0.741216
GLYMA_15G202600	4.66236	4.81694	5.29663	2.67986	1.02864	1.60739	1.30728	1.62698	3.17921	2.00519	3.59856	3.41761	3.12289	3.57644	3.24124	5.03648	1.81034	2.53414	0.768051	1.05789	0.902146	0.242395	1.12705	0.390781	4.94396	2.55647	2.55104	4.67673	2.2193	6.96085	1.3173	2.22506	1.49995	1.26258	2.00737	1.39198	11.3727	10.3793	11.5107	2.01018	4.23295	3.12508	1.45963	2.15963	0.22323	0.53238	1.24238	2.11363	-1.40032
GLYMA_07G223100	14.0123	15.915	16.5111	15.6273	18.3917	18.0853	15.9877	17.2869	20.3695	15.9002	18.9195	17.4288	10.7681	12.1531	12.3565	17.56	15.5372	16.0299	9.86517	8.78293	10.6186	14.2307	11.7273	14.0038	20.1555	19.9597	21.7626	27.9837	28.2142	27.9596	28.2834	27.8308	26.9442	29.1424	29.5903	21.7768	12.7225	12.012	11.5893	25.5573	22.3615	25.0187	18.8765	30.2303	32.5087	18.5819	10.9683	27.497	0.23832
GLYMA_02G055000	20.9052	18.5385	18.4836	27.2829	21.0124	30.0565	16.5797	16.9669	35.2949	14.5524	9.82661	22.4415	11.798	15.529	17.3937	14.7222	22.386	25.7994	34.1069	30.4312	44.0678	21.5998	22.1982	23.3693	2.91236	6.62987	2.90691	13.7249	6.42734	7.34698	14.7414	12.2334	12.1493	7.90042	10.0113	7.55501	19.1248	24.9388	29.4024	8.7481	4.16226	6.6352	24.6308	16.1805	30.532	25.9005	41.2327	40.4185	0.510188
GLYMA_17G159600	2.19374	3.08143	5.81857	5.0634	2.18649	3.32433	5.91318	3.74836	10.8124	8.03737	7.35229	5.47813	4.00263	1.57673	2.94991	2.20347	3.23632	2.71324	4.77213	5.84652	4.93783	3.3662	1.12737	1.99355	4.84696	6.95557	6.22052	11.3672	4.96348	8.32007	4.34569	2.61254	2.44861	4.53797	5.51412	4.82175	12.721	16.6649	21.9159	4.1874	5.99839	5.48021	2.43434	2.49536	1.96126	2.56502	2.72421	4.94201	0.00638137
GLYMA_05G070600	16.7038	8.33106	12.435	15.2664	13.4618	33.6487	1.36865	1.54327	1.22614	2.20301	1.70084	1.39401	26.3724	12.2843	13.0846	13.225	9.56968	17.9847	1.9091	1.40534	1.8584	1.69706	1.58529	1.36797	3.92869	4.79126	4.9304	4.5829	7.18689	5.05274	1.56644	2.79037	1.57037	3.13404	1.97921	2.199	2.10855	2.93467	1.71669	8.03827	6.13886	5.94845	2.0136	2.52299	1.6831	1.96878	3.06374	1.94224	0.812118
GLYMA_02G260800	226.709	225.39	212.413	271.207	174.974	178.231	334.186	301.751	475.342	253.171	190.093	370.442	203.952	239.127	192.765	124.04	172	147.856	310.496	353.445	360.997	430.116	377.727	465.918	197.062	166.114	166.6	128.143	137.3	140.269	279.736	299.697	322.336	267.95	308.35	250.686	234.719	232.875	208.991	120.948	100.969	94.7334	275.25	301.5	462.325	303.271	271.195	387.106	-0.016529
GLYMA_06G259100	0	0.0295755	0.0151092	0	0	0	0	0	0.016529	0.0554025	0.0173131	0.0541793	0	0.0142326	0	0.0472858	0.0149629	0	0	0.0189448	0	0.0520897	0	0	0.780567	0.725175	0.791282	0.671828	0.248827	0.959302	0.526534	1.36616	1.33446	1.38745	0.779797	0.930631	1.39726	2.15082	3.02858	0.356384	0.324874	0.487936	0.14477	0.321297	0.215871	0.495761	0.231854	0.255494	-2.32306
GLYMA_08G320200	8.01477	7.27334	8.8689	9.10288	14.3147	8.9489	3.35854	3.46199	5.16271	4.93941	4.47526	5.60841	6.17616	5.82508	8.3208	9.76134	8.35327	13.9302	4.71766	2.31249	4.7307	7.2466	5.33225	6.02981	2.88992	3.40227	4.06626	8.76539	10.357	7.23829	13.1713	9.2883	15.2753	7.47171	9.47091	8.83003	3.23635	3.02971	4.18412	11.0209	8.01859	9.6064	6.7242	10.1572	27.6849	8.21469	12.0318	6.99409	0.493227
GLYMA_06G176200	6.72748	4.28056	6.70445	5.35153	6.63819	6.01967	1.4024	0.762421	1.80497	0.96031	2.19068	0.813894	8.33363	6.93225	7.32044	8.36013	9.3109	9.80644	0.693215	0.755264	0.567063	0	0.629717	0.436683	6.00386	6.68479	6.48127	10.6793	6.30778	6.05932	1.85476	2.45682	1.27386	0.416852	1.0353	0.66252	5.33863	2.79606	6.18401	18.2793	12.7545	17.8427	0.533237	0.371277	0.665202	0.528812	1.27871	0.405951	0.0984517
GLYMA_14G176400	8.86595	14.6274	8.75372	4.48335	2.73319	2.1767	7.62193	8.92492	15.7659	19.1806	37.9613	63.9276	7.04161	5.96654	5.85702	8.50084	3.62968	3.81205	3.45362	9.9051	2.99634	2.08553	1.91256	4.40058	16.0472	5.12367	7.38124	7.91124	3.51614	11.373	5.44027	9.41121	10.9316	4.61827	5.00162	13.3463	27.6351	33.805	42.8711	3.5481	8.7224	11.1209	1.91787	3.27904	0.451916	12.3944	1.73743	2.65761	-1.71219
GLYMA_02G078200	9.30731	7.99648	7.57537	7.60058	5.48347	4.37437	8.76076	10.9246	10.717	7.12614	12.1343	17.4932	8.51893	6.12716	7.26207	9.01977	9.97649	8.33885	9.3484	8.60329	10.9732	6.7684	7.01219	2.09419	8.32402	6.53276	6.43498	13.0331	8.53206	13.4871	6.55408	9.90682	9.89964	6.45859	7.44747	5.62741	17.6291	24.9361	26.9718	6.97379	9.38072	8.13947	7.93295	11.1986	12.0258	7.95839	9.46122	10.3395	-0.43986
GLYMA_17G018200	34.8545	24.5588	35.6108	7.86093	5.65755	6.69021	2.45419	3.77179	3.68515	0.840271	1.18162	1.80778	29.0538	32.3793	25.1752	13.1242	17.4968	10.5996	1.90634	2.24117	2.31551	1.89606	2.23642	2.48363	13.6144	7.94891	5.4358	5.74085	6.29767	11.8368	0.540972	2.02021	0.0879968	0.0841721	0.301964	0.453682	25.6352	23.718	26.4057	10.5401	10.7168	8.02103	0.41169	1.13704	0.873077	0.433791	0.863129	0.387499	-2.15748
GLYMA_01G123400	3.32078	2.29899	1.9615	5.20472	4.51718	3.88283	0.351199	0.244031	0.158951	0.384782	0.554967	0.289451	1.70971	1.91614	2.0519	2.32413	3.45335	3.51551	0.274708	0.121454	0.407819	0.125229	0.171257	0.201891	2.52816	2.43019	1.76556	4.701	2.66701	3.2835	0.21778	0.19159	0.712929	0.444745	0.319101	0.15981	0.4816	0.789984	0.81324	4.15412	2.4993	3.002	0.31904	0.343304	0.269099	0.427848	0.709421	0.0341242	0.915761
GLYMA_10G259300	6.99043	7.1638	8.93708	7.70679	6.65594	7.23367	15.1582	13.4027	17.917	10.8247	15.5696	29.0986	7.5198	8.95192	8.15279	5.65297	6.16734	6.03263	10.1434	11.6115	9.33986	9.61974	9.78077	12.0248	8.48723	11.4249	9.92479	9.03449	8.99072	6.48413	13.547	13.4376	17.1853	10.9424	11.6789	12.7654	16.4467	17.4697	19.0128	7.89095	6.95612	7.20376	8.96031	8.93385	11.1703	9.8496	4.73875	10.5992	-0.0226692
GLYMA_08G355000	3.52869	3.4187	3.78275	3.11881	4.9102	3.90876	6.37491	6.2181	4.75456	8.04693	14.184	9.13913	3.77757	4.00303	3.24521	3.22411	2.51867	3.23931	2.73904	3.45131	2.22676	2.46951	2.07183	3.9589	2.63337	4.6179	5.42168	1.44894	4.19177	2.21724	4.93999	5.29425	3.39968	6.76004	4.52504	6.10811	3.88954	8.46548	9.32489	1.36339	2.05935	0.989354	3.81727	2.0538	0.689944	3.27057	2.58237	2.67658	0.225315
GLYMA_01G216000	0.00513763	0.104137	0.00532004	0.0337959	0	0	5.08037	3.48473	4.76075	5.08498	10.4669	11.0265	0.0105805	0	0.0310884	0.0166496	0.0105371	0	0.918674	2.48812	0.467169	0.311799	0.308512	0.258729	0	0	0	0	0.0164276	0.00572502	3.48665	6.04301	6.2309	2.95073	4.04263	7.54252	0.386181	0.410214	0.725811	0	0.011439	0	0.42054	0.157126	0.312484	1.75232	0.133588	0.682204	-1.71117
GLYMA_18G245100	20.3097	13.4395	12.7736	4.54026	2.9534	5.66575	0.30536	0.664044	2.0961	0.22304	1.15004	0.872462	11.205	10.4855	9.33054	5.42536	3.34319	4.24771	0	0.686411	0	0	0	0	22.2424	19.4075	12.508	14.1994	5.353	11.9295	0.307702	0.515617	0.175183	0.614417	0.150286	0.100354	26.2202	22.9999	20.491	8.75514	10.9862	9.83751	0	0.053895	0.506948	0	0.572768	0	-1.74261
GLYMA_13G334300	62.7878	54.8311	57.0223	39.149	20.0608	43.9688	40.0701	39.7565	54.6636	29.9623	28.8977	54.5966	41.4458	51.9422	38.6464	26.4926	28.5261	28.3685	31.6392	39.4344	38.6101	50.6668	55.2096	56.7701	73.0774	86.5035	67.6704	65.9214	30.6169	31.9467	34.4298	30.6963	32.5066	19.5055	32.341	36.9843	100.894	102.511	91.4911	49.1612	33.3695	40.112	38.9355	27.2935	45.7277	40.5806	25.0123	50.1171	-0.68386
GLYMA_06G287000	6.69022	5.61135	7.69221	6.67723	8.49287	8.6349	5.01025	4.81467	8.57188	5.78132	17.9569	7.65247	5.08358	4.36558	4.32753	3.09019	3.35937	5.02263	3.07129	3.35476	2.12649	1.5648	2.50035	3.1866	7.91907	10.2148	8.48773	9.53402	8.21257	12.3909	7.30446	3.99603	8.37839	10.3541	7.86971	11.0881	27.3178	18.9868	21.1092	7.93984	8.26979	9.75531	3.83396	3.3302	2.95801	3.91919	1.99953	3.63561	0.326146
GLYMA_05G129200	0.570412	0.578099	0.472532	0.500298	1.1018	0.930653	2.63577	2.71159	3.74779	1.58829	3.65484	7.20133	0.41115	0.389479	0.575272	0.985892	0.584945	0.473094	0.967854	1.03685	1.34999	0.916355	0.501263	0.492441	0.699297	0.322151	1.27374	0.576523	1.09434	0.381377	2.78878	2.40334	4.23393	1.59103	1.68639	2.07893	3.34787	4.20411	5.08299	0.63328	0.381009	0.553788	2.19306	1.11649	3.28185	1.26721	1.73038	2.33054	0.714745
GLYMA_11G157200	0.058579	0.118737	0.363954	0.0642233	0.332797	0.224881	2.09779	1.69798	3.2516	0.96384	4.79598	11.0207	0.0603192	0.0571399	0.118156	0.0632795	0.120143	0.0607311	0.382288	3.87894	0.875612	0.313687	0.68637	0.505717	0	0.264669	0.0622895	0.13157	0.249742	0.391659	2.11388	3.56508	0.854087	1.41112	0.266439	0.66718	4.3429	2.75837	3.5649	0	0.130427	0.126382	0.944466	0.573295	0	1.07172	0.0846205	1.19669	0.274803
GLYMA_11G141800	27.7846	23.3887	27.0202	12.8761	10.0213	12.7627	3.4842	3.44402	7.81694	6.76715	7.26593	4.69465	18.8224	18.6772	18.2508	18.4626	10.2161	12.1286	1.90866	1.89868	1.70769	2.36555	3.54734	3.3534	36.5174	35.0487	31.634	25.3007	7.7931	26.531	3.45773	2.62072	1.93829	2.14373	3.79331	2.70648	51.2429	46.0308	42.7584	16.3367	24.1143	20.3593	1.53026	2.57161	2.02828	1.67213	0.924192	2.13384	-1.05737
GLYMA_06G063900	5.74718	6.85804	6.17521	5.11528	5.86307	4.86336	10.744	15.3333	13.651	12.0843	12.1355	22.7171	5.34521	5.90739	6.48172	5.9747	6.17879	6.43883	15.5268	20.4202	19.3597	14.6157	12.0379	12.893	6.23306	5.93325	5.94694	6.87057	6.75127	7.26506	11.9414	12.9826	11.3856	10.4989	8.64315	11.0503	13.0128	14.3599	14.5059	5.42009	6.4325	6.16632	17.4363	12.3605	14.5776	16.0707	12.6763	22.7239	-0.175485
GLYMA_15G111100	3.68555	3.35793	3.62366	6.16303	10.2788	7.00283	0	0.129491	0.0421722	0.141354	0.0883452	0.276467	3.2967	3.48607	3.04115	6.19311	6.79538	11.6558	0.340129	0.0483357	0	0.265803	0.381673	0.535651	0.124471	0.294352	0.47503	2.8011	2.85686	1.53491	0.346684	0.217852	0.296064	0.188797	0.0846628	0.0424002	0.689994	0.647842	0.485474	3.8851	2.4452	3.6946	0.138513	0	1.10155	0.194598	0.376443	0.380256	1.20666
GLYMA_08G339300	3.15351	1.34569	4.29667	2.00162	0.282877	3.58404	0.383467	0.0962191	0	0	0.196936	0	2.56357	1.05233	2.00866	0.806814	2.97855	0.774322	0	0	0.206742	0.74065	0	0	4.43948	11.6234	10.3245	8.10802	4.33407	3.14415	0.386408	0.0971257	0.54998	0	0.188727	0.283552	9.14321	7.22074	10.7318	0.644934	2.12488	1.52185	0	0.406084	0.954928	0	0	0.121093	-0.496151
GLYMA_12G066300	16.2996	14.6447	16.5192	9.33637	7.00523	10.2254	6.85512	5.94208	9.58141	6.36452	8.00128	5.1986	18.5098	13.55	13.5821	10.3439	7.7647	6.23203	7.11656	5.0531	5.54378	5.67444	4.20454	4.68497	20.2058	18.1716	16.6969	14.0639	8.5015	12.6025	6.07787	5.97552	4.77545	5.93581	4.97309	5.33228	27.0797	22.1679	21.4818	11.7646	10.6171	10.9737	4.08604	4.28966	9.91317	4.07879	7.29189	6.60669	-0.761967
novel.917	0.135797	0.110102	0.253113	0	0	0	0	0	0	0	0	0	0.0559324	0.105969	0.109563	0	0.0278513	0	0	0	0	0	0	0	0.211884	0.613552	0.577593	0.0610008	0	0.121058	0	0	0	0	0	0	2.12539	1.11207	1.97748	0.0904582	0	0.0292976	0.101051	0	0	0	0.0784663	0	-4.89571
GLYMA_12G240100	2.93524	2.01563	2.25829	1.42858	1.46496	1.1979	4.19889	3.45096	3.66692	4.18375	4.93126	8.55626	1.36998	0.829504	1.45246	1.98543	1.42062	1.37934	4.60088	2.79595	6.06522	4.13761	5.70524	2.82215	0.596176	1.36337	0.831337	1.32469	1.82738	1.26859	4.47058	5.61852	7.23569	6.10386	4.69452	4.18664	2.98001	4.80185	6.60314	1.203	1.35899	1.02092	4.74607	6.79565	7.37293	4.67822	10.0851	4.96354	-0.745592
GLYMA_12G053700	3.5279	3.37401	2.82991	4.1402	3.33101	4.19653	2.46822	2.36207	1.35091	2.01246	4.48081	2.15253	3.88852	3.29582	3.70829	3.43525	3.8216	2.73025	2.85357	2.77413	2.29006	1.77386	0.946078	2.43081	3.87647	4.60228	2.74747	4.01768	4.23679	4.98327	3.4126	3.19848	3.1613	1.44895	1.35601	2.09392	14.7863	8.7486	11.2855	3.53057	3.65088	2.57283	4.00563	4.86288	6.28942	1.49347	1.50734	2.9727	0.335935
GLYMA_01G241200	17.2505	18.4252	15.7237	15.8549	12.9106	16.2337	6.41391	4.04214	7.10872	10.7533	12.1034	11.2191	18.8	19.3205	18.6997	20.0575	20.6031	18.1788	4.17951	5.86766	8.45999	6.31509	8.0184	9.25208	15.7144	11.5511	15.1029	11.4264	13.9273	12.6905	6.64347	4.6847	7.35922	5.27133	5.72606	6.58832	28.266	23.765	33.3957	10.5794	13.397	12.3686	4.86822	4.64397	5.9856	6.20947	2.49939	3.61749	-0.11879
GLYMA_18G291500	25.6055	21.1115	20.6829	11.2751	9.55883	8.62792	48.7538	49.8252	61.163	44.6718	67.4054	131.1	19.6486	20.4384	16.228	16.2674	10.9229	11.0972	28.9461	56.0452	26.2741	24.6634	21.1336	20.4848	29.0832	19.2817	16.701	17.2847	10.6443	19.5873	28.4831	41.595	36.5124	30.6235	39.0995	32.9082	55.1986	46.8364	45.6735	12.3691	23.1705	19.7538	21.5832	19.7488	3.5939	31.7701	12.6327	22.8416	-1.121
GLYMA_09G138100	5.03163	3.83478	6.89841	3.53052	3.59034	2.02819	43.3384	44.011	42.8405	67.25	47.3324	44.5659	3.62677	3.14113	4.1002	4.82662	3.28165	2.71257	29.763	38.3354	32.8168	17.2083	22.6684	12.4524	8.50136	6.1381	5.60716	5.40197	4.05434	4.7098	15.9783	18.868	10.1639	29.5747	25.4947	29.4789	9.53305	15.5137	18.1755	3.70923	5.1982	4.38563	18.771	24.6461	8.80062	15.7546	12.1238	17.3567	-0.71304
GLYMA_16G013000	0.183613	0.186087	0.190132	0.671014	0	0.0587397	9.68636	4.6126	6.58665	11.6971	11.0385	17.2719	0.315112	0.298503	0.246903	0.727269	0.0627636	0.317264	1.51779	2.46345	1.67723	0.436993	0.537847	0.26419	0.204637	0	0.195243	0	0.130467	0.0682018	5.27217	5.8738	12.6553	11.6397	10.7176	9.27115	4.03336	9.46043	7.9149	0.1359	1.15831	0.132046	0.227721	0.673861	1.60977	4.95888	0.884127	6.96605	0.453735
GLYMA_11G046400	2.44062	1.56857	2.89712	5.15578	1.89383	1.19974	9.97111	11.1811	22.9948	5.80132	6.07437	15.4725	2.69701	1.39356	2.58149	2.18634	3.66264	3.33257	18.88	19.6314	23.9501	4.0377	6.97482	4.19689	2.65373	1.47925	1.13936	3.47621	1.71305	3.582	15.1753	17.696	15.7803	9.50945	13.0638	5.69504	7.23276	11.273	8.47433	2.11482	2.51823	2.05485	21.1885	17.0404	14.6781	17.8918	22.1855	27.622	0.330469
GLYMA_18G086900	1.35843	1.54031	1.54593	1.7105	2.5521	1.84587	0.621489	0.530207	0.670389	0.680917	0.734106	0.366236	1.80041	2.00726	1.99396	1.96142	2.51023	2.30074	0.456422	0.523886	0.251301	0.408129	0.669761	1.04502	2.26346	2.35477	2.78883	1.97866	2.86705	3.80683	1.08029	1.14911	1.06963	0.971981	0.948204	1.13357	7.10457	6.58106	7.04497	3.27014	3.21921	2.85821	0.90076	1.06948	1.01703	1.4764	1.24345	0.647648	0.528568
GLYMA_06G191400	5.41721	5.39485	6.27769	5.80653	8.99607	5.97313	21.7399	18.0948	23.4657	25.537	26.078	38.5663	5.34283	6.97557	7.70023	5.48888	6.40988	7.846	28.8612	21.3102	37.741	28.7209	33.4495	21.933	3.76032	7.56139	6.67514	9.23863	14.1123	7.75917	53.0922	50.3122	79.3219	40.9536	39.4659	41.9184	2.67136	4.30693	4.41159	13.4463	9.51751	9.90384	51.948	57.4895	62.7997	49.8357	70.2931	44.5842	0.352826
GLYMA_02G217900	12.5095	9.58586	14.3754	10.0352	14.387	32.2594	2.9372	1.65087	1.15211	6.43612	10.3781	3.02113	13.3	8.82921	11.7442	13.3485	13.9233	18.6101	0.464601	0.528196	0.633422	0.635383	1.56405	0.29267	5.78076	8.09889	8.00274	12.792	13.604	10.7098	1.42067	0.89273	0	3.67492	1.44557	6.13919	5.23612	3.59175	3.81304	13.2108	10.0767	16.5114	0.630674	0.684295	0.250778	0.730984	0.220373	1.18723	0.7119
GLYMA_06G298700	4.86324	5.05848	7.15629	1.75389	0.508952	1.28968	0.591371	0.296772	0.6524	0.16198	3.72043	0.950423	1.51549	0.0624179	0.322676	2.97236	1.31241	1.06145	0	0	0	0	0	0	68.3216	72.7129	54.2984	30.6131	10.9806	37.507	2.16016	2.54633	0.763346	1.70372	0.873149	0.728807	59.1689	28.887	43.5315	11.5089	15.0311	14.772	0	0.469688	0.63114	0	0.462184	0.0933732	-2.18448
GLYMA_08G330700	11.9641	11.4098	11.6771	15.1332	14.0161	12.3381	27.5775	19.2998	24.4545	20.0097	18.7369	28.0758	13.8116	12.8118	10.9793	11.9608	14.7455	14.1563	39.1115	42.6698	37.4883	17.8405	19.2915	19.7538	16.5225	20.061	17.5222	25.2026	22.3551	21.2193	22.296	21.1993	24.7472	23.9071	22.2442	17.5619	10.0429	11.8667	13.2035	26.4416	22.1916	26.4332	34.077	27.8858	21.927	24.763	35.1827	25.9698	0.315402
GLYMA_11G170000	2.70715	1.52859	3.40397	2.50159	1.62586	2.93218	8.62243	7.12955	6.44007	14.3417	15.3725	10.5308	3.06633	3.01787	2.4962	1.2533	2.18124	1.68396	4.34101	11.3983	7.804	4.8322	7.13692	10.5726	2.4999	3.9315	3.86558	3.38762	2.59683	2.45642	10.4893	9.50512	14.2504	10.8852	7.38785	10.307	6.09271	5.0673	6.59828	1.63157	1.85131	1.62701	10.4082	5.29881	12.1426	9.09697	7.26257	7.50544	-0.0334986
GLYMA_06G087800	2.35002	3.19248	3.05477	2.814	1.51499	1.40762	7.43189	10.8023	12.2157	5.46352	12.2809	30.7371	3.38091	1.25182	2.63899	1.85443	2.46117	2.78194	4.65527	7.72542	5.83375	3.06425	2.53871	1.82256	4.6438	3.25687	2.76472	4.37981	2.25604	3.26874	5.45175	7.70504	5.567	5.70539	6.91737	5.18223	8.71811	14.4337	11.139	1.81337	4.17476	3.29016	4.96095	5.05651	3.17815	5.77178	5.10414	6.49344	-0.512908
GLYMA_07G085800	5.00282	5.0511	4.59398	3.45649	3.56077	3.17071	7.08779	6.1945	5.56034	5.11331	6.20489	6.14538	3.88787	4.12491	3.61749	4.99638	3.50408	3.5817	4.78023	6.29945	4.42094	4.81879	4.8111	4.3733	7.19574	5.18175	4.79777	4.40979	4.00416	6.31109	4.81271	5.72259	4.92949	4.59556	3.62786	4.55833	12.1105	12.3294	15.1816	4.02418	6.28399	5.09121	4.54225	4.13398	4.18953	5.15615	5.53602	5.26154	-0.452922
GLYMA_12G074500	16.1119	12.774	16.4992	8.08254	5.60688	9.64303	2.60987	2.06799	6.26352	3.68716	5.71409	2.64913	9.79512	8.11898	10.0733	6.03706	6.52359	5.48574	1.08638	4.16841	1.70331	1.91021	0.783691	0.855442	17.6254	20.6837	15.5519	16.625	4.56246	6.55883	2.49147	2.0179	2.12768	1.65832	1.8253	1.76056	29.6909	29.7603	24.293	10.891	13.3036	10.9028	2.0646	0.800047	2.05238	1.2431	0.25765	2.4291	-0.881553
GLYMA_06G036200	7.31336	7.15634	7.73921	9.09882	6.01735	7.04087	0.529682	0.531628	0.675241	0.609347	1.22412	1.19179	10.1746	7.75985	6.58956	7.52872	5.26624	6.03711	0.478767	0.714395	0.0285571	0.0818445	0.167889	0.296881	14.3085	10.8244	6.24078	13.9029	7.28169	13.3611	0.640493	0.42931	0.486198	0.842932	0.44317	0.20889	5.4531	5.163	6.2285	10.6647	13.7311	12.0934	0.227466	0.140231	0.0376868	0.209718	0.397412	0	0.0702893
GLYMA_03G223600	3.46059	1.69315	3.97182	0.89711	0.484241	1.88149	0.0590791	0.0197654	0.154491	1.07881	1.4766	0.506395	2.22932	1.01434	3.06027	1.14174	0.716745	1.27249	0.0222501	0	0.127407	0	0.0749034	0.122642	4.5788	9.95512	6.74326	5.26469	2.94347	6.78168	0.793763	1.39662	0.768246	2.9178	1.68643	1.49502	15.2363	9.14405	8.78112	3.842	3.71969	3.89854	0.169139	0.271109	0.980811	0.378716	0.270882	0.174126	-1.39981
GLYMA_17G251000	25.137	22.5817	25.613	26.8094	26.6421	20.9017	15.6575	12.5906	16.4703	12.8024	15.4619	21.6793	19.8787	21.2829	20.139	21.7667	23.6946	25.1223	21.3389	18.7468	22.3939	12.2044	16.4937	10.5611	32.3632	37.5472	34.363	47.6961	42.8241	36.2798	29.4249	21.8647	33.478	23.2778	22.2948	22.8807	20.1475	23.0966	22.1376	46.1924	38.8193	41.3899	30.6019	23.8874	19.7021	22.9155	22.0194	22.9174	0.0925707
GLYMA_08G072200	26.263	29.4512	33.753	37.2165	25.4943	29.3395	77.0174	72.9396	99.85	57.5701	68.0078	87.3333	26.7121	25.8686	27.3621	21.2864	28.7122	22.7954	78.4167	79.5091	84.1671	65.7566	63.3713	85.7522	31.8138	36.6365	31.5497	42.8868	28.3003	31.4149	106.533	80.9633	94.717	68.103	76.4677	71.3566	59.4143	65.4828	65.3601	32.1197	24.9431	30.6192	94.4069	84.1946	108.063	72.9679	92.454	100.614	0.1143
GLYMA_17G244200	0.833563	1.13611	0.386933	2.4265	1.27371	1.76551	1.26178	0.999799	0.846589	0.363797	1.05727	3.13074	1.71665	2.57944	1.33347	0.931499	2.06331	1.54957	2.17594	1.56744	1.86179	1.38528	1.85233	5.66598	1.53767	1.03894	1.31426	6.29449	4.65665	7.36686	2.67674	3.02766	3.12407	3.35271	4.24892	3.47014	1.80541	1.82425	1.24945	8.00979	4.31986	5.89123	5.7394	5.23929	7.13477	5.59676	5.9791	8.76591	1.28362
GLYMA_19G193700	36.3706	32.5483	27.2736	21.1804	14.7162	16.0967	48.1151	44.7627	58.6176	46.7407	42.9344	50.0144	39.8178	42.7179	37.401	25.4322	24.334	24.0538	38.2282	58.5143	47.3547	47.1244	61.5485	40.5336	41.2274	23.6459	25.9591	22.8117	17.8432	26.4425	36.9144	57.2167	47.755	37.4098	37.9662	40.858	50.6907	92.3619	77.2266	24.8275	25.7946	28.546	30.0076	33.9686	39.4672	45.9057	48.9499	48.9925	-0.814383
GLYMA_01G166100	11.5359	11.8158	11.6066	11.7056	12.1082	9.63841	71.0266	54.7819	55.9565	38.1067	56.475	83.2648	11.2889	12.7489	12.645	10.5835	12.0815	12.3838	24.8009	36.5686	22.2166	14.4578	17.8544	20.2183	11.9222	12.5913	11.8751	14.0116	10.704	11.8064	44.0952	55.0347	90.116	36.5387	38.9336	46.4748	20.5977	26.3185	30.7407	10.6274	10.8615	10.8335	24.4541	19.1417	13.382	26.4351	19.5007	23.3395	0.00757128
GLYMA_10G082400	11.599	10.1739	10.8259	10.6352	8.09663	7.38803	13.7898	13.4485	14.5537	11.8827	17.5275	23.8844	10.5511	10.1472	8.8652	8.90568	8.1075	9.1402	8.58787	12.3923	10.6579	8.95937	7.00859	9.31752	15.9705	16.2741	14.8779	16.8227	12.8339	13.5627	13.3204	13.2404	12.8232	10.4853	11.6514	12.5886	24.1545	30.0295	35.582	12.2711	13.1154	12.0633	8.6764	8.24011	10.0466	10.2297	7.51364	10.0944	-0.247066
GLYMA_12G065900	1.84887	1.81062	1.91451	1.18432	0.684511	1.13643	2.3278	2.24001	3.41227	1.60385	2.36632	3.29117	1.45458	1.35765	1.50846	0.381492	0.596486	0.581499	1.08456	1.99594	1.57846	0.852858	0.425961	0.657586	2.47731	2.39341	1.30329	1.86634	1.08493	0.601872	2.82929	3.59834	1.37674	2.60747	2.76374	2.31869	2.9305	3.21104	3.20569	0.853345	0.716924	1.05324	2.24148	1.42315	0.682981	1.33022	0.330097	1.00032	-0.813419
GLYMA_18G269800	0.413499	0.335257	0.385363	0.362673	0.469831	0.0793697	0	0	0	0	0	0	0.553518	0.121002	0.0834045	0.491347	0.381631	0.257214	0	0	0	0	0	0	8.47955	6.02512	4.57278	11.4698	4.62758	9.26158	0.0962678	0	0.109615	0.104851	0.188074	0.0470951	4.98156	4.19047	3.86447	9.64053	12.1067	10.6607	0	0	0	0	0	0	-0.258361
GLYMA_10G159700	0.0215512	0.109208	0.200847	0	0	0.0206834	0.921152	1.57421	1.22068	0.272766	0.792717	0.640186	0.177531	0.0630651	0	0	0.0221003	0	0.112515	0.279815	0	0	0.0315644	0	1.29702	3.67578	0.618739	0.677664	0.11485	0.432273	0.401391	0.353121	0.885523	0.191266	0.343079	0.515455	2.1969	2.75762	3.23197	0.430676	0.383872	0.790428	0.0534566	0	0.177135	0.112653	0	0.0314471	-3.68086
GLYMA_02G243600	6.49441	8.62602	7.97811	5.70498	6.32499	5.92319	21.3421	14.826	16.7246	14.5505	32.6904	14.6786	9.8441	7.94809	8.2177	5.534	5.37754	4.51655	4.00134	7.07047	6.58224	5.47218	8.21211	13.1751	7.86743	8.65704	8.36414	5.70782	5.97611	6.11319	6.2921	5.52362	1.71093	13.7573	10.8248	19.0202	12.7514	14.7826	14.1152	4.88144	6.33183	5.26516	5.25296	5.87229	3.18286	5.90395	1.10714	4.23796	-0.292473
GLYMA_08G321500	6.96203	6.08901	9.03779	6.63144	10.9317	7.63621	0.140686	0.117669	0.206939	0.282588	1.42095	0.954661	3.03056	4.63292	4.72866	7.34526	7.09778	10.6689	0.132461	0.105415	0.0758492	0.362305	0.356738	1.08058	5.79111	11.0736	17.4392	10.6678	16.0739	7.6223	2.12648	0.855201	1.64111	0.43748	0.738561	1.01717	3.5948	3.49063	3.94832	9.23916	7.20822	9.04282	1.10763	0.869072	2.60255	0.848793	1.02623	0.770061	0.262338
GLYMA_11G036500	1.3005	2.10884	2.09482	2.05949	2.13441	1.58096	19.6973	16.687	26.3216	10.7538	14.4366	21.8198	2.20213	1.9733	1.71963	1.1551	1.92636	1.94751	14.975	33.6206	18.1433	14.9599	10.4126	17.4647	0.901852	1.37103	1.56725	1.16838	0.924076	1.93225	22.0687	13.8001	16.6247	12.4945	13.5062	12.1787	3.83877	4.31919	4.05139	1.12298	1.22258	1.21583	19.9284	9.96993	16.3425	20.2429	12.8582	23.7841	0.138016
GLYMA_11G247500	15.8109	6.08664	13.0725	9.94374	1.74078	4.41112	33.0608	28.7058	46.3739	27.9228	19.9239	16.5355	16.2175	13.8683	12.67	7.08341	4.96468	6.41694	42.8727	50.5257	56.9462	35.1136	36.441	48.3206	12.1573	18.5513	8.99269	11.3555	8.49124	10.858	25.9666	19.1502	7.06682	6.91506	10.7313	12.1447	15.6493	22.5209	27.6378	5.30688	7.64103	6.87517	44.6905	24.0652	20.7524	31.5533	32.0464	49.0037	-1.03875
GLYMA_08G153600	23.9273	23.976	22.4837	10.0667	11.5376	8.03473	58.2143	54.6081	72.2601	104.251	163.231	166.595	20.9674	15.5947	11.766	18.7874	9.52673	9.91132	23.8983	48.1076	37.5415	37.9856	31.3264	45.3077	50.1435	22.8172	23.3752	38.0314	19.6882	64.4604	55.0141	49.2437	104.236	69.8485	66.5754	88.2143	88.1503	69.6094	95.9675	21.2275	38.4826	33.0358	23.8473	24.2494	27.9681	40.3734	47.0478	27.9787	-1.17901
GLYMA_03G067800	0.628318	0.759244	0.675651	0.370923	0.851206	0.394281	10.1338	13.6734	11.6621	10.0323	10.9249	23.181	0.398144	0.683599	0.633672	1.33137	0.768235	0.45097	12.2697	11.076	14.4489	10.8703	13.9453	10.8486	0.377064	0.436745	0.591026	0.325666	0.180299	0.484723	11.5618	11.2002	17.3929	6.95505	6.37513	8.42225	3.25974	1.88006	3.70291	0.429273	0.645674	0.599579	5.9643	7.56819	5.79992	9.09513	7.2262	9.16832	-0.289075
GLYMA_07G197100	23.2634	21.9444	18.7362	25.9156	24.0064	19.3785	73.9142	81.3525	94.5913	73.633	41.2047	78.1742	33.0194	47.2474	27.7686	21.2453	31.6929	30.6039	97.6911	140.906	106.624	133.2	122.737	208.866	27.3884	20.0568	18.7618	22.1706	48.5518	30.0976	197.759	194.753	253.133	172.978	169.28	180.093	52.4983	101.237	67.619	27.3662	24.8973	21.8621	300.273	215.528	384.756	414.84	392.277	423.145	0.187634
GLYMA_14G020100	7.71792	6.7961	9.32831	8.35059	7.10173	7.72285	8.97423	7.48155	9.45962	9.38399	7.29613	9.70926	6.43593	7.42958	6.68631	6.97046	6.15	5.77155	10.8991	11.4007	10.8429	12.3761	10.0067	14.0541	9.36309	10.7471	7.53409	8.89468	6.31111	6.93666	9.9562	7.22628	8.65341	6.12776	7.48116	7.98327	18.3694	13.5733	16.5544	7.44481	5.63412	6.57854	10.1996	9.28684	11.98	6.67978	7.09146	9.37874	0.0334415
GLYMA_15G253500	0.181269	0.220454	0.168934	0.496835	0.226559	0.208763	3.28761	3.34172	4.18901	1.60598	4.6028	11.6667	0.317311	0.548127	0.56672	0.802837	0.594838	0.319478	3.17033	5.15427	3.04821	2.1355	1.80533	2.19087	0.0808096	0.4095	0.2313	0.366421	0.135242	0.0807973	3.37613	3.79752	3.86826	2.43611	2.92689	1.96131	1.30655	0.816446	1.49711	0.0402494	0.181619	0.0782158	3.82183	3.65892	2.86059	6.91697	7.90792	9.2841	0.776885
GLYMA_01G037200	9.92944	6.1573	12.0557	9.7418	11.2517	7.57745	10.0483	11.4196	13.9466	10.23	16.8629	20.5053	7.99213	7.72752	8.93437	11.1888	11.0607	11.0989	11.8072	10.1469	16.3023	11.6567	16.2285	12.3615	4.59359	11.125	6.83022	15.4189	10.5831	12.7647	13.9886	11.6212	15.5379	6.58295	6.78658	8.99236	18.1611	21.3971	29.3758	8.825	8.28307	8.92117	13.2442	10.2153	8.53523	12.4162	16.6633	14.2936	0.0961066
GLYMA_07G236000	8.3938	8.4711	7.63051	11.1206	9.11565	7.27567	70.9583	65.6051	54.2893	53.007	52.4193	80.5109	7.9881	9.0322	9.03562	8.81918	9.62246	8.64721	47.0284	74.1085	44.0014	32.4889	37.8648	27.0279	6.63706	7.36535	6.40755	8.27536	11.9034	9.03842	53.6063	76.0058	64.8568	46.8028	50.8572	58.4873	16.3216	27.9115	24.2541	8.51456	9.1084	7.33902	47.4267	38.912	25.3886	56.6234	54.9339	47.7032	0.23909
GLYMA_19G213100	5.2464	9.35416	10.2114	1.65101	0.551956	1.11892	1.57128	1.52073	1.87101	0.922248	0.17292	0.541133	1.10046	0.900302	0.783867	3.62082	1.19557	1.15834	0.253615	1.07223	0.726117	0.433551	0.782629	0.209688	34.2164	39.7262	20.6102	8.12848	2.22636	10.1226	1.69643	2.1036	0.450715	0.615893	3.20376	1.71514	19.0075	15.3158	12.7225	2.80445	4.86716	5.86905	0.90371	1.42625	1.67695	0.825261	1.0526	0.637955	-2.82541
GLYMA_15G007900	16.5708	27.129	18.7266	30.7013	30.9581	46.6021	1.47251	1.10844	2.16597	1.36124	2.36324	1.13397	27.9326	24.9061	22.6577	37.7374	27.2052	37.7043	2.23562	3.41347	3.72135	1.70646	2.392	4.41323	21.6646	32.5305	39.8578	33.9083	38.5502	29.2961	6.44529	3.2168	7.02215	5.55536	5.07299	4.76367	17.0628	20.5918	19.2199	42.632	35.5649	38.1572	4.94028	2.97254	6.54808	4.737	3.79777	3.77811	0.864491
GLYMA_16G137200	2.90052	2.29289	3.90455	1.62179	1.58192	3.1456	2.17795	2.52225	4.07433	2.38621	11.8391	5.99536	2.95681	3.64974	3.30551	1.59796	2.49851	2.10495	0.908583	1.09213	1.37293	0.72483	0.892115	0.375605	5.23686	6.61802	6.84701	5.34201	3.21513	4.91285	2.59982	3.90389	1.65314	4.96452	3.72691	2.87406	6.74977	9.70903	11.6311	2.67276	3.26131	2.87856	1.07919	0.851594	1.62113	0.568561	0.79609	0.804154	-0.438343
GLYMA_01G183400	5.40723	5.59161	5.92475	6.01439	4.33999	4.48046	12.8742	15.7099	12.7316	12.7723	12.0672	18.8717	5.7459	5.36638	5.1838	5.33171	5.44828	5.32884	13.0277	13.0208	13.1183	13.187	15.701	8.7753	4.01173	6.00115	4.86387	5.56048	4.7915	4.39647	12.0581	12.1786	12.0423	14.2293	12.2434	11.7441	10.3262	10.8772	14.2633	4.88631	4.9522	5.12077	10.0008	10.8838	10.8783	11.0717	15.622	9.28927	-0.117332
GLYMA_06G132700	3.76302	3.47015	5.09019	3.64242	3.08156	3.57896	8.26331	9.90524	9.4857	9.7829	11.2631	18.966	4.81733	3.07534	3.65832	4.17483	3.82413	3.97156	10.4867	11.0921	11.1904	5.7487	8.44089	4.43883	4.53393	7.58194	5.76774	6.43407	5.41994	6.45987	9.23434	6.74507	7.2794	5.41567	4.43309	7.10447	7.57492	11.4867	13.2996	2.78517	3.50988	3.54729	9.41807	7.09179	3.84526	8.19588	13.4673	8.21168	-0.182946
GLYMA_03G029600	1.95625	0.833272	1.2624	2.23799	2.44825	0.925133	7.69664	8.94118	6.39127	3.76776	5.71886	5.86024	0.992584	1.76991	1.31528	1.37819	2.09331	2.1163	7.28986	6.4787	8.19315	11.2853	10.7963	8.64818	1.80107	1.92144	2.05001	3.72517	3.2031	2.02195	3.36629	4.51272	3.68271	5.67937	8.2852	3.45509	5.60507	5.65929	6.10039	2.04595	2.20937	1.55976	6.57532	7.35287	1.53798	9.29949	11.1807	9.84605	0.540975
GLYMA_12G065200	33.7191	30.9926	29.5141	18.8792	11.8071	19.2132	9.26038	9.88452	11.2911	7.9986	7.49861	10.6568	21.0945	22.3822	21.131	15.9444	12.309	15.1704	8.30382	9.03136	8.71728	14.006	10.1878	13.2429	39.1871	42.5904	31.3448	30.5318	13.381	21.7883	10.2201	6.60213	9.27598	5.37745	6.80022	8.16387	57.6048	41.8107	42.8656	21.7078	21.2479	22.0073	8.15344	6.69336	10.8069	7.64888	6.43326	8.97402	-0.842107
GLYMA_08G142400	8.84693	6.03843	14.3959	8.01681	7.12883	6.71457	18.615	22.7131	27.9183	33.706	56.075	34.5262	7.80835	8.54153	6.14547	5.99739	9.62778	10.0143	8.13006	11.3108	8.65856	7.0901	8.39588	7.14403	14.1862	22.6881	17.5667	13.9904	11.1613	15.9948	19.651	29.3193	17.9484	43.779	38.9046	28.5319	24.4471	29.8484	32.5703	8.2184	12.5121	12.1728	7.22149	10.4362	6.45533	11.2663	6.12911	11.6579	-0.346037
GLYMA_17G246500	10.0903	8.25033	9.36825	14.0062	14.5157	14.4439	9.64115	11.6991	16.0994	8.50673	11.1	20.3634	8.08308	8.84145	9.52083	13.3016	10.3649	11.8085	10.4019	9.77021	10.7793	7.6928	7.13874	8.26807	7.07139	11.6099	9.65645	17.9192	12.3768	13.4927	18.813	13.2905	16.2985	7.93597	9.64556	10.7715	23.6676	36.6765	48.3588	12.9871	12.2993	10.7924	13.5323	12.4484	13.5507	15.2421	14.0818	20.064	0.706326
GLYMA_19G007600	5.03341	3.42365	4.47753	8.92572	7.86859	7.58651	2.92682	2.97674	4.55389	2.82188	1.96407	3.34495	3.02628	3.42694	4.32678	5.14536	6.23555	6.54918	2.99822	2.50007	4.03957	3.91943	3.56233	2.67333	2.33425	3.31968	3.01736	8.9531	6.841	5.38303	4.011	3.99321	6.26861	3.42637	3.34188	3.92443	2.05226	2.87016	2.49633	8.401	6.28041	7.03308	3.89636	5.00043	6.49718	4.59113	6.09985	5.37295	0.988357
GLYMA_20G113100	5.01522	4.91163	3.86133	4.90017	7.29284	4.6387	9.54593	7.27614	10.3471	12.2183	11.0999	14.1356	5.2311	6.24808	5.93589	5.16501	6.04902	7.42204	15.5168	11.3026	15.2455	12.4308	13.9677	14.6005	0.999154	1.29148	1.2296	1.92603	4.76377	2.37444	18.845	17.8219	24.2822	25.9449	22.8849	23.2033	1.03015	1.40981	0.988367	2.97151	2.95072	3.26566	21.0771	22.1093	21.1019	21.037	37.0871	25.3101	0.357687
GLYMA_13G329700	28.254	29.1333	27.7481	48.5316	49.8416	48.9178	57.7656	57.9145	67.3769	48.0491	33.2654	56.6386	30.4252	32.6774	31.0485	34.7914	41.5274	45.515	71.1628	49.693	78.2392	100.508	99.8386	95.9583	17.5819	18.2101	15.5545	40.9152	47.802	36.1938	63.8281	66.1355	74.8751	45.4298	48.4086	50.1679	18.1009	17.0998	14.9265	39.6196	28.8582	35.0964	76.9057	95.8037	122.687	77.9395	85.7076	81.7646	0.863071
GLYMA_18G127500	9.65783	9.70059	14.3463	13.5821	4.27837	9.18617	0.298842	0.0666532	0.0976834	1.49157	1.8417	1.31633	7.72492	5.46729	6.75431	18.8784	14.7969	15.8235	0.375161	0.932998	0.608664	0.15392	0.168394	0	47.3153	41.9798	28.8831	58.6517	20.8936	46.6034	0.434971	0.437328	0	0.400868	0.130736	0.523795	22.8488	19.596	26.7694	45.5377	46.3345	43.8122	0.178242	0.0703261	0.519751	0.86393	0.456737	0.251653	-0.241486
GLYMA_04G028300	7.84702	9.43691	8.44036	9.05748	11.8985	10.9253	11.6822	13.1988	11.2367	15.3172	15.9662	8.3103	9.53114	9.59475	9.61369	10.3869	10.8804	11.1717	9.95344	10.87	12.459	11.2449	11.4525	10.2172	5.51214	6.61643	8.5791	9.52599	11.7503	11.6076	11.1286	13.9699	12.049	14.2927	12.8186	14.9479	5.69012	5.2608	5.88518	11.2273	11.6579	11.2963	11.8224	14.9739	8.94778	8.59357	13.6105	12.7404	0.380737
GLYMA_19G008600	24.0241	25.3877	25.4266	36.7735	31.7191	33.0061	74.6748	53.0018	72.8669	63.1864	39.7149	126.254	18.6535	16.5314	25.7988	15.3647	16.2185	23.953	68.6698	38.2209	67.3424	39.2195	46.4313	38.0796	26.2622	47.0786	66.2159	45.3763	61.3179	38.244	111.739	90.977	156.495	94.6067	103.356	95.1826	15.1921	16.8778	13.0345	55.8578	29.2265	39.5793	94.9148	99.2493	161.981	64.2691	121.132	76.0484	0.512243
GLYMA_19G263300	6.30807	5.18274	5.70761	8.99734	11.2383	7.5235	7.1633	7.33163	7.51012	6.04607	7.44851	13.7013	5.75448	5.16741	5.1574	6.84732	7.26954	9.66687	8.09343	5.02945	9.32603	4.70068	5.53889	3.59088	1.58695	3.38967	2.53978	6.0696	5.18939	4.38477	7.75292	7.00649	6.41289	6.19239	6.94652	6.06847	1.35582	2.16287	2.04655	6.37438	4.31237	5.69811	7.89939	5.65656	8.73357	7.44308	9.97492	8.26631	0.762498
GLYMA_20G240600	27.7744	31.3245	31.6514	41.3815	48.7129	33.5729	79.7027	82.7039	88.2586	94.2465	67.1283	118.187	25.1676	27.2866	31.6023	32.2495	43.6141	43.9748	146.083	119.244	155.951	161.29	156.375	140.137	14.0645	20.9471	16.6297	33.3345	44.9054	30.7595	110.49	104.154	140.875	105.172	105.047	100.189	10.6769	15.455	16.9644	40.9876	31.9983	33.2491	141.354	146.086	208.243	153.075	224.105	172.421	0.517619
GLYMA_13G259400	3.84111	6.92067	5.30332	2.51953	2.05164	1.66993	3.22365	3.15937	3.8678	3.69812	3.31113	1.50348	6.55823	5.09173	4.96646	6.59637	2.76065	3.23343	0.599897	2.00341	0.736092	0.351605	0.721254	0.566848	7.24464	1.92831	2.16439	5.12474	1.50463	8.37763	1.52865	2.57436	0.826783	2.66391	3.24777	1.27131	13.3528	18.5172	15.5195	1.93176	6.10356	2.58527	0.610749	1.56632	0.215871	2.57414	1.42274	2.63478	-1.29687
GLYMA_08G203000	97.2644	113.57	149.853	53.366	27.3552	55.1601	16.3838	5.83658	11.2067	7.25772	19.8408	6.2848	145.002	135.822	137.207	70.0776	73.9315	115.723	6.34177	7.89997	5.99778	4.60994	5.64181	12.2817	173.383	210.828	167.426	125.009	78.6606	128.969	6.36937	6.09651	3.36515	7.43674	8.5114	12.5137	198.14	336.603	349.587	90.2948	113.348	119.041	3.90879	4.01622	4.24546	5.49151	6.32329	11.4972	-1.33412
GLYMA_18G025700	8.32155	6.0801	5.81147	2.82894	2.74861	2.32164	23.6601	28.0851	23.2746	30.658	14.6961	18.4039	5.31395	4.09001	4.42393	8.25759	3.20835	3.9458	16.8392	15.8717	16.2715	29.3046	20.9273	27.8916	2.80388	2.98744	2.94955	2.89774	2.88771	2.69563	18.097	21.4793	15.3478	22.0824	17.9345	20.5351	8.23647	7.36278	7.74629	2.3992	2.83666	3.37496	14.3208	15.9409	17.5499	17.745	11.4152	23.8618	-1.28441
GLYMA_14G141200	3.4789	2.19117	2.19809	2.45654	3.61785	4.52721	0.0908212	0.0227887	0	0.199012	0.233214	0.0243272	2.52984	2.1856	2.87423	3.31218	4.43423	4.91083	0	0.076558	0.146895	0.0350834	0.115148	0.0565605	3.04484	2.95272	2.96777	1.89825	2.34626	1.68645	0.137277	0.230035	0	0.39871	0.134096	0.246242	0.809532	1.08646	0.790293	3.7314	2.47254	3.05312	0	0.120222	0	0	0.141962	0	0.505453
GLYMA_19G258800	26.7392	28.9731	25.2274	52.8405	36.6834	39.9195	95.6423	80.2244	115.777	55.235	53.9758	123.639	20.1913	30.7192	26.9005	28.3143	39.472	30.5964	99.8746	132.098	109.543	110.307	84.8046	177.929	14.4957	19.9116	12.7773	17.6464	32.8625	18.8343	120.816	114.13	133.541	82.6188	95.9444	90.7616	55.474	48.5932	44.4122	24.7752	18.1546	20.2267	150.01	96.0333	240.723	152.972	110.538	207.515	0.749858
GLYMA_01G180400	7.85129	5.90932	6.87468	5.94949	5.57555	4.76487	10.4036	11.3789	11.9677	5.9915	11.2339	21.0789	6.83618	8.05259	7.39419	5.79971	5.32808	6.28435	10.6996	8.24509	9.06068	8.5529	8.03252	11.7121	8.04253	11.0854	9.82188	6.67767	6.70685	7.20501	17.5396	13.5131	15.4568	9.95426	12.2098	10.8489	24.3126	17.6105	22.3342	9.42164	7.06953	7.09936	12.3865	12.8534	18.6003	13.7304	15.3445	13.5625	-0.269519
GLYMA_15G045600	9.12457	10.196	8.83355	14.0684	13.21	13.9043	5.90447	5.4045	5.0561	4.76069	6.98293	5.70254	8.5061	8.88285	9.42012	9.52624	10.0399	10.7099	5.89598	5.44454	5.98555	4.52957	5.29818	4.32449	13.0577	14.0064	14.0275	15.2998	15.4223	13.3966	6.7249	6.55072	8.58764	6.77687	7.85834	8.67053	7.30139	7.11122	6.31719	16.6839	12.8227	13.7063	7.61131	6.78112	9.55586	5.69154	5.56354	6.80165	0.620762
GLYMA_20G137700	9.30334	5.52533	10.3257	6.86409	4.01648	4.03396	1.8894	4.24128	3.72549	1.35779	5.98895	1.85023	8.14909	7.01623	6.73987	5.11042	9.46823	5.34219	1.67565	6.85022	1.59917	0.376701	0.772735	1.67009	10.7018	8.28363	8.65838	4.70052	4.03006	7.11384	0.675575	2.05829	0.326346	1.18175	1.25985	0.560844	10.6298	11.4857	10.4923	2.28442	4.85546	3.96498	1.74491	1.78569	0.173459	1.65473	1.44807	2.89983	-0.677794
GLYMA_17G115900	12.0047	7.41049	10.9618	13.64	13.2681	7.01752	325.264	419.842	350.733	159.122	151.377	456.966	5.73115	6.38715	7.92457	7.30922	18.5777	21.0446	244.714	573.02	200.919	240.19	241.198	309.028	5.83822	6.53335	8.12323	15.6875	17.0988	15.6878	126.784	309.738	89.8291	147.497	128.562	175.507	3.59595	7.03804	4.6253	36.4697	16.7661	18.6006	152.269	127.366	286.68	316.323	367.007	437.927	0.230631
GLYMA_01G044100	7.01686	7.38148	7.08205	7.36835	6.64398	6.22284	15.8527	16.3229	17.474	14.8204	16.5287	22.7934	7.21006	6.68563	7.36031	6.74835	8.09129	7.64298	17.6792	20.4506	19.6013	14.3746	16.5647	13.3764	8.19976	8.96253	7.8391	8.2624	7.57348	6.58191	20.9027	19.8032	23.2907	18.412	18.5499	17.8551	15.5173	17.3206	18.1947	8.54624	8.00933	6.41952	16.3585	17.0231	20.9036	15.8438	15.8459	15.6608	-0.0143848
GLYMA_07G212800	122.234	102.883	119.479	17.0812	14.8525	11.4298	15.4539	11.1837	23.8404	6.45259	7.62204	13.3018	88.1097	112.05	106.699	35.7532	40.6325	48.3938	5.29671	8.81698	9.65265	5.64208	4.12173	3.02222	281.914	330.405	256.895	106.056	46.0353	87.2157	9.85143	10.7879	12.3256	6.77398	10.5507	6.57298	198.978	265.99	332.306	89.5423	120.867	106.867	4.52719	10.2283	8.78292	3.27786	4.03579	4.34448	-2.9175
GLYMA_10G145300	7.05573	11.7296	15.681	5.22839	6.21076	9.55521	85.7285	98.4924	68.8396	190.288	155.163	110.009	11.9749	6.964	11.841	8.04366	5.29078	15.2371	24.6427	37.5854	30.1877	28.3248	36.1486	20.5049	10.661	6.33168	6.2275	3.19453	3.12105	2.76583	44.1506	69.6531	38.924	114.172	73.2535	128.831	15.3632	20.1834	33.2162	4.42756	8.50683	4.63292	15.3915	14.909	15.0369	19.3156	13.5764	22.0969	-0.642107
GLYMA_03G111700	0.314773	0.0455736	0.465641	0.246501	0.0510935	0.12947	15.0645	13.6079	9.93329	11.8381	22.7831	19.6471	0.13891	0.0438628	0.226754	0.242879	0.230566	0.0932391	2.69982	12.2608	2.1845	0.722395	2.37098	2.26455	0.200466	0.507926	0.0956317	0.100998	0.191712	0.300653	18.4255	16.4728	22.1722	13.0558	16.618	18.1302	1.62059	3.59043	2.34562	0	0.150181	0.0970156	1.45002	1.43027	1.18272	31.0273	3.89748	24.9997	-0.867938
GLYMA_03G183900	10.8016	12.5546	10.3356	22.6054	27.2494	17.4527	27.7044	31.2939	23.1094	32.5687	29.2349	28.6681	12.9246	16.0044	16.0233	21.8301	26.5282	23.0206	34.8709	31.8126	26.7733	37.0969	35.6457	62.128	4.57154	5.43632	6.33899	15.0785	16.6424	12.8898	12.7966	12.9299	11.9611	13.6948	15.1431	16.507	4.53338	4.1709	6.0326	15.9389	11.0203	11.8585	14.0069	12.177	14.7894	22.9423	15.959	19.9114	1.06848
GLYMA_13G360600	8.70047	8.02571	8.82057	9.19607	7.10353	5.60009	16.1295	16.2491	12.3053	11.9351	15.1453	12.0262	7.77872	10.5957	9.24749	9.68001	10.4715	8.20992	18.0538	18.3314	11.811	12.4613	12.1325	21.1018	7.19993	7.12055	7.22952	7.78151	8.4681	6.44413	18.8609	14.1462	15.9862	11.4272	13.892	13.1432	14.9134	15.0393	16.5604	7.14333	7.80089	7.41844	25.8456	13.5117	10.4484	22.7396	12.6435	13.988	-0.150369
GLYMA_08G132800	28.2249	34.6858	29.2723	33.249	47.8686	53.6723	14.57	8.75889	14.5109	15.8247	29.5929	26.5871	29.2437	34.6866	29.3708	29.236	31.0547	30.6465	24.0926	14.7268	25.5023	16.7284	21.7117	22.1802	31.9935	26.3161	30.8741	48.0003	38.0647	37.2591	41.2669	28.19	41.184	26.679	29.1313	30.5254	21.8478	19.9938	17.5373	50.1516	34.0298	44.2414	39.2959	37.234	65.7628	34.1087	44.3466	29.3313	0.618981
GLYMA_15G251600	7.22012	6.73782	6.68687	2.79534	1.78695	2.40127	56.2103	47.3824	65.6754	61.0424	49.5361	32.2363	5.17723	4.95083	4.20557	1.64741	2.95674	1.53166	51.5972	81.0594	41.2577	34.6651	38.5298	45.4288	6.29405	4.6833	3.59801	3.93373	2.38737	4.27506	29.2638	42.6695	17.1502	32.1146	44.3282	28.9579	8.39137	9.39107	9.03742	2.91006	4.03219	3.98424	37.621	27.2558	18.7237	39.9209	23.8888	53.5815	-1.48855
GLYMA_05G010500	16.2189	15.7739	21.3325	11.155	9.84377	16.4843	37.4141	35.5076	38.572	26.5841	42.3739	64.0266	11.4104	15.9679	13.7156	14.8542	17.3036	19.2691	23.8644	28.1867	24.9084	29.2202	27.3695	44.8612	13.4167	17.4665	16.9249	21.3252	16.9646	19.5326	36.4698	42.2088	38.1882	33.0799	31.7873	34.5353	37.4981	43.775	46.5815	17.1677	22.2614	17.3328	26.0497	21.6898	30.3047	30.8051	32.4515	32.4127	-0.432276
GLYMA_10G184700	16.1764	28.6533	15.9962	44.3375	26.9078	26.2247	743.525	735.104	799.03	615.97	314.195	1623.58	8.77866	129.359	38.3605	89.4973	82.2702	45.0995	1793.6	1626.69	1590.47	2454.72	2480.76	1887.29	7.55252	9.71208	5.03633	13.2565	16.62	7.30778	500.616	330.55	495.851	294.52	357.441	280.011	1.35054	3.20738	2.61312	15.3705	16.6295	6.75988	1063.49	969.046	1692.64	1576.03	2387.39	1961.71	0.749515
GLYMA_18G050400	9.27654	7.88253	10.1932	7.70548	9.94194	7.25069	10.5291	11.3897	14.8222	14.0738	10.4543	17.6238	8.07133	5.47265	8.19124	8.20489	9.34672	10.0163	14.0112	12.3074	18.4175	23.9338	18.2144	16.8447	9.23261	10.4782	10.3164	15.2171	13.5572	13.2713	10.5391	11.9	12.94	13.1736	11.9301	10.4039	6.23587	5.88832	7.19756	12.75	12.3565	12.9128	12.5349	17.6667	26.5364	11.7521	27.4153	17.0237	-0.0636018
GLYMA_19G218800	0.978293	0.908854	0.956749	0.923588	0.524907	0.756336	4.36355	5.35632	5.69505	5.88142	8.41575	14.4294	1.17525	0.980766	1.15107	0.293554	0.780281	0.338078	2.09265	4.05756	3.11417	3.10441	1.27363	3.28443	1.15088	1.04363	1.32922	0.762943	0.926843	0.757044	4.65008	6.86981	2.55736	2.85965	2.84282	4.92113	2.35045	2.69831	2.39204	0.603398	0.544546	0.498342	3.40399	1.13029	0.357371	3.72878	0.235533	3.2119	-0.291385
GLYMA_01G199800	3.68634	4.87843	3.18627	9.31888	13.6387	6.84188	1.54853	1.20099	1.31145	1.69661	1.40981	1.31978	2.22731	4.07125	3.13397	7.47061	7.90417	10.802	1.39173	1.54268	1.59385	1.08761	1.91869	1.27122	0.509309	0.860302	0.712697	2.60021	3.47443	2.24062	1.84412	0.962714	1.65562	1.1974	0.831411	1.21445	0.25096	0.686096	1.12566	5.37791	3.66293	3.45073	0.45341	0.596315	0.55089	0.597188	2.94861	0.444549	1.41033
GLYMA_03G068200	0	0	0	0.113066	0	0	1.01265	0.0597866	2.45336	2.28423	2.99802	2.29762	0	0.100596	0.0520041	0	0	0	0.336512	0.803405	0.0642305	0.46021	0	0.222581	0	0	0	0	0	0	0.900369	5.9143	5.33107	6.27613	3.22486	3.11264	1.59287	2.42808	2.74578	0	0	0	0.191856	0.063081	0.339059	1.75201	0.521416	0.451455	2.03936
GLYMA_01G108300	2.19369	2.06763	2.81676	3.00632	5.13463	2.16852	6.00595	5.39215	8.74736	8.9125	5.15378	13.766	1.42308	1.34807	1.9469	3.93373	3.35188	3.43417	13.772	11.7917	15.0562	18.2471	21.3339	10.5107	1.05129	1.16459	0.863077	2.48818	3.27335	2.34672	3.24306	3.05525	2.73319	4.03284	4.83918	1.82389	0.271058	0.718585	0.691338	3.89675	2.53983	2.2954	5.57737	7.05793	7.39251	10.4349	13.2777	10.1792	0.611973
GLYMA_05G143400	4.25072	2.72298	4.02791	3.42926	4.78423	4.07955	6.02224	6.09086	6.04181	8.67904	12.181	8.13999	2.22979	3.6769	4.08472	2.77241	3.90667	4.90577	4.7106	4.52977	5.59452	4.36636	3.05412	3.86585	3.0838	3.94073	3.28337	3.64776	3.80396	5.22825	5.08814	5.25652	5.84677	6.91454	7.38697	6.89658	11.4378	11.576	11.6791	4.76373	5.13393	3.80672	4.37663	6.91706	9.097	3.98272	5.67696	5.0908	0.233671
GLYMA_14G088900	13.9098	15.4213	16.1544	20.9372	23.3142	18.7707	54.6423	48.1603	54.7586	42.3107	36.9303	40.2828	17.4092	17.4286	18.3298	16.5617	15.8403	18.8028	45.1871	49.0418	50.1605	38.0661	36.0742	62.9171	11.5626	11.9791	11.3587	11.2626	16.3818	12.931	31.5339	37.686	33.8179	37.5121	36.6143	32.6476	26.1924	24.7802	24.3861	13.0966	11.122	11.8547	44.3672	33.1866	44.847	34.0449	21.5921	39.9211	0.54168
GLYMA_12G142100	1.94284	2.08784	1.76901	2.62582	4.62436	3.23091	0.425657	0.21361	0.910708	0.975115	1.43086	0.912126	2.12128	2.33621	1.87494	2.31584	3.31484	2.88241	1.13674	0.173968	0.897088	0.747397	0.61326	0.265085	0.951983	0.699974	1.40695	1.27901	2.03504	1.84769	1.46223	0.999707	2.26436	1.21038	0.990323	1.23992	0.638095	0.72008	0.637036	2.64043	2.05101	1.95126	1.28787	1.37278	1.84466	0.787937	2.27426	1.46636	0.9233
GLYMA_05G182100	1.78334	2.6579	3.98299	0.766733	0.993278	1.2417	2.26209	1.7028	3.36699	3.27503	2.40645	2.12072	1.44025	1.97829	2.04539	1.05765	1.36262	1.12381	0.958432	2.49705	3.31029	0.624161	1.17793	1.71063	6.43026	6.24055	3.45796	1.80637	1.78894	2.76654	1.9131	2.37365	0.278088	3.81268	2.50495	2.19042	9.43345	6.58619	5.12997	1.78578	1.94639	2.26322	2.90562	3.63604	0.632294	1.69074	1.16178	3.72475	-1.41154
GLYMA_05G188600	20.142	19.2683	17.9067	9.37171	4.74466	7.82669	1.07828	1.424	4.89735	1.4301	5.4794	1.45933	13.0513	13.0342	10.8505	10.5607	5.89429	6.72299	0.641206	1.21192	0.428357	1.57843	0	0.706861	29.4566	24.305	23.6119	18.151	5.23612	16.0399	0.514682	1.03494	0.325579	1.18343	1.06137	1.00715	39.9624	33.3918	32.6196	11.6719	17.6652	16.0574	0.487428	1.44237	0.0807574	0.128399	0.141933	1.21865	-1.30981
GLYMA_20G216800	24.0139	10.902	18.3034	17.3857	9.58286	30.7292	0.379213	0.439161	0.429074	1.47014	0.629197	0.093762	28.7835	12.2169	12.7332	11.3474	3.98776	17.9849	0.0988738	0.0983566	0.377443	0	0.0369835	0	3.26453	6.81681	3.43688	4.28198	3.39111	5.40254	0.205758	1.09347	0.133878	1.76081	0.689109	0.949066	1.56005	1.03394	0.631142	5.32651	3.036	6.01986	0	0.0926722	0.0830184	0	0	0	0.194669
GLYMA_09G130500	0.47061	0	0.556936	0	0	0	0.0776643	0	0.0761592	0	0.47863	0	0	0.196735	0	0.0726246	0.0689428	0.2091	0.0877487	0	0	0	0	0.0967335	0.824207	0.607511	0.214465	0.0755003	0.071656	0.599332	0.15652	0.157368	0	0	0	0	3.53052	3.02809	4.96809	0.0746397	0	0.145046	0.0833803	0.16449	0	0	0	0	-4.62388
GLYMA_16G090000	10.5093	9.85808	10.4234	11.236	15.4078	17.194	0.903753	0.665187	0.708991	0.561097	4.17724	1.61385	9.39835	9.71696	9.41538	9.57789	10.5364	12.869	0.578625	0.711033	0.779596	0.465482	0.878464	0.150087	9.6782	13.0489	20.7417	19.6214	23.7643	15.2271	5.06947	2.28905	4.28607	1.98376	1.89778	2.58399	7.22316	7.71473	8.33172	23.9722	15.2704	17.1598	3.33125	2.96687	3.38657	1.63577	2.52393	3.12028	0.582897
GLYMA_02G156000	3.90327	3.54257	4.01169	2.29936	6.55324	2.99129	0.336498	1.31716	1.4519	0.368675	1.27883	1.26187	2.51951	3.04022	4.96473	1.19572	1.79226	5.97941	0.380191	0.416023	0.798242	0.311967	0.29864	0.963975	0.454498	0.460631	0.309739	2.58426	2.67	1.33083	1.11896	1.87504	1.23549	0.369311	0.828054	0.33176	0.749841	0.41745	0.601443	3.49265	1.88082	3.8335	2.56497	0.32071	1.48439	0.875512	1.30442	0.212522	0.116576
GLYMA_15G021900	11.1746	9.64081	9.3095	15.531	25.3398	16.3299	0.60339	0.513848	0.537906	0.961581	0.338052	1.19503	10.1538	11.0081	10.5355	18.0213	16.8318	21.0698	1.13623	0.452115	1.08437	1.35613	1.57638	0.956509	8.85543	11.9964	17.8572	19.6414	28.7465	17.0379	1.97145	1.25968	3.27278	0.702363	1.61981	0.991491	4.17225	7.22625	8.35948	22.5455	18.8893	15.8448	0.902992	1.89757	2.36772	0.992835	1.37186	0.877646	0.996609
GLYMA_15G109600	6.38838	6.14912	7.44626	12.1425	13.0583	12.0774	0.778781	3.01491	1.78194	1.42208	1.86646	0.675477	3.04116	7.45267	6.47519	6.20743	10.0736	12.5472	1.0056	1.45884	1.55952	1.31795	1.26949	0.646666	0.465116	1.16035	0.81926	5.26352	4.14012	1.9675	3.51271	1.57802	2.97854	0.610516	1.02209	2.04751	1.45444	0.95299	1.39545	6.30838	3.39514	5.02132	2.98607	0.863986	3.21907	2.47514	1.39121	4.16906	0.972355
GLYMA_06G171100	0.215041	0.435878	0.254487	0.23576	0.104715	0.560179	6.81369	5.77017	7.02965	6.10438	5.54054	7.64263	0.158164	0.269689	0.309819	0.265481	0.315028	0.127395	3.68883	6.90032	5.70161	2.74174	3.4195	4.68536	0.445089	0.346996	0.195996	0.862479	0.13097	0.445021	6.57987	10.5345	9.65024	11.7625	13.2391	8.92203	3.00505	4.81135	8.44619	0.341059	1.19698	0.198832	5.29588	2.06696	3.63595	3.89408	6.03525	5.82742	0.0775792
GLYMA_17G105300	11.4873	7.22173	11.3175	8.53512	8.15407	10.5137	5.80022	6.61538	9.24988	6.48324	9.86917	8.09776	5.53567	6.03543	7.44216	8.10837	8.2174	8.85972	3.83934	5.99229	3.53775	5.56749	3.75119	5.14463	11.1069	11.5432	8.19723	11.9037	7.32454	9.24024	6.16941	7.74615	4.3695	6.94453	7.00684	6.18067	22.9256	19.7282	22.4317	10.3885	7.79159	10.6137	5.31506	4.96349	4.66876	3.94347	3.47999	6.17942	-0.0660844
GLYMA_11G243200	17.2366	11.5259	17.8486	10.9585	7.57144	14.027	5.33718	6.43845	7.8003	8.60262	3.79523	9.34745	9.51474	18.2431	17.7419	5.27878	14.1679	11.5141	1.27562	1.78806	1.49407	1.74452	3.38337	9.20443	16.3881	23.0823	18.4701	7.58315	8.8069	9.10862	3.72331	11.3865	1.76648	5.97027	6.46584	6.17278	26.165	17.1896	22.3521	9.51885	5.93468	5.27139	1.4325	0.597804	1.16843	2.03188	1.15512	2.85222	-0.439875
GLYMA_03G215800	2.52576	1.88994	1.97991	1.70805	1.6629	1.47255	7.85341	9.85283	11.8192	8.87326	17.7295	18.1144	1.75006	1.33547	0.857028	0.790479	1.40398	1.59071	1.97181	4.07624	3.49899	0.716291	1.17547	2.17371	5.10375	4.98598	3.01204	4.45351	4.07579	4.52429	7.7213	10.9955	3.78582	4.24975	6.20032	6.21041	6.63552	8.57805	13.3905	2.3062	3.38995	1.70606	4.12788	1.44385	1.20291	5.39829	1.73904	4.61554	-0.329453
GLYMA_15G128700	185.586	85.2415	182.472	221.473	230.383	97.2665	16.6337	15.7105	24.3745	18.5135	79.6527	30.5922	139.122	55.0979	105.175	50.1195	73.4941	173.211	8.82144	4.45124	8.50014	6.76056	8.7034	7.46969	370.878	507.582	556.159	482.833	447.947	417.102	57.3151	53.3077	51.7162	62.6737	54.0565	44.8848	161.645	188.94	158.747	423.862	290.316	350.415	25.5113	47.9712	61.4553	23.3394	43.6753	28.5383	0.353381
GLYMA_08G271900	9.86416	10.8929	8.84149	10.9696	11.69	9.8402	4.65607	5.1036	4.78611	3.93784	6.37654	5.51379	12.9786	13.5878	12.4263	11.8205	11.2213	12.1509	4.06084	3.35104	4.22781	5.26957	4.29794	6.02821	10.2843	9.06532	9.92504	9.58867	12.1339	10.598	5.57663	5.58616	7.7557	3.94463	5.10569	5.11399	19.2582	26.6913	28.9697	10.8925	10.3713	10.717	3.66136	4.58467	3.05125	3.46519	3.26865	3.58551	0.205648
GLYMA_10G185200	2.33862	2.57445	3.08969	2.80708	3.00081	3.17318	8.33763	4.9555	5.16141	7.57839	15.836	10.131	2.96859	2.93011	3.13117	3.96363	2.93573	3.84581	2.07877	3.35051	1.93366	1.51141	1.97834	2.52368	2.51651	2.80096	3.34424	3.28288	3.78184	2.94298	7.50978	7.83363	8.7648	7.25918	7.19823	7.8299	5.56341	9.1217	12.0279	2.28301	2.89525	2.69671	2.27532	1.92372	1.19307	2.76631	2.35895	2.26518	0.240244
GLYMA_05G188700	22.8528	19.6867	21.14	10.1889	6.75119	9.43102	1.45198	1.67812	2.93398	1.97648	4.38375	2.26284	14.825	14.5266	13.9054	11.5204	6.05406	7.81849	0.19885	0.9396	0.189774	0.135973	0.390493	0.219211	9.08412	8.64742	7.41161	5.56055	2.23276	7.80946	0.354695	0.757813	0.302905	0.579479	0.736263	0.60732	13.9619	9.98117	10.058	3.80573	4.79141	4.19084	0.330664	0.232973	0.125222	0.149321	0	0.111155	-1.19641
GLYMA_13G117600	3.02961	3.63091	2.91309	3.7433	5.70991	4.49988	5.72192	5.35264	7.57217	5.50825	5.90571	8.30317	3.11961	3.18972	3.29792	3.5844	4.06843	3.44005	4.89574	3.96479	4.79208	3.13308	3.09902	3.63262	2.35819	1.95547	1.91756	1.99817	2.30647	2.46501	4.33835	4.58699	5.83222	4.08497	3.4176	3.23146	5.6449	5.07033	7.00274	1.76184	2.35556	1.21906	3.78722	3.47092	4.74308	2.26235	4.41116	3.1226	0.613186
GLYMA_09G270900	3.97324	4.19114	5.96155	8.62324	2.34939	2.41246	8.14941	9.49557	10.2879	3.54068	8.8035	10.8894	4.13302	2.68921	3.67998	2.36501	5.2386	5.08596	9.94843	11.4756	10.3024	1.88159	3.91912	6.82525	3.47928	7.05247	3.88002	12.8397	3.75948	7.09305	11.5156	6.88036	6.44862	2.87856	3.91862	3.5094	7.89016	14.2768	13.9667	3.69096	3.92675	3.1052	19.7611	8.18368	18.0614	15.3118	18.4486	21.416	-0.003085
GLYMA_10G204400	7.07582	5.0774	4.41227	4.04867	4.16659	3.34588	5.07147	5.12004	6.96245	2.81089	8.2426	12.7533	4.97257	5.01275	3.90663	3.45914	4.87271	5.22071	1.04488	1.4753	0.643346	0.875816	0.491695	0.85461	8.60553	10.7343	9.96793	7.42423	5.17456	8.08625	2.22451	2.32724	0.650349	1.86625	1.52695	1.58826	12.7902	18.3459	22.3667	5.33269	7.27348	6.5186	0.320278	1.04252	0.721668	0.641195	0.410348	0.602915	-0.447324
GLYMA_13G181000	14.7054	13.4551	10.4258	11.7348	7.36195	7.40717	34.1956	29.1657	44.3268	24.6822	36.6309	45.4441	18.1838	24.1341	15.6635	10.2929	13.419	12.5126	24.5412	43.3823	25.7157	31.8047	36.4237	20.6561	50.7251	44.4138	44.5127	20.2239	36.5941	30.1544	99.6394	125.122	167.551	81.2616	86.0988	61.3873	43.7253	142.534	111.45	23.449	28.1806	22.784	72.6763	69.1223	76.9584	105.051	138.743	120.452	-0.469357
GLYMA_11G210500	6.59317	5.61636	7.09212	6.13794	9.81628	6.955	0.0984887	0.131801	0	0.359688	0.202322	0.316572	4.94546	5.23921	5.56023	8.47299	9.58802	12.345	0.0741847	0.0737967	0.106198	0.355089	0.0416229	0.286232	2.43881	4.33353	6.55751	7.27657	9.35954	6.08026	0.860115	0.432388	1.24305	0.144123	0.193889	0.194204	2.5751	2.35637	3.21186	7.88776	6.04276	7.29618	0.352458	0.278127	1.44821	0.297103	1.06737	0.539089	0.318791
GLYMA_09G253900	0.447589	0.618574	0.368678	2.52049	3.62931	1.29846	2.12698	1.42713	2.77718	1.71237	1.8588	4.29344	0.251392	0.327445	0.36933	0.406583	0.657195	0.74878	2.12434	1.12266	1.95135	0.944199	1.84746	1.62467	0.374129	1.11455	0.44349	2.04487	3.41529	2.7432	12.9545	9.50067	15.681	8.15102	8.87192	6.76613	0.754162	0.656025	0.28742	2.98152	1.72134	2.21662	6.76227	7.76529	19.6819	8.95978	14.4449	10.3905	2.44308
GLYMA_13G292400	13.1451	9.89957	14.6879	1.25319	0.177106	1.54581	0.180063	0.42169	0.647436	0.197281	0.184949	0.128617	7.97158	7.90618	6.70717	3.70433	3.83622	5.06339	0.0678145	0.0674598	0.0647192	0	0	0	27.9687	33.9214	22.3202	14.9372	7.19909	15.3428	0.0604813	0.0608091	0.275468	0.329369	0	0.473408	42.0506	33.6136	35.2892	10.4984	17.8152	16.0857	0.128877	0.127122	0.341639	0.339488	0	0.530705	-3.57033
GLYMA_16G113000	10.3154	7.90273	8.81386	5.82978	5.80699	5.26561	0.976757	2.50533	2.80963	0.784781	2.05111	2.18609	8.26146	6.87296	6.95451	9.96593	6.10803	7.4218	0.931916	1.21979	0.84257	0.6037	0.275196	0.513669	14.0304	7.00375	7.91194	9.89632	4.90649	9.77793	0.962375	1.6713	0.846762	1.23876	1.90152	1.07001	20.7016	20.8496	20.2556	7.07167	11.0654	9.76955	0.489367	0.551662	0	0.392867	0.217139	0.603182	-0.604546
GLYMA_11G121800	293.28	301.114	449.004	108.545	59.5234	79.9989	882.799	594.404	1003.55	557.601	413.91	776.152	158.713	117.649	184.677	84.1704	76.6548	78.0847	693.133	574.528	598.538	582.744	341.185	583.487	961.667	1341.06	1138.73	396.313	351.845	452.995	740.693	805.522	1171.84	966.725	856.968	555.889	559.964	847.946	1078.17	251.801	367.026	235.327	615.703	974.949	1622.52	527.716	897.039	733.442	-1.99788
GLYMA_18G078600	3.91055	3.91897	4.68282	4.14363	5.01422	2.64184	11.4578	11.1199	10.221	10.3413	12.2353	8.05796	3.82426	3.644	2.93036	3.91755	4.18941	3.71448	8.72538	5.98506	8.7081	7.05825	11.263	10.8133	2.67829	3.10926	2.06751	2.25714	2.70105	2.97002	9.40943	9.92067	8.57125	13.4337	11.4768	7.76319	5.60131	5.81448	4.89068	2.15865	2.21321	2.14456	10.8921	9.59457	5.49464	10.5061	11.4242	9.8504	-0.015197
GLYMA_17G167800	8.00753	8.47613	8.63733	7.38905	7.07654	7.89856	12.8991	10.1612	10.7845	8.61463	7.91777	16.4359	7.99346	6.79106	8.09819	6.31935	7.66411	7.24094	7.75149	8.11527	7.00979	5.87612	7.23228	7.201	10.5605	10.2759	10.0758	9.86685	7.13596	9.29484	11.1596	10.0226	12.0288	5.8658	7.68891	7.67608	17.8418	21.312	28.8131	9.85317	8.54301	8.18206	8.08284	5.98639	5.55779	6.22043	7.583	8.79581	-0.0942306
GLYMA_14G145900	7.30958	18.158	7.85564	8.89869	6.99538	5.57679	287.151	390.655	250.659	398.982	240.277	339.001	6.03088	9.44669	10.488	25.3074	28.7064	17.6424	405.034	352.409	327.838	578.574	466.732	527.693	0.719568	0.468821	0.686537	1.21707	4.20261	2.0556	278.241	260.966	285.125	281.532	277.483	286.706	0.118716	0.613704	0.150349	1.28	4.28692	3.40774	375.461	363.099	402.816	442.293	596.804	470.786	-0.568038
GLYMA_01G232500	5.52754	4.63581	5.87083	3.50264	4.9553	4.47758	3.02283	3.37496	4.11318	3.73549	6.83548	7.45668	5.78573	5.29281	5.32915	5.68622	5.11713	5.77267	2.27689	2.81805	3.00677	3.53023	2.71839	2.04304	4.60055	3.68886	3.78542	4.73821	4.19427	5.31187	4.08496	3.72725	4.94709	3.22758	2.53719	3.54629	9.57656	9.0221	11.8374	4.459	5.22771	4.09184	2.62895	3.015	2.10072	2.87611	3.79462	2.48631	-0.236669
GLYMA_06G260100	2.86091	1.81683	3.43292	1.76348	2.07874	1.62621	2.89359	3.45944	3.15743	3.43447	6.54154	7.67473	2.33902	1.68875	2.06799	2.59971	2.87084	2.22769	1.42632	2.47104	0.917672	0.701344	0.737323	1.07769	0.383166	0.31899	0.639759	0.510194	0.353347	0.39679	0.528842	1.04905	0.520793	0.575994	0.670169	0.405552	1.23902	1.34488	1.72129	0.354428	0.341731	0.410603	0.152282	0.135188	0.201842	0.192548	0.319267	0.304584	-0.494817
GLYMA_04G186300	1.61552	2.63251	3.14896	0.243104	1.18775	1.15525	0	0.146911	0.107652	0.120277	1.76655	0.196037	1.23948	1.20505	2.01265	0.923906	0.8121	1.14942	0.206724	0.246772	0.0789153	0.113085	0.139184	0	3.67161	6.36891	9.29661	2.24114	1.92446	0.741271	0.811227	0.407812	0.629798	0.361455	0.288156	0.938031	5.21877	5.60973	10.0862	1.79358	1.30479	2.05025	0.707158	1.66632	1.71838	0.331164	0.366072	0.36978	-1.44329
GLYMA_01G006200	35.3622	37.1938	35.1603	41.5083	28.5455	43.5794	46.785	33.9224	59.1914	37.275	31.3127	42.2661	32.0105	51.2253	41.98	26.9108	35.8301	32.3021	34.2142	27.3425	41.7471	64.4397	62.6918	132.037	34.3524	51.5682	40.034	26.9095	36.5276	24.9762	71.3096	62.2245	79.3312	73.6526	73.7983	68.7887	69.7986	65.0314	62.8434	36.6618	26.0294	25.279	67.662	59.832	145.412	72.2829	61.4515	90.6721	0.150399
GLYMA_20G070000	24.6222	28.1157	24.9891	24.6484	28.0644	21.181	59.0912	67.4991	52.426	76.3586	64.2127	62.8975	19.9112	19.918	20.5676	26.3194	27.1795	25.2862	49.7701	44.2542	41.8783	62.8186	55.8492	64.9195	29.3954	30.3745	28.9781	31.7915	26.0233	40.452	61.7353	62.764	64.8955	86.6891	76.4877	75.0558	42.7684	50.6466	55.6721	20.9241	24.7128	25.8097	47.2604	56.5522	52.2999	63.0723	65.7356	67.8311	-0.00229778
GLYMA_09G127700	26.5306	21.326	33.2144	29.2115	16.0902	30.2381	3.18636	10.2536	6.34586	2.08743	2.90168	8.65812	17.7147	16.4204	20.218	21.963	19.3624	25.0584	0.296915	0.590725	0.708407	1.11666	2.24897	0.122744	43.0056	63.1787	75.048	68.019	39.8548	28.6132	21.8136	16.6735	20.3906	2.3434	3.75075	7.41653	21.0815	21.3364	23.8252	70.5269	37.9243	56.0422	4.97261	5.63541	5.37558	2.74984	2.25923	4.93767	-0.0259185
GLYMA_11G202000	1.78643	1.64591	2.01803	1.27603	0.89188	1.42874	1.18818	1.44361	2.05436	1.13051	2.31238	1.50757	1.56079	1.42572	1.88354	0.964887	1.49886	0.841845	1.37779	1.58145	0.809173	0.483142	0.832506	0.934689	1.90048	2.32358	1.26639	1.73262	0.952019	1.05566	1.00825	1.17211	0.287011	0.92656	0.984888	0.400761	3.90189	3.62966	4.44156	1.11186	1.41624	1.25552	1.47705	0.662244	0.177977	0.4952	0.351899	0.631935	-0.520721
GLYMA_10G148700	0.531363	0.560962	0.756565	0.582561	0.402501	0.913689	7.36598	11.4233	6.34541	5.07198	14.1334	20.0319	0.52435	0.28075	0.53589	1.21975	0.726534	0.91814	1.24259	3.59327	1.15829	1.14607	1.36193	0.828261	0.246752	1.15037	0.612105	0.571865	0.448356	0.666129	4.56173	6.73717	5.37029	5.61407	4.95954	4.86674	1.7326	1.69978	1.82857	0.147482	0.468305	0.238832	1.04343	1.32716	0.655111	1.5913	1.02344	1.03381	0.120812
GLYMA_10G234700	0.0307004	0	0	0	0	0	0.461048	0.533932	0.556446	0.738273	1.63924	1.78593	0.0316124	0	0	0	0	0	0.0400702	0.996516	0.152965	0.109599	0	0	0	0	0	0	0	0	0.89343	0.574894	0.691767	0.739546	0.279273	0.349659	0.727071	1.63418	1.4346	0	0	0	0.304603	0.112671	0.100934	0.601791	0.221742	0.313583	NA
GLYMA_07G050300	10.0023	20.0252	11.0479	8.77284	10.8864	9.49849	106.303	162.401	117.681	102.831	60.1324	131.49	10.5524	16.3637	14.1933	21.1928	20.1544	14.263	197.658	125.311	145.663	285.725	212.959	258.85	2.97269	2.93352	3.1721	3.86249	6.62092	6.17913	104.054	114.682	126.204	48.5009	67.5228	62.1565	1.55392	2.37111	2.51719	6.70179	7.34529	5.52739	140.548	200.373	238.558	166.851	279.953	187.126	-0.427079
GLYMA_03G148100	41.5558	33.4855	37.7993	13.7551	13.6104	14.3838	8.06648	7.89865	14.3412	13.5082	18.1874	13.3505	29.5791	26.3034	23.7604	23.4877	11.9926	12.9483	10.5217	15.7737	13.7186	12.0587	11.3911	10.1288	57.0699	44.6946	47.0252	29.7093	11.6175	36.8811	6.27799	4.91673	5.71875	3.3109	4.00228	4.914	72.251	66.0744	60.3977	18.3409	34.3807	26.4555	8.0969	5.76427	8.39896	4.67381	9.43086	9.1122	-1.36022
GLYMA_15G109500	1.66891	1.06028	1.21229	0.983128	1.50003	1.00405	1.78405	4.76533	3.13213	2.04923	3.99004	3.91548	1.12856	0.510239	1.35655	0.834142	1.53262	1.29121	2.37333	2.61965	2.8235	1.2894	0.91206	1.82786	1.30478	1.85696	1.4038	1.93015	2.01772	1.8042	4.26237	2.79868	2.31112	1.8317	1.72776	2.46818	5.79657	6.40006	7.74178	2.32297	0.998288	2.04213	2.84214	2.9558	3.15291	3.8736	2.55475	3.70739	-0.106876
GLYMA_10G067900	44.9752	30.7745	38.0062	51.1225	54.7173	41.9428	3.82242	3.36429	4.20968	3.22149	5.73821	4.53652	32.8399	33.4179	35.681	34.8365	47.7394	52.1954	4.01976	2.28027	5.19959	2.7714	3.877	3.88201	41.8417	42.8951	49.069	85.6947	70.2629	58.2575	5.27392	4.08114	5.93768	4.55013	7.6118	4.37738	22.9324	27.3577	34.022	76.4101	54.8294	60.8167	5.14547	6.0718	12.4267	3.42598	7.86835	4.01117	0.451626
GLYMA_17G076600	14.6669	12.6079	15.0122	14.5145	11.99	12.5665	31.6497	32.7482	40.5776	23.3727	32.4798	62.5789	12.4858	12.0638	12.0092	11.0854	14.5938	14.0264	24.6083	31.0158	29.7859	21.4279	25.0617	28.1727	13.9725	14.9812	13.64	17.966	12.8723	16.3168	27.4411	32.6319	31.2779	20.8355	22.512	23.5685	26.7405	26.0388	35.6913	13.4889	12.502	14.0462	25.6344	22.0581	35.7276	31.6916	33.4588	38.071	-0.0403257
GLYMA_04G018400	35.6044	29.9795	35.8804	29.0637	30.6291	34.1134	130.384	145.453	76.4439	141.53	93.8336	66.8038	61.3798	75.3639	57.9516	23.6437	34.8296	38.9528	112.636	159.087	107.309	146.268	158.843	250.654	17.9795	21.6577	20.0713	17.8154	25.14	19.1065	98.3381	100.372	88.2581	99.4312	86.1925	125.288	40.0389	62.6978	70.2547	25.1274	17.5942	18.4639	152.702	92.1829	139.997	174.733	112.298	154.555	-0.0391871
GLYMA_08G192300	4.38518	6.15037	5.53083	7.08623	7.79265	5.86411	0.936327	0.433739	0.847552	0.499778	0.789115	0.823149	5.79946	5.63568	5.51246	6.37594	6.09533	7.02411	0.678145	1.02539	0.77663	1.2242	0.669658	1.55497	4.91045	6.31478	6.60767	6.48836	7.02188	6.36872	1.88702	1.38645	1.7079	1.66002	1.22886	1.34921	3.03877	3.95704	3.83947	7.70652	7.8896	7.91392	1.3661	1.34749	1.63987	1.87398	1.71125	1.75891	0.438279
GLYMA_02G197600	1.55398	1.10245	1.19078	0.749633	0.847528	0.238625	0	0.0360352	0.598528	0.0393365	0.848183	0.269276	0.864079	1.03075	0.626889	0.57075	0.318715	0.579986	0.0405652	0.161412	0.0774273	0	0.18208	0.313032	3.256	2.77335	3.70141	1.32631	1.49066	1.14289	0.217072	0.218249	0	0.197022	0.565446	0.176989	4.70434	5.47214	4.22186	1.3802	1.69538	1.54222	0.115637	0.152084	0	0.08123	0.0448962	0.181404	-1.00673
GLYMA_19G257100	41.3212	36.5503	34.6864	18.0942	11.3903	22.1752	18.9243	12.19	24.2356	13.6163	12.7651	11.1972	39.6533	27.3079	33.166	19.0169	14.7933	13.9418	13.0842	16.5078	15.5326	9.16512	12.8918	9.67459	45.3712	40.7361	27.689	27.7327	12.3785	22.0691	13.9463	15.1665	13.7734	8.52484	10.4259	13.7845	62.4371	61.946	60.5812	28.9096	26.2669	32.046	12.7361	11.2166	11.8569	10.0648	12.5385	8.02747	-1.04599
GLYMA_02G009500	34.7466	23.3468	49.5639	16.1358	8.21594	11.2386	17.7411	15.7289	28.7781	22.9202	51.5546	46.3331	21.0851	15.9166	23.8135	8.4332	11.8117	18.5754	5.51231	7.80981	7.89106	3.3124	6.84165	12.0614	36.3003	48.8608	53.686	19.0433	19.9152	29.2355	10.2794	14.9035	11.6198	19.4711	13.6066	15.0134	58.4441	50.5687	60.4295	25.6464	29.4923	19.949	2.85703	3.7575	6.83735	3.09403	0.739495	4.38854	-1.51983
GLYMA_07G052000	9.00397	6.70979	5.55306	10.4522	8.50042	18.0453	2.21795	2.99372	0.599991	2.01106	0.942676	0.573611	5.72648	5.8767	7.81207	11.872	9.0297	8.57974	2.33312	3.95415	3.0513	2.24534	2.71506	0	2.21359	3.51475	4.29435	6.61715	5.85684	4.57406	1.84962	1.31725	0.789778	2.93786	2.63486	0.980256	1.22708	2.64309	1.58283	8.96731	6.63336	7.35605	2.4633	3.9686	0	2.07643	0.860738	0.966063	0.875122
GLYMA_16G045300	2.35636	3.7954	2.61431	3.18312	2.96424	1.53457	0.534694	1.9027	1.47766	1.06513	3.49493	1.51034	3.76953	2.38056	1.06091	2.81817	1.9849	1.6577	0.10984	0.600962	0.576547	0.525757	0.554655	0.544892	7.26886	3.32701	2.5951	3.87484	1.79392	4.21999	0.489813	0.590962	0.111545	1.49376	1.29185	0.527166	7.53891	7.7101	8.77956	2.38249	2.95114	3.17735	0.313116	1.13246	0.899208	0.0549876	0.121567	0.245598	-0.125465
GLYMA_12G055200	32.3486	28.7103	31.0255	10.6052	8.70712	9.22337	1.37867	1.60222	3.3443	4.5315	6.93133	2.72107	22.7022	22.8536	19.1944	17.4382	10.3705	11.7217	0.0819834	0.733991	0.156483	0.784836	0.091997	0	51.5936	37.8161	34.4643	25.0416	6.42701	20.2283	1.6086	0.735143	0.166512	1.43347	0.785662	1.28772	77.2896	49.4455	54.6761	15.6208	29.1595	19.2432	0	0	0	0	0	0	-1.61687
GLYMA_18G003000	6.41855	6.07237	6.81412	4.56758	3.98102	4.77548	5.20391	5.68389	5.05303	6.50272	5.50233	9.43852	5.39652	5.62903	6.29507	5.77268	4.43837	4.88393	2.15202	3.76545	3.8692	2.73285	2.97547	1.864	8.90903	6.46847	6.6216	6.49723	5.58586	7.36565	2.10781	4.10064	2.08786	3.69559	3.13031	3.67194	12.7937	13.8791	19.1497	5.19738	7.35855	5.98692	2.70217	1.96301	1.40359	2.78951	1.10583	1.67554	-0.460349
GLYMA_10G184600	38.7607	81.0707	18.4522	48.4133	41.7504	25.1536	3343.66	5025.4	4248.9	3692.86	1828.85	6122.13	6.6297	78.0275	63.4244	188.068	184.536	37.218	7372.13	5710.14	7292.19	13259.8	9929.1	14219.7	2.75429	1.90994	5.94725	5.03941	13.8632	3.69598	2117.3	1511.49	2396.3	1616.02	1882.7	1720.66	0.468758	0.865448	1.27214	2.45488	15.8557	7.99765	2738.41	2858.73	5408.77	3682.94	5914.65	4712.24	-0.196462
GLYMA_18G116300	1.66955	1.77014	1.43626	2.25282	1.78026	1.40511	22.0165	19.7745	19.7276	17.5224	16.2138	26.1008	1.50756	2.27995	2.20186	2.13647	2.00182	3.22211	10.8285	13.1396	9.11841	7.93168	7.71198	5.98708	2.29011	2.03089	2.10305	1.64417	1.69733	2.14665	15.757	21.2835	30.0617	14.7846	18.6338	18.8689	4.31101	4.4698	4.18692	1.53988	1.65848	1.21913	6.24371	5.0275	6.88234	8.35787	7.30946	7.00871	0.226374
GLYMA_06G017800	4.49452	5.69386	5.22901	4.76815	5.28705	7.536	2.71821	1.57867	2.11146	3.22909	3.74876	3.55048	5.22696	4.03595	4.59947	6.89719	5.62573	7.08539	1.79438	2.21409	2.71692	2.8787	2.55567	2.11126	4.39037	5.47989	6.04429	5.62638	6.97427	5.75964	4.06242	3.94519	4.8885	4.57546	4.31401	5.29965	2.40925	3.04466	2.65762	5.75304	5.25373	6.55955	3.55766	3.89733	3.62897	3.62772	5.80511	3.31774	0.263166
GLYMA_08G258900	2.32364	3.70064	2.74987	3.63932	1.50868	4.46014	5.56028	8.85215	5.82856	3.15102	5.90809	21.981	3.41809	3.07603	1.50649	2.86867	4.25507	3.26936	3.6827	3.44795	2.68764	0	1.45854	0.477622	4.99441	2.81211	3.52974	3.35504	4.59942	2.9592	5.21651	10.8781	6.37977	4.2086	5.4731	4.53682	14.5266	13.7619	16.7741	4.23814	2.58681	2.86465	1.85261	2.23346	3.54688	4.12101	5.99395	1.45312	0.210671
GLYMA_10G262700	0.909726	0.986686	0.661071	0.629924	0.725375	0.520793	0.700612	0.592157	1.06671	1.23221	1.85587	1.56058	0.42729	0.653856	0.547267	0.706871	0.687403	0.479847	0.35413	0.393722	0.497009	0.227908	0.116878	0.620031	0.675927	0.342524	0.424276	0.286775	0.289184	0.711394	0.241521	0.485661	0.232699	0.263055	0.272221	0.290841	1.39688	2.12389	1.87317	0.318945	0.479728	0.482065	0.197941	0.175721	0	0.271137	0	0.37262	-0.380166
GLYMA_14G140400	17.302	15.0089	19.4347	8.2521	7.66372	7.69286	12.7603	11.9571	13.7311	13.1144	16.8181	12.8854	11.7767	8.10475	10.5978	12.3019	8.26997	8.86749	8.16548	10.4708	7.97541	8.8987	7.73114	9.77513	23.6954	26.5546	25.0503	14.4356	10.9917	17.7007	8.76175	10.4109	8.87526	10.3485	11.0041	13.5826	29.7934	22.6644	29.2128	12.2634	12.7867	12.4955	6.97095	7.23478	10.4448	9.64453	10.6611	9.69936	-1.0585
GLYMA_07G253500	65.3737	77.5191	62.0568	94.5205	101.287	69.9127	88.4463	89.7726	112.935	109.118	84.1631	173.82	56.0255	67.9797	71.1567	76.9066	93.2235	92.0671	131.297	79.1755	130.309	245.178	191.551	240.586	46.9964	61.3725	66.2005	85.6867	123.386	109.377	275.897	226.414	338.439	259.173	234.194	240.519	28.8435	43.9727	40.1121	93.8397	85.6946	72.3432	218.925	265.095	383.935	271.945	540.361	324.367	0.445348
GLYMA_14G199200	14.9871	13.641	13.677	11.7815	12.8839	9.81326	28.2117	21.1688	19.7054	18.1044	19.9151	31.1389	14.5256	13.4795	11.6532	12.6373	12.1625	12.3705	16.3948	19.0389	17.8177	14.1777	14.5547	15.462	15.4013	16.6646	16.1083	16.6693	12.7177	13.5567	18.952	21.7047	24.0092	15.5839	14.7735	18.8295	22.6299	28.4757	38.5882	12.4891	12.0232	11.8248	16.4032	13.7397	12.3773	17.8944	15.757	16.4672	-0.223585
GLYMA_12G065400	54.3856	50.2919	48.4627	33.0036	20.9768	33.4052	18.746	24.2003	25.3096	24.0361	16.4642	23.5054	36.3856	41.0058	33.1466	28.3903	23.2732	23.2239	28.7774	26.8711	25.2667	39.5655	35.5646	36.546	64.0857	66.0795	55.017	46.0215	17.2331	34.1346	19.6427	15.8956	18.7813	12.3742	13.5717	15.2009	90.9926	72.7647	68.8776	31.9196	43.1343	33.4879	20.0528	16.5431	28.9952	24.2795	17.4961	27.9685	-0.734658
GLYMA_13G236600	25.7462	27.4717	24.7488	26.5226	16.3379	20.0473	26.7118	24.3317	27.9551	28.2823	25.9379	28.3794	30.5127	27.862	35.9599	17.5269	13.9483	18.5334	25.4883	29.7701	33.8855	36.0715	27.4632	42.7763	23.9299	23.9235	25.1042	16.9116	21.3316	14.7238	28.6131	19.7852	13.9078	23.4039	36.4566	28.5488	44.3176	30.93	47.5113	14.6694	16.4402	17.2927	23.8579	22.1068	31.9419	26.5353	13.0522	37.9938	-0.236548
GLYMA_12G141000	19.7603	11.0282	12.2301	16.9556	14.452	9.17514	7.72832	5.96118	5.89442	15.4973	12.054	16.1519	13.5223	18.0664	15.2224	18.2009	16.1559	24.789	7.57296	7.45293	10.5966	13.1209	23.8305	10.4875	19.7677	13.3407	12.6028	28.8925	22.0515	20.3169	21.9687	14.6446	34.101	31.2051	21.671	22.9761	6.0169	10.7374	12.2291	38.0078	25.2164	24.0557	18.4892	16.4188	14.7989	27.8196	24.9655	31.3045	-0.00916391
GLYMA_14G099200	15.1271	12.3402	17.8665	6.93697	6.3435	5.28157	4.29961	3.97634	3.55373	5.11453	9.71582	1.2175	9.41705	12.8624	13.8886	10.7408	7.96071	9.8121	1.63087	3.03757	2.81482	1.70836	2.84244	0.918054	43.6738	50.359	37.1176	19.9138	8.7557	23.3741	3.58986	1.74243	0.211427	1.21343	0.876669	2.27094	41.0619	43.7604	59.3707	16.7058	24.0914	20.419	0.593493	0.813072	0.437024	0.382161	0.230424	1.62931	-1.21545
GLYMA_03G105400	50.383	49.8768	56.9652	49.2543	46.0631	81.9309	44.5244	55.1397	63.0912	46.6851	43.2465	50.1777	39.0352	39.7344	43.0971	43.8986	37.3259	42.2317	36.5687	35.3019	46.0674	52.0113	46.7445	53.6339	52.5677	65.3855	59.5328	77.8124	72.9156	57.0664	57.4579	57.9974	60.9681	51.0901	53.0237	50.9456	37.0777	32.122	26.5818	68.3782	55.3841	68.9094	52.9381	63.9601	100.604	55.4616	55.9582	65.0571	0.246793
GLYMA_02G297200	8.19726	7.72653	8.87255	8.24741	5.2511	6.37792	9.62538	8.17448	11.3878	9.05144	10.2468	14.5718	6.73873	7.66683	5.54543	5.42962	4.08198	5.66561	9.90656	9.19777	13.5723	6.98479	9.93081	5.09643	10.4893	8.15414	9.64911	9.62237	10.9301	8.2323	11.6626	11.8443	14.4869	9.7086	9.35939	11.9488	14.1372	25.6569	29.4005	8.05208	6.94752	7.38705	10.1246	8.74872	13.4751	9.74239	13.888	8.95869	-0.244913
GLYMA_13G051600	0	0.0986151	0.0251897	0	0.0276399	0	0.59013	0.451275	0.661364	0.64656	1.73184	2.64958	0.0500972	0.332197	0	0	0	0.0252196	0.0635006	2.17931	0.0606022	0	0.285027	0.105004	0	0	0	0.0273184	0	0	2.06714	1.87905	4.77198	1.63461	1.88094	1.57923	0.676299	2.36563	2.16771	0	0.0270811	0	0.150848	0.208312	0.599824	3.14714	0.281121	2.7332	-2.09712
GLYMA_02G072300	12.9149	11.2116	13.2136	11.1695	11.4588	9.2344	13.8494	14.2582	21.683	14.783	15.4462	14.3929	10.1196	12.2463	12.2465	10.5051	10.2891	10.5088	13.3643	15.9667	12.0493	12.4908	9.19396	16.6576	8.54444	12.6699	9.73889	14.6192	11.8457	11.2953	16.7108	19.6317	17.1864	15.0694	15.8555	14.9437	22.8349	26.2827	24.4911	12.3389	10.1961	10.3794	18.8252	18.5059	20.2152	20.7099	22.0753	30.0322	-0.157447
GLYMA_10G221200	5.37497	5.14477	5.20903	6.64836	10.1787	6.98827	11.7019	12.4906	11.0588	18.4028	13.6548	17.7122	4.68316	4.92924	5.42077	7.02211	6.73679	7.62043	16.5792	19.952	20.1143	15.6213	17.494	11.2701	2.2528	2.17942	2.56462	4.59162	5.99813	4.12098	10.5082	13.1729	14.3095	12.0276	11.5184	13.3946	2.03406	2.93916	3.12024	6.73242	6.87873	6.4176	14.3864	14.1624	17.256	15.1287	17.8515	12.3679	0.669056
GLYMA_13G219100	0	0	0	0	0	0	0.130851	0.393997	0.192473	0.788501	1.47842	1.12159	0.0583181	0	0	0	0	0	0.369605	0.441206	0	0	0	0.16298	0	0.0639722	0.060223	0.0636027	0.0603642	0	0.593347	0.331424	1.50137	0.718056	0.515199	1.74162	3.61565	1.97116	3.50818	0	0.18915	0	0.140482	0.207854	1.11721	3.47855	0	1.32227	NA
GLYMA_06G187000	6.36766	4.49127	8.46495	4.71703	4.00866	7.06098	13.2208	13.0699	14.4268	8.33161	13.4775	25.3483	3.45562	3.39939	3.21096	8.59827	11.6038	6.78002	3.59399	5.41864	1.98293	2.68794	3.90693	4.02389	6.66521	5.78318	5.0325	5.70146	4.0813	6.56831	6.21036	8.20787	6.55818	6.32768	6.06646	9.01648	20.8662	13.3889	22.1155	7.64268	5.36454	6.68333	2.02769	2.31589	3.04123	3.87952	2.54821	1.75787	-0.212753
GLYMA_12G112000	18.2212	19.8176	17.4879	16.3079	18.7701	10.8463	45.7021	51.6408	57.667	49.2467	38.0081	41.2971	24.2525	28.5068	22.8669	17.692	22.9605	17.9939	58.2251	72.0233	55.0199	70.5667	66.6661	94.2809	13.4646	10.523	13.8869	7.50033	18.5442	13.0201	35.0924	43.2984	33.3422	53.4846	53.3538	36.7737	24.3543	34.7206	22.837	9.792	13.6706	10.325	48.0985	53.3935	48.624	61.2799	49.4065	73.4121	-0.203221
GLYMA_02G116300	30.0009	41.0252	31.2705	58.8979	65.3829	60.3066	56.4215	64.0143	48.2749	63.8379	51.9912	70.1127	35.9916	42.7757	41.838	48.2829	60.0033	51.4912	78.9	57.7997	81.4451	94.0666	99.7849	79.5176	17.7979	22.2132	21.5028	28.0494	47.5433	32.2113	76.0493	65.3735	100.269	66.6097	66.5137	77.5347	15.1686	21.8574	16.4378	40.6781	36.4949	34.0468	80.8693	74.1049	78.2525	89.7126	125.193	94.0994	0.921784
GLYMA_11G185700	4.91873	3.97484	6.5967	5.03631	1.77266	2.74506	10.9888	6.78331	11.1195	7.89839	12.5982	3.80837	3.12369	1.75429	3.40907	3.3004	1.99984	2.87545	3.28067	6.18942	5.20922	2.35934	2.76104	1.49652	20.9376	27.5103	19.9765	19.4185	11.3396	15.3567	21.5408	20.5417	29.1514	14.6427	16.1385	12.4382	22.7133	35.2233	49.1671	12.1005	13.3398	11.2898	7.95461	8.32344	11.5051	10.5903	6.16632	11.4774	-0.620772
GLYMA_14G003800	4.03885	1.79925	3.49287	1.75174	1.56331	2.59835	1.7945	1.59525	2.66472	2.52783	7.84673	1.37335	2.37648	1.55853	1.65616	1.67805	2.45775	1.28838	0.173786	2.18978	1.38212	0.554559	0.910062	1.66037	1.92913	1.75463	1.69899	2.04355	3.40596	4.649	2.32491	0.986949	0.29414	4.16406	3.43179	3.13407	5.39267	5.04304	6.99362	0.788395	1.97639	1.29269	0.385314	1.57457	0.0729591	0.753999	0.705249	2.39623	-0.57647
GLYMA_01G038500	4.50323	5.29493	5.63208	5.62105	4.71801	4.63996	2.49973	2.50892	3.18005	4.04646	6.36107	6.17698	3.75377	4.69684	3.8928	4.4434	4.05821	4.10277	2.16276	2.91079	2.28259	1.77466	1.77023	2.46836	5.54029	4.42598	5.36889	5.56072	5.06981	4.2795	3.01815	3.71898	2.40305	4.47361	3.03688	3.30826	10.418	11.1153	13.6432	4.71819	4.68772	5.8882	2.3694	1.74093	1.44207	2.3947	2.30919	2.21879	0.0292719
GLYMA_11G243400	1.41254	1.20253	1.52121	0.805296	0.641991	1.51834	4.63424	5.37189	8.3848	9.29661	13.7436	7.9025	0.930884	1.5983	1.82346	1.40382	0.637355	1.0544	0.221239	0.806966	2.46331	1.71453	2.56537	1.30076	0.188914	1.02114	0.600806	1.01524	0.78288	0.881464	3.4859	6.08379	1.19825	9.45593	9.95838	10.6181	4.36343	4.3957	5.09633	1.0664	1.13222	0.792351	0.630674	1.93538	0.371522	0.812204	0.489719	1.15425	-0.394086
GLYMA_17G126400	20.5416	19.0424	19.7251	23.5881	22.6763	16.7245	43.4482	31.7934	51.0245	41.4009	43.626	68.1208	20.1493	32.6985	29.0621	20.0515	21.2313	17.9655	41.4658	54.3526	46.1619	41.2423	40.1142	44.2642	24.9551	19.6836	22.2568	18.0758	20.5796	25.7107	41.0994	48.4624	71.6592	47.6849	47.9329	44.204	40.1642	44.048	35.5474	19.0587	21.712	15.8927	38.4356	37.1579	51.211	45.715	52.9714	45.4581	0.158647
GLYMA_07G083000	23.0194	25.5674	21.1855	37.341	41.7152	25.2936	110.384	94.3675	111.172	102.18	64.3543	127.05	24.453	27.8611	27.527	24.5874	34.5417	29.5635	122.357	103.723	132.367	144.315	126.258	107.002	3.1938	3.3165	2.89733	6.46279	11.992	7.5645	76.7515	72.3016	106.105	71.3845	68.8032	59.4179	2.70889	1.89954	2.98656	9.44025	7.89716	5.21972	70.7613	88.1883	87.9212	70.0784	102.642	84.351	0.651462
GLYMA_13G143200	0.792274	0.713734	0.820403	0	0.500115	0.422428	1.4237	1.93927	4.88639	4.5681	5.11817	4.90308	0.543873	0.429339	0.799024	1.42641	0.27082	0.547587	1.03408	1.25726	0.767572	0.471397	2.0629	1.77327	0.68677	2.38641	0.936063	0.593157	0.844432	0.58857	2.2544	3.50296	2.33362	1.45092	5.40532	3.1081	4.3509	3.96495	6.79217	0.488663	0.784004	0.189922	0.43671	1.29229	0.289418	2.30077	0.381493	1.54143	-1.25824
GLYMA_15G078500	6.92761	4.44661	6.93446	6.07608	11.5447	11.746	14.405	17.9386	14.3875	17.2438	18.6319	22.5794	5.70672	5.85643	8.15108	2.9934	8.52493	7.18212	2.10978	9.59429	2.01349	0.824376	4.39675	4.31936	1.80153	1.04333	0.982188	0.259327	0.246123	2.05858	3.22567	9.72946	6.42759	7.90485	7.35216	8.41614	9.98657	18.2014	18.8209	2.82008	1.79952	1.4946	2.29114	0.282493	0	7.84596	0	2.69564	0.757388
GLYMA_15G128300	3.45925	1.85917	2.44232	1.23545	1.28039	1.58452	0.211916	0.0911549	0.653115	0.0331686	0.404238	0.0973089	2.94136	2.58182	2.6694	2.1515	2.31117	2.93427	0.0342047	0.136103	0	0.0935558	0.0767651	0.113121	3.44644	2.78251	2.36864	1.47151	1.39658	1.31412	0	0.153356	0.0347356	0.299032	0.0893972	0.208933	5.3699	5.55304	4.98383	1.97844	2.24644	1.9506	0.130007	0.0641186	0	0	0	0	-0.842545
GLYMA_09G112700	7.34079	7.69924	6.2756	14.131	12.6567	11.346	1.627	0.989682	1.64381	1.13437	1.87371	1.6904	7.11939	7.03555	6.28423	10.6038	13.8739	11.1945	0.835572	0.775788	0.903757	0.457087	1.75024	1.65803	5.80303	6.65266	5.17359	14.906	14.147	12.3652	4.4713	2.39762	5.14781	3.84185	4.02798	3.3054	3.25201	4.1941	4.40611	13.1251	8.78986	10.3128	1.21743	1.67075	2.80632	1.33855	2.58939	1.93057	0.910127
GLYMA_08G062800	1.16045	1.27618	1.66185	1.02863	3.2262	2.4407	6.90241	11.6799	9.42576	9.49992	19.8043	25.7008	2.21187	1.49319	2.39047	1.73365	2.10151	1.68943	2.96478	3.10956	4.15192	4.45125	3.47156	4.36965	0.192622	0.613552	0.393814	0.277276	0.736843	0.440212	4.28243	4.19005	6.97066	4.85207	3.9586	6.8896	3.30503	1.84503	1.74405	0.465997	0.439787	0.426147	3.70521	3.35271	2.02936	3.00069	2.28265	2.81017	0.779321
GLYMA_15G160300	6.1871	4.0995	6.39551	5.65071	5.83154	5.00918	3.65533	5.39597	4.08952	2.11941	6.67039	7.49642	5.55354	4.66686	4.09043	4.19338	4.59408	4.32887	1.53277	2.92244	0.677225	0.368775	0.525551	0.735338	12.6277	10.661	10.568	7.1558	6.54806	8.72412	3.13908	4.50508	2.26278	3.59818	3.20236	2.0682	11.5211	13.7688	12.2065	4.39423	6.69415	5.93523	1.28115	1.11738	0.160872	0.923631	0.816792	1.15827	0.0578428
GLYMA_13G269100	11.0897	6.37708	10.6195	4.26872	3.9895	2.90268	0.0401595	0.161228	0.275668	0.439996	0.123748	0	4.58198	5.39168	7.53795	3.60514	6.6665	5.40617	0.181496	0.180547	0.129909	0.062053	0.152749	0.40016	14.5679	19.6729	12.9751	10.2286	4.63158	10.3045	0.121402	0	0.368627	0.352604	0	0.475129	34.2568	22.882	31.1674	8.33663	12.5779	13.6878	0.0862304	0.127584	0	0	0	0.0507271	-1.25852
GLYMA_15G234200	2.89135	3.73379	2.80084	3.4767	3.49719	2.34973	7.83845	9.19197	7.47523	8.02725	5.50576	9.52394	3.8416	3.38893	4.18585	2.87147	2.9411	2.8767	8.79538	10.9291	8.62628	5.41072	6.11305	8.5888	2.52076	2.37041	2.42984	2.17341	2.33613	2.54636	8.84856	7.36829	5.37768	6.79946	6.04517	6.34713	6.31451	5.56144	5.27059	2.04509	2.59582	1.55949	8.0394	5.02039	5.40456	8.31863	4.41248	8.23388	0.052082
GLYMA_11G130900	97.4619	87.8134	82.9779	39.4003	29.4688	40.1831	2.82142	2.5621	8.03674	9.56805	15.1799	4.17458	53.8911	57.0632	44.5717	44.098	27.789	27.7324	0.151799	0.30201	1.4487	0.207598	0.17034	0	114.195	90.6445	85.7031	82.5455	19.8335	66.6144	3.24921	1.76953	0	2.80164	1.9837	1.32462	176.4	120.721	120.322	44.676	70.8229	54.8257	0.144242	0.142278	0	0.30397	0.504017	0.169707	-1.22369
GLYMA_12G030100	4.95095	4.63561	4.34601	4.07787	4.19765	3.59384	10.829	13.0251	12.2704	9.16081	16.4606	40.5002	3.31242	4.9764	4.53691	4.50662	6.21105	4.40329	10.1358	12.9869	7.76358	7.13267	12.11	7.95534	4.67756	3.91744	3.92836	3.95126	5.57154	5.74104	12.7844	19.3835	17.4217	13.0321	14.1742	16.2009	10.791	11.4224	9.96855	5.38501	4.53245	3.90388	13.6208	10.7606	14.4595	18.7857	25.4128	16.7223	-0.160462
GLYMA_08G344200	76.4901	73.4877	68.9997	48.094	36.9093	51.427	96.273	79.6727	83.2943	84.629	95.2615	76.8042	67.3744	83.0514	65.1482	37.9898	41.3785	36.6517	66.4963	80.5077	70.4931	69.7946	69.4676	86.0219	75.2949	73.1748	47.2363	49.8352	28.8028	46.9233	70.6712	70.5669	62.5604	69.9321	68.8758	85.4838	121.214	82.7519	81.162	44.3353	45.075	43.3775	49.6419	39.6256	56.7458	51.2789	45.8553	50.5737	-0.608824
GLYMA_03G041000	3.58504	4.36002	3.81132	6.13152	7.22355	4.54169	8.83509	10.8073	11.967	10.0429	12.9316	14.3176	3.24855	1.86505	3.37455	5.06034	6.27435	6.59103	12.7898	11.4817	14.4686	11.5186	10.0814	8.66597	2.45059	2.32168	2.6939	3.54293	5.29853	4.52758	11.3511	11.9162	10.2006	13.6359	12.7187	11.5417	10.7299	12.82	19.0121	3.50254	5.5875	4.07354	14.8208	17.1335	17.9941	17.303	16.0197	23.7847	0.674352
GLYMA_06G102300	61.3527	59.1717	56.8951	56.0055	67.3235	53.4124	133.861	119.919	130.553	152.113	109.291	229.731	46.2997	52.416	65.4249	40.7131	64.2356	67.1192	206.708	135.686	216.346	213.026	247.611	169.336	15.9528	25.691	26.9781	34.1846	51.4233	40.2419	218.627	211.974	299.313	215.91	202.452	200.717	17.1457	25.6754	25.7731	56.3055	43.5071	54.5103	260.261	322.229	337.147	262.94	451.938	266.276	0.0663498
GLYMA_U027400	148.706	143.413	145.471	177.35	208.512	110.089	590.802	593.022	528.461	544.334	382.136	806.305	108.948	155.358	157.578	189.908	177.834	187.427	945.877	682.14	913.768	848.818	837.309	580.533	78.9372	112.966	116.108	182.691	231.988	181.587	740.267	652.161	888.561	569.174	584.203	592.432	38.6694	66.6152	70.048	175.737	145.865	124.107	767.487	786.196	677.113	785.611	1260.72	805.604	0.252756
GLYMA_14G086500	11.0141	11.5678	9.48549	12.0355	12.1429	9.17514	24.1873	24.3183	28.454	25.166	35.0226	56.6893	9.20779	12.9419	11.9511	11.5838	14.2396	12.4363	18.5033	22.2294	20.6924	20.3088	23.585	24.6344	5.9148	7.63697	5.48868	5.95999	7.5162	9.07338	19.3375	27.6106	27.6076	18.6651	21.9481	25.9582	13.25	14.5863	15.88	5.24635	6.96035	6.82289	17.3567	16.1865	16.8507	20.3311	10.8695	23.8687	0.126764
GLYMA_06G220700	65.1215	51.6086	59.1956	82.1791	92.1099	66.5262	16.0539	20.7055	31.6377	11.9809	11.4312	32.9473	52.5042	53.8624	59.3457	66.612	80.9973	88.9165	58.4462	33.2979	71.6674	57.6409	40.6096	31.5874	6.99592	14.1427	8.10253	37.9233	34.6686	18.4784	18.0917	10.3717	16.5513	5.53266	9.38972	6.61408	7.15481	9.93054	10.6518	26.2735	17.4142	25.5646	46.4192	32.3179	40.668	50.929	66.1409	45.308	0.526151
GLYMA_07G055300	13.4154	9.16093	10.3851	5.16922	5.26845	5.45008	3.03932	3.80556	7.34776	2.20897	4.66723	2.86953	9.22717	10.6973	7.90766	5.14954	4.62135	4.59107	0.849991	1.62345	1.91442	1.39492	0.915659	0.712138	10.5676	9.68041	6.84173	6.08479	2.99854	7.77939	2.66843	1.76827	0.276219	0.825666	1.48102	0.623041	22.1823	14.2127	12.767	3.67288	6.17692	6.63163	0.452298	1.05161	0.171285	0.612744	0.413926	0.418119	-0.978312
GLYMA_10G015000	0.84121	0.351048	0.153719	0.0542507	0.337344	0.284942	0.80028	0.114746	0.504495	0.56366	0.645853	2.32736	0.458576	0.144802	0.399236	0.801803	0.152231	0.153902	0.258341	0.25699	0.123275	0.176652	0	0	1.26842	0.223572	0.0526172	0.555701	0.158222	0.441123	0.230405	1.04244	1.18058	1.25474	0.1688	0.676297	6.92946	2.53267	4.51702	0.16481	0.661047	0.854058	0.12274	0.42374	0.0813426	0.193993	0	0	-0.917863
novel.476	0.970121	0.566082	1.03501	0.676833	0.26722	1.15677	1.63009	2.38595	3.86304	1.15343	0.453462	0.982425	0.575147	0.74556	0.681906	0.412835	0.391906	0.0609552	1.15109	1.29775	1.75769	0.89206	0.731959	1.52275	1.01567	1.19541	0.625193	1.22152	0.469995	0.524139	1.74525	1.44506	1.55862	1.67723	2.30651	0.368303	2.4519	3.46069	2.17239	0.718029	0.22909	0.380544	2.4428	1.22275	3.04449	1.26776	1.31646	2.31641	-0.204793
GLYMA_18G294400	5.70992	5.10128	4.57103	6.82575	12.8453	7.57076	13.2982	12.483	12.5079	12.5382	13.6454	15.0287	5.8087	6.17358	6.69521	5.59835	6.4668	7.88103	10.9095	12.3114	12.2254	6.99938	9.7567	8.74361	2.30014	2.60314	3.31621	5.06033	6.77018	5.46838	13.0532	15.5662	15.5013	15.787	13.1549	13.5158	2.06606	3.4976	3.04024	6.87387	6.931	6.43156	13.2531	15.4992	11.4784	13.545	18.3019	10.2726	0.895318
GLYMA_02G228300	2.98356	3.37762	2.79369	2.0879	1.83927	1.98003	17.3064	19.6517	13.6991	11.1679	8.39843	22.5498	2.15707	3.03411	2.88094	3.01725	3.02703	3.29061	13.381	17.5145	13.7586	12.4075	14.1321	14.2031	1.20273	1.36236	1.89003	1.56836	2.23276	1.5916	13.1533	17.6823	20.2358	9.09461	9.41983	15.6891	3.75846	5.91332	6.24314	1.55048	1.66074	1.43803	11.3764	6.2126	10.1221	15.9276	9.99533	14.867	-0.559747
GLYMA_10G243800	8.70963	20.6656	10.9287	1.90976	1.3971	1.18008	15.3288	16.395	21.0677	5.90081	3.16111	2.34626	13.3998	13.643	11.884	7.58215	5.83177	6.53319	9.49548	24.2132	14.4227	3.56655	13.6568	10.4677	6.22383	1.04166	0.871652	6.90427	5.78824	8.10688	3.93615	22.3058	1.96932	3.89736	6.0587	8.63601	13.6105	11.0134	13.4179	5.6311	4.61989	4.6424	10.4842	25.9476	1.68439	4.82052	5.55067	21.0819	-3.10339
GLYMA_11G163100	8.39739	10.3654	15.1615	2.83277	1.4679	1.96315	0	0	0	0	0.894197	0	7.87085	7.24596	9.33755	2.55855	2.64964	1.11614	0	0	0	0	0	0	31.1963	67.4907	40.0673	18.3772	5.73732	13.1964	0	0	0	0	0	0.245234	84.9148	50.2536	53.2327	7.76909	15.7006	24.3883	0	0	0	0	0	0	-2.36263
GLYMA_09G094900	1.82218	2.23327	1.66747	1.02211	0.481493	0.650719	1.61546	1.96533	3.69635	2.57445	3.21802	1.83576	1.30906	1.15739	1.28212	0.915534	0.478016	0.790797	0.995575	1.54057	1.58355	0.680768	1.36544	0.304865	3.54214	1.05305	0.675907	1.38009	1.49048	1.5583	1.77583	1.2399	0.730187	0.644722	1.59013	0.482641	4.53797	6.98396	7.04583	1.55255	1.5568	2.05707	1.20879	0.673927	0.417963	0.996796	0.734578	0.742019	-1.33761
GLYMA_09G206200	4.13458	3.55723	5.20542	5.34823	5.64417	5.16708	12.2671	9.89805	15.0283	23.6426	21.3176	8.35731	4.77809	4.26512	4.4698	3.43812	4.51445	5.95173	11.7247	17.9971	15.3763	6.58372	14.2895	7.27578	3.0499	4.56938	4.04855	3.47405	3.29716	3.71235	4.77829	8.25067	0.433687	15.7638	13.4277	17.1761	7.19763	7.1859	8.11349	2.9391	3.07961	3.36913	6.01319	2.61996	0.73345	4.89776	1.24609	5.03483	0.398833
GLYMA_18G256400	4.51901	4.60836	5.28983	1.84637	2.29624	1.67017	1.84821	1.855	4.73765	1.38548	2.39793	1.87601	2.74571	2.40934	2.6043	2.27405	1.89971	2.47347	0.732699	0.76531	0.664293	2.00406	1.2744	1.00965	20.396	18.23	19.4001	4.72819	5.02593	6.00529	1.27426	1.05122	0.372036	2.6334	4.05337	1.47054	9.16183	9.68279	8.5712	3.02271	4.68711	3.42144	1.00952	5.04756	0.230702	1.2838	0.121639	1.06488	-1.2419
GLYMA_11G040600	0.633644	0.722456	0.410088	0.694697	1.34994	0.646137	1.18948	2.34178	3.09552	1.45359	2.96041	2.25479	0.407792	0.656706	0.599103	0.598927	0.852846	0.574807	0.361827	1.69684	0.493303	0.56552	1.10206	0.455858	0.308961	0.670993	0.294778	0.266847	0.0844199	0.573698	1.4291	1.52955	0.734887	2.30968	0.94567	1.26294	1.59036	1.62158	2.324	0.131903	0.22044	0.128162	0.834977	0.58137	0.781212	0.414024	1.60183	1.21354	0.670457
GLYMA_U029700	1.68674	0.956145	1.48019	0.783585	0.812088	0.246939	2.21274	1.32589	2.94711	2.38814	4.68124	1.45079	1.44247	1.50587	1.12446	0.895602	0.791565	0.770617	0.783598	5.08531	1.6025	0.663396	0.963053	1.23405	1.49753	1.00106	1.00319	0.931065	0.457064	0.923866	2.3961	1.63952	0.985228	2.24727	1.91798	1.20475	3.03207	3.45327	2.82719	0.698274	1.08211	0.70931	1.631	0.699475	0.140987	1.4944	0.495576	2.2944	-1.09836
GLYMA_02G158300	2.8241	3.07417	3.46592	3.5549	5.4669	2.91115	19.5745	19.6464	11.3749	32.8312	20.602	18.9014	2.69259	3.57093	2.63719	4.85854	4.39771	4.66287	17.0649	21.3214	17.3283	18.6702	28.6473	10.6854	3.96347	4.48954	4.00397	2.46673	5.6856	5.59464	9.49702	19.8315	14.6957	19.2288	14.6291	9.76857	12.1703	26.9817	24.211	6.15459	4.77415	2.70794	21.7935	20.0892	2.40717	21.1865	12.2387	14.652	0.416306
GLYMA_07G136600	42.9399	45.4187	72.4921	46.925	32.9472	87.2864	9.54546	7.63222	6.54447	9.77273	16.2804	9.0585	48.7486	32.1994	48.5159	49.4158	34.9623	64.7461	8.80919	9.95317	10.7597	8.52733	7.99356	4.9555	51.5093	92.1889	102.173	102.184	90.0535	79.2175	16.4891	15.1807	20.3216	13.6632	10.4696	15.8328	27.9702	34.6584	48.203	83.5194	76.884	84.9259	13.1588	16.4453	25.7738	10.4896	14.4641	10.2943	0.129657
GLYMA_03G201000	62.0251	50.6401	51.6286	67.0118	63.091	51.1077	137.965	116.328	142.366	86.0884	131.684	258.194	41.8969	46.9783	46.3873	56.4331	55.5344	60.1491	99.9455	102.892	119.353	108.651	118.869	81.2448	33.5576	45.755	40.5397	80.2372	57.8738	47.3115	120.91	134.157	171.363	77.8147	88.2629	108.925	117.547	119.704	159.094	65.815	36.0121	46.5009	92.7758	77.3351	73.5324	101.672	82.0364	89.874	0.214532
GLYMA_20G137900	11.4697	6.50626	14.121	7.39694	5.18036	4.14019	1.13367	0.782263	1.50543	0.232889	2.25609	2.20156	7.9157	4.8062	6.41259	5.30054	10.1475	8.98717	0.907287	0.902542	0.636673	0	0.0598886	0.147086	35.0221	35.5871	34.0884	23.6489	12.0722	24.1495	0.785377	0.741778	0.487784	0.518425	0.302222	0.325999	47.4301	36.1647	46.3246	13.0062	21.8502	20.4888	1.36925	0.375168	0.302478	1.33588	1.21089	1.43199	-0.865131
GLYMA_15G036100	23.0957	22.4286	20.7885	21.8472	14.8508	15.7512	20.5321	18.9428	23.2468	14.2241	12.2482	24.6031	20.0349	24.8705	24.2662	15.055	19.4703	19.838	24.8459	31.6904	31.6671	20.7673	21.0646	21.5843	16.5256	19.5167	18.873	23.6851	17.8619	15.8059	21.1506	15.1522	18.9975	12.397	11.1465	13.7021	34.8182	41.2278	49.417	21.244	14.9088	17.0099	20.5696	12.2645	20.7938	17.4038	13.4453	18.1689	-0.265355
GLYMA_02G033600	17.3018	15.7459	20.6289	23.7456	21.3939	28.5715	27.1889	27.8248	27.2015	37.1473	40.5269	38.3386	19.0852	14.4716	17.0818	19.931	21.8801	26.7681	27.7753	29.6673	31.481	29.933	32.5426	21.1654	15.2701	19.7487	20.23	31.8119	29.7143	29.4428	31.6538	27.4311	28.355	29.627	27.7184	30.9227	9.57848	12.2758	12.21	24.3414	19.5421	23.787	30.8753	28.7239	31.5045	30.2077	36.8525	25.1851	0.531795
GLYMA_11G090200	43.1504	32.1502	34.7205	47.535	57.5211	50.6819	0.804693	0.480224	1.27962	1.00078	1.98813	0.512645	47.3013	47.0669	40.9548	44.6401	45.0606	59.6084	0.368586	1.12442	0.680074	0.168025	0.358459	0.623034	45.4054	41.4886	48.2858	27.3795	27.3699	34.2587	0.635542	0.925429	0.3244	2.02888	1.7126	2.38009	24.5419	15.88	14.8124	39.5247	37.9982	38.0788	0.303538	1.05943	0.092844	0.221423	1.25101	0.879083	0.574835
GLYMA_18G083200	17.3162	17.7631	17.4674	22.8248	24.8969	26.2237	5.11121	4.19865	3.9232	5.04996	3.26556	4.46581	17.1797	17.9954	19.6018	18.9475	23.9825	22.28	5.79207	6.18921	7.36479	4.18388	4.70589	2.86099	15.8354	19.47	19.4912	21.9307	19.7193	20.7046	4.23069	5.1475	5.96924	5.45936	4.17758	3.62946	10.888	11.1072	14.7251	26.6514	22.6197	23.4239	3.46228	3.36681	4.02626	3.23515	5.00282	2.11363	0.565361
GLYMA_15G071200	60.9203	76.7978	46.5258	59.228	71.9325	39.5568	1596.29	2103.33	1289.55	1621.43	1134.52	2113.21	58.3345	63.8934	63.4339	83.3941	95.2915	81.7359	2253.63	1610.79	2008.52	2269.88	1958.08	1875.49	18.7883	20.5401	19.0029	20.0152	70.7403	35.7702	1769.26	1619.9	2176.57	1463.3	1476.37	1809.49	9.21314	18.3183	12.4492	33.0676	44.3542	29.4501	2024.64	1953.88	1985.99	2109.94	2557.61	2021.83	-0.0405275
GLYMA_04G190800	42.4009	34.4466	55.0619	15.6575	5.18673	16.7606	10.4563	6.98637	11.539	6.86706	7.14967	9.5889	21.1252	15.3046	23.4528	13.4972	10.4992	14.2653	6.77516	5.31727	8.69162	4.95874	6.59028	3.45295	16.9924	38.8481	27.1546	14.6761	10.3702	6.85986	3.583	4.9457	4.44282	4.6135	3.54447	3.29771	28.6857	26.2746	36.5533	13.003	7.27431	13.2814	1.73078	1.9625	3.64477	1.36351	0.828981	1.82701	-1.73418
GLYMA_13G302500	7.57097	6.82359	8.96802	8.63737	8.82458	8.09729	30.0463	35.5337	41.3002	39.8144	58.9718	42.3587	8.51506	7.98449	8.48074	7.81633	8.16495	7.84912	18.5235	23.7588	23.6983	29.671	31.22	23.4752	7.56605	11.4233	11.1697	11.2318	12.0594	11.8922	51.1875	54.8981	63.765	50.2258	37.5805	48.6827	20.5105	27.1681	38.0713	12.2204	9.6414	7.77525	30.7678	36.6031	44.7305	32.4925	39.3074	40.4394	0.202716
GLYMA_09G022300	251.648	178.821	198.029	194.704	247.377	157.771	497.702	603.323	588.079	646.345	275.228	861.938	199.249	202.782	217.889	222.127	208.395	229.406	497.372	383.404	650.293	801.532	859.453	463.195	51.8272	71.6271	78.1548	89.0375	120.906	81.6547	155.964	182.633	187.566	95.725	106.599	133.127	33.7167	49.9181	47.6337	110.708	87.5621	86.3663	127.075	148.89	203.117	156.674	207.258	172.562	0.00627509
GLYMA_19G144700	10.7333	9.58554	10.7403	16.0318	16.0836	11.321	10.7787	10.5226	12.3756	12.186	17.1742	11.5223	9.97979	8.93547	10.0317	7.37003	10.135	11.1276	15.5904	12.9424	15.5142	9.78804	9.9925	16.5139	10.8964	18.8938	18.2159	19.7633	19.0288	13.6184	16.4528	11.6167	16.2268	17.0305	16.6516	18.7363	9.32304	9.26841	8.06094	21.1898	14.4807	20.841	18.3465	15.0805	18.9717	12.6932	12.2811	14.7935	0.55597
GLYMA_05G236400	2.42979	2.0148	1.94422	1.08978	0.928632	0.42399	0.45931	0.153666	0.925841	0.30753	0.340725	0.464781	1.13726	2.15463	1.51485	1.19307	0.860766	0.778616	0.317136	0.143399	0.275146	0.630853	0	0.381391	2.92956	1.49702	1.45626	1.06667	0.423777	1.79685	0.308555	1.11165	1.31751	0.952187	1.10515	1.05664	5.43598	4.63534	4.8249	0.833799	1.96726	1.73944	0.109581	0.378311	0	0.14433	0.0957259	0	-1.3231
GLYMA_19G038600	0.397923	0.428491	0.373422	0.340831	0.183679	0.119344	32.3214	41.1053	25.4264	20.9324	55.2569	108.924	0.51218	0.485184	0.464019	0.429853	0.153023	0.309406	14.0392	20.8599	7.32653	3.88437	5.70059	3.73947	0.665228	0.37924	0.396682	0.32119	0.357851	0.290993	35.7393	65.2442	36.3928	21.615	27.403	42.6301	0.998732	1.41294	1.47297	0.303724	0.387617	0.268282	11.7055	2.47961	2.53474	9.71764	7.1134	8.02014	-0.833163
GLYMA_01G206700	7.79356	7.84008	7.29314	7.84827	6.88745	6.87027	13.0712	10.2411	15.8916	5.9915	12.0559	13.5762	6.95507	6.64479	5.35642	5.17608	7.10411	6.1048	3.61677	5.69661	2.8045	5.46149	2.79024	4.31936	5.40458	4.49938	3.13072	6.80733	6.03001	8.81327	8.06417	12.7699	9.94747	7.02654	10.9626	8.54764	15.0393	14.242	16.6251	4.67877	5.20574	7.41074	2.36274	4.37865	5.50418	5.20549	1.08412	11.2038	-0.013648
GLYMA_06G078400	7.12063	6.51498	5.66663	4.8792	4.38245	5.09378	4.87453	3.93689	4.59334	3.96376	6.57142	12.6896	6.04224	6.30257	5.78494	5.66217	5.07087	5.74173	2.58163	3.08175	2.05316	4.17788	3.13837	2.27677	7.01743	4.69177	5.85401	5.70126	4.21634	5.14289	2.64783	4.47555	5.41818	2.50775	4.0484	5.294	18.1603	11.1023	13.9	4.7579	5.46823	6.57883	2.04425	2.37937	4.87719	4.26491	1.23814	2.8862	-0.35329
GLYMA_13G118800	4.47029	3.30409	3.6284	5.66339	7.27518	7.09847	5.03891	2.95278	5.06402	6.29798	5.99002	8.00327	3.19891	3.7086	4.84537	4.74119	5.33432	5.43035	6.84833	5.40545	9.17929	4.94882	7.64512	2.36492	3.53279	5.26359	4.26369	4.69567	8.35488	4.30714	14.9068	12.842	18.2544	14.6787	15.0953	12.8056	3.17095	3.64233	4.25929	8.00093	6.81641	7.30641	18.7382	20.5379	16.805	13.7017	16.6201	11.491	0.886803
GLYMA_07G238700	5.89783	3.70024	5.64192	1.90904	0.829685	2.53368	5.12612	6.7731	9.28999	3.05697	7.79784	14.5303	1.79299	1.31496	3.05901	2.85182	2.64964	0.873501	1.97945	5.25093	3.3584	2.9076	2.22123	4.04098	5.13331	5.20257	3.28502	4.60481	1.37696	4.19365	6.6039	7.82301	5.88162	3.20467	3.12964	2.36704	9.31181	8.33727	12.3302	2.49442	3.50176	3.63552	3.34383	1.16815	4.06273	3.67015	1.6228	3.11456	-1.44555
GLYMA_19G055100	16.4314	11.2519	18.478	3.98358	3.66976	6.27691	3.0781	2.38727	3.06418	2.81037	4.2155	2.64838	16.005	11.8928	15.5128	6.67257	4.71967	10.9242	3.84664	2.56849	1.70981	2.37809	1.71477	2.32357	19.4377	17.4655	20.9495	9.88378	7.78841	10.8871	3.10171	4.53603	1.76588	4.04367	4.49885	3.49458	20.7853	17.7706	22.5508	7.48522	8.76418	10.6699	1.30183	3.16087	4.04831	1.74103	2.85766	3.12225	-1.64875
GLYMA_16G060800	2243.83	1894.24	2276.58	2962.79	3602.99	2422.43	179.58	139.027	197.702	157.814	208.045	324.583	1638.36	2099.17	1989.55	2300.77	2886.71	3067.98	286.659	183.548	365.548	442.771	271.548	209.186	712.508	1019.31	966.007	2421.57	2163.64	1851.26	368.19	273.175	422.205	192.707	172.948	173.982	504.029	617.365	1042.23	2707.3	1858.82	1626.12	348.952	348.555	746.147	314.522	895.524	330.495	0.559826
GLYMA_13G272300	2.26818	1.42484	1.64992	4.33635	4.66448	2.39273	0.216546	0.152139	0.21235	0.0711759	0	0.139209	1.08092	0.80453	1.5124	1.49846	3.03722	3.16774	0.0978656	0.0973538	0.210147	0.03346	0.164729	0.269716	2.88305	3.32425	3.36862	7.5153	5.79402	6.49632	0.436414	0.877559	0.944154	1.30714	0.873919	0.448345	2.2197	3.08938	1.75189	8.71994	5.42577	6.06633	0.488216	0.573295	0.862806	0.293957	1.21853	0.38294	1.16418
GLYMA_06G157400	28.7763	25.5148	28.0269	24.7391	19.2634	16.271	375.893	269.213	306.199	236.225	309.793	401.742	19.3112	25.9034	26.1466	21.8149	20.9859	24.2961	134.217	325.159	128.241	64.7554	85.2598	86.5656	16.0858	24.9457	20.8354	21.6003	26.3852	27.5189	312.41	449.381	414.987	221.682	270.607	317.629	39.8267	75.3165	86.0219	27.0508	20.1099	19.4214	142.868	107.371	119.271	168.889	131.945	143.659	-0.376738
GLYMA_18G064300	11.9684	10.1327	10.2774	8.08095	2.57051	7.07396	0.927347	1.60767	2.56278	1.66258	3.03071	2.25816	6.98856	6.90494	4.41598	4.80886	2.17028	3.10202	0.190502	1.13703	1.09084	0.65132	0.748196	0.630023	13.6641	15.2498	10.476	10.4903	1.86678	6.26176	1.18931	0.512468	0.290188	1.1103	0.66386	0.831174	29.2311	19.5724	17.1302	7.94007	8.2868	8.02978	0.271527	0.178553	0	0.190736	0.210841	0.745417	-0.791219
GLYMA_17G065400	0	0.585552	0	0	0.0437651	0.0369667	0.355967	0.669889	0.87267	1.85252	5.07305	5.10115	0	0.150286	0.0776919	0.166434	0.236995	0	0.15082	0.100021	0.0959575	0.137507	0.112828	0	0.128784	0.130522	0.245745	0.043256	0	0.0858431	0.134511	0.676202	0.663699	1.17203	1.00736	1.35995	1.86408	1.61658	2.59519	0.042763	0	0	0.0955413	0.0942403	0	0.151005	0	0	-2.8016
GLYMA_20G062000	2.42106	1.88746	2.44274	5.81913	9.48704	4.37904	6.27492	17.9582	10.5485	7.66065	16.7943	13.6768	2.01357	2.42214	2.28517	4.2583	5.69759	6.11413	3.11947	4.47337	6.18614	3.65669	7.3192	4.7787	0.588086	1.85819	0.627102	1.56859	0.760903	1.93693	5.27523	9.40883	3.70272	7.16228	7.6942	5.40884	2.81255	3.52685	4.75607	0.792587	0.725649	1.1719	6.19781	4.21484	3.36758	9.16707	10.3127	9.33016	1.61438
GLYMA_01G203400	11.2885	11.8441	12.1016	12.1451	19.0799	10.5642	21.2382	18.2206	29.1042	8.53692	9.9763	11.711	18.5692	26.1116	19.2264	11.8654	17.6764	17.2635	18.402	35.6992	28.2976	7.5666	12.9317	17.186	5.71629	5.44952	5.65311	11.4673	20.2442	10.3086	21.7282	32.3716	31.6633	14.906	18.535	16.0578	18.6894	34.6426	28.7852	10.8946	10.5073	10.6614	47.084	46.5574	60.7518	26.688	33.9331	33.525	0.316385
GLYMA_19G215600	3.78544	4.06213	4.26572	4.55706	6.74689	5.66323	3.25828	2.19451	2.73268	1.12732	0.572461	0.918693	2.82789	2.93224	3.33113	4.53019	5.06168	5.50201	0.43595	1.06008	1.29438	1.1924	0.652265	0.480588	3.06076	2.17982	2.48616	5.54311	6.17065	3.8874	0.47521	0.434351	0.393526	0.988107	1.5192	2.40931	1.9107	2.31739	1.77454	5.52114	5.16443	5.44462	0.0920549	1.31662	3.17236	0.533482	0.536105	0.649843	0.557547
GLYMA_13G333800	36.206	36.1172	35.2818	29.0885	16.811	42.121	28.5135	24.5771	45.9301	24.4879	20.7627	37.4176	18.3112	22.0642	22.167	19.5172	22.6856	19.3949	24.7886	23.2736	23.7458	31.8691	34.7965	36.7428	39.1625	58.4116	35.6251	40.4203	14.1015	27.1084	25.8342	14.4024	21.3078	14.8804	13.9928	12.8003	69.1417	54.1737	49.2402	29.2194	24.3899	26.6259	21.8784	16.9685	25.023	18.2192	24.5581	25.9486	-0.21472
GLYMA_11G077300	10.0081	7.98923	8.53459	8.15452	9.70739	8.90228	50.3094	31.8149	34.1258	23.9163	46.2055	73.1328	8.5903	8.17954	8.76111	8.20532	9.08511	9.48259	15.1241	17.1517	11.894	6.76637	9.75804	7.68556	8.08147	9.9746	9.34421	11.8036	10.3915	10.3523	38.8447	43.9455	77.4605	30.3657	33.9607	39.1347	17.0472	20.8424	24.4203	10.4257	9.35126	9.18514	13.3027	9.71382	10.1496	14.4109	12.7771	10.518	0.0855766
GLYMA_03G193100	19.967	21.0568	21.4666	14.205	8.93815	14.3001	1.87093	2.2802	4.0625	2.63551	5.21605	2.66323	15.6762	18.3029	17.9204	10.2222	9.56167	10.3383	3.11041	3.30442	1.95974	1.36285	2.10097	3.0627	24.1098	21.8479	17.6152	19.2014	9.83931	17.7122	5.25186	2.35584	1.71734	2.02404	2.26254	4.11081	46.2892	27.8761	30.3729	16.234	14.1664	14.4009	2.2095	2.32093	7.03617	1.60246	1.73796	2.16069	-0.664677
GLYMA_08G118000	1.1237	0.832232	0.827945	1.51627	1.12946	0.829579	3.6946	3.85851	5.72826	4.23934	2.53845	5.99128	0.511786	0.822071	0.740988	1.16718	1.10801	1.07537	3.4128	4.5453	4.97975	4.70587	3.0384	3.35804	0.698435	0.659041	0.850201	1.11633	0.990388	0.77057	4.85491	5.2353	4.78334	3.31513	3.56296	4.38095	3.38217	3.45084	3.07635	1.17558	0.505199	1.00237	4.07372	3.51597	5.93235	4.37713	3.09041	6.27496	0.389883
GLYMA_18G273100	4.32336	3.76449	4.60297	5.20724	9.34036	6.48688	9.95354	8.15447	7.1739	15.9148	28.3588	26.7179	5.20421	4.81111	5.00501	4.96627	5.86972	6.59702	4.05332	4.74367	3.90623	3.36944	5.66321	3.63601	1.76448	2.16658	1.87773	2.56436	3.11526	2.61239	11.164	15.9281	13.4786	17.5249	15.5098	16.0205	6.14461	5.23594	4.86371	1.9267	2.23703	1.9049	6.57026	6.74152	6.30618	8.9919	7.30086	4.93135	0.800283
GLYMA_15G258500	2.84886	3.27592	3.26202	3.24348	3.08134	3.96976	3.41758	3.58894	3.28929	2.70428	4.77793	3.56	2.65142	2.56511	2.40348	2.48563	3.08998	2.98192	2.35971	2.8453	3.88983	4.79177	4.25274	2.99547	3.20558	2.38248	2.47587	3.19931	2.86123	3.29667	3.28436	3.04568	3.30404	2.36164	2.86563	2.09032	7.33357	6.70174	5.83459	2.40254	2.98854	2.8072	2.78581	3.51862	3.73747	2.00464	2.21594	1.55888	0.208248
GLYMA_16G178100	0.344384	0.13961	0.499256	0.0755132	0.15652	0	0.716101	0.079859	0.390124	0.0871751	0.408629	1.53451	0.0709229	0.201554	0	0	0.141263	0	0	0.089428	0	0	0.100879	0	0.383816	1.08919	0.219719	0.154699	0.293645	0.153503	0.0801769	0.241835	0.0912935	0.174651	0.626553	0	2.6241	3.80732	5.08978	0.152936	0	0	0.0854227	0	0	0.270025	0	0.402016	-2.04917
GLYMA_01G080500	69.475	79.6833	77.06	68.9998	52.2892	62.4935	327.273	288.395	346.84	259.406	204.723	325.192	74.953	85.2268	77.6526	62.5138	68.7265	70.9134	327.694	434.242	367.613	375.048	352.477	389.916	54.0949	57.391	51.8729	63.8169	65.2467	55.2498	379.565	332.397	439.15	255.688	265.205	311.196	91.2632	150.879	146.562	60.2265	49.7282	50.3715	404.132	312.398	455.161	376.24	326.98	392.202	-0.227139
GLYMA_16G210800	1.03426	0.711986	0.666839	0.962759	1.1419	1.23609	1.21733	2.03633	2.07798	2.16114	4.46887	1.87189	1.07503	0.904161	0.88563	0.737809	0.88051	0.910409	0.598551	1.31753	1.05738	0.417993	0.585915	0.126352	0.445851	0.738417	0.788517	0.361597	0.686371	0.608874	1.81728	1.72435	1.20275	2.44939	1.23152	1.86696	1.02478	1.81781	1.73895	0.357475	0.521389	0.347337	1.27062	0.919098	0.288709	1.13482	0.873876	0.555265	0.543336
GLYMA_09G144200	3.31838	3.18294	2.98622	0.99615	0.763067	0.890974	0.0912716	0	0	0	0.0468741	0	1.58645	1.04042	1.05579	3.11524	1.19508	1.12629	0.0257807	0	0	0	0	0	5.28334	3.72593	2.39439	1.90766	1.64211	2.61926	0	0	0	0	0.0673804	0	5.16602	8.02713	5.7312	1.33769	2.17695	2.5995	0	0	0	0	0	0	-1.76587
GLYMA_03G001500	12.1475	8.88893	14.5314	11.3467	9.8161	9.55393	19.656	20.5418	24.1932	18.7049	37.3088	33.11	10.6569	6.63033	7.96092	6.7269	10.9729	9.59307	11.6193	17.0816	11.3074	7.51468	9.44168	9.4648	8.94412	15.4548	12.0775	13.6418	5.51541	8.01428	19.5516	24.5847	15.4616	16.0128	17.3034	20.1785	14.9465	20.6947	30.3573	5.45294	5.41907	9.08279	9.24603	6.70598	6.19965	10.2009	7.85526	12.0302	-0.13692
GLYMA_16G116300	22.9701	23.9764	21.3987	16.3603	16.0824	20.2598	24.3395	31.3215	39.6269	23.7494	16.7466	24.9269	18.8637	18.185	17.1297	18.3479	16.5883	16.0577	27.0776	29.9289	26.295	41.5787	32.9318	37.6473	28.5298	26.4938	17.6738	16.304	11.9395	17.3496	17.0412	16.045	14.7406	17.125	26.9008	17.1801	40.0585	36.4293	32.0376	13.9631	20.4393	17.2752	19.1593	28.5949	29.0509	25.3669	13.8451	30.1541	-0.301328
GLYMA_02G153100	1.9607	1.30191	3.15049	1.55662	1.22914	1.10309	1.01535	0.783906	0.53613	1.88259	0.401115	0.251049	2.36704	3.69316	4.77305	0.657319	2.56532	1.61217	0.441226	0.263351	0.757956	1.68956	0.495118	2.0429	1.05492	1.90921	0.934607	2.05004	1.44123	0.828744	0.629621	0.553905	0.0896149	1.11436	1.38382	1.15506	11.6957	6.36727	7.34734	1.80149	1.43009	2.69853	0.41926	0.16542	0.222283	0.441767	0	1.28253	-0.647578
GLYMA_17G030200	2146.38	1563.27	2231.68	2877.36	2460.69	1913.75	3023.24	2439.28	4409.87	2331.18	2577.03	3307.05	1421.68	1382.88	1731.2	1404.48	2087.71	1983.15	3145.62	2609.47	4062.47	2643.84	2508.37	3061.73	1984.97	2674.43	2186.04	4769.87	3721.74	3414.96	3523.24	3711.71	4226.5	5076.01	4328.82	3357.92	1574.45	1917.87	1797.64	4698.19	2856.1	3752.01	3639.2	4265.3	7620.64	3132.66	6693.43	5554.94	0.362464
GLYMA_20G078700	5.13984	7.52953	6.48357	4.81543	1.8582	4.84318	110.169	57.5892	105.546	56.4189	21.6226	26.1408	8.80484	4.78568	8.76505	6.25892	2.10832	3.14876	47.6916	51.7495	84.0451	34.2793	49.4106	14.5219	16.2477	9.02515	8.39684	5.4048	4.28297	7.91435	14.3594	36.1479	0.3716	57.0494	64.9798	61.2538	16.6471	19.7542	9.03845	2.90504	5.51389	4.43559	14.8353	21.6642	1.4594	3.72475	7.82975	14.8636	-0.658053
GLYMA_16G199000	0.0678503	0.0687646	0.0702593	0.0371939	0	0	0.548666	0.275341	1.72939	3.22034	4.95122	8.81789	0	0	0	0	0.0347895	0	0.265675	0.0440476	0.169032	0.0605556	0.0993751	0.146439	0	0	0.0721479	0.190492	0	0	0.39491	0.516166	0.854362	0.344096	0.347183	0.772773	5.4145	5.00077	8.6269	0.188321	0	0	0.126224	0	0	1.68467	0	0.544533	-2.34575
GLYMA_14G176500	0	0	0	0.0381413	0.0395287	0.0333884	0.0401887	0.0806727	0.0788197	0.0880633	0.123838	0	0.0716456	0.0678692	0.140343	0.0751617	0.0356757	0	0	0	0.0433345	0	0	0	0.969318	0.117888	0.184964	0.312551	0	0	0.0404969	0.122149	0	0.0882153	0.0395586	0	1.21795	1.31765	1.89031	0.115871	0	0.0375282	0	0	0	0	0	0	2.58038
GLYMA_04G112500	15.2998	16.24	15.3274	10.2728	12.8066	12.2943	9.41238	10.2342	15.8448	15.7551	25.4048	26.6125	16.8729	15.2771	14.1063	15.305	15.6896	15.2987	9.33477	8.46314	9.69807	10.423	9.74568	8.33667	26.2333	18.6622	19.3975	16.8769	14.8114	27.8938	11.2761	14.7808	11.5196	11.5928	12.456	14.8478	36.3087	34.1962	42.2551	14.1215	20.2073	18.7016	4.77186	7.91864	7.14336	6.98009	6.01575	8.52057	-0.333784
GLYMA_17G112900	21.4667	12.7732	17.5072	14.1547	8.79012	17.3079	9.35118	14.0189	22.2865	16.7298	29.6658	12.9361	22.6319	14.6425	21.3912	7.30543	12.294	9.82634	9.0274	10.5767	15.6353	5.94425	6.82839	19.5349	23.011	25.0576	23.0988	20.2525	20.9141	12.8454	15.5657	17.269	2.30886	17.9928	13.2825	20.9482	25.6385	24.4393	18.5401	9.04389	10.2094	11.2744	22.9382	10.0281	4.54786	9.50713	0.296036	13.307	-0.284476
GLYMA_05G136100	0.568131	0.36641	0.187187	0.368061	0.205395	0.34698	0.566811	2.96423	2.10629	0.68638	1.37887	2.36528	0.345687	0.201518	0.442751	0.083689	0.317785	0.455139	0.640409	1.54236	0.546844	0.230478	0.302581	0.743139	0.172686	0.466711	0.411898	0.609019	0.440388	0.43165	1.20244	0.453358	0.547663	0.458376	0.411102	0.235297	0.983859	2.00906	1.29093	0.143352	0.229991	0.111429	1.02489	0.56865	0.339609	1.28239	2.27556	1.16815	-0.208847
GLYMA_13G267600	12.4281	7.85314	12.2963	13.4601	12.8635	16.9016	0.581256	0.64173	0.797988	0.445786	3.58217	1.49467	11.243	13.3007	12.1281	7.8813	8.51372	15.4408	0	0.391977	0.0626754	0.449068	0.442167	0.941166	10.15	13.3561	20.1173	13.3354	16.0887	17.045	1.23	0.824444	1.60062	0.701729	0.572142	0.744994	7.87513	8.29254	6.7256	19.7751	17.9248	13.8408	0.561632	0.369323	1.07526	0.92055	0	2.49631	0.484514
GLYMA_11G081000	15.7709	15.7637	16.387	12.4777	12.2542	13.4194	37.0633	32.1725	40.2128	29.4952	39.8695	78.9522	11.4401	13.6389	10.8222	9.54273	12.1712	10.5069	24.404	24.206	24.0327	28.441	26.9085	30.4898	24.6436	30.3632	24.6649	23.1277	21.1992	20.8956	42.9623	36.3448	52.4389	37.1731	37.4682	48.2076	48.8847	32.2324	54.0071	18.3515	20.8151	18.0064	24.0629	23.2711	50.6028	22.4509	24.0345	29.8137	-0.255214
GLYMA_02G047400	7.53292	5.47601	5.18664	2.29169	1.29955	2.08182	7.19856	7.86519	28.5489	11.3811	7.34709	4.5398	6.6602	5.84751	5.96631	3.28051	3.19509	3.10751	7.97883	20.0732	12.4782	3.37912	6.18073	5.84496	8.4394	7.39502	7.33906	5.00488	4.49783	4.92224	7.4374	15.5555	2.09101	18.8012	16.907	11.0052	15.0258	14.1706	10.7577	4.68512	6.19077	5.87112	13.011	10.1802	2.7878	10.3079	2.90558	20.948	-1.60345
GLYMA_15G161700	5.47771	6.0763	5.41822	9.85977	12.6956	7.84647	15.2687	19.2429	20.8076	17.2462	20.9862	28.6712	4.54602	6.1672	6.12904	8.56676	10.6756	12.4315	16.7178	19.8149	21.1485	20.1389	20.2366	21.8802	1.6705	2.83199	3.24559	5.14159	7.37779	5.13221	17.7334	22.5181	19.9031	22.5278	21.4129	19.3992	2.69389	3.06866	3.16887	7.01937	7.03861	5.87956	18.9274	19.4031	23.8777	21.9378	28.3839	25.5298	0.910592
GLYMA_10G092100	11.082	9.91149	8.96352	16.209	19.8739	14.4342	24.7779	19.2734	34.711	30.1851	28.2982	47.0909	8.51893	8.29408	10.2236	11.0885	12.9092	14.9835	32.2612	22.047	43.8929	39.2431	38.2585	32.0374	5.54935	9.89287	9.96472	11.9864	17.4724	11.1255	61.7064	47.995	88.5045	42.8954	43.0879	47.1423	4.96928	7.10965	4.77279	17.0659	11.4843	12.5604	56.9082	58.6636	71.5252	52.3218	55.9189	49.5551	0.825149
GLYMA_11G018500	10.4764	19.1571	11.5782	19.705	14.4518	10.9155	74.4276	95.1315	88.3735	67.0685	47.3661	105.4	7.22472	9.71899	11.6965	22.1841	27.2032	20.6264	132.891	150.457	120.081	222.457	170.895	184.16	8.06961	7.45474	9.30034	15.5429	21.4444	18.3145	86.5223	86.8038	109.008	67.3873	70.7834	69.0011	4.84938	8.06773	7.17213	20.4521	16.8702	13.513	109.666	125.888	219.51	150.806	206.225	180.078	0.197762
GLYMA_18G064400	19.8356	16.4778	19.6981	4.81281	4.98788	6.08555	0.751283	0.754043	3.49944	3.70405	5.20876	1.20743	12.054	12.053	13.1178	8.95728	6.16898	3.87688	0.212209	0.633296	2.22775	0.870642	1.90503	1.63756	24.2812	18.7321	17.6343	15.1548	4.50555	19.2046	0.378522	1.14172	1.07751	0.824543	0.739503	0	51.8982	26.1299	33.5704	9.38632	14.4801	8.41857	1.20986	0.795594	0	0	1.40919	0.711732	-1.73964
GLYMA_19G212300	1.35937	0.500979	0.844583	0.541946	0.75824	0.355809	2.3698	3.23821	2.91185	3.87898	5.71869	3.02855	0.661703	0.626825	0.473603	0.186894	0.329493	0.256239	0.193555	2.47097	0.615736	0.397056	0.253396	0.142249	2.01085	1.84256	1.15638	1.58211	0.763948	1.18429	3.4525	2.92161	0.589679	2.63223	1.79867	2.73054	2.26502	2.78305	4.96895	0.631119	0.990545	0.479911	1.31809	0.755896	0	2.51931	0.571254	1.80325	-0.639339
GLYMA_20G138100	8.03259	7.30197	10.0125	10.3946	12.4185	7.36611	8.60561	8.87714	8.33228	9.85706	5.11151	11.246	6.1792	6.40399	8.29076	10.9734	12.0376	14.081	10.656	7.59607	11.599	8.62967	11.4617	7.33519	9.45551	11.7505	13.6422	15.3373	21.2732	16.204	36.5258	36.4376	45.5298	38.8762	39.3801	29.4599	5.21057	9.58981	9.0767	21.0939	19.0156	17.7561	35.2061	38.754	47.5605	39.161	52.8	46.3901	0.323737
GLYMA_08G019900	6.15396	6.14019	4.79169	4.02722	0.975672	2.56391	36.4822	23.1755	32.6408	20.2269	10.9247	10.6873	7.22097	4.74638	5.14794	3.55578	1.02733	1.87939	9.27746	11.9543	15.9253	6.98251	10.6901	3.56929	9.67646	5.87344	5.1234	3.85729	2.59313	2.02005	5.6087	7.81658	0.0632313	10.524	12.8561	19.1796	9.97162	9.57136	6.1692	2.38333	2.76162	3.24203	1.89328	1.92586	0	2.30662	0.82695	1.53143	-1.09911
GLYMA_10G112000	49.7335	28.2016	44.9107	11.5232	8.73941	31.885	6.37325	10.3654	9.80798	21.5596	31.6797	11.6633	29.1923	17.4013	34.7649	19.1841	14.9905	23.1709	5.46629	5.33313	5.86889	5.75049	5.30824	8.92312	27.4672	66.0465	40.6369	32.8325	22.1902	36.6173	11.8598	18.2868	10.4084	41.5088	24.269	17.1077	69.9523	46.87	51.6831	23.8296	30.3505	25.4995	6.89225	4.28595	5.29584	6.5255	8.08593	10.5183	-1.15924
GLYMA_02G000800	0.0846027	0.128614	0.0876065	0.0927543	0.0961282	0.162392	6.64586	4.02179	4.4086	2.83759	4.66791	6.80646	0.0871159	0.247573	0.0426618	0	0	0.219277	1.04902	4.284	0.790376	0.981591	0.185867	0.36519	0	0.238905	0.134942	0.142515	0.135259	0.282826	3.05297	3.16853	7.12074	3.21791	5.67585	4.09519	1.56806	2.12179	1.42506	0.0939271	0	0.136895	1.20665	0.465739	1.04306	4.42236	0.122213	7.77741	0.303622
GLYMA_11G069700	0.170109	0.229868	0.411013	0.248665	0.0644276	0.0544196	0.327517	0.65744	0.770807	0.143534	1.00921	0.56146	0.175162	0.165929	0.114372	0.122506	0.116295	0	0.148017	0.294487	0.565045	0.506067	0.830483	0.326347	0.315977	0.576433	0.241178	0.191034	0	0.0631858	0.528046	0.265454	0.150315	0.431344	0.644763	0.322906	2.56899	2.26372	2.03346	0.125905	0	0.244668	0.210973	0.346833	0	0.0740995	0	0.24822	-1.07662
GLYMA_15G202100	1.93605	1.42086	1.52088	1.17109	0.606843	1.34552	2.23654	1.35459	2.26882	2.07016	1.22783	2.85077	1.3405	1.30241	1.48125	1.11782	0.753075	0.657525	1.30704	3.20717	2.57792	2.8004	3.32449	2.44948	1.82291	1.65899	1.13583	1.16208	0.996179	1.48787	2.79768	1.75803	3.93774	1.69285	1.02482	1.6728	4.15891	3.58783	3.44612	1.0006	0.780377	1.36831	1.36617	1.22506	2.52412	1.61399	1.25371	2.72764	-0.561658
GLYMA_08G232400	5.60995	8.92773	7.00937	3.96477	4.16167	4.13816	2.62439	1.98896	2.83613	2.28854	2.42054	1.31985	5.5379	3.93451	3.50687	3.80635	2.71004	3.02819	1.69438	2.0467	2.3678	1.1586	1.01857	4.66967	19.9453	20.5811	22.2836	7.75793	5.38629	10.9011	2.3207	3.20147	1.35196	2.58639	1.84517	2.32342	17.6637	11.865	13.5532	4.32375	6.50339	5.95159	0.862513	2.09856	1.14321	1.87822	1.27251	1.15009	-0.742501
GLYMA_02G055500	4.52144	4.66916	4.50463	4.60033	7.23906	4.9311	5.48038	5.63952	4.3847	5.9394	6.99064	7.29214	3.65053	4.10965	4.74996	5.55028	5.63773	5.80617	5.47667	5.82605	5.31203	4.73846	4.69073	4.13996	2.82498	4.44941	4.48002	5.32768	5.47625	6.35523	5.50248	6.95547	6.4243	6.92678	6.46555	5.59829	8.94099	9.71259	11.9674	4.10708	5.16699	4.8774	6.62716	6.99786	6.4472	5.66244	7.39736	4.84825	0.362361
GLYMA_07G106000	2.94661	2.17522	3.01356	2.99122	3.8027	3.91026	0.798453	2.44634	3.37917	1.61148	3.06465	3.06175	1.9853	2.51937	2.67821	2.04344	2.98438	5.61943	3.37111	3.77857	5.61885	3.05188	2.87711	2.66945	0.405432	1.19162	0.464185	2.1652	1.55091	1.25665	2.202	0.766362	1.59118	2.07548	1.11685	1.53299	4.45748	5.95813	7.82744	1.97897	1.61992	1.92285	4.51167	2.35863	4.00659	3.8031	6.67381	4.93663	0.470808
GLYMA_15G256500	13.0337	12.3245	16.5961	14.0844	16.2973	20.05	5.18694	3.75989	8.83059	8.36653	11.8763	8.18182	11.1412	9.64155	12.8617	15.0563	13.3657	19.6869	4.11045	2.83393	4.27239	3.78471	3.88182	3.8135	7.88854	10.7069	11.7372	12.501	13.0941	10.8408	6.78748	4.26973	5.74476	4.42768	3.97103	4.5457	5.84342	5.1708	7.04808	11.7008	11.9411	13.1853	4.52456	4.8444	10.2001	3.62653	5.04477	5.32337	0.339845
GLYMA_12G086100	2.62064	3.6121	2.49659	2.12613	0.714637	1.76058	0.363285	0.546929	2.13747	0.530697	0.932856	0.583854	2.05085	2.91414	3.6473	0.736041	0.429986	1.08677	0	0.476361	0	0.374223	0.0767651	0	5.14045	2.3681	1.72771	1.70695	2.23454	2.39462	1.09821	0.184028	0	0.465161	3.0991	0	6.15244	9.06728	8.20196	1.39655	2.8591	2.37465	0.325019	2.88534	0	0	0.151426	0.3824	-0.847334
GLYMA_01G097400	12.0966	10.5426	11.9686	19.4245	19.5554	15.9706	6.89555	3.45126	10.9948	4.28847	3.66345	8.56396	9.40716	11.923	11.9282	15.3933	20.9452	19.5666	12.048	16.261	21.0043	14.9788	12.8239	10.9124	2.78809	4.64991	3.31671	10.1529	9.11282	8.45122	2.2117	2.70549	2.03567	2.8706	4.10487	1.92954	2.33137	2.57703	4.88658	11.0216	8.95424	7.99332	23.5641	7.49595	9.91647	25.8843	36.1834	25.2984	0.739756
GLYMA_17G093900	16.3132	12.8847	13.8726	12.9891	14.8596	16.9246	9.00143	7.7665	8.36241	10.2659	9.24568	15.4537	10.5104	10.3564	9.97244	19.5912	27.4765	21.0698	3.62798	6.44888	3.40562	5.20559	5.80634	6.42536	15.134	17.8088	18.6063	14.9937	9.71352	21.1235	8.11568	8.05301	7.12699	9.87918	8.1867	11.8848	52.4101	32.7918	54.075	20.5901	15.3708	20.3994	3.61691	5.12851	9.81276	3.39424	6.77996	5.5853	0.130416
GLYMA_20G136300	9.00996	10.127	12.2654	12.2784	12.725	9.40142	25.6804	17.1832	23.7201	23.6953	26.4105	20.3582	11.5898	12.5121	12.1156	8.27754	7.45494	8.84627	21.0285	27.4418	21.3273	21.7441	19.116	23.2624	6.91338	11.2868	8.17788	3.46734	6.16275	4.41013	11.2396	17.7393	9.37531	13.9499	13.9155	17.6145	9.10403	10.8895	9.97431	4.23803	3.96842	5.11702	13.6112	6.73008	1.43035	16.1025	5.9603	12.8605	0.203094
GLYMA_17G222300	9.13296	5.41122	10.9704	10.2286	9.83435	8.79217	5.32391	9.90496	6.74875	5.15722	10.2032	12.8693	9.23065	10.2243	9.2958	6.31411	8.27059	6.84644	2.86089	3.4297	2.03023	4.01283	3.25148	5.62027	10.304	15.363	16.4945	5.11245	9.85403	14.749	4.77592	5.88715	5.21463	4.27541	4.31377	3.80869	18.6635	22.265	19.8499	9.29719	9.60422	5.45648	3.10183	3.36899	3.51079	4.33332	2.11089	2.3783	0.253047
GLYMA_04G046800	2.51827	1.796	1.25555	3.57896	2.06652	2.05881	17.6163	19.6816	19.8635	10.2111	12.2842	39.1347	1.9208	2.68385	2.58676	3.12335	3.25195	1.59548	17.956	21.5556	18.4143	16.1489	17.0072	22.3443	1.14344	1.79097	1.14054	2.77568	1.59055	2.02669	13.4086	13.5904	11.188	7.68635	7.47692	9.93233	5.33012	5.15567	6.03077	1.96743	1.34983	0.754592	17.9296	8.21518	10.6558	18.2827	18.9973	24.9058	0.539766
novel.1963	0.693987	0.669031	0.7011	1.83719	1.25011	2.22556	0.254197	0.0981271	0.306794	0.38562	0.261094	0.125702	0.488022	0.809023	0.768184	1.37136	1.99614	1.54426	0.0662776	0.197793	0.0421683	0.0302135	0.198328	0	0.980961	1.52953	1.79987	2.167	2.88654	2.50861	0.177332	0.336776	0.336532	0.236063	0.288705	0.231339	1.18517	0.77971	0.827747	3.81479	2.26123	2.53802	0.209927	0.227775	0.445195	0.265436	0.317866	0.172893	1.44077
GLYMA_18G266200	27.4599	21.8173	20.5802	11.4755	6.30756	9.35409	5.18905	5.69944	10.753	5.79251	9.25182	7.97243	21.0322	18.5595	14.6162	12.1766	6.82259	7.8201	2.65487	4.29159	4.38117	4.00896	3.0412	1.89016	19.9304	16.0829	18.5199	13.7057	3.61329	11.3803	1.82516	2.77738	0.786355	0.85963	1.97561	0.627433	33.6857	24.9427	25.7887	6.44542	14.1527	10.3768	1.10368	1.03681	0	0.941418	0.612148	2.78257	-1.28876
GLYMA_12G137700	0.185994	0.188501	0.398953	0.305873	0.271713	0.127503	4.22049	5.00617	4.27414	3.02666	4.42959	7.13649	0.328319	0.349891	0.415353	0.416189	0.286099	0.482068	4.12692	5.86477	3.87236	2.82196	3.30785	1.58659	0.25171	0.0900376	0.0847608	0.343151	0.198239	0.133238	3.75798	4.57133	2.78225	2.29075	1.63151	3.57095	0.697664	1.49595	1.64586	0.294991	0.192269	0.2293	4.6794	2.0153	1.17931	3.94101	3.95341	4.38117	-0.0654519
GLYMA_17G011400	3.30329	3.22965	4.34614	1.9173	2.2299	2.59216	4.17512	3.69481	5.26083	5.16459	5.16453	5.91638	2.54106	2.16072	3.39022	3.06458	2.41107	3.04189	3.98176	3.86002	6.12359	6.86745	6.03336	3.07542	2.62037	4.17016	4.56628	2.90225	3.50005	2.10031	8.52737	5.8446	9.27186	4.36052	4.22013	5.0237	5.10203	7.6977	10.7059	2.95546	2.46603	2.34762	6.12113	7.4878	10.7644	5.07853	6.73662	5.50059	-0.615199
GLYMA_17G121000	13.4087	12.4483	14.4501	17.6558	23.0663	20.4983	7.7646	8.30739	6.02946	7.68659	12.307	5.91216	14.7556	17.1062	15.9316	17.0646	18.4387	18.7827	10.7322	9.9673	9.98735	13.8855	14.9914	22.7786	7.03472	6.78279	8.81603	19.9626	26.401	25.9294	8.69791	12.6584	10.2657	6.92121	8.06961	14.5722	8.92346	8.76639	6.34027	16.6669	15.0793	16.7095	17.2645	19.1581	21.4811	17.4334	20.4539	28.5272	0.675516
GLYMA_10G010400	0.168906	0.0684731	0.384788	0.185181	0.0383833	0.226947	7.53168	7.91186	10.2175	9.23526	16.5543	27.4704	0.139139	0.197708	0.204415	0.18246	0.138568	0	2.91003	4.12292	2.94552	1.80897	1.18744	2.91636	0.338843	0.190786	0.251447	0.189684	0.216031	0.112931	13.9992	13.3239	7.47755	3.55486	5.95392	9.08006	1.25223	1.38321	1.43172	0.075009	0.0376073	0	4.27343	1.65304	0.721908	6.18037	1.36637	8.67559	-0.372494
GLYMA_15G055800	11.253	5.9042	9.12613	3.82128	2.20644	4.77872	2.5884	2.36699	4.11759	2.01665	4.3129	8.0734	6.87036	7.8196	4.01732	3.60377	3.06365	3.66512	0.714878	5.68911	0.992361	1.5998	1.02098	0.286573	12.486	8.32386	7.09477	7.66068	2.91886	5.77044	2.55029	4.19583	2.24392	0.757549	1.92502	1.98486	19.3289	13.7619	13.9063	3.92488	6.70722	6.71403	0.988056	0.670039	0.491106	2.14726	0.431564	2.03437	-1.20084
GLYMA_19G246500	2.62796	1.51165	1.8387	3.34839	4.0351	4.97612	3.77428	9.0586	7.16088	3.05644	3.45531	3.95598	1.53586	1.87059	1.71915	1.61123	2.98626	3.60813	2.22488	1.93659	3.45041	0.25356	2.49663	1.32854	1.10822	1.92544	0.528674	2.47266	1.05983	1.58293	3.47251	4.07322	1.60042	3.69206	3.23052	2.42683	4.82688	7.19789	12.504	1.73479	1.89769	1.22588	1.58559	1.30333	2.56864	1.67071	1.64161	2.17644	1.1239
GLYMA_08G087400	16.9321	11.3082	13.7119	20.4198	33.7911	17.9586	41.6778	48.2238	58.3788	38.5197	41.3663	71.3083	13.1433	15.7538	15.3687	14.2105	23.5965	25.9261	34.5096	18.8838	40.776	47.04	49.1531	43.2905	1.59676	3.13853	2.44677	4.92439	7.45008	6.33769	50.3868	54.8265	64.3935	37.2651	38.8028	38.9153	3.88928	2.66655	3.8688	11.6163	7.34657	9.22622	30.4763	55.8736	98.2747	39.6014	58.4513	54.102	0.854996
GLYMA_01G069000	7.11024	3.85274	6.9982	6.17451	6.15914	6.08073	2.84636	3.99954	5.90138	5.07875	15.3697	11.066	5.79917	8.30893	5.53786	3.42213	3.03206	5.10893	1.10261	1.37105	1.22766	0.628298	2.47457	1.72197	2.90299	6.04335	5.91374	1.73929	5.32734	2.74565	1.88481	6.59139	1.49297	9.81801	2.72168	4.89095	6.74141	9.80064	9.48641	2.18841	3.05649	2.4301	0.436549	0.86121	1.15725	1.56395	0.406777	1.33542	0.111466
GLYMA_11G059200	15.7138	11.4115	12.3237	6.0356	7.73289	4.70213	3.25183	2.25159	4.72266	4.50984	11.4788	8.90876	12.0162	12.1127	9.25345	8.67979	6.55892	7.09271	0.860382	0.670827	0.377267	1.52646	1.12203	0.179442	23.4897	13.5233	13.4127	11.3844	9.15269	17.3515	3.60859	3.77411	2.64482	3.32045	4.01118	3.85537	33.9015	26.6997	33.0493	8.34702	17.0968	12.4153	1.21528	0.871802	0.0585739	1.04769	0.463252	0.103988	-1.02313
GLYMA_13G280900	3.89074	3.50504	3.90098	3.3177	2.6665	2.96355	2.92505	2.8642	2.65849	3.83007	4.90967	6.49732	4.38787	4.759	3.67475	1.86797	3.0399	2.56106	1.85395	3.20739	0.923126	1.98425	0.814067	0.533159	5.23101	4.53426	4.72821	2.56613	3.75194	4.8173	1.94103	1.80699	5.32074	1.95749	1.82583	3.58726	12.1459	8.15519	10.067	3.77104	3.30011	3.59747	1.07231	0.755506	0.304562	1.21058	0.0892123	0.360464	-0.262383
GLYMA_12G009600	8.60727	7.56445	4.57155	2.05446	2.38181	2.28616	10.6036	11.0476	9.93034	4.26109	7.65029	21.071	4.1862	4.33732	2.65864	4.70043	3.5176	2.79888	3.15056	2.55675	1.38469	3.1748	4.04708	9.45977	1.09733	1.04039	1.28337	0.677696	1.52334	0.990988	4.02994	7.43447	8.37753	2.61744	4.29772	5.20906	4.02259	4.29163	4.55604	1.6573	1.48505	1.19916	2.87554	2.52555	3.81137	3.23743	1.78934	2.4563	-1.55386
GLYMA_11G064400	2.00127	1.86505	1.61975	5.39698	6.19444	5.18806	3.1888	1.38689	3.4397	2.96966	4.94028	10.0505	2.20284	2.0643	2.38951	2.31095	3.20813	4.60271	5.58442	2.38934	8.33812	5.25569	6.13175	3.90556	0.205096	0.493676	0.244602	0.90415	0.858113	0.358864	6.88171	3.44605	8.96399	5.86207	6.25144	6.78559	0.284232	0.141283	0.224981	1.17477	0.998728	1.66255	4.87847	6.10651	12.4407	6.79369	6.84522	6.51177	1.68359
GLYMA_17G030000	6.23071	4.43474	13.4949	12.0456	7.2957	3.74309	30.8239	29.4482	72.6838	47.0752	80.4205	28.7283	10.089	5.79927	4.7968	4.82964	5.80416	4.19135	34.5159	64.2862	38.5095	15.5364	17.0671	37.2973	4.82379	8.70328	4.65293	12.5522	5.47495	16.9072	56.8608	39.8569	34.7364	42.6338	52.2443	42.4159	7.3462	11.0034	11.7847	2.58744	4.13006	3.23236	73.6176	30.78	35.4183	50.3456	54.0722	64.7528	0.0100829
GLYMA_13G275800	1.68852	1.36902	0.826551	0.605852	0.941834	0.265177	1.80872	1.35263	2.0519	2.71995	9.50758	4.48384	1.73868	1.28768	0.990783	0.696441	0.535204	0.954848	0.601053	1.39512	0.267689	1.64399	0.269787	0.265039	2.56617	2.18467	1.01199	1.68937	0.752595	2.6342	0.964904	1.00607	1.09869	2.68572	1.32655	0.874147	5.43723	6.0339	4.80423	0.579429	2.18736	1.02664	0.114226	0.375569	0	0.64191	0.443483	0	-1.03996
GLYMA_17G030100	383.617	286.589	424.241	571.149	534.981	471.456	501.177	452.007	888.746	520.91	742.367	719.52	279.597	325.576	367.202	327.386	530.608	490.25	504.368	534.515	852.057	624.815	646.884	915.13	347.662	507.916	628.113	1122.03	1172.67	766.362	1042.39	813.678	1232.44	1236.61	1298.03	1100.89	265.797	374.405	370.75	1277.32	582.718	815.564	1005.15	1167.57	2582.25	927.406	1554.47	1646.4	0.60216
GLYMA_17G021000	35.506	31.9776	40.3324	29.8385	21.4178	42.3261	18.7404	14.521	23.4049	26.8923	31.8696	24.6569	29.7844	26.1743	29.5575	22.9249	25.7909	29.882	14.6818	18.6123	18.4916	8.05878	10.3109	7.00988	33.0615	36.3312	39.5722	39.8165	28.573	23.8473	23.2191	21.2851	21.5024	28.8467	24.3054	29.4579	61.0385	65.5896	82.52	37.0123	26.2948	32.9084	17.8736	15.0403	15.598	15.6331	15.0334	13.2502	-0.129449
GLYMA_10G031200	9.48321	9.87077	9.33334	4.07447	3.0578	4.87865	0.394776	0.693396	2.66149	0.324394	2.23018	1.00457	6.94981	7.8752	5.51439	5.58353	3.72347	3.80864	0.390282	0	0.159629	0.0762492	0.0625646	0	12.759	14.1857	9.49339	8.20321	3.27812	8.94901	0.248627	0.39996	0	0.487431	0.825746	0.0973045	22.0806	15.6982	15.0406	5.50133	8.32216	7.74148	0.105958	0.156772	0.0702207	0	0	0	-1.17841
GLYMA_10G067000	1.71328	0.260455	0.532233	0	0	0	2.47398	2.28443	1.06746	1.84317	1.72796	1.4844	0.529253	0.0835594	0.345576	0.647765	0	0	0.559044	1.66836	0.960349	0.91745	0.125466	0	0.0954726	0.0967609	0.18218	0	0	0	1.39606	2.00518	2.72506	2.28079	2.43519	3.31725	2.99904	2.10456	1.95495	0	0	0	0.318728	0.314388	0.985732	1.4553	0	0.125	-5.56309
GLYMA_09G018800	28.8417	25.442	26.0507	39.3894	48.0791	39.1653	3.92981	3.5545	4.70664	4.10137	5.50424	9.70254	26.0017	28.6052	30.8503	33.6542	37.5187	46.8244	4.80863	2.39174	4.92412	3.16811	5.5929	4.48844	21.3095	23.2069	29.8249	37.0253	44.3837	34.7463	16.4189	10.3863	20.7093	10.5183	11.5893	11.3937	9.42855	15.6772	17.5783	42.2013	32.8417	29.3863	12.4237	16.778	17.3289	11.7728	17.8307	7.8677	0.729068
GLYMA_04G196000	11.3136	12.947	13.0679	15.9476	13.1567	15.3627	18.1592	20.1769	16.3275	18.8588	18.4155	21.3472	12.3564	10.431	14.1341	16.0959	14.3945	17.0774	26.73	23.0832	27.7438	27.1895	31.8757	19.5279	16.3103	19.6814	18.1513	19.5429	18.8546	19.071	18.6077	19.2787	23.418	22.1756	18.6801	19.4165	7.93349	11.1732	11.7654	19.6642	21.542	20.6351	26.9645	28.0599	31.5909	23.3777	27.7289	22.873	0.325406
GLYMA_07G088200	9.54575	8.92275	16.6974	1.78359	5.27358	2.06647	9.59014	11.2065	14.2826	23.8607	35.0866	7.28444	7.09485	11.8549	15.2972	4.39346	3.01765	4.53897	1.8111	5.21851	7.09255	1.19572	7.14814	3.64886	41.5151	56.1274	82.5768	22.2998	26.7997	17.302	9.88648	9.35207	0.824475	18.1994	13.4388	10.8448	54.6145	53.2659	60.6033	18.8849	29.8032	30.2982	8.01127	5.8242	0.117983	3.31401	3.04125	5.96958	-1.87722
GLYMA_03G048600	4.81312	6.25573	7.03849	1.5307	3.84069	5.50085	1.14598	1.40579	2.87186	0.60453	0.697527	1.22784	10.6689	6.45097	7.41088	12.3038	7.64852	5.29467	0.623414	0.429337	0.915321	0.983738	1.07625	0.528651	8.35345	12.4917	13.4787	3.63098	9.79005	6.26414	7.784	6.79417	10.9086	1.35089	1.75469	3.97539	20.8833	17.0751	25.354	9.78979	9.85753	9.35361	5.96935	9.03436	13.1062	2.54473	7.11202	5.30763	-0.661843
GLYMA_13G147000	23.935	24.6807	24.5687	15.7905	10.9099	14.0899	2.97397	4.51767	8.90663	6.51669	8.42096	5.08103	15.4038	22.6683	16.6306	11.7252	9.34702	9.52179	2.45198	3.34255	3.12009	4.22268	3.36291	1.50169	27.2184	27.35	19.4583	22.4256	6.82265	18.6081	1.94385	2.68729	1.5678	2.20538	2.61087	3.32833	58.2467	38.5324	37.1257	14.2907	22.618	17.1879	1.03552	0.936299	1.02939	1.18203	0.703569	2.5382	-0.769086
GLYMA_08G338200	3.42351	2.89572	3.91823	3.01963	1.46237	1.85281	3.77644	4.41706	6.26929	5.40814	7.57457	5.002	2.35898	1.95845	2.02488	3.47577	3.74831	2.37509	2.35178	6.68423	3.91173	3.03248	2.14893	2.03703	3.01225	2.23879	2.05284	3.43996	1.12485	4.0444	2.60685	2.59086	0.887076	3.52462	3.95139	2.90239	6.65272	6.85088	7.55269	2.20048	3.58201	2.77672	2.68164	2.7081	1.18479	1.95101	2.41695	4.16921	-0.617746
GLYMA_12G011700	2.32317	1.25937	2.41964	0.858875	0.306937	1.02407	3.57311	4.61982	3.09074	3.58997	2.42	3.24323	1.50207	1.04082	1.56652	0.846254	1.53745	1.24627	1.07537	2.22718	0.689801	0.385749	0.534124	0.388683	0.827933	0.610258	0.631942	0.197188	0.345504	0.225766	0.408791	2.10246	0.519179	0.513737	0.675771	0.553803	0.792742	1.85272	1.74669	0.134959	0.330804	0.335114	0.23452	0.0826167	0	0	0	0.315342	-1.37156
GLYMA_19G142300	1.20021	1.30995	0.908214	0.961581	1.20636	0.886059	1.46647	0.669027	0.470635	1.46063	0.876371	1.02844	1.23586	0.900554	0.814714	1.12198	1.11244	0.837509	0.723005	0.839095	0.805005	0.288392	0.405658	0.265679	2.70098	2.65922	2.15977	1.81441	1.45142	2.05758	0.725425	0.891437	1.00956	1.05347	0.419921	0.341741	0.808047	0.779685	0.777555	2.20373	2.67228	2.16613	0.543884	0.734128	0.189708	0.784217	0.933563	0.303113	-0.0950778
GLYMA_20G222600	22.26	15.3962	14.5986	8.90562	7.3659	14.7297	10.2408	8.46728	10.1751	18.9802	46.2453	21.4614	12.7073	8.95192	10.0039	12.9934	6.80811	10.4862	6.32049	10.2931	6.51845	7.73761	5.94854	6.85528	9.74944	21.8352	22.6318	16.4901	13.278	13.6645	9.0465	6.53599	4.65866	16.8839	10.924	15.7899	5.22757	3.71781	3.09807	8.41124	9.91246	10.5739	6.248	3.29645	3.46663	3.92963	3.10275	5.12866	-0.676411
GLYMA_12G020900	9.34289	9.1903	9.15971	14.26	16.4142	12.5332	13.801	13.7759	11.7993	16.7769	15.5574	15.6291	8.7581	7.95185	8.70987	11.605	13.9822	13.3896	19.8628	15.3076	22.7702	18.6855	20.2957	15.5517	7.0001	10.6123	9.83727	12.5201	13.361	10.3382	16.5725	17.3209	21.1944	18.581	17.3044	16.3341	4.90444	5.93389	5.61691	11.9561	8.88604	11.9134	22.3144	21.8345	20.0691	22.7428	26.5011	17.7	0.713338
GLYMA_03G063400	2.49074	2.4365	2.64645	1.51971	2.01795	1.70449	1.57626	0.703136	1.20222	0.849789	3.18667	3.51176	2.1856	1.96476	2.228	1.80153	1.79904	1.75143	0.819796	1.01236	1.07914	0.502582	0.666155	0.716757	2.51041	2.64214	2.32608	1.87286	2.40078	3.20994	1.53793	1.39417	1.03347	1.53775	0.788089	0.986713	4.2819	4.7224	7.20226	2.11602	1.83248	1.40182	1.07446	1.40427	1.78018	0.735892	0.31287	0.316039	-0.459579
GLYMA_17G049900	0	0	0.0671155	0.0355296	0	0.0311022	34.5167	22.9579	34.3251	20.4263	39.6831	117.766	0	0.126444	0	0	0	0	4.48357	2.86121	1.41285	0.636306	1.37646	2.19156	0.0361178	0	0	0.0727874	0.0345406	0	21.7667	33.1115	51.4164	28.8023	36.555	36.9098	1.13455	1.36012	2.2187	0.0359789	0.0360775	0	1.56749	1.38757	0.745815	5.29372	1.26397	2.45898	0.0875136
GLYMA_16G084300	26.3905	21.9279	23.1413	13.2611	6.13679	7.60456	4.14705	4.12479	8.68292	6.95867	14.2753	6.80504	21.9128	15.4895	14.7428	15.5817	9.51845	9.95826	2.53272	6.13072	5.76079	1.50094	2.41576	3.25739	42.0639	24.293	24.8983	22.7725	10.7893	22.7766	8.92242	7.9488	1.71469	3.93638	3.05233	4.53069	52.4498	46.8785	48.9935	12.1362	26.2831	20.9325	2.96818	2.49255	0.691137	2.83167	0.513906	1.51014	-1.32941
GLYMA_07G183700	1.66442	2.21754	1.91716	1.82478	1.86991	2.0461	1.49066	0.975743	1.33466	0.899445	1.39797	2.12953	1.48278	1.82418	1.65974	2.16161	1.97531	1.37657	0.805496	0.825565	0.628961	0.867917	0.684759	0.995606	1.31308	1.8589	1.67041	2.12119	1.39527	2.02143	0.761932	1.13815	1.71036	1.25665	0.680482	1.29928	3.56245	3.88616	4.75559	1.70252	1.45736	1.63406	0.927752	0.709218	0.676327	1.002	0.16209	1.03697	0.0580725
GLYMA_05G030000	136.351	155.928	169.985	211.557	200.02	260.905	121.672	92.3116	98.1432	115.153	113.543	116.109	156.079	157.041	171.715	156.484	151.698	180.867	112.364	89.7211	127.751	125.408	129.872	136.375	123.007	198.087	222.765	267.55	276.567	201.583	175.135	140.946	193.779	171.64	151.001	191.083	89.6152	121.037	122.318	264.13	188.195	221.4	166.205	167.845	254.164	129.737	138.496	139.411	0.613213
GLYMA_09G232900	6.34962	6.41109	5.63929	4.22378	4.08019	3.19532	12.5274	13.759	16.8105	11.1066	14.4757	28.7577	5.43629	6.81995	5.49233	4.34154	4.92622	3.87084	12.0744	16.1179	10.6938	10.8245	11.1458	12.5921	7.60674	4.78143	5.1334	4.72711	5.06939	3.94855	10.9901	12.4414	10.7803	8.71369	9.30229	10.9696	8.20326	12.2693	10.751	3.93396	4.47424	4.89984	12.1221	7.4768	6.84128	11.623	7.66081	10.3757	-0.608628
GLYMA_17G214200	0	0.0230799	0.0471631	0.0249672	0	0.0874239	2.26244	1.61065	2.29599	0.547637	2.67511	4.93267	0.046899	0.0222135	0.0689011	0.147602	0	0.0472192	0.35668	0.14784	0.0567333	0.365844	0.0667077	0.425969	0.0761416	0.154338	0.121077	0.23017	0.0970889	0.101507	1.45801	2.15888	2.23367	1.588	1.11348	1.1931	0.98486	0.909154	0.717687	0.0505658	0.0253522	0.0982635	0.508385	0.222872	0.486661	0.773756	0.328968	0.46522	0.778127
GLYMA_16G084700	0.158595	0.0964393	0.229916	0.0695503	0.252281	0.243534	9.0139	9.04702	7.22228	7.42695	17.9524	22.3778	0.0979837	0.0928192	0.41586	0.342642	0	0.263074	0.869394	5.35381	1.02726	0.283089	0.603933	1.87119	0.176754	0.286623	0.337281	0.213725	0.507108	0.212073	8.56611	18.116	31.0692	5.99202	5.84291	13.5111	1.17578	1.6884	1.82689	0.246504	0.0353114	0.205297	2.55701	1.2417	0.625696	3.73054	0.824755	3.70271	0.29989
novel.957	3.81063	2.78063	4.2616	0.43449	0.242466	1.49213	0	0	0.138136	0.192919	0.253204	0.113196	1.94622	1.0705	2.3366	1.08673	0.468926	0.979754	0.0397891	0	0.189865	0.0544151	0.0446491	0	2.88792	11.8797	5.93212	7.7029	3.21671	5.87688	0.425838	0.92765	0.0808134	1.66197	0.450635	0.798574	11.3946	6.45966	7.35456	3.04604	3.02045	3.25562	0	0.0372934	0	0.159352	0	0.13345	-2.2304
GLYMA_13G321600	7.54745	5.62246	5.74467	3.46546	2.05229	3.09553	0.52164	0.59835	0.87691	0.326583	1.14813	0.718589	3.12195	4.15294	3.96852	2.57832	2.51376	2.80888	0.252588	0.251267	0.321412	0.345437	0.661361	0.278452	7.11754	6.63067	4.93878	4.78128	1.44385	1.7252	0.150183	0.150997	0.342012	0.0817866	0.733515	0.220413	13.1518	8.98061	9.88441	3.93898	3.80615	3.82727	0.240014	0.0789152	0.848334	0	0	0	-1.05763
GLYMA_07G055200	5.78743	6.37252	6.062	5.96107	6.14	9.0919	7.47561	8.4893	8.44546	7.11386	6.82749	12.6544	4.68848	7.23958	6.32454	5.02668	6.48219	5.01445	9.2082	8.22887	10.6369	8.81213	10.1619	9.43111	4.77716	6.59365	5.26727	5.24445	5.03075	4.70209	11.3965	9.31105	13.4851	6.70322	6.04981	7.59831	11.5922	9.68037	11.763	6.11051	4.41905	4.6778	9.57718	8.38579	10.2265	9.24129	7.03513	7.98253	0.291791
GLYMA_02G206600	3.05961	1.45501	2.24214	1.75461	2.56721	1.01645	7.42239	7.91356	6.93195	10.8726	9.9975	7.02043	2.81121	3.21401	2.87206	1.55086	1.23089	1.39081	3.53263	6.66162	3.22481	3.48685	4.102	4.80867	1.9935	2.20649	1.55162	1.2951	1.63052	1.96697	2.10955	4.68269	2.18367	5.10254	3.98753	3.4579	3.44125	3.80656	3.35051	1.48938	0.969438	1.16786	2.68541	1.32442	0.30951	3.2294	2.92384	2.95346	-0.269493
GLYMA_14G171800	9.02577	8.23267	9.21539	6.88722	4.59441	4.83358	3.98296	3.66272	4.56014	3.38139	3.38421	2.83754	7.78829	5.19438	6.39008	7.74151	5.18321	6.71859	0.75395	2.6719	1.41659	0.451103	0.898917	0.441548	18.9918	14.6196	13.7436	15.9745	10.1202	15.6297	1.32383	2.91553	1.05277	2.24289	2.25789	2.73443	20.0001	25.5743	27.2676	9.29907	12.8012	12.3262	0.470148	0.750826	0.94957	0.589746	0.104306	0.553152	-0.624968
GLYMA_13G070300	2.06512	1.93057	1.89879	1.0735	0.647299	0.956812	0.555278	0.0825656	1.18987	1.5998	7.81584	6.65455	2.01648	1.49343	1.56204	2.17314	1.2962	0.978212	0.162654	0.43918	0.110878	0	0.0260744	0	4.38491	2.51362	3.08566	3.03891	2.258	5.23729	2.59045	2.47947	2.97321	3.56626	2.59115	3.64974	9.47728	6.0321	10.5439	1.54166	3.58726	3.11111	1.45724	1.58985	0.526773	1.37262	1.69733	1.37681	-1.06198
GLYMA_14G215800	34.8966	41.1666	33.928	32.108	42.073	30.6915	67.015	70.6438	74.4869	47.8599	63.9072	129.16	38.2441	39.074	36.6651	40.7271	42.5746	42.4605	76.5954	61.4803	72.6799	78.7134	64.2578	68.4546	30.1384	36.6288	34.9593	35.7871	33.9649	25.7576	91.5624	94.16	116.453	57.7586	61.2434	87.4137	78.7975	74.2007	105.477	44.3486	31.354	27.3554	69.4423	79.8899	135.573	87.6868	75.8581	78.9188	0.000683423
GLYMA_05G043900	99.9057	65.8957	59.5272	46.0643	47.2814	23.5834	26.729	19.9645	34.6433	20.3746	20.3779	21.5898	99.8262	143.334	113.193	28.9666	40.6954	54.1589	20.8355	34.6412	27.3132	12.3262	15.4993	14.7104	138.532	122.116	110.573	97.9446	71.4984	120.172	14.5632	24.456	22.9419	32.2349	26.208	20.6838	118.801	256.774	244.915	69.8458	85.8617	71.8797	26.2493	35.6013	22.7033	18.3413	31.9341	23.7516	-0.872866
GLYMA_10G262600	0.0758738	0.192241	0	0.207961	0.344841	0.0728186	0.569723	1.71545	0.902486	0.864279	0.990308	3.14601	0.0781278	0	0.0382602	0.286867	0	0.196653	0.297092	1.08364	0.567063	0.0677166	0.0555633	0.436683	0.126842	0.0428513	0.12102	0.255622	0.121303	0.0845486	1.85476	0.843606	0.301703	0.86577	0.474515	1.1234	0.62501	1.04852	1.52539	0	0	0	0.470503	0.232048	0.187088	0.495761	0	1.82678	1.27389
GLYMA_11G212100	1.53465	0.688425	1.19836	0.910213	0.771808	0.941659	0.52313	0.816748	0.968985	1.01894	2.38811	0.965305	1.3989	0.932523	0.456705	0.407653	0.928769	0.730308	0.525384	0.293983	0.376052	0.0898136	0.110542	0.108596	1.14959	1.22194	1.07007	0.395542	0.616732	0.841036	0.614999	0.206111	0.833654	0.701729	1.00125	0.659033	2.30555	2.88436	2.89802	0.474826	0.644173	1.00414	0.0312018	0.153885	0.0413563	0.0986303	0	0	-0.305234
novel.843	1.19683	0.551343	1.31443	0.715714	0.947789	1.32267	2.2624	3.40607	4.14952	3.7181	4.00208	3.95024	0.597517	1.16742	0.6218	0.97944	0.855404	0.939996	3.55023	4.80306	5.01451	2.13631	4.78064	2.34825	0.202101	1.0651	0.269953	0.814578	0.927722	0.444554	4.13732	2.71657	2.59584	3.86246	3.17543	2.85014	3.24894	2.07902	3.35007	0.724764	0.444125	0.704209	5.08272	2.52894	4.17328	3.83895	4.34839	5.87422	0.0446174
GLYMA_06G018700	11.6351	11.6816	12.2415	12.9438	10.9049	12.8237	24.1326	21.4799	18.9425	31.4605	16.1312	14.4781	14.6716	21.0599	16.0484	8.58641	10.7512	13.385	25.9262	44.5731	28.928	22.5455	28.8195	46.553	8.66803	8.62686	10.1392	7.30183	10.7266	6.86404	16.6765	17.0764	22.9679	19.0312	21.1011	21.1177	13.4861	24.5691	29.4973	9.29093	7.46351	7.29913	26.7962	13.6628	21.5556	28.377	14.3808	25.6256	0.118032
GLYMA_02G089500	1.68075	1.09018	2.29736	1.84269	0.993054	1.03236	36.1139	24.3203	31.6061	20.5069	26.7235	40.9404	0.899953	0.196735	1.22045	0.435748	1.51674	0.487899	13.6888	24.3538	23.2807	6.0002	8.07426	6.96481	2.6974	6.30293	2.64507	5.73802	2.29299	3.67091	35.53	23.6839	51.9515	16.2804	18.8059	21.5164	8.65322	11.4241	18.4111	4.40374	2.39502	3.19101	37.271	12.6657	14.8092	22.0519	11.2656	22.1708	-0.315403
GLYMA_02G042800	0.172565	0.174891	0	0.094596	0	0	0.149511	0.05002	0.195484	0	0.0511892	0.320382	0.0444228	0	0.0435088	0	0	0	0	0.280068	0.0537379	0.385031	0	0	0	0	0	0.145345	0.0459814	0.0480737	0	0.0504913	0	0.0546966	0.147167	0	2.2211	1.36901	1.50024	0	0.0960547	0.0465377	0	0	0	0.112754	0	0	-1.82359
GLYMA_19G088200	3.12592	2.37603	3.9787	8.35357	3.32978	4.25006	0.601845	0.830578	1.54923	0.659395	0.77272	5.1587	0.670579	3.17617	2.29874	4.15059	5.20904	6.27897	1.27499	0.422773	0.648955	2.09239	1.23995	1.40554	0.94354	3.23661	0.900227	8.4836	5.2058	2.90276	0.833884	0.53353	0.690547	0.330266	0.518358	0.741715	1.07291	1.13328	1.48619	9.90522	3.76995	4.84728	0.242303	0.239003	1.71285	0.340414	0.47037	3.32594	0.824851
GLYMA_16G161100	7.09863	5.04535	6.4915	6.62026	8.37993	5.92801	3.00857	1.36284	2.92416	2.97539	0.984492	2.13948	9.92004	6.85679	7.92616	6.19932	9.1939	9.1037	5.77568	3.2019	5.22496	4.15507	4.11822	4.90794	37.9903	39.3099	41.3194	56.5278	53.4039	60.8933	1.55607	2.21188	3.54363	1.16883	1.20553	0.551244	11.676	17.9304	21.0137	57.8793	35.9979	35.8759	1.40062	1.88906	4.58429	1.14451	2.43041	2.18599	0.239671
GLYMA_03G038100	14.2346	10.7368	9.87692	14.0495	20.0621	9.53851	16.57	19.0791	23.9197	19.1221	11.5768	41.996	10.6088	9.83659	14.5027	10.1463	15.0826	15.7766	38.631	20.3253	41.7653	46.6579	25.7005	22.7862	1.70411	4.89346	2.20656	9.03536	6.98441	7.99187	36.3183	31.6152	32.7646	17.2626	15.7306	19.2806	1.12459	2.3478	3.00676	8.16444	5.79561	8.28633	55.3101	49.079	76.4824	36.0142	92.4527	49.882	0.395995
GLYMA_05G032600	6.15427	5.75879	6.71677	4.27453	3.37714	2.88611	0.403945	0.222986	0.534758	1.8588	3.2985	1.49316	6.62514	4.84339	4.42581	6.47812	4.44644	4.87591	0.273838	1.06692	0.696903	0.468121	0.332892	0.0503128	10.7561	6.20105	6.32099	12.409	5.66497	8.92306	0.610565	0.040925	0.301262	1.08617	0.417492	0.6173	4.39267	4.99334	6.30797	9.35595	11.8146	10.5051	0.195154	0.0213885	0.201185	0.685434	0.176793	0.280632	-0.750349
GLYMA_13G195900	4.1022	4.69106	3.92983	3.89619	2.96612	2.31589	8.56545	10.1484	8.57341	6.35814	6.42921	13.1143	3.81747	3.1883	3.73893	3.60197	3.55434	3.63885	5.84095	7.29148	5.87492	5.75606	7.26122	6.84935	3.98514	3.64245	3.21904	4.01558	2.82911	2.81117	7.09899	9.31979	7.61805	4.53347	5.66234	6.07131	6.25691	8.15144	9.36882	3.28788	3.54111	3.28929	4.65234	4.83052	4.65187	6.50746	3.32734	7.29828	-0.401699
GLYMA_17G161700	13.371	9.87815	12.9644	26.9105	21.6189	26.1394	0.444038	0.445669	0.497637	0.208499	0.912174	0.0679654	11.6761	12.2658	10.7436	18.3292	17.4281	21.9176	0.143341	0.748606	0.615594	0.49008	0.884672	0	16.6155	17.0568	17.9256	16.0641	18.9919	21.0187	0.191761	0.353468	0.0727831	0.591767	0.624394	0.500328	13.4569	8.29103	6.92212	23.9892	21.2124	20.4952	0.408616	0.0671753	0.0451332	0.179397	0.277629	0.641009	1.11898
GLYMA_04G038800	4.20402	4.24019	3.72541	2.3267	1.14825	1.7652	0.747153	1.40606	1.41956	0.358137	1.1991	0.875575	3.39236	2.99669	2.83335	2.68551	1.82394	1.71824	0.553986	0.656057	0.528699	0.396851	0.266422	0.290814	6.57756	4.65729	3.80406	3.72247	1.83109	2.61261	0.564663	0.615034	0.482215	0.486881	0.689474	0.483416	7.20083	7.09656	5.62288	2.67027	3.1051	3.29223	0.551473	0.173079	0.431924	0.343364	0.0583935	0.147463	-1.14086
GLYMA_18G256800	1.90312	1.45284	1.22848	2.35747	2.27472	1.613	0.428278	0.429851	0.531972	0.406667	0.733165	0.978926	1.018	1.73582	1.76978	1.30826	1.54608	2.48552	1.35489	0.417177	1.26226	2.33822	1.15838	1.38693	0.33055	0.614186	1.23523	1.41557	1.68595	1.76267	2.84831	2.02488	3.73463	1.72348	1.37711	1.91419	0.178147	0.404808	0.34917	2.16775	1.56836	1.19978	2.20703	2.69099	4.75362	3.03609	3.78456	2.8852	0.515486
GLYMA_05G176900	0.507436	0.462847	0.683089	0.945759	0.288283	0.292202	1.11377	0.941353	1.83946	0.449572	1.62567	1.00491	0.679264	0.346479	0.51176	0.328892	0.624438	1.05216	0	0.197653	0.442454	0	0.297281	0.876147	0.452431	0.687804	0.377704	0.911774	0.216337	0.339272	1.65393	4.69173	1.81599	1.28671	0.980902	0.520145	1.72425	2.49331	2.59177	0.338018	0.282454	0.164216	0.0629335	0.124153	2.08538	0	0.439811	0	-0.0443915
GLYMA_13G087800	10.9868	9.22468	15.0581	1.5956	1.82984	0.847218	0.0413421	0.041494	0.216218	0.105689	0.21232	0.251007	4.90117	9.96057	9.28785	4.07213	5.456	3.3887	0.0311402	0.185864	0.074297	0.149054	0	0.102986	40.0716	42.903	30.6847	13.4905	5.73429	16.3506	0.0833184	0.0698083	0.063247	0.151245	0.0542585	0.0407601	43.5692	42.3125	53.9292	10.7806	25.1795	17.3724	0	0.102154	0	0	0	0	-2.97612
GLYMA_08G017700	5.37415	6.40397	5.23888	8.97602	9.30253	6.85013	6.8145	4.96536	4.82753	4.86228	2.26671	8.15874	4.12873	5.28307	5.58931	6.30428	6.88883	7.53034	7.26095	4.52458	8.08009	8.35617	7.8711	9.24283	3.15852	4.12591	4.08501	7.77981	8.56955	5.35697	11.2654	9.28721	12.883	5.11021	8.1399	7.48367	2.33452	3.28786	2.12163	8.2738	5.77248	5.59344	9.81547	11.2227	17.5996	11.7689	6.09535	11.2114	0.632237
GLYMA_09G258000	15.5726	13.2224	25.8411	16.8601	3.62714	3.86294	12.1854	11.7474	14.7479	8.99412	13.3725	8.62377	15.1492	8.55625	11.4501	8.2162	6.12018	8.54722	4.92738	5.91077	5.67063	5.599	5.56988	2.23667	36.5058	32.7969	27.5393	24.2218	9.05337	35.9744	6.33333	7.86211	2.35476	6.68684	6.24971	3.03509	25.6388	48.7606	52.6697	8.47499	17.7381	14.9721	2.99515	2.71666	1.23204	1.92259	3.16781	2.99738	-1.08825
GLYMA_03G125800	13.2853	13.0584	12.7892	6.36779	3.86862	8.64975	0.539854	0.928863	0.831901	0.591476	2.37644	1.23947	8.11176	9.11685	9.15679	8.22139	4.65538	6.09076	0.261408	0.346721	0.914746	0.476664	0.391116	0.48029	20.9077	14.1768	11.4293	12.6704	6.68863	16.1434	1.39884	0.703212	1.15035	0.846423	0.531389	0.684325	31.2778	18.9984	23.2885	9.6354	10.628	10.7304	0.41399	0.408353	1.09744	0.0872428	0.385756	0.292248	-0.972121
GLYMA_10G272300	19.1968	17.8313	16.2707	18.6019	21.535	19.126	0.845193	0.363557	0.315739	1.41107	4.05126	1.1643	21.5609	25.3181	19.3604	25.0277	24.4735	26.801	0.227366	0.361884	0.347182	0.621887	0.153083	0.150388	12.6195	13.6556	19.5978	11.5813	17.8613	10.5599	0.162224	0.570861	0.0923582	1.94356	1.26772	1.58723	11.9461	7.95309	7.57226	21.2353	16.3289	24.1282	0.129628	0.0426211	0	1.50246	0.0503282	0	0.224835
GLYMA_13G133000	0.0900198	0.0912329	0	0	0	0	6.03149	8.5586	12.4411	10.9378	13.5652	34.7629	0	0	0	0	0	0	2.11489	3.38951	2.35475	1.9282	1.05476	1.81334	0	0.305043	0.0957217	0.303281	0	0	8.48788	11.5892	13.6022	10.2718	19.0391	27.8874	1.85384	1.93513	3.22827	0	0	0	2.56783	1.21137	1.77575	8.9405	3.12092	4.7288	-1.71355
GLYMA_19G187600	0.986708	0.777782	0.567634	1.12184	1.20417	0.841756	7.51455	6.69473	7.16193	4.48658	9.10604	10.5844	1.35469	0.784232	1.5111	0.55268	1.12427	1.17451	2.7188	5.07702	3.96034	0.913242	1.44516	2.9446	0.122187	0.784296	0.81605	0.656644	0.62321	0.610844	4.55182	5.60299	5.7642	2.641	2.6595	5.11954	2.14489	2.65605	4.13024	0.81145	0.32547	0.473062	2.40216	1.52002	3.244	3.05643	1.63651	1.70642	0.509435
GLYMA_07G135900	5.89973	7.42583	6.93033	8.38082	8.90191	7.51911	2.41836	2.61113	4.59927	4.135	5.00561	4.16149	5.71572	5.75479	5.88602	10.5876	9.17265	9.63509	2.81518	2.18271	4.38561	5.49192	6.31807	4.65515	9.40332	8.52703	8.39829	11.1493	9.06032	14.5977	7.86458	7.83296	10.2583	9.57115	7.53808	7.87547	7.08735	6.20162	5.48067	10.8814	12.0059	13.926	6.76625	8.57546	12.4618	7.37819	17.1366	9.76589	0.362614
GLYMA_14G086300	1.32354	1.83373	1.25566	0.952001	0.269476	0.50663	0.0751223	0.0665279	0.134333	0.242075	0.195171	0.0994271	0.728697	0.914165	1.07248	1.03718	0.651172	0.440203	0.0649057	0.0496663	0.0381188	0	0.0112051	0.0220159	2.76259	1.81905	0.504377	1.96749	0.260934	1.93096	0.15585	0.143264	0.0557726	0.0436488	0.0826438	0.130702	5.92399	3.44977	3.00135	0.840879	1.92059	1.24618	0.0189768	0.0467959	0.0880344	0.0149966	0	0	-1.27999
GLYMA_10G053600	0.204276	0.138019	0.634586	0.111979	0	0.163375	0.07866	0.0394745	0	0	0.0403972	0	0.175287	0.166048	0.206016	0.0367778	0.244394	0.176484	0	0	0	0.0607713	0	0	1.70749	2.26892	3.72885	0.305873	0.580597	0.531139	0.118895	0.0398464	0.180506	0.0863303	0	0.0387763	1.71778	1.63801	2.44189	0.340185	0.416921	0.183632	0	0.458146	0.447732	0.0889827	0.344268	0	-1.72241
GLYMA_01G101800	4.96258	5.60756	5.46365	6.09738	4.8933	5.33757	3.32766	2.74465	2.2616	2.31024	1.35364	2.92995	4.52265	4.84066	4.05567	6.93205	5.90794	5.44058	2.90356	1.03685	1.91841	3.05452	1.37847	4.39093	7.50155	7.69942	6.39902	10.1852	5.56287	7.27794	4.31597	4.17246	5.179	5.64093	6.09693	4.28779	3.93521	3.53262	4.33914	7.06107	8.15995	9.75281	4.0324	5.30332	5.7198	3.87616	6.46832	4.9524	0.0989662
GLYMA_10G207000	423.512	393.048	386.742	383.963	241.509	219.286	55.2193	27.7111	152.34	27.4264	18.9059	11.8328	346.84	318.923	301.459	337.7	228.426	193.931	9.15044	12.4126	19.0533	8.53229	4.66732	17.4236	1058.37	595.718	503.199	692.839	254.058	696.714	15.58	51.8418	11.4044	84.8454	61.6006	30.1245	1510.06	1204.36	932.599	479.388	620.479	631.484	0	20.6616	26.7162	3.33151	17.0324	16.7399	-0.437026
GLYMA_15G158200	6.28007	5.63499	5.55037	13.1125	16.9528	11.7472	13.9088	12.012	25.9644	21.314	29.3793	28.8145	5.39572	4.48704	7.22108	7.51856	10.2139	13.2289	21.7188	19.7875	32.0379	13.7088	22.2039	21.9858	1.51574	3.07238	2.72218	7.90611	8.65467	6.24032	17.7871	14.6064	17.4433	23.278	25.3801	24.738	3.7481	3.35762	2.8255	8.3045	6.45696	9.01827	25.2512	24.5159	42.5433	23.3136	19.8772	27.433	1.3301
GLYMA_11G119500	13.1091	14.5222	12.7477	15.3206	13.6096	11.0698	111.848	97.8568	119.405	128.663	105.829	90.0773	17.5412	19.1048	13.6235	12.2201	12.8517	11.0381	144.06	133.716	121.598	119.294	98.9883	91.5651	14.9315	8.71899	11.7695	8.71844	8.41637	12.2845	47.2254	56.4896	20.1686	97.3881	129.238	64.3955	19.7792	26.0209	26.2983	8.29893	13.4085	10.6238	98.7048	88.1076	18.7418	72.93	60.1747	69.1995	0.0574547
GLYMA_11G106900	1.43678	1.37213	1.83113	1.75697	2.54295	2.51919	12.1929	9.61078	10.9237	11.1907	15.5728	14.9107	1.42256	1.61709	1.33756	1.7013	1.61506	1.97653	7.60934	10.1884	10.0498	8.77889	11.6953	12.6821	0.215558	0.0624192	0.235044	0.341322	0.500639	0.431051	6.17539	6.33821	8.49653	5.99033	6.0323	9.09463	1.90619	1.07479	2.31203	0.214729	0.399876	0.238445	4.72896	5.30679	4.40576	3.8996	2.19524	2.78193	0.629727
GLYMA_08G177100	4.28139	2.24612	3.75536	1.27012	1.71694	1.45023	1.51286	1.40161	1.48354	1.84877	2.51016	3.42888	2.02276	2.89878	2.18434	1.90439	2.22106	0.992176	0.197227	0.130797	0.752897	0.359633	0.0737721	1.01463	2.18933	1.42235	2.03527	1.24444	1.87899	1.51546	1.40719	1.17902	1.20173	1.08563	1.71823	1.7784	8.24648	4.53734	8.04639	1.56578	1.514	2.55374	0.124939	0.554568	0.413999	0.329114	0.0727611	0.440989	-1.13865
GLYMA_19G059000	7.73243	8.93267	7.27907	11.7973	17.3259	17.4888	0.624653	0.752337	0.490038	0.547507	0.320801	0	8.90869	6.17111	13.4153	17.4652	19.6295	17.8269	3.88169	1.47435	1.41445	0.675634	1.10875	0.544618	0.241058	0.24431	0.517482	2.61116	2.99691	1.26536	0.188833	0.253142	0.43003	0.891234	0.245943	0.431101	0.222713	0.166056	0.587621	2.28124	2.40789	2.56652	0.134125	0.396897	0.44444	0.918616	2.49956	0.394512	1.03257
GLYMA_18G056500	1.14492	0.193392	0.987978	0	0	0.824114	0	0	0	0	0	0	0.491223	1.11679	1.53957	0.412264	0.391364	0.0989154	0	0	0	0	0	0	2.65837	6.46618	2.73925	1.07147	0	0.850549	0.222127	0	0	0	0	0	7.07347	4.00434	4.35473	0.953332	0.531081	0.823374	0	0	0	0	0	0	-1.38236
GLYMA_02G134500	12.216	10.8076	10.7151	11.4077	13.1944	8.1379	21.6826	16.7966	29.4353	9.78615	8.86746	27.0382	10.4479	12.1963	12.465	7.48304	9.66808	8.43326	23.0724	17.4284	25.8145	13.5449	16.7973	16.7498	8.90565	10.5842	8.68023	10.0712	11.948	8.16761	37.4744	33.6407	45.261	10.6777	15.3942	16.696	17.0478	22.6854	21.959	10.6904	7.26377	9.1159	31.7271	33.3697	46.7776	27.796	18.1034	35.1475	0.0273656
GLYMA_11G219600	4.65651	3.13976	3.42449	2.16709	1.10137	1.25862	0.504988	0.242403	1.03346	0.408943	0.811863	0.494012	3.20961	2.78088	3.1244	1.72463	1.52025	1.20197	0.198455	0.271449	0.520841	0.169628	0.0278369	0.218775	6.46063	4.78741	3.4155	3.35104	1.68137	4.00286	0.221244	0.400397	0.277111	0.265067	0.324176	0.216469	8.04343	7.19861	6.36154	3.03853	3.97785	3.15738	0.235719	0.25576	0.406163	0.248373	0.247099	0.416003	-1.23528
GLYMA_19G174200	0.118612	0.36063	0.552704	0	0	0.284589	20.5531	26.7484	28.7541	11.1842	27.2329	65.6968	0	0.0578488	0.119622	0.0640646	0.18245	0.122969	4.87659	23.1004	4.06301	2.43477	3.12699	3.83994	0.132193	0.200965	0	0.532811	0	0.264346	14.2214	24.7099	13.8349	5.56413	7.48541	15.6031	11.5416	12.3846	15.6611	0	0.396136	0	5.22223	2.24908	4.38705	27.5129	1.62774	26.048	-1.73468
GLYMA_17G258500	8.68563	8.11404	7.31146	9.00428	5.97504	4.39477	29.9645	22.436	28.681	28.268	25.6597	28.6312	8.03103	8.70278	6.97196	8.58474	5.81677	5.85001	48.3922	89.8341	47.6554	19.3005	17.0048	33.8787	14.4544	11.4125	8.13629	12.0765	6.83287	9.61283	60.1479	37.5153	41.1943	30.1896	37.4226	39.1659	17.4611	25.1006	23.3082	6.55981	11.9387	7.71226	93.0287	30.1416	32.3438	56.559	53.7722	104.84	-0.244087
GLYMA_12G210600	14.758	10.3699	22.0389	2.6028	3.20227	2.23849	0.609449	0.643882	0.802093	0.861015	2.50395	0.446779	13.1664	16.8331	18.7063	7.45371	10.0087	6.73613	0.416775	0.648931	0.29399	0.545194	0.549016	0.918898	23.3488	32.4144	22.0556	18.3821	7.69464	22.2623	0.597962	0.373721	0.349636	0.880103	0.599893	1.29661	34.8811	41.1573	56.7888	12.4541	23.601	16.4291	0.4649	0.390633	0.387978	0.417286	0.461271	0.628011	-2.47839
GLYMA_02G007400	9.2198	9.30395	7.00671	9.58755	19.5579	10.8233	1.87417	1.60577	3.36191	2.25371	6.52629	7.1506	6.47853	7.91255	8.14105	4.8302	7.62869	16.9018	1.60105	3.33948	3.2531	1.48326	0.869326	2.39127	0.837914	1.65375	1.47267	6.35458	9.40503	3.7039	7.50809	7.27092	3.04201	3.46165	3.68956	3.10968	2.68915	3.03794	3.48312	8.91802	5.99101	8.32362	9.52067	5.228	3.57759	9.46296	10.9749	11.6057	0.715732
novel.1874	0.893183	1.21928	0.704683	1.62541	2.12638	1.97685	0.638739	0.570636	0.323505	0.584462	0.468622	0.473792	1.10116	1.13795	1.1888	1.48338	1.48918	1.19687	0.594788	0.315561	0.499523	0.314524	0.444958	0.472097	0.514656	0.700044	0.542719	0.675529	1.25636	0.8802	0.424376	0.540457	0.338251	0.58547	0.635633	0.435978	0.58185	0.566001	0.482018	1.16702	1.18374	1.16014	0.836463	0.743309	0.249704	0.849606	1.09715	0.425574	1.09337
GLYMA_09G060700	0.745718	0.982498	2.93434	2.53446	0.677846	1.43138	5.42717	16.1684	17.9089	6.04051	4.51264	10.799	0.921445	1.38205	0.977693	1.12778	1.75885	0.773114	8.66248	20.0422	10.5893	2.9284	5.13332	2.03865	1.08043	2.02156	0.713657	3.5173	1.58962	2.24364	7.20492	10.2114	6.02936	4.82184	7.20756	2.46305	5.91249	7.86257	6.64516	2.40093	1.24526	1.04576	16.9249	9.39632	8.33578	39.9548	16.0507	45.8107	0.0731568
GLYMA_18G070000	1.91449	2.37842	2.62197	1.15104	1.68411	2.31157	2.9964	3.36543	4.68733	3.36108	2.93114	5.42717	1.14466	2.2289	1.80624	1.86797	2.72324	1.98483	2.74062	4.24979	5.07719	4.96063	2.08039	3.02124	1.72073	1.60443	2.03576	1.87258	1.25065	2.2022	4.24151	3.03574	4.82959	1.87919	3.08986	4.78301	6.99503	4.29886	5.97309	1.64555	1.65006	0.799438	5.13177	4.83524	4.66995	5.89148	1.60582	6.48835	-0.347504
GLYMA_19G164100	1.35822	1.68735	1.13423	2.83406	1.79216	3.44804	3.23926	4.36875	5.45959	2.55085	1.03974	4.01295	0.857186	1.06843	0.883736	1.37255	1.61747	1.90777	1.48682	0.568864	1.85556	1.40771	0.705873	1.7021	0.341811	0.989781	1.16472	1.77132	2.56838	2.09938	6.83422	5.8457	7.31721	7.55466	8.66866	4.94019	0.135342	0.134549	0.0476129	1.6052	1.46327	1.22883	4.56444	4.28789	5.90588	3.37808	4.8101	4.7949	1.02548
GLYMA_01G114400	2.20053	1.67264	3.3547	1.36265	0.625079	1.34929	0.870893	1.34657	1.22332	0.722074	2.2484	1.43748	1.27982	0.953988	0.986349	1.80484	1.75513	1.03507	0.292533	0.555551	0.228421	0.290956	0.119369	0.322486	3.15646	4.39581	2.88157	3.75261	2.41056	2.95163	2.32438	1.09695	0.621154	1.03331	0.834069	0.7426	4.36388	4.46345	6.50982	2.01327	1.70122	2.15399	0.45486	0.498518	0	0.106506	0.117733	0.0297314	-1.03467
GLYMA_08G039200	100.005	94.7629	95.0588	151.434	168.602	136.889	24.4299	19.1966	24.9684	20.6924	28.1247	31.7032	100.473	101.56	101.653	92.4558	115.867	135.08	22.3148	13.4052	25.6435	23.3609	25.2534	31.2055	116.989	137.269	156.019	191.673	180.231	127.319	82.6783	62.5576	107.606	55.5997	52.3457	66.5795	59.487	90.7597	95.2225	199.406	149.86	167.689	63.8436	62.8472	105.282	48.6479	56.6867	52.9868	0.729176
GLYMA_05G190000	2.63122	3.35804	5.197	2.56422	3.15577	2.38498	3.9965	3.72871	4.36064	3.26858	7.63173	6.815	3.41182	2.42399	3.34162	2.36863	3.098	2.57634	3.24348	2.5306	4.12725	2.95716	3.85375	5.04789	4.9418	6.10925	4.9222	5.25316	6.69951	5.42973	8.05431	6.27307	7.6856	7.28976	7.03659	9.1014	12.7439	10.5244	10.2727	5.13918	4.28535	4.99343	6.34532	5.18596	9.61186	7.70476	2.11163	9.52749	-0.393841
GLYMA_13G245600	0.400004	0.202697	0.331365	0.131564	0	0.153559	23.6126	24.1168	26.4629	37.616	30.0437	27.5273	0.370698	0.195089	0.484095	0.0864202	0	0.24882	14.253	26.4872	22.4215	15.6366	20.0363	8.23028	0.178322	0.271092	0.808148	0.539053	0.255803	0.0891475	5.40131	14.2319	3.60529	24.9516	16.7381	16.6287	1.89464	1.67881	2.04305	0.0888181	0.356246	0.302047	8.8801	4.7466	2.16991	14.1136	5.02709	11.9071	-1.61027
GLYMA_18G231500	45.0335	67.3038	34.2401	78.4197	71.3686	53.3778	1937.07	2232.45	2716.47	2545.36	1802.41	2333.08	46.7986	68.3535	65.4398	78.463	92.7164	62.896	2446.64	1935	2358.83	4092.04	3027.85	4905.7	15.1109	11.8768	14.7851	16.2363	49.6203	40.855	901.156	1280.24	1226.08	1690.68	1638.39	1184.8	14.9582	15.437	7.89334	28.6464	40.9696	27.6847	1236.71	2406.49	4160.48	1898.29	3167.32	2959.27	0.539832
GLYMA_07G203700	0.513842	0.761121	0.559373	0.491127	0.613784	0.366702	0.532711	0.443011	0.477611	0.23346	0.547166	0.521842	0.352738	0.411256	0.398631	0.626237	0.702579	0.833228	0.206359	0.0855334	0.180529	0.164625	0.192971	0.227489	0.792938	0.833402	0.546389	1.46483	0.519585	1.36541	0.429437	0.493446	0.349271	0.768407	0.599267	0.405163	2.03499	2.2928	2.90655	0.219414	0.733383	0.824338	0.604599	0.225652	0.129951	0.258266	0.399685	0.096127	-0.253168
GLYMA_08G015300	22.7311	16.472	21.3947	7.48059	4.96521	7.10025	0.0885634	0	0.911894	0.145548	2.04675	0.616784	14.9596	16.7884	15.193	10.5591	4.00952	5.92136	0	0.0497699	0.23874	0	0	0	23.8813	19.1377	11.6982	14.5502	5.71984	14.395	0	0.314042	0.152424	0	0.0871748	0.218291	30.5501	24.5244	24.0358	9.61793	13.1862	14.6793	0	0.14068	0	0	0	0	-1.55553
GLYMA_19G057700	11.7313	12.6879	11.6039	17.8527	25.8631	15.9641	1.01134	0.507529	1.09092	1.10805	5.19392	2.05881	6.58076	13.4926	10.5951	12.0106	19.3919	23.1446	2.28532	0.909349	3.38057	1.71896	3.3338	1.76353	0	1.5822	0.651644	5.01413	7.83806	5.26803	1.93629	0.717236	1.97268	0.665977	1.29413	1.79479	3.1551	0.896174	0.856248	10.3999	6.4325	8.59396	0.977198	1.39229	7.48352	3.5466	5.31156	2.81043	0.79744
GLYMA_06G317200	4.02103	4.05232	3.08776	5.10192	6.75055	4.27104	11.5345	9.97913	8.18891	7.0049	8.41651	8.33215	5.46636	6.39016	5.37667	3.75801	5.83773	4.14533	8.43259	5.25013	8.46977	5.40324	5.19449	9.00349	1.53577	1.02065	1.7295	3.70387	3.39489	2.76901	7.83627	9.38576	9.01261	10.5112	7.98863	8.20745	2.58193	1.87307	1.39929	6.29503	3.87287	5.79971	8.5451	7.59969	8.13249	6.406	11.7803	6.46075	0.599753
GLYMA_09G247700	26.0168	19.5707	16.5485	8.604	4.43146	6.11676	0.71428	0.827197	2.64011	0.662184	2.99108	1.29513	16.2599	15.7276	13.431	7.80964	5.56029	6.50893	0.124158	0.123509	0.0592454	0.0848984	0.0696614	0	33.3425	26.4859	16.5887	19.763	6.28605	16.2182	0.110732	0.445329	0.441298	0.120605	0.540831	0.108342	37.0738	35.3959	29.7202	12.6204	18.3735	18.368	0	0.523667	0.078186	0	0	0	-1.6229
GLYMA_19G246600	0.407358	0.412847	0.759278	0.395566	0.171917	0.301593	0.174787	0.269891	0.224138	0.191501	0.23477	0.561819	0.215722	0.192998	0.234759	0.60349	0.214836	0.277527	0.030382	0.120892	0.0869856	0	0.0681858	0.0334928	0.817201	0.407541	0.284648	0.575104	0.0744301	0.233451	0.514835	0.299678	0.647924	0.383662	0.635249	0.67605	2.07328	1.27481	1.35335	0.206745	0.570107	0.439428	0.158782	0.38443	0.478311	0.562756	0.554824	0.390612	-0.78351
GLYMA_18G210500	14.1391	9.05508	9.92267	4.35902	1.2436	3.62289	50.2909	139.669	60.3232	98.0431	50.0653	79.1524	17.9632	11.8091	13.6063	8.08322	5.17671	9.0545	50.4945	66.1232	60.7659	69.2949	74.4917	41.1058	17.4758	21.1429	20.5213	9.15582	11.5941	13.7395	57.9569	79.0019	31.9453	92.2085	120.314	76.1932	16.6748	31.6452	40.8526	10.9113	10.8169	10.0718	75.2123	106.186	22.3247	87.3063	84.2156	119.52	-1.76534
GLYMA_20G205700	0.692761	1.63823	0.159413	3.29121	0.787137	0.960361	236.616	239.895	305.624	164.06	78.4548	424.817	0.55482	3.75412	2.48414	2.8271	3.47312	1.67583	377.852	340.397	429.352	443.514	475.863	358.618	5.49037	6.95557	4.91094	10.9782	9.43471	4.54602	663.771	528.184	827.935	248.661	328.484	273.7	0.951102	2.28503	1.67297	11.024	7.02668	4.73291	858.225	857.085	1991.63	998.951	1548.91	1183.28	1.08141
GLYMA_09G236800	5.65958	4.06935	7.76124	7.33686	7.12579	11.4139	5.65446	7.00536	8.49059	5.03356	11.9788	7.09966	5.0008	4.62532	4.97505	4.91576	7.84294	7.69118	3.14442	3.42588	4.76333	2.66207	6.16086	2.58604	2.64238	5.14009	3.74096	4.68096	3.30139	3.23855	8.27965	7.47417	4.86587	8.67848	8.17477	6.05394	8.70201	7.04608	8.89311	3.99078	2.59686	2.80507	2.56104	2.71329	2.51446	2.24877	4.75066	2.78999	0.642448
GLYMA_15G194600	9.35879	5.70831	8.38267	4.27326	8.76007	3.43246	19.6929	19.8397	24.042	46.2149	70.5921	19.0056	7.91674	5.72382	7.21389	6.2463	8.8725	7.74877	18.0851	32.9779	27.9301	10.5125	18.2239	7.14892	5.20326	5.29766	3.21092	2.50125	1.25542	1.93303	12.6891	8.59719	6.69911	25.9576	14.8303	22.6353	5.18216	5.67794	5.84157	2.06854	2.86098	2.54123	12.9882	5.135	1.19696	6.26898	4.54767	7.31248	-0.438415
GLYMA_14G062600	3.42275	4.88035	4.98643	2.74324	2.8162	3.46616	4.96292	7.00646	2.75425	8.48487	6.69408	5.58039	3.84041	3.96035	4.38036	4.15639	3.3163	3.49955	1.84857	1.10334	1.61718	3.0337	3.4227	3.15867	5.23529	7.19901	6.8022	8.19128	5.81178	5.49754	2.30815	2.09964	1.97113	2.48401	3.22095	3.1993	3.01394	3.14126	3.46305	5.84412	6.25432	7.15527	1.58089	1.84813	2.2118	1.44983	2.79611	2.13555	-0.484384
GLYMA_13G030900	35.5857	37.1767	38.4938	29.976	28.1015	25.2607	217.382	182.753	254.081	216.535	182.358	157.037	47.0788	51.4216	44.2032	36.1534	33.894	35.1287	214.661	295.683	226.861	191.436	182.225	255.685	27.2269	25.7575	21.8352	22.9332	30.6329	32.5325	201.485	239.844	210.875	229.662	206.578	160.44	51.9453	92.8685	60.4527	26.1566	34.143	26.3122	234.273	215.353	224.292	216.209	243.533	213.002	-0.344899
GLYMA_02G026900	4.92064	5.48565	5.21667	2.77444	2.82212	2.85599	1.89478	1.95608	1.67225	3.76639	3.78118	2.34915	5.18745	3.72552	4.04095	4.85987	3.12372	2.96368	0.244664	0.638884	0.408619	0.376424	0.377504	0.404574	11.621	6.69614	5.97979	9.13098	6.86791	8.27706	1.39107	0.850136	0.527981	1.18831	1.19897	1.8681	4.56005	3.57389	3.59037	6.34745	8.84296	9.40281	0.319665	0.429972	0.231109	0.183723	0.338482	0	-0.813803
GLYMA_15G108400	43.5428	35.188	43.5889	10.3946	11.0221	15.7132	4.61429	2.13749	4.42541	3.72219	12.6039	6.95406	50.1245	40.5035	44.8877	22.2856	14.1789	22.7533	0.802067	1.82371	1.03883	0.626798	0.450017	0	45.3976	48.4892	41.5867	24.844	16.8889	27.5377	3.11681	2.61999	3.19988	5.73205	4.3922	5.54917	44.6998	49.3804	62.6306	19.249	27.3646	27.1314	1.57871	1.55722	3.96853	0.630968	1.01451	0.896691	-1.64358
GLYMA_14G174400	2.66878	1.95421	3.18313	1.14892	1.68288	1.90422	0.0968477	0.469817	0.41154	0.389064	0.911859	0.588007	1.95673	2.09893	1.93057	4.01497	3.36724	2.31776	0.0547115	0.290269	0.069619	0.448937	0.163718	0	2.94321	2.24114	2.9864	4.18964	4.36352	5.46514	0.357831	0.261652	0.388925	0.301159	0.17477	0.366023	3.13647	1.7879	3.02169	5.44495	6.09763	5.81807	0.0866463	0.0170933	0.22969	0.292153	0.343132	0.0815548	-0.644589
[truncated: 13,101 more rows]
[truncated: 32 more columns]
